# Supplementary material for: MAF1, a repressor of RNA polymerase III-dependent transcription, regulates bone mass
Source: eLife. 2022 May 25;11:e74740. doi: 10.7554/eLife.74740 (PMC9212997; doi:10.7554/eLife.74740)
Supplement: Figure 1—source data 1. [file elife-74740-fig1-data1.zip]

Archive with 5 entries (4 files):
- Figure 1- source data/
- Figure 1- source data/Figure 1A - source data-1 HA labeled.tif
- Figure 1- source data/Figure 1A - source data-2 HA.tif
- Figure 1- source data/Figure 1A- source data-3 vinculin labeled.tif
- Figure 1- source data/Figure 1A- source data-4 vinculin.tif
