# Supplementary material for: MAF1, a repressor of RNA polymerase III-dependent transcription, regulates bone mass
Source: eLife. 2022 May 25;11:e74740. doi: 10.7554/eLife.74740 (PMC9212997; doi:10.7554/eLife.74740)
Supplement: Figure 2—source data 1. [file elife-74740-fig2-data1.zip]

Archive with 7 entries (6 files):
- Figure 2A -source data/
- Figure 2A -source data/figure 2A - source data 1 Maf1 labeled.tif
- Figure 2A -source data/figure 2A - source data 2 Maf1.tif
- Figure 2A -source data/figure 2A - source data 3 Runx2 labeled.tif
- Figure 2A -source data/figure 2A - source data 4 Runx2.tif
- Figure 2A -source data/figure 2A - source data 5 Vinculin labeled.tif
- Figure 2A -source data/figure 2A - source data 6 Vinculin.tif
