# Supplementary material for: MAF1, a repressor of RNA polymerase III-dependent transcription, regulates bone mass
Source: eLife. 2022 May 25;11:e74740. doi: 10.7554/eLife.74740 (PMC9212997; doi:10.7554/eLife.74740)
Supplement: Figure 2—source data 2. [file elife-74740-fig2-data2.zip]

Archive with 3 entries (2 files):
- Figure 2 C-D -source data/
- Figure 2 C-D -source data/Figure 2C - source data1 - ALP.png
- Figure 2 C-D -source data/Figure 2D - source data2- Alizarin Red.png
