# Supplementary material for: MAF1, a repressor of RNA polymerase III-dependent transcription, regulates bone mass
Source: eLife. 2022 May 25;11:e74740. doi: 10.7554/eLife.74740 (PMC9212997; doi:10.7554/eLife.74740)
Supplement: Figure 2—figure supplement 1—source data 1. [file elife-74740-fig2-figsupp1-data1.zip]

Archive with 9 entries (8 files):
- supplementary figure 5 A - source data/
- supplementary figure 5 A - source data/supplemental figure 5A source data 1 Maf1 labeled.tif
- supplementary figure 5 A - source data/supplemental figure 5A source data 2 Maf1.tif
- supplementary figure 5 A - source data/supplemental figure 5A source data 3 Fabp4 labeled.tif
- supplementary figure 5 A - source data/supplemental figure 5A source data 4 Fabp4.tif
- supplementary figure 5 A - source data/supplemental figure 5A source data 5 Ppary labeled.tif
- supplementary figure 5 A - source data/supplemental figure 5A source data 6 PPARy.tif
- supplementary figure 5 A - source data/supplemental figure 5A source data 7 Vinculin labeled.tif
- supplementary figure 5 A - source data/supplemental figure 5A source data 8 Vinculin.tif
