# Supplementary material for: MAF1, a repressor of RNA polymerase III-dependent transcription, regulates bone mass
Source: eLife. 2022 May 25;11:e74740. doi: 10.7554/eLife.74740 (PMC9212997; doi:10.7554/eLife.74740)
Supplement: Figure 2—figure supplement 1—source data 2. [file elife-74740-fig2-figsupp1-data2.zip]

Archive with 14 entries (13 files):
- supplementary figure 5 D - source data/
- supplementary figure 5 D - source data/suppl fig 5D - source data 10 - well 3 crtl stitched.png
- supplementary figure 5 D - source data/suppl fig 5D - source data 11 - well 4 MAF1 stitched.png
- supplementary figure 5 D - source data/suppl fig 5D - source data 12 - well 5 MAF1 stitched.png
- supplementary figure 5 D - source data/suppl fig 5D - source data 13 - well 6 MAF1 stitched.png
- supplementary figure 5 D - source data/suppl fig 5D - source data 4 - well 3 ctrl 10x.png
- supplementary figure 5 D - source data/suppl fig 5D - source data 6 - well 5 MAF1 10x.png
- supplementary figure 5 D - source data/suppl fig 5D - source data 7 - well 6 MAF1 10X.png
- supplementary figure 5 D - source data/suppl fig 5D - source data 8 - well 1 ctrl stitched.png
- supplementary figure 5 D - source data/suppl fig 5D - source data 9 - well 2 crtl stitched.png
- supplementary figure 5 D - source data/suppl fig 5D- source data 3- well2 ctrl 10x.png
- supplementary figure 5 D - source data/suppl fig 5D- source data 5 - well 4 MAF1 10x.png
- supplementary figure 5 D - source data/suppl fig 5D-source data 2- well1 ctrl 10x.png
- supplementary figure 5 D - source data/supplementary figure 5D - source data 1- ORO.png
