# Supplementary material for: MAF1, a repressor of RNA polymerase III-dependent transcription, regulates bone mass
Source: eLife. 2022 May 25;11:e74740. doi: 10.7554/eLife.74740 (PMC9212997; doi:10.7554/eLife.74740)
Supplement: Figure 3—source data 2. [file elife-74740-fig3-data2.zip]

Archive with 3 entries (2 files):
- Figure 3 C-D -source data/
- Figure 3 C-D -source data/Figure 3C source data 1- ALP.png
- Figure 3 C-D -source data/Figure 3D source data 2- Alizarin Red.png
