# Supplementary material for: MAF1, a repressor of RNA polymerase III-dependent transcription, regulates bone mass
Source: eLife. 2022 May 25;11:e74740. doi: 10.7554/eLife.74740 (PMC9212997; doi:10.7554/eLife.74740)
Supplement: Figure 3—figure supplement 1—source data 1. [file elife-74740-fig3-figsupp1-data1.zip]

Archive with 14 entries (13 files):
- supplementary figure 6 B - source data/
- supplementary figure 6 B - source data/suppl fig 6B - source data 10 - well 3 WT stitched.png
- supplementary figure 6 B - source data/suppl fig 6B - source data 11 - well 4 Maf1KO stitched.png
- supplementary figure 6 B - source data/suppl fig 6B - source data 13 - well 6 Maf1KO stitched.png
- supplementary figure 6 B - source data/suppl fig 6B - source data 2- well 1 WT 10x.png
- supplementary figure 6 B - source data/suppl fig 6B - source data 3 - well 2 WT 10X.png
- supplementary figure 6 B - source data/suppl fig 6B - source data 4 - well 3 WT 10X.png
- supplementary figure 6 B - source data/suppl fig 6B - source data 5 - well 4 Maf1KO 10x.png
- supplementary figure 6 B - source data/suppl fig 6B - source data 7 - well 6 Maf1 KO 10x.png
- supplementary figure 6 B - source data/suppl fig 6B - source data 8- well 1 WT stitched.png
- supplementary figure 6 B - source data/suppl fig 6B- source data 12- well 5 Maf1KO stitched.png
- supplementary figure 6 B - source data/suppl fig 6B- source data 6 - well 5 Maf1KO 10x.png
- supplementary figure 6 B - source data/supple fig 4B - source data 9- well 2 WT stitched.png
- supplementary figure 6 B - source data/supplementary figure 6 B- source datat 1 ORO.png
