# Supplementary material for: MAF1, a repressor of RNA polymerase III-dependent transcription, regulates bone mass
Source: eLife. 2022 May 25;11:e74740. doi: 10.7554/eLife.74740 (PMC9212997; doi:10.7554/eLife.74740)
Supplement: Figure 4—source data 1. [file elife-74740-fig4-data1.zip]

Archive with 3 entries (2 files):
- figure 4 B-C -source data/
- figure 4 B-C -source data/Figure 4B - source data 1- ALP.png
- figure 4 B-C -source data/figure 4C - source data 2-Alizarin red.png
