# Supplementary material for: MAF1, a repressor of RNA polymerase III-dependent transcription, regulates bone mass
Source: eLife. 2022 May 25;11:e74740. doi: 10.7554/eLife.74740 (PMC9212997; doi:10.7554/eLife.74740)
Supplement: Figure 4—figure supplement 2—source data 1. [file elife-74740-fig4-figsupp2-data1.zip]

Archive with 7 entries (6 files):
- supplementary figure 8 B - source data/
- supplementary figure 8 B - source data/supplementary figure 8B - source data 2 Ppary.tif
- supplementary figure 8 B - source data/supplementary figure 8B - source data 4 - Fabp4.tif
- supplementary figure 8 B - source data/supplementary figure 8B - source data 5 - Vinculin labeled.tif
- supplementary figure 8 B - source data/supplementary figure 8B source data 1 - Ppary labeled.tif
- supplementary figure 8 B - source data/supplementary figure 8B source data 3 - Fabp4 labeled.tif
- supplementary figure 8 B - source data/supplementary figure 8B source data 6 - Vinculin.tif
