# Supplementary material for: MAF1, a repressor of RNA polymerase III-dependent transcription, regulates bone mass
Source: eLife. 2022 May 25;11:e74740. doi: 10.7554/eLife.74740 (PMC9212997; doi:10.7554/eLife.74740)
Supplement: Figure 4—figure supplement 2—source data 2. [file elife-74740-fig4-figsupp2-data2.zip]

Archive with 14 entries (13 files):
- supplementary figure 8 D - source data/
- supplementary figure 8 D - source data/suppl fig 8D - source data1 - ORO.png
- supplementary figure 8 D - source data/suppl fig 8D - source data10 - well 3 DMSO stitched.png
- supplementary figure 8 D - source data/suppl fig 8D - source data11 - well 4 ML stitched.png
- supplementary figure 8 D - source data/suppl fig 8D - source data12 - well 5 ML stitched.png
- supplementary figure 8 D - source data/suppl fig 8D - source data13 - well 6 ML stitched.png
- supplementary figure 8 D - source data/suppl fig 8D - source data2 - well 1 DMSO 10x.png
- supplementary figure 8 D - source data/suppl fig 8D - source data3 - well 2 DMSO 10x.png
- supplementary figure 8 D - source data/suppl fig 8D - source data4 - well 3 DMSO 10x.png
- supplementary figure 8 D - source data/suppl fig 8D - source data5 - well 4 ML 10x.png
- supplementary figure 8 D - source data/suppl fig 8D - source data6 - well 5 ML 10x.png
- supplementary figure 8 D - source data/suppl fig 8D - source data7 - well 6 ML 10x.png
- supplementary figure 8 D - source data/suppl fig 8D - source data8 - well 1 DMSO stitched.png
- supplementary figure 8 D - source data/suppl fig 8D - source data9 - well 2 DMSO stitched.png
