# Supplementary material for: MAF1, a repressor of RNA polymerase III-dependent transcription, regulates bone mass
Source: eLife. 2022 May 25;11:e74740. doi: 10.7554/eLife.74740 (PMC9212997; doi:10.7554/eLife.74740)
Supplement: Figure 5—source data 1. [file elife-74740-fig5-data1.zip]

Archive with 5 entries (4 files):
- Figure 5A - source data/
- Figure 5A - source data/figure 5A - source data 1 Brf1 labeled.tif
- Figure 5A - source data/figure 5A - source data 2 Brf1.tif
- Figure 5A - source data/figure 5A - source data 3 Vinculin labeled.tif
- Figure 5A - source data/figure 5A - source data 4 Vinculin.tif
