# Supplementary material for: MAF1, a repressor of RNA polymerase III-dependent transcription, regulates bone mass
Source: eLife. 2022 May 25;11:e74740. doi: 10.7554/eLife.74740 (PMC9212997; doi:10.7554/eLife.74740)
Supplement: Figure 5—source data 2. [file elife-74740-fig5-data2.zip]

Archive with 3 entries (2 files):
- figure 5 C-D - source data/
- figure 5 C-D - source data/Figure 5 C - source data 1 - Alp.png
- figure 5 C-D - source data/figure 5D - source data 2 - Alizarin red.png
