# Supplementary material for: MAF1, a repressor of RNA polymerase III-dependent transcription, regulates bone mass
Source: eLife. 2022 May 25;11:e74740. doi: 10.7554/eLife.74740 (PMC9212997; doi:10.7554/eLife.74740)
Supplement: Figure 5—figure supplement 1—source data 1. [file elife-74740-fig5-figsupp1-data1.zip]

Archive with 9 entries (8 files):
- supplementary figure 9 A - source data/
- supplementary figure 9 A - source data/supplementary figure 9A source data 1 Brf1 labeled.tif
- supplementary figure 9 A - source data/supplementary figure 9A source data 2 Brf1.tif
- supplementary figure 9 A - source data/supplementary figure 9A source data 3 Ppary labeled.tif
- supplementary figure 9 A - source data/supplementary figure 9A source data 4 Ppary.tif
- supplementary figure 9 A - source data/supplementary figure 9A source data 5 Fabp4 labeled.tif
- supplementary figure 9 A - source data/supplementary figure 9A source data 6 Fabp4.tif
- supplementary figure 9 A - source data/supplementary figure 9A source data 7 vinculin labeled.tif
- supplementary figure 9 A - source data/supplementary figure 9A source data 8 vinculin.tif
