# Supplementary material for: MAF1, a repressor of RNA polymerase III-dependent transcription, regulates bone mass
Source: eLife. 2022 May 25;11:e74740. doi: 10.7554/eLife.74740 (PMC9212997; doi:10.7554/eLife.74740)
Supplement: Figure 5—figure supplement 1—source data 2. [file elife-74740-fig5-figsupp1-data2.zip]

Archive with 11 entries (10 files):
- supplementary figure 9 D - source data/
- supplementary figure 9 D - source data/suppl fig 9D - source data 1 - ORO.png
- supplementary figure 9 D - source data/suppl fig 9D - source data 10 - well 3 shBrf1-2 stitched.png
- supplementary figure 9 D - source data/suppl fig 9D - source data 2 - well 1 SCR 10x.png
- supplementary figure 9 D - source data/suppl fig 9D - source data 3 - well 2 shBrf1-1 10x.png
- supplementary figure 9 D - source data/suppl fig 9D - source data 4 - well 3 shBrf1-2 10x.png
- supplementary figure 9 D - source data/suppl fig 9D - source data 5 - well 4 SCR 10x.png
- supplementary figure 9 D - source data/suppl fig 9D - source data 6 - well 5 shBrf1-1 10x.png
- supplementary figure 9 D - source data/suppl fig 9D - source data 7 - well 6 shBrf1-2 10x.png
- supplementary figure 9 D - source data/suppl fig 9D - source data 8 - well 1 SCR stitched.png
- supplementary figure 9 D - source data/suppl fig 9D - source data 9 - well 2 shBrf1-1 stitched.png
