# Supplementary material for: MAF1, a repressor of RNA polymerase III-dependent transcription, regulates bone mass
Source: eLife. 2022 May 25;11:e74740. doi: 10.7554/eLife.74740 (PMC9212997; doi:10.7554/eLife.74740)
Supplement: Figure 6—source data 1. [file elife-74740-fig6-data1.zip]

Archive with 9 entries (8 files):
- Figure 6 - source data/
- Figure 6 - source data/figure 6A - source data1 - MAF1OEvspInd_d0.csv
- Figure 6 - source data/Figure 6A - source data2 - shMaf1vsSCR_d0.csv
- Figure 6 - source data/Figure 6A- source data3 - shBRF1vsSCR_d0.csv
- Figure 6 - source data/Figure 6A- source data4 - MLvsDMSO_d0.csv
- Figure 6 - source data/Figure 6B - source data5 - MAF1OEvspInd_d4.csv
- Figure 6 - source data/figure 6B - source data6 - shMaf1vsSCR_d4.csv
- Figure 6 - source data/Figure 6B - source data7 - shBRF1vsSCR_d4.csv
- Figure 6 - source data/Figure 6B - source data8 - MLvsDMSO_d4.csv
