# Supplementary material for: MAF1, a repressor of RNA polymerase III-dependent transcription, regulates bone mass
Source: eLife. 2022 May 25;11:e74740. doi: 10.7554/eLife.74740 (PMC9212997; doi:10.7554/eLife.74740)
Supplement: Figure 6—source data 1. [file elife-74740-fig6-data1.zip › Figure 6 - source data/figure 6A - source data1 - MAF1OEvspInd_d0.csv]

,baseMean,log2FoldChange,lfcSE,stat,pvalue,padj,gene_description
ENSMUSG00000029234,2015.672375,-1.395286047,0.068604783,-20.33802864,5.93E-92,8.72E-88,transmembrane protein 165 [Source:MGI Symbol	Acc:MGI:894407]
ENSMUSG00000056035,7.077082924,-37.62733731,2.362146973,-15.92929557,3.97E-57,2.92E-53,"cytochrome P450, family 3, subfamily a, polypeptide 11 [Source:MGI Symbol	Acc:MGI:88609]"
ENSMUSG00000025479,15.53988154,-37.57105142,2.438379002,-15.40820824,1.44E-53,7.07E-50,"cytochrome P450, family 2, subfamily e, polypeptide 1 [Source:MGI Symbol	Acc:MGI:88607]"
ENSMUSG00000029368,92.43070328,-35.13488446,3.028964284,-11.59963643,4.14E-31,1.52E-27,albumin [Source:MGI Symbol	Acc:MGI:87991]
ENSMUSG00000019102,1382.432663,1.11224342,0.097068692,11.45831263,2.14E-30,6.28E-27,"aldehyde dehydrogenase family 3, subfamily A1 [Source:MGI Symbol	Acc:MGI:1353451]"
ENSMUSG00000067276,568.0968149,1.45684296,0.127923735,11.38837101,4.78E-30,1.17E-26,calpain 6 [Source:MGI Symbol	Acc:MGI:1100850]
ENSMUSG00000035258,3041.628474,1.048972199,0.100487202,10.43886366,1.65E-25,3.46E-22,"ABI gene family, member 3 (NESH) binding protein [Source:MGI Symbol	Acc:MGI:2444583]"
ENSMUSG00000026249,2746.13979,1.088021544,0.107105262,10.15843221,3.04E-24,5.59E-21,"serine (or cysteine) peptidase inhibitor, clade E, member 2 [Source:MGI Symbol	Acc:MGI:101780]"
ENSMUSG00000037362,1978.652062,-0.833358784,0.082228903,-10.13462115,3.88E-24,6.34E-21,nephroblastoma overexpressed gene [Source:MGI Symbol	Acc:MGI:109185]
ENSMUSG00000022510,959.4230773,0.981272142,0.104250143,9.412669545,4.84E-21,7.11E-18,transformation related protein 63 [Source:MGI Symbol	Acc:MGI:1330810]
ENSMUSG00000031673,7379.665188,0.820682187,0.09091308,9.027107984,1.76E-19,2.36E-16,cadherin 11 [Source:MGI Symbol	Acc:MGI:99217]
ENSMUSG00000041757,1533.69102,0.989931599,0.112634957,8.788848705,1.51E-18,1.85E-15,"pleckstrin homology domain containing, family A member 6 [Source:MGI Symbol	Acc:MGI:2388662]"
ENSMUSG00000027820,16551.39629,0.930304444,0.106565916,8.729849846,2.55E-18,2.89E-15,membrane metallo endopeptidase [Source:MGI Symbol	Acc:MGI:97004]
ENSMUSG00000022878,238.1168771,2.250230147,0.258700877,8.698192972,3.37E-18,3.54E-15,"adiponectin, C1Q and collagen domain containing [Source:MGI Symbol	Acc:MGI:106675]"
ENSMUSG00000022206,555.4429064,1.258770696,0.145088533,8.675879973,4.10E-18,4.02E-15,natriuretic peptide receptor 3 [Source:MGI Symbol	Acc:MGI:97373]
ENSMUSG00000031596,1401.33127,0.853789635,0.098708375,8.649617007,5.17E-18,4.75E-15,"solute carrier family 7 (cationic amino acid transporter, y+ system), member 2 [Source:MGI Symbol	Acc:MGI:99828]"
ENSMUSG00000021765,981.8192279,-0.890608998,0.104348166,-8.534975095,1.40E-17,1.21E-14,follistatin [Source:MGI Symbol	Acc:MGI:95586]
ENSMUSG00000040430,600.3537049,-1.008498549,0.124170987,-8.121853367,4.59E-16,3.75E-13,"phosphatidylinositol transfer protein, cytoplasmic 1 [Source:MGI Symbol	Acc:MGI:1919045]"
ENSMUSG00000057457,1203.694884,1.377760575,0.174593904,7.891229548,2.99E-15,2.32E-12,"phosphate regulating endopeptidase homolog, X-linked [Source:MGI Symbol	Acc:MGI:107489]"
ENSMUSG00000026043,21990.5707,0.606788676,0.077444561,7.835136051,4.68E-15,3.44E-12,"collagen, type III, alpha 1 [Source:MGI Symbol	Acc:MGI:88453]"
ENSMUSG00000021998,41.12136547,-2.597947699,0.341228383,-7.613515841,2.67E-14,1.87E-11,lymphocyte cytosolic protein 1 [Source:MGI Symbol	Acc:MGI:104808]
ENSMUSG00000037211,640.9793894,1.789589527,0.235992595,7.583244406,3.37E-14,2.25E-11,sprouty RTK signaling antagonist 1 [Source:MGI Symbol	Acc:MGI:1345139]
ENSMUSG00000033060,1755.332344,0.725516175,0.097375135,7.450733469,9.28E-14,5.94E-11,LIM domain only 7 [Source:MGI Symbol	Acc:MGI:1353586]
ENSMUSG00000028370,510.7620638,1.284167646,0.173086398,7.419229142,1.18E-13,7.22E-11,pregnancy-associated plasma protein A [Source:MGI Symbol	Acc:MGI:97479]
ENSMUSG00000056973,472.3872393,1.070485224,0.145268259,7.369023583,1.72E-13,1.01E-10,carboxylesterase 1D [Source:MGI Symbol	Acc:MGI:2148202]
ENSMUSG00000026365,799.4842346,1.18070401,0.161203422,7.324311081,2.40E-13,1.36E-10,complement component factor h [Source:MGI Symbol	Acc:MGI:88385]
ENSMUSG00000028339,540.4229922,1.330883607,0.183998394,7.2331262,4.72E-13,2.57E-10,"collagen, type XV, alpha 1 [Source:MGI Symbol	Acc:MGI:88449]"
ENSMUSG00000029304,130673.2085,0.680763866,0.094359323,7.214590365,5.41E-13,2.84E-10,secreted phosphoprotein 1 [Source:MGI Symbol	Acc:MGI:98389]
ENSMUSG00000031722,1831.97563,0.878370617,0.122516884,7.169384262,7.53E-13,3.82E-10,haptoglobin [Source:MGI Symbol	Acc:MGI:96211]
ENSMUSG00000045136,687.5409094,-0.714882646,0.100391962,-7.120915212,1.07E-12,5.26E-10,"tubulin, beta 2B class IIB [Source:MGI Symbol	Acc:MGI:1920960]"
ENSMUSG00000020250,8049.121531,-0.303555341,0.04280048,-7.092334896,1.32E-12,6.26E-10,thioredoxin reductase 1 [Source:MGI Symbol	Acc:MGI:1354175]
ENSMUSG00000071713,101.1014594,-1.6202872,0.229710896,-7.05359313,1.74E-12,8.01E-10,"colony stimulating factor 2 receptor, beta, low-affinity (granulocyte-macrophage) [Source:MGI Symbol	Acc:MGI:1339759]"
ENSMUSG00000067780,3892.216947,1.049873235,0.150707518,6.966296355,3.25E-12,1.45E-09,peptidase inhibitor 15 [Source:MGI Symbol	Acc:MGI:1934659]
ENSMUSG00000050578,576.0758617,1.516167718,0.219163612,6.917971941,4.58E-12,1.98E-09,matrix metallopeptidase 13 [Source:MGI Symbol	Acc:MGI:1340026]
ENSMUSG00000020929,2063.4879,-0.526220135,0.078000921,-6.746332368,1.52E-11,6.29E-09,elongation factor Tu GTP binding domain containing 2 [Source:MGI Symbol	Acc:MGI:1336880]
ENSMUSG00000048562,870.5823874,0.763162852,0.11315839,6.744200354,1.54E-11,6.29E-09,trans-acting transcription factor 8 [Source:MGI Symbol	Acc:MGI:2443471]
ENSMUSG00000027416,451.5655566,1.308956756,0.196018668,6.677714784,2.43E-11,9.65E-09,otoraplin [Source:MGI Symbol	Acc:MGI:1888678]
ENSMUSG00000031467,988.6007224,-0.619220038,0.092840042,-6.669751778,2.56E-11,9.92E-09,"1-acylglycerol-3-phosphate O-acyltransferase 5 (lysophosphatidic acid acyltransferase, epsilon) [Source:MGI Symbol	Acc:MGI:1196345]"
ENSMUSG00000040152,51656.58722,-0.523277545,0.078769183,-6.643175972,3.07E-11,1.15E-08,thrombospondin 1 [Source:MGI Symbol	Acc:MGI:98737]
ENSMUSG00000038668,2036.617691,-0.470777585,0.070945253,-6.63578696,3.23E-11,1.15E-08,lysophosphatidic acid receptor 1 [Source:MGI Symbol	Acc:MGI:108429]
ENSMUSG00000031785,802.0112711,-1.261253255,0.190001105,-6.638136414,3.18E-11,1.15E-08,adhesion G protein-coupled receptor G1 [Source:MGI Symbol	Acc:MGI:1340051]
ENSMUSG00000039787,498.51927,-0.851521204,0.128372633,-6.633198879,3.28E-11,1.15E-08,cerebral endothelial cell adhesion molecule [Source:MGI Symbol	Acc:MGI:2139134]
ENSMUSG00000004791,1116.300612,0.672286254,0.101475106,6.625134799,3.47E-11,1.19E-08,placental growth factor [Source:MGI Symbol	Acc:MGI:105095]
ENSMUSG00000003518,319.4387736,-0.854180825,0.129628209,-6.589467154,4.41E-11,1.48E-08,dual specificity phosphatase 3 (vaccinia virus phosphatase VH1-related) [Source:MGI Symbol	Acc:MGI:1919599]
ENSMUSG00000028399,250.5318531,1.141941651,0.173846861,6.568664178,5.08E-11,1.66E-08,"protein tyrosine phosphatase, receptor type, D [Source:MGI Symbol	Acc:MGI:97812]"
ENSMUSG00000014782,749.2650457,0.755936117,0.117890068,6.412212066,1.43E-10,4.59E-08,"pleckstrin homology domain containing, family G (with RhoGef domain) member 4 [Source:MGI Symbol	Acc:MGI:2142544]"
ENSMUSG00000074457,2692.458689,0.66251131,0.103519897,6.39984516,1.56E-10,4.87E-08,S100 calcium binding protein A16 [Source:MGI Symbol	Acc:MGI:1915110]
ENSMUSG00000032826,52.00546827,-2.357323818,0.369548933,-6.378921997,1.78E-10,5.46E-08,"ankyrin 2, brain [Source:MGI Symbol	Acc:MGI:88025]"
ENSMUSG00000005125,1491.919862,-0.483955332,0.075963466,-6.370895875,1.88E-10,5.64E-08,N-myc downstream regulated gene 1 [Source:MGI Symbol	Acc:MGI:1341799]
ENSMUSG00000031133,1077.103146,0.597234907,0.096535029,6.186717051,6.14E-10,1.81E-07,Rac/Cdc42 guanine nucleotide exchange factor (GEF) 6 [Source:MGI Symbol	Acc:MGI:1920591]
ENSMUSG00000041741,1012.90058,-0.753589222,0.122202606,-6.166719752,6.97E-10,2.01E-07,"phosphodiesterase 3A, cGMP inhibited [Source:MGI Symbol	Acc:MGI:1860764]"
ENSMUSG00000058207,19.44634213,-15.69620531,2.547735064,-6.160846759,7.24E-10,2.05E-07,"serine (or cysteine) peptidase inhibitor, clade A, member 3K [Source:MGI Symbol	Acc:MGI:98377]"
ENSMUSG00000041481,10.80770491,-3.477024611,0.566304452,-6.139850393,8.26E-10,2.29E-07,"serine (or cysteine) peptidase inhibitor, clade A, member 3G [Source:MGI Symbol	Acc:MGI:105046]"
ENSMUSG00000025083,389.2010771,0.814834832,0.13320901,6.116964843,9.54E-10,2.60E-07,actin filament associated protein 1-like 2 [Source:MGI Symbol	Acc:MGI:2147658]
ENSMUSG00000042379,470.2038233,1.059055723,0.173361232,6.108953595,1.00E-09,2.68E-07,endothelial cell-specific molecule 1 [Source:MGI Symbol	Acc:MGI:1918940]
ENSMUSG00000000938,2397.312414,0.413647742,0.0682297,6.06257599,1.34E-09,3.52E-07,homeobox A10 [Source:MGI Symbol	Acc:MGI:96171]
ENSMUSG00000085456,35.78036164,-1.913805379,0.316710789,-6.042753967,1.52E-09,3.91E-07,predicted gene 15398 [Source:MGI Symbol	Acc:MGI:3705254]
ENSMUSG00000098557,286.4473266,1.293431385,0.214468533,6.030867866,1.63E-09,4.14E-07,potassium channel tetramerisation domain containing 12 [Source:MGI Symbol	Acc:MGI:2145823]
ENSMUSG00000041773,1733.559644,0.401863248,0.066692686,6.025596978,1.68E-09,4.20E-07,ectodermal-neural cortex 1 [Source:MGI Symbol	Acc:MGI:109610]
ENSMUSG00000044254,167.3729947,-1.470388843,0.244776799,-6.00705969,1.89E-09,4.63E-07,proprotein convertase subtilisin/kexin type 9 [Source:MGI Symbol	Acc:MGI:2140260]
ENSMUSG00000029309,1905.08281,0.580539232,0.096983807,5.985939825,2.15E-09,5.19E-07,SPARC-like 1 [Source:MGI Symbol	Acc:MGI:108110]
ENSMUSG00000039109,1873.151864,1.026932946,0.172144031,5.965544904,2.44E-09,5.78E-07,"coagulation factor XIII, A1 subunit [Source:MGI Symbol	Acc:MGI:1921395]"
ENSMUSG00000061353,309547.3834,0.346896581,0.058351651,5.944931725,2.77E-09,6.46E-07,chemokine (C-X-C motif) ligand 12 [Source:MGI Symbol	Acc:MGI:103556]
ENSMUSG00000028024,186.9496948,0.963431406,0.1632313,5.902246742,3.59E-09,8.24E-07,glutamyl aminopeptidase [Source:MGI Symbol	Acc:MGI:106645]
ENSMUSG00000053007,236.699359,-1.085480864,0.184991111,-5.867746081,4.42E-09,1.00E-06,cAMP responsive element binding protein 5 [Source:MGI Symbol	Acc:MGI:2443973]
ENSMUSG00000035373,455.2432095,-0.988503603,0.16902715,-5.848194235,4.97E-09,1.11E-06,chemokine (C-C motif) ligand 7 [Source:MGI Symbol	Acc:MGI:99512]
ENSMUSG00000050965,2164.356725,-0.481574091,0.082736647,-5.820565726,5.86E-09,1.29E-06,"protein kinase C, alpha [Source:MGI Symbol	Acc:MGI:97595]"
ENSMUSG00000036377,260.4788021,-1.046550393,0.180576487,-5.79560723,6.81E-09,1.47E-06,RIKEN cDNA C530008M17 gene [Source:MGI Symbol	Acc:MGI:2444817]
ENSMUSG00000005124,1095.416374,-0.651994002,0.112599497,-5.790381102,7.02E-09,1.48E-06,WNT1 inducible signaling pathway protein 1 [Source:MGI Symbol	Acc:MGI:1197008]
ENSMUSG00000037946,657.1108158,-0.795765491,0.137372165,-5.792770989,6.92E-09,1.48E-06,"FYVE, RhoGEF and PH domain containing 3 [Source:MGI Symbol	Acc:MGI:1353657]"
ENSMUSG00000050379,1039.336288,-0.45949739,0.079411761,-5.786263687,7.20E-09,1.49E-06,septin 6 [Source:MGI Symbol	Acc:MGI:1888939]
ENSMUSG00000031613,800.2333893,0.9130186,0.158169747,5.772397174,7.82E-09,1.58E-06,hydroxyprostaglandin dehydrogenase 15 (NAD) [Source:MGI Symbol	Acc:MGI:108085]
ENSMUSG00000021728,91.55209184,1.992911059,0.345284214,5.771798941,7.84E-09,1.58E-06,embigin [Source:MGI Symbol	Acc:MGI:95321]
ENSMUSG00000019256,1296.794276,-0.536436874,0.093915172,-5.711929821,1.12E-08,2.22E-06,aryl-hydrocarbon receptor [Source:MGI Symbol	Acc:MGI:105043]
ENSMUSG00000020053,837.9719713,1.050352834,0.18406646,5.706378189,1.15E-08,2.26E-06,insulin-like growth factor 1 [Source:MGI Symbol	Acc:MGI:96432]
ENSMUSG00000020262,2370.491452,0.505313735,0.090020123,5.613341955,1.98E-08,3.84E-06,"adenosine deaminase, RNA-specific, B1 [Source:MGI Symbol	Acc:MGI:891999]"
ENSMUSG00000020780,1687.341218,-0.332737507,0.059692867,-5.574158582,2.49E-08,4.75E-06,signal recognition particle 68 [Source:MGI Symbol	Acc:MGI:1917447]
ENSMUSG00000018339,3357.885485,0.648674393,0.116584178,5.564000217,2.64E-08,4.97E-06,glutathione peroxidase 3 [Source:MGI Symbol	Acc:MGI:105102]
ENSMUSG00000048078,172.6649694,1.179411356,0.212059885,5.561690059,2.67E-08,4.97E-06,teneurin transmembrane protein 4 [Source:MGI Symbol	Acc:MGI:2447063]
ENSMUSG00000019577,3152.248699,0.419083985,0.075681217,5.537490011,3.07E-08,5.64E-06,"pyruvate dehydrogenase kinase, isoenzyme 4 [Source:MGI Symbol	Acc:MGI:1351481]"
ENSMUSG00000022479,1232.049099,-0.625270158,0.114929867,-5.440449681,5.31E-08,9.65E-06,"vitamin D (1,25-dihydroxyvitamin D3) receptor [Source:MGI Symbol	Acc:MGI:103076]"
ENSMUSG00000027500,628.2660683,-0.837443912,0.154310495,-5.427005529,5.73E-08,1.03E-05,stathmin-like 2 [Source:MGI Symbol	Acc:MGI:98241]
ENSMUSG00000028080,2030.338245,0.458723768,0.084820477,5.408172444,6.37E-08,1.13E-05,LPS-responsive beige-like anchor [Source:MGI Symbol	Acc:MGI:1933162]
ENSMUSG00000022661,355.3883121,0.808527741,0.149588954,5.404996295,6.48E-08,1.13E-05,CD200 antigen [Source:MGI Symbol	Acc:MGI:1196990]
ENSMUSG00000000392,609.7979975,1.301024703,0.242356365,5.368229982,7.95E-08,1.36E-05,fibroblast activation protein [Source:MGI Symbol	Acc:MGI:109608]
ENSMUSG00000017400,112.6845985,-1.140759797,0.212404259,-5.370701151,7.84E-08,1.36E-05,SH3 and cysteine rich domain 2 [Source:MGI Symbol	Acc:MGI:2144518]
ENSMUSG00000024593,1039.214779,-0.722310197,0.134680148,-5.363152671,8.18E-08,1.38E-05,multiple EGF-like-domains 10 [Source:MGI Symbol	Acc:MGI:2685177]
ENSMUSG00000004040,2210.592347,-0.38000849,0.070894214,-5.360218705,8.31E-08,1.39E-05,signal transducer and activator of transcription 3 [Source:MGI Symbol	Acc:MGI:103038]
ENSMUSG00000033161,4857.031456,-0.379720192,0.070886179,-5.356759165,8.47E-08,1.40E-05,"ATPase, Na+/K+ transporting, alpha 1 polypeptide [Source:MGI Symbol	Acc:MGI:88105]"
ENSMUSG00000029754,20.41208154,2.353215098,0.442508169,5.317902041,1.05E-07,1.72E-05,distal-less homeobox 6 [Source:MGI Symbol	Acc:MGI:101927]
ENSMUSG00000067279,196.0932164,1.192101309,0.224477815,5.310552896,1.09E-07,1.77E-05,"protein phosphatase 1, regulatory subunit 3C [Source:MGI Symbol	Acc:MGI:1858229]"
ENSMUSG00000039883,334.1246686,-0.579516195,0.109285574,-5.302769385,1.14E-07,1.82E-05,leucine rich repeat containing 17 [Source:MGI Symbol	Acc:MGI:1921761]
ENSMUSG00000002020,4690.812095,0.681482241,0.128591194,5.299602706,1.16E-07,1.84E-05,latent transforming growth factor beta binding protein 2 [Source:MGI Symbol	Acc:MGI:99502]
ENSMUSG00000037846,240.4139488,-0.742398781,0.14013773,-5.297636694,1.17E-07,1.84E-05,rhotekin 2 [Source:MGI Symbol	Acc:MGI:2158417]
ENSMUSG00000021614,10344.8856,-0.632219238,0.119892723,-5.273207766,1.34E-07,2.08E-05,versican [Source:MGI Symbol	Acc:MGI:102889]
ENSMUSG00000039903,452.8045267,0.581402609,0.110382648,5.267155827,1.39E-07,2.12E-05,eva-1 homolog C (C. elegans) [Source:MGI Symbol	Acc:MGI:1918217]
ENSMUSG00000026042,22511.41457,-0.348231382,0.066233687,-5.257617327,1.46E-07,2.21E-05,"collagen, type V, alpha 2 [Source:MGI Symbol	Acc:MGI:88458]"
ENSMUSG00000036046,2548.473354,-0.357615942,0.068398946,-5.228383823,1.71E-07,2.57E-05,RIKEN cDNA 5031439G07 gene [Source:MGI Symbol	Acc:MGI:2444899]
ENSMUSG00000020612,11573.29866,-0.227869824,0.043692126,-5.215352171,1.83E-07,2.73E-05,"protein kinase, cAMP dependent regulatory, type I, alpha [Source:MGI Symbol	Acc:MGI:104878]"
ENSMUSG00000033174,270.0505863,0.877482851,0.170082066,5.159173282,2.48E-07,3.65E-05,monoglyceride lipase [Source:MGI Symbol	Acc:MGI:1346042]
ENSMUSG00000030849,1043.795294,0.430518023,0.083507308,5.155453272,2.53E-07,3.68E-05,fibroblast growth factor receptor 2 [Source:MGI Symbol	Acc:MGI:95523]
ENSMUSG00000032012,430.8664841,-0.992185677,0.192822953,-5.145578684,2.67E-07,3.85E-05,nectin cell adhesion molecule 1 [Source:MGI Symbol	Acc:MGI:1926483]
ENSMUSG00000039529,494.6513572,0.807377672,0.157481075,5.126823483,2.95E-07,4.21E-05,"ATPase, class I, type 8B, member 1 [Source:MGI Symbol	Acc:MGI:1859665]"
ENSMUSG00000028108,4349.723444,-0.589933105,0.115403684,-5.11190878,3.19E-07,4.51E-05,extracellular matrix protein 1 [Source:MGI Symbol	Acc:MGI:103060]
ENSMUSG00000032501,218.3963901,-0.987724683,0.194083096,-5.089184504,3.60E-07,5.04E-05,tribbles pseudokinase 1 [Source:MGI Symbol	Acc:MGI:2443397]
ENSMUSG00000042873,336.6220976,0.763954912,0.150257525,5.084303858,3.69E-07,5.12E-05,lipoma HMGIC fusion partner-like protein 4 [Source:MGI Symbol	Acc:MGI:3057108]
ENSMUSG00000006457,447.568013,0.758964361,0.150032199,5.058676519,4.22E-07,5.80E-05,actinin alpha 3 [Source:MGI Symbol	Acc:MGI:99678]
ENSMUSG00000038463,2420.473731,0.390252614,0.077419301,5.040766463,4.64E-07,6.28E-05,olfactomedin-like 2B [Source:MGI Symbol	Acc:MGI:2443310]
ENSMUSG00000037855,1693.227616,-0.342653156,0.067986536,-5.040014918,4.65E-07,6.28E-05,zinc finger protein 365 [Source:MGI Symbol	Acc:MGI:2143676]
ENSMUSG00000020614,1452.131326,-0.509143267,0.101414285,-5.020429473,5.16E-07,6.89E-05,"family with sequence similarity 20, member A [Source:MGI Symbol	Acc:MGI:2388266]"
ENSMUSG00000052974,128.854294,1.707344424,0.341339245,5.001898989,5.68E-07,7.52E-05,"cytochrome P450, family 2, subfamily f, polypeptide 2 [Source:MGI Symbol	Acc:MGI:88608]"
ENSMUSG00000056174,300.5059063,1.022076696,0.20555039,4.97238997,6.61E-07,8.69E-05,"collagen, type VIII, alpha 2 [Source:MGI Symbol	Acc:MGI:88464]"
ENSMUSG00000095562,10.72030049,-18.25079753,3.68006417,-4.959369371,7.07E-07,9.21E-05,"predicted gene, 21887 [Source:MGI Symbol	Acc:MGI:5434051]"
ENSMUSG00000004267,576.5511791,0.618697767,0.125102676,4.945519847,7.59E-07,9.80E-05,"enolase 2, gamma neuronal [Source:MGI Symbol	Acc:MGI:95394]"
ENSMUSG00000026748,2789.757278,0.447036467,0.090646149,4.931665298,8.15E-07,0.000104282,plexin domain containing 2 [Source:MGI Symbol	Acc:MGI:1914698]
ENSMUSG00000034520,400.5920502,-0.642415014,0.131439883,-4.887519667,1.02E-06,0.000129483,"gap junction protein, gamma 1 [Source:MGI Symbol	Acc:MGI:95718]"
ENSMUSG00000063193,275.9591619,-0.973584227,0.199596107,-4.87777162,1.07E-06,0.000134884,CD300 molecule like family member B [Source:MGI Symbol	Acc:MGI:2685099]
ENSMUSG00000034708,5591.248755,-0.495015179,0.101698439,-4.86748058,1.13E-06,0.000140155,granulin [Source:MGI Symbol	Acc:MGI:95832]
ENSMUSG00000048399,223.0658741,0.929947158,0.191077741,4.866852378,1.13E-06,0.000140155,transformation related protein 63 regulated [Source:MGI Symbol	Acc:MGI:1918588]
ENSMUSG00000059995,1516.724994,-0.323317712,0.066504273,-4.861608059,1.16E-06,0.000142721,ataxin 7-like 3 [Source:MGI Symbol	Acc:MGI:3036270]
ENSMUSG00000041594,1340.095523,0.435674713,0.089784609,4.852443156,1.22E-06,0.000148245,transmembrane and tetratricopeptide repeat containing 4 [Source:MGI Symbol	Acc:MGI:1921050]
ENSMUSG00000038332,1938.387083,0.335673887,0.069513805,4.828880914,1.37E-06,0.00016554,sestrin 1 [Source:MGI Symbol	Acc:MGI:2155278]
ENSMUSG00000026915,255.8417583,-0.788701791,0.163559005,-4.822123929,1.42E-06,0.000169856,spermatid perinuclear RNA binding protein [Source:MGI Symbol	Acc:MGI:104626]
ENSMUSG00000028369,1306.74232,-0.805323429,0.167304071,-4.813531584,1.48E-06,0.000175898,"sushi, von Willebrand factor type A, EGF and pentraxin domain containing 1 [Source:MGI Symbol	Acc:MGI:1928849]"
ENSMUSG00000031604,3932.048205,0.337146764,0.070136647,4.806998594,1.53E-06,0.000180289,methylsterol monoxygenase 1 [Source:MGI Symbol	Acc:MGI:1913484]
ENSMUSG00000036103,19277.37902,0.347580022,0.072570857,4.789526187,1.67E-06,0.000193621,collectin sub-family member 12 [Source:MGI Symbol	Acc:MGI:2152907]
ENSMUSG00000026672,228.0315547,-0.674085002,0.140736995,-4.789678803,1.67E-06,0.000193621,optineurin [Source:MGI Symbol	Acc:MGI:1918898]
ENSMUSG00000049354,1637.926194,-0.351180607,0.073370912,-4.786373734,1.70E-06,0.000195149,DDB1 and CUL4 associated factor 7 [Source:MGI Symbol	Acc:MGI:1919083]
ENSMUSG00000036856,168.0575476,-1.030287161,0.215574719,-4.77925782,1.76E-06,0.000200616,"wingless-type MMTV integration site family, member 4 [Source:MGI Symbol	Acc:MGI:98957]"
ENSMUSG00000020601,1515.040048,-0.313503898,0.065808399,-4.763888858,1.90E-06,0.000214861,tribbles pseudokinase 2 [Source:MGI Symbol	Acc:MGI:2145021]
ENSMUSG00000031253,1073.19746,0.433749309,0.091425788,4.744277482,2.09E-06,0.000234953,"sushi-repeat-containing protein, X-linked 2 [Source:MGI Symbol	Acc:MGI:1916042]"
ENSMUSG00000019122,1992.955155,0.592929742,0.125463791,4.725903282,2.29E-06,0.000249611,chemokine (C-C motif) ligand 9 [Source:MGI Symbol	Acc:MGI:104533]
ENSMUSG00000022221,1758.451113,-0.455231629,0.096303427,-4.727055332,2.28E-06,0.000249611,receptor-interacting serine-threonine kinase 3 [Source:MGI Symbol	Acc:MGI:2154952]
ENSMUSG00000036435,1014.582046,-0.429655699,0.090885807,-4.727423503,2.27E-06,0.000249611,exocyst complex component 1 [Source:MGI Symbol	Acc:MGI:2445020]
ENSMUSG00000026479,120.5216173,-1.030976195,0.218086696,-4.727368581,2.27E-06,0.000249611,"laminin, gamma 2 [Source:MGI Symbol	Acc:MGI:99913]"
ENSMUSG00000024764,852.6676557,-0.377947602,0.080202294,-4.712428803,2.45E-06,0.000264742,"N(alpha)-acetyltransferase 40, NatD catalytic subunit [Source:MGI Symbol	Acc:MGI:1918249]"
ENSMUSG00000057074,567.0646991,0.545231678,0.116116089,4.695573888,2.66E-06,0.00028544,carboxylesterase 1G [Source:MGI Symbol	Acc:MGI:88378]
ENSMUSG00000005873,5389.074243,0.342386147,0.073036004,4.687909065,2.76E-06,0.000294191,receptor accessory protein 5 [Source:MGI Symbol	Acc:MGI:1270152]
ENSMUSG00000038836,768.6594914,0.608462599,0.129979095,4.681234297,2.85E-06,0.000301749,ATP/GTP binding protein-like 3 [Source:MGI Symbol	Acc:MGI:1923473]
ENSMUSG00000056492,268.4102148,1.089116298,0.232765223,4.679033589,2.88E-06,0.000302827,adhesion G protein-coupled receptor F5 [Source:MGI Symbol	Acc:MGI:2182928]
ENSMUSG00000078452,20.58658168,-2.649836636,0.566880039,-4.674422192,2.95E-06,0.000307514,retinoic acid early transcript delta [Source:MGI Symbol	Acc:MGI:1861032]
ENSMUSG00000097993,351.5929046,1.025655967,0.220783924,4.645519236,3.39E-06,0.000351382,"protein tyrosine phosphatase, receptor type, V [Source:MGI Symbol	Acc:MGI:108027]"
ENSMUSG00000001240,432.048425,0.855979072,0.184748458,4.633213615,3.60E-06,0.00037033,receptor (calcitonin) activity modifying protein 2 [Source:MGI Symbol	Acc:MGI:1859650]
ENSMUSG00000027340,2223.130398,0.396464485,0.085653994,4.6286748,3.68E-06,0.00037591,"solute carrier family 23 (nucleobase transporters), member 2 [Source:MGI Symbol	Acc:MGI:1859682]"
ENSMUSG00000037580,79.65698023,1.398387623,0.303208805,4.611962452,3.99E-06,0.000402319,GTP cyclohydrolase 1 [Source:MGI Symbol	Acc:MGI:95675]
ENSMUSG00000029307,71.16026098,1.36275843,0.295498503,4.611727021,3.99E-06,0.000402319,dentin matrix protein 1 [Source:MGI Symbol	Acc:MGI:94910]
ENSMUSG00000062312,759.2766163,-0.407839448,0.088590414,-4.603652133,4.15E-06,0.0004154,erb-b2 receptor tyrosine kinase 2 [Source:MGI Symbol	Acc:MGI:95410]
ENSMUSG00000033763,8709.992153,0.514921935,0.11203983,4.595882865,4.31E-06,0.000428271,metastasis suppressor 1-like [Source:MGI Symbol	Acc:MGI:3039591]
ENSMUSG00000022231,2667.239386,0.642083314,0.139898182,4.589647317,4.44E-06,0.000438304,"sema domain, seven thrombospondin repeats (type 1 and type 1-like), transmembrane domain (TM) and short cytoplasmic domain, (semaphorin) 5A [Source:MGI Symbol	Acc:MGI:107556]"
ENSMUSG00000032363,191.6236708,-1.061549965,0.231827758,-4.579045982,4.67E-06,0.00045804,"a disintegrin-like and metallopeptidase (reprolysin type) with thrombospondin type 1 motif, 7 [Source:MGI Symbol	Acc:MGI:1347346]"
ENSMUSG00000046561,701.7130213,-0.426580074,0.0933443,-4.569963821,4.88E-06,0.000475177,arylsulfatase J [Source:MGI Symbol	Acc:MGI:2443513]
ENSMUSG00000022665,7417.026976,0.283746675,0.062281856,4.555848093,5.22E-06,0.000504189,coiled-coil domain containing 80 [Source:MGI Symbol	Acc:MGI:1915146]
ENSMUSG00000055435,3007.168492,0.509091045,0.111771142,4.554762841,5.24E-06,0.000504189,avian musculoaponeurotic fibrosarcoma oncogene homolog [Source:MGI Symbol	Acc:MGI:96909]
ENSMUSG00000027068,122.6231998,-1.257209556,0.276438991,-4.547873478,5.42E-06,0.000517592,dehydrogenase/reductase (SDR family) member 9 [Source:MGI Symbol	Acc:MGI:2442798]
ENSMUSG00000029816,840.9570716,-0.579353678,0.127505435,-4.543756732,5.53E-06,0.000524404,glycoprotein (transmembrane) nmb [Source:MGI Symbol	Acc:MGI:1934765]
ENSMUSG00000031558,992.7964177,-0.539234532,0.118734897,-4.541499968,5.59E-06,0.000526652,slit guidance ligand 2 [Source:MGI Symbol	Acc:MGI:1315205]
ENSMUSG00000048376,4841.697474,-0.364306102,0.080322572,-4.535538323,5.75E-06,0.000534893,coagulation factor II (thrombin) receptor [Source:MGI Symbol	Acc:MGI:101802]
ENSMUSG00000022875,211.6848434,0.7936996,0.174952108,4.536667836,5.72E-06,0.000534893,kininogen 1 [Source:MGI Symbol	Acc:MGI:1097705]
ENSMUSG00000031129,386.6074312,0.639290374,0.141618966,4.514157904,6.36E-06,0.000588072,"solute carrier family 9 (sodium/hydrogen exchanger), member 9 [Source:MGI Symbol	Acc:MGI:2679732]"
ENSMUSG00000039462,541.2564833,-0.590866717,0.131041844,-4.508992703,6.51E-06,0.000598805,"collagen, type X, alpha 1 [Source:MGI Symbol	Acc:MGI:88445]"
ENSMUSG00000051367,1348.703164,0.370610527,0.082262307,4.505228963,6.63E-06,0.000600891,sine oculis-related homeobox 1 [Source:MGI Symbol	Acc:MGI:102780]
ENSMUSG00000034205,172.7654413,0.94615257,0.210013445,4.505199987,6.63E-06,0.000600891,lysyl oxidase-like 2 [Source:MGI Symbol	Acc:MGI:2137913]
ENSMUSG00000033022,75.7050648,1.396089609,0.309945212,4.504310936,6.66E-06,0.000600891,"cysteine dioxygenase 1, cytosolic [Source:MGI Symbol	Acc:MGI:105925]"
ENSMUSG00000024740,16917.24801,-0.210517979,0.046762804,-4.501825384,6.74E-06,0.000604256,damage specific DNA binding protein 1 [Source:MGI Symbol	Acc:MGI:1202384]
ENSMUSG00000002289,982.4927753,-0.396425615,0.088172781,-4.496008996,6.92E-06,0.00061725,angiopoietin-like 4 [Source:MGI Symbol	Acc:MGI:1888999]
ENSMUSG00000038521,3988.905079,0.32580721,0.072577066,4.489120711,7.15E-06,0.000633708,"complement component 1, s subcomponent 1 [Source:MGI Symbol	Acc:MGI:1355312]"
ENSMUSG00000054404,877.8160046,0.629994758,0.140490428,4.484253958,7.32E-06,0.000644461,schlafen 5 [Source:MGI Symbol	Acc:MGI:1329004]
ENSMUSG00000019899,673.685599,0.76127724,0.170412646,4.467257895,7.92E-06,0.000693675,"laminin, alpha 2 [Source:MGI Symbol	Acc:MGI:99912]"
ENSMUSG00000037013,2205.309444,0.2578994,0.057766694,4.464499911,8.03E-06,0.000698512,"SS18, nBAF chromatin remodeling complex subunit [Source:MGI Symbol	Acc:MGI:107708]"
ENSMUSG00000019880,328.0940223,0.676590536,0.151738029,4.458938472,8.24E-06,0.000712665,R-spondin 3 [Source:MGI Symbol	Acc:MGI:1920030]
ENSMUSG00000047728,38.99566585,1.861229729,0.417555097,4.457447035,8.29E-06,0.000713443,cDNA sequence BC025446 [Source:MGI Symbol	Acc:MGI:2385015]
ENSMUSG00000026536,351.3901429,0.559749355,0.125761328,4.450886157,8.55E-06,0.000731317,interferon activated gene 211 [Source:MGI Symbol	Acc:MGI:3041120]
ENSMUSG00000033739,167.6414062,-0.95715458,0.215423313,-4.443133697,8.87E-06,0.000753798,FK506 binding protein-like [Source:MGI Symbol	Acc:MGI:1932127]
ENSMUSG00000024501,2077.750606,0.416619556,0.093847674,4.439316807,9.02E-06,0.000762881,dihydropyrimidinase-like 3 [Source:MGI Symbol	Acc:MGI:1349762]
ENSMUSG00000003617,3325.577438,0.423291367,0.095857079,4.415859249,1.01E-05,0.000845638,ceruloplasmin [Source:MGI Symbol	Acc:MGI:88476]
ENSMUSG00000027253,1583.550451,0.492643002,0.111951165,4.400516969,1.08E-05,0.000902542,low density lipoprotein receptor-related protein 4 [Source:MGI Symbol	Acc:MGI:2442252]
ENSMUSG00000026896,638.2664432,-0.518885068,0.117976419,-4.398210039,1.09E-05,0.000907033,interferon induced with helicase C domain 1 [Source:MGI Symbol	Acc:MGI:1918836]
ENSMUSG00000028036,964.757261,0.564665006,0.128550371,4.39255835,1.12E-05,0.000925713,prostaglandin F receptor [Source:MGI Symbol	Acc:MGI:97796]
ENSMUSG00000028864,2386.351838,0.483169882,0.110324771,4.379523081,1.19E-05,0.000977362,hepatocyte growth factor [Source:MGI Symbol	Acc:MGI:96079]
ENSMUSG00000115149,113.1647967,-1.213185893,0.277278367,-4.375335543,1.21E-05,0.00099078,RIKEN cDNA 9330188P03 gene [Source:MGI Symbol	Acc:MGI:2686435]
ENSMUSG00000056938,551.1248319,-0.427803008,0.097996433,-4.365495723,1.27E-05,0.001030725,acyl-Coenzyme A binding domain containing 4 [Source:MGI Symbol	Acc:MGI:1914381]
ENSMUSG00000029096,322.2256612,0.770734744,0.1770177,4.353998174,1.34E-05,0.001079766,HtrA serine peptidase 3 [Source:MGI Symbol	Acc:MGI:1925808]
ENSMUSG00000052062,31.95329917,-1.687593044,0.387692386,-4.352917688,1.34E-05,0.001079766,par-3 family cell polarity regulator beta [Source:MGI Symbol	Acc:MGI:1919301]
ENSMUSG00000072941,255.2078245,-1.147183065,0.263845515,-4.347934687,1.37E-05,0.001098583,"superoxide dismutase 3, extracellular [Source:MGI Symbol	Acc:MGI:103181]"
ENSMUSG00000032024,1467.649448,0.476188819,0.109678684,4.341671533,1.41E-05,0.001124267,CXADR-like membrane protein [Source:MGI Symbol	Acc:MGI:1918816]
ENSMUSG00000001552,388.0293042,-0.867906269,0.200013472,-4.339239058,1.43E-05,0.001130671,junction plakoglobin [Source:MGI Symbol	Acc:MGI:96650]
ENSMUSG00000057137,321.7687768,0.592236207,0.137176049,4.317344094,1.58E-05,0.001242147,transmembrane protein 140 [Source:MGI Symbol	Acc:MGI:1915737]
ENSMUSG00000030790,524.051163,-0.532227276,0.123465723,-4.310729035,1.63E-05,0.001273089,adrenomedullin [Source:MGI Symbol	Acc:MGI:108058]
ENSMUSG00000036617,1532.226469,-0.432914986,0.100827732,-4.293610262,1.76E-05,0.001355097,enhancer trap locus 4 [Source:MGI Symbol	Acc:MGI:95454]
ENSMUSG00000023960,475.1800185,0.618185026,0.143985173,4.293393629,1.76E-05,0.001355097,ectonucleotide pyrophosphatase/phosphodiesterase 5 [Source:MGI Symbol	Acc:MGI:1933830]
ENSMUSG00000026833,102.9708106,-1.22495327,0.285172573,-4.295480647,1.74E-05,0.001355097,olfactomedin 1 [Source:MGI Symbol	Acc:MGI:1860437]
ENSMUSG00000001175,15609.67441,0.255054685,0.059553973,4.282748444,1.85E-05,0.0014142,calmodulin 1 [Source:MGI Symbol	Acc:MGI:88251]
ENSMUSG00000020737,2182.846533,-0.391836549,0.091554203,-4.279831346,1.87E-05,0.001425439,Jupiter microtubule associated homolog 1 [Source:MGI Symbol	Acc:MGI:1096361]
ENSMUSG00000021253,3312.051296,0.44706864,0.104674972,4.271017519,1.95E-05,0.001467755,"transforming growth factor, beta 3 [Source:MGI Symbol	Acc:MGI:98727]"
ENSMUSG00000015291,3222.62965,-0.231166426,0.054110648,-4.272106061,1.94E-05,0.001467755,guanosine diphosphate (GDP) dissociation inhibitor 1 [Source:MGI Symbol	Acc:MGI:99846]
ENSMUSG00000004105,8032.431823,-0.31268238,0.073286748,-4.266560983,1.99E-05,0.001489731,angiopoietin-like 2 [Source:MGI Symbol	Acc:MGI:1347002]
ENSMUSG00000015766,2984.333317,0.261132412,0.061271956,4.261858579,2.03E-05,0.001513711,epidermal growth factor receptor pathway substrate 8 [Source:MGI Symbol	Acc:MGI:104684]
ENSMUSG00000041842,666.6541175,-0.344390166,0.080876661,-4.258214421,2.06E-05,0.001530822,FH2 domain containing 1 [Source:MGI Symbol	Acc:MGI:2684972]
ENSMUSG00000028085,443.7611424,0.518253305,0.121823065,4.25414765,2.10E-05,0.001551074,"glutamyl-tRNA(Gln) amidotransferase, subunit B [Source:MGI Symbol	Acc:MGI:2442496]"
ENSMUSG00000027339,5519.84159,0.318199656,0.074870659,4.249991368,2.14E-05,0.001564414,Ras association (RalGDS/AF-6) domain family member 2 [Source:MGI Symbol	Acc:MGI:2442060]
ENSMUSG00000062470,33.89216395,-1.602680321,0.377097342,-4.250044062,2.14E-05,0.001564414,"F-box and leucine-rich repeat protein 12, opposite strand [Source:MGI Symbol	Acc:MGI:1913912]"
ENSMUSG00000026202,695.8390013,-0.458943592,0.10803436,-4.248126161,2.16E-05,0.001569683,"tubulin, alpha 4A [Source:MGI Symbol	Acc:MGI:1095410]"
ENSMUSG00000019810,1246.013002,-0.372354146,0.08771414,-4.245086876,2.19E-05,0.001583273,"fucosidase, alpha-L- 2, plasma [Source:MGI Symbol	Acc:MGI:1914098]"
ENSMUSG00000024454,3020.552793,0.305073622,0.071943,4.240490703,2.23E-05,0.001608124,histone deacetylase 3 [Source:MGI Symbol	Acc:MGI:1343091]
ENSMUSG00000021242,13580.33623,0.340976392,0.08061826,4.229518112,2.34E-05,0.001680359,NPC intracellular cholesterol transporter 2 [Source:MGI Symbol	Acc:MGI:1915213]
ENSMUSG00000057337,60.73337205,-1.18757199,0.281999603,-4.211254116,2.54E-05,0.001813326,carbohydrate (chondroitin 6/keratan) sulfotransferase 3 [Source:MGI Symbol	Acc:MGI:1858224]
ENSMUSG00000038366,5003.153646,-0.328729864,0.078184833,-4.204522182,2.62E-05,0.00185912,LIM and SH3 protein 1 [Source:MGI Symbol	Acc:MGI:109656]
ENSMUSG00000061306,3694.345392,-0.324333838,0.077171233,-4.202781583,2.64E-05,0.001864472,"solute carrier family 38, member 10 [Source:MGI Symbol	Acc:MGI:1919305]"
ENSMUSG00000039697,1201.265059,0.453639028,0.108444302,4.18315225,2.87E-05,0.00202333,nuclear receptor coactivator 7 [Source:MGI Symbol	Acc:MGI:2444847]
ENSMUSG00000025185,941.8107571,-0.437194082,0.104661289,-4.177228124,2.95E-05,0.002066846,lysyl oxidase-like 4 [Source:MGI Symbol	Acc:MGI:1914823]
ENSMUSG00000039275,1556.519943,-0.2777465,0.066660111,-4.166607192,3.09E-05,0.002155228,forkhead box K2 [Source:MGI Symbol	Acc:MGI:1916087]
ENSMUSG00000028194,687.5527466,-0.486956247,0.11728081,-4.152053916,3.30E-05,0.002286171,dimethylarginine dimethylaminohydrolase 1 [Source:MGI Symbol	Acc:MGI:1916469]
ENSMUSG00000060961,183.2085376,-0.956930818,0.23078018,-4.146503481,3.38E-05,0.00233128,"solute carrier family 4 (anion exchanger), member 4 [Source:MGI Symbol	Acc:MGI:1927555]"
ENSMUSG00000022440,2229.152572,-0.433577134,0.104599035,-4.145135115,3.40E-05,0.002334287,C1q and tumor necrosis factor related protein 6 [Source:MGI Symbol	Acc:MGI:1919959]
ENSMUSG00000039542,688.4125744,0.504762346,0.121874105,4.141670169,3.45E-05,0.002358817,neural cell adhesion molecule 1 [Source:MGI Symbol	Acc:MGI:97281]
ENSMUSG00000032601,1757.513162,-0.325995266,0.078771073,-4.138514976,3.50E-05,0.002375816,"protein kinase, cAMP dependent regulatory, type II alpha [Source:MGI Symbol	Acc:MGI:108025]"
ENSMUSG00000053644,1031.11259,0.272116562,0.065762017,4.137898664,3.51E-05,0.002375816,"aldehyde dehydrogenase family 7, member A1 [Source:MGI Symbol	Acc:MGI:108186]"
ENSMUSG00000032401,376.740986,0.426456832,0.103096873,4.136467195,3.53E-05,0.002379712,lactase-like [Source:MGI Symbol	Acc:MGI:2183549]
ENSMUSG00000021760,7005.499362,0.400769328,0.09692832,4.134697986,3.55E-05,0.002387168,glutathione peroxidase 8 (putative) [Source:MGI Symbol	Acc:MGI:1916840]
ENSMUSG00000044734,312.6040082,0.641009113,0.155711197,4.116653946,3.84E-05,0.002570148,"serine (or cysteine) peptidase inhibitor, clade B, member 1a [Source:MGI Symbol	Acc:MGI:1913472]"
ENSMUSG00000016995,79.04758983,1.130960397,0.276484858,4.090496687,4.30E-05,0.00286493,matrilin 4 [Source:MGI Symbol	Acc:MGI:1328314]
ENSMUSG00000003559,210.4885338,0.597972029,0.146401852,4.08445672,4.42E-05,0.002927227,arsenic (+3 oxidation state) methyltransferase [Source:MGI Symbol	Acc:MGI:1929882]
ENSMUSG00000017493,1633.637054,1.084899184,0.265872094,4.080530485,4.49E-05,0.002963767,insulin-like growth factor binding protein 4 [Source:MGI Symbol	Acc:MGI:96439]
ENSMUSG00000021550,131.4954702,-0.751396157,0.18438617,-4.075122104,4.60E-05,0.003019955,RIKEN cDNA 2210016F16 gene [Source:MGI Symbol	Acc:MGI:1917403]
ENSMUSG00000060600,1398.583172,-0.378627226,0.092996199,-4.071426885,4.67E-05,0.003054636,"enolase 3, beta muscle [Source:MGI Symbol	Acc:MGI:95395]"
ENSMUSG00000056211,2320.178764,0.400307344,0.098375151,4.069191668,4.72E-05,0.00307044,R3H domain containing 1 [Source:MGI Symbol	Acc:MGI:2448514]
ENSMUSG00000030245,1834.386378,0.304699327,0.07499395,4.062985459,4.84E-05,0.00313937,golgi transport 1B [Source:MGI Symbol	Acc:MGI:1914214]
ENSMUSG00000021185,1373.757948,0.292753659,0.072117667,4.05938891,4.92E-05,0.003174132,D-glutamate cyclase [Source:MGI Symbol	Acc:MGI:2444813]
ENSMUSG00000041112,539.050755,0.616218293,0.152057509,4.052534453,5.07E-05,0.003254335,engulfment and cell motility 1 [Source:MGI Symbol	Acc:MGI:2153044]
ENSMUSG00000039601,380.6156717,0.521197247,0.128685696,4.050156805,5.12E-05,0.003273285,regulator of calcineurin 2 [Source:MGI Symbol	Acc:MGI:1858219]
ENSMUSG00000028032,1974.209428,-0.261236134,0.064584105,-4.044898269,5.23E-05,0.003320907,3'-phosphoadenosine 5'-phosphosulfate synthase 1 [Source:MGI Symbol	Acc:MGI:1330587]
ENSMUSG00000005360,38.81150704,1.606470819,0.397174551,4.044747615,5.24E-05,0.003320907,"solute carrier family 1 (glial high affinity glutamate transporter), member 3 [Source:MGI Symbol	Acc:MGI:99917]"
ENSMUSG00000024812,344.4034527,-0.685976104,0.169958769,-4.036132459,5.43E-05,0.003430388,tight junction protein 2 [Source:MGI Symbol	Acc:MGI:1341872]
ENSMUSG00000047250,371.4695877,-0.487740419,0.121060404,-4.028901297,5.60E-05,0.0035225,prostaglandin-endoperoxide synthase 1 [Source:MGI Symbol	Acc:MGI:97797]
ENSMUSG00000020919,1019.609034,-0.361301507,0.08981305,-4.022817496,5.75E-05,0.00359939,signal transducer and activator of transcription 5B [Source:MGI Symbol	Acc:MGI:103035]
ENSMUSG00000023886,268.2600841,-0.685785804,0.170748151,-4.016358595,5.91E-05,0.003683751,SPARC related modular calcium binding 2 [Source:MGI Symbol	Acc:MGI:1929881]
ENSMUSG00000020937,652.8568472,-0.546474635,0.136230748,-4.011389826,6.04E-05,0.003746286,"phospholipase C, delta 3 [Source:MGI Symbol	Acc:MGI:107451]"
ENSMUSG00000060459,278.1466181,0.699399572,0.174454994,4.009054467,6.10E-05,0.003767627,kininogen 2 [Source:MGI Symbol	Acc:MGI:3027157]
ENSMUSG00000026478,5469.197215,-0.420155856,0.105253004,-3.99186568,6.56E-05,0.004027337,"laminin, gamma 1 [Source:MGI Symbol	Acc:MGI:99914]"
ENSMUSG00000059456,202.1388464,-0.790569523,0.198073211,-3.991299574,6.57E-05,0.004027337,PTK2 protein tyrosine kinase 2 beta [Source:MGI Symbol	Acc:MGI:104908]
ENSMUSG00000059430,11990.31888,0.270335944,0.067828516,3.985579508,6.73E-05,0.004108488,"actin, gamma 2, smooth muscle, enteric [Source:MGI Symbol	Acc:MGI:104589]"
ENSMUSG00000022836,6302.553799,0.345502479,0.086746648,3.982891418,6.81E-05,0.004138083,"myosin, light polypeptide kinase [Source:MGI Symbol	Acc:MGI:894806]"
ENSMUSG00000020733,795.5889985,-0.567144817,0.142552368,-3.978501542,6.94E-05,0.004180669,"solute carrier family 9 (sodium/hydrogen exchanger), member 3 regulator 1 [Source:MGI Symbol	Acc:MGI:1349482]"
ENSMUSG00000026430,201.6933465,-0.594980001,0.149514789,-3.97940569,6.91E-05,0.004180669,Ras association (RalGDS/AF-6) domain family member 5 [Source:MGI Symbol	Acc:MGI:1926375]
ENSMUSG00000030246,1131.225735,0.477799365,0.120335675,3.970554573,7.17E-05,0.004304966,lactate dehydrogenase B [Source:MGI Symbol	Acc:MGI:96763]
ENSMUSG00000038418,2163.326721,0.482358714,0.122014014,3.953305844,7.71E-05,0.004608749,early growth response 1 [Source:MGI Symbol	Acc:MGI:95295]
ENSMUSG00000026687,2157.660339,0.222500845,0.056530962,3.935911159,8.29E-05,0.004935652,"aldehyde dehydrogenase 9, subfamily A1 [Source:MGI Symbol	Acc:MGI:1861622]"
ENSMUSG00000055044,2148.166999,-0.308734361,0.078519741,-3.931933022,8.43E-05,0.00499783,PDZ and LIM domain 1 (elfin) [Source:MGI Symbol	Acc:MGI:1860611]
ENSMUSG00000031557,1486.97841,0.272395833,0.069362267,3.927147207,8.60E-05,0.005077817,"pleckstrin homology domain-containing, family A (phosphoinositide binding specific) member 2 [Source:MGI Symbol	Acc:MGI:1928144]"
ENSMUSG00000022500,3058.483126,-0.354189978,0.090220641,-3.925819778,8.64E-05,0.005085481,LPS-induced TN factor [Source:MGI Symbol	Acc:MGI:1929512]
ENSMUSG00000017737,56.3270806,-1.744482369,0.4446697,-3.923097002,8.74E-05,0.00512283,matrix metallopeptidase 9 [Source:MGI Symbol	Acc:MGI:97011]
ENSMUSG00000027435,152.5290054,0.880132017,0.224738786,3.916244424,8.99E-05,0.005249658,CD93 antigen [Source:MGI Symbol	Acc:MGI:106664]
ENSMUSG00000001665,278.2258395,-0.605347561,0.154673607,-3.913709468,9.09E-05,0.005284135,"glutathione S-transferase, theta 3 [Source:MGI Symbol	Acc:MGI:2143526]"
ENSMUSG00000025921,1067.562303,0.431783939,0.110438849,3.909710611,9.24E-05,0.005351224,retinol dehydrogenase 10 (all-trans) [Source:MGI Symbol	Acc:MGI:1924238]
ENSMUSG00000115483,74.66921109,-1.134845696,0.29093013,-3.900749969,9.59E-05,0.005531458,predicted gene 9732 [Source:MGI Symbol	Acc:MGI:3796514]
ENSMUSG00000021822,425.5746145,-0.450210993,0.115524784,-3.897094435,9.74E-05,0.005593653,"plasminogen activator, urokinase [Source:MGI Symbol	Acc:MGI:97611]"
ENSMUSG00000049090,2003.184505,0.26615696,0.068445148,3.888616891,0.000100817,0.005725556,"zinc binding alcohol dehydrogenase, domain containing 2 [Source:MGI Symbol	Acc:MGI:2444835]"
ENSMUSG00000031216,443.1185332,-0.435151594,0.111878895,-3.889487792,0.000100456,0.005725556,START domain containing 8 [Source:MGI Symbol	Acc:MGI:2448556]
ENSMUSG00000017132,292.5920125,-0.524455581,0.134855174,-3.889028261,0.000100646,0.005725556,cytohesin 1 [Source:MGI Symbol	Acc:MGI:1334257]
ENSMUSG00000022965,2525.449575,0.24985108,0.064322969,3.88432134,0.000102616,0.005752798,interferon gamma receptor 2 [Source:MGI Symbol	Acc:MGI:107654]
ENSMUSG00000051048,1072.716151,0.429169605,0.11050908,3.883568722,0.000102934,0.005752798,"procollagen-proline, 2-oxoglutarate 4-dioxygenase (proline 4-hydroxylase), alpha polypeptide III [Source:MGI Symbol	Acc:MGI:2444049]"
ENSMUSG00000004151,482.7812963,0.639518671,0.164704725,3.882819207,0.000103252,0.005752798,ets variant 1 [Source:MGI Symbol	Acc:MGI:99254]
ENSMUSG00000001510,248.14012,0.674302316,0.173566747,3.884974097,0.000102341,0.005752798,distal-less homeobox 3 [Source:MGI Symbol	Acc:MGI:94903]
ENSMUSG00000067297,21.19252826,5.255978745,1.352867188,3.885066318,0.000102302,0.005752798,interferon induced protein with tetratricopeptide repeats 1B like 2 [Source:MGI Symbol	Acc:MGI:2148249]
ENSMUSG00000070526,45.53933056,-1.271096527,0.327508955,-3.881104643,0.000103983,0.00577165,paternally expressed 12 [Source:MGI Symbol	Acc:MGI:1351637]
ENSMUSG00000001995,477.5541913,-0.508553281,0.131448355,-3.868844781,0.000109352,0.006046849,signal-induced proliferation-associated 1 like 2 [Source:MGI Symbol	Acc:MGI:2676970]
ENSMUSG00000057286,53.91232291,-1.430535675,0.370218916,-3.864026424,0.000111533,0.006144349,"ST6 (alpha-N-acetyl-neuraminyl-2,3-beta-galactosyl-1,3)-N-acetylgalactosaminide alpha-2,6-sialyltransferase 2 [Source:MGI Symbol	Acc:MGI:107553]"
ENSMUSG00000054675,2200.490353,0.409071248,0.10608392,3.856109827,0.000115206,0.006276823,transmembrane protein 119 [Source:MGI Symbol	Acc:MGI:2385228]
ENSMUSG00000078652,1687.204718,-0.266026597,0.068967189,-3.857292161,0.00011465,0.006276823,"proteaseome (prosome, macropain) activator subunit 3 (PA28 gamma, Ki) [Source:MGI Symbol	Acc:MGI:1096366]"
ENSMUSG00000039804,1169.622692,-0.281061433,0.072887793,-3.856083707,0.000115218,0.006276823,nuclear receptor coactivator 5 [Source:MGI Symbol	Acc:MGI:2385165]
ENSMUSG00000074934,1693.826541,-0.374919887,0.097275583,-3.854203458,0.000116107,0.006301912,"gremlin 1, DAN family BMP antagonist [Source:MGI Symbol	Acc:MGI:1344337]"
ENSMUSG00000006369,1418.372855,0.607678537,0.157788115,3.851231354,0.000117525,0.006355446,fibulin 1 [Source:MGI Symbol	Acc:MGI:95487]
ENSMUSG00000062980,1241.62289,0.425708915,0.110619787,3.848397526,0.000118893,0.006405851,cadherin-like and PC-esterase domain containing 1 [Source:MGI Symbol	Acc:MGI:2444814]
ENSMUSG00000079559,90.02267194,0.906102257,0.235766864,3.843212921,0.000121434,0.00651888,COLCA2 homolog [Source:MGI Symbol	Acc:MGI:2685530]
ENSMUSG00000037972,1997.074115,-0.321758772,0.083759192,-3.841474183,0.000122298,0.006541365,stannin [Source:MGI Symbol	Acc:MGI:1276549]
ENSMUSG00000022519,165.2989511,0.648095994,0.168811376,3.839172512,0.00012345,0.006579062,sarcalumenin [Source:MGI Symbol	Acc:MGI:2146620]
ENSMUSG00000022309,6312.244484,0.391880563,0.102120957,3.837415695,0.000124336,0.006602371,angiopoietin 1 [Source:MGI Symbol	Acc:MGI:108448]
ENSMUSG00000023571,145.2215458,-0.75653879,0.197346148,-3.833562488,0.000126301,0.006682579,C1q and tumor necrosis factor related 12 [Source:MGI Symbol	Acc:MGI:1914639]
ENSMUSG00000032702,581.205306,0.506485995,0.132169118,3.832105421,0.000127051,0.006698198,KN motif and ankyrin repeat domains 1 [Source:MGI Symbol	Acc:MGI:2147707]
ENSMUSG00000042439,763.2105224,0.38097932,0.099535521,3.827571471,0.000129414,0.006798385,zinc finger protein 532 [Source:MGI Symbol	Acc:MGI:3036282]
ENSMUSG00000044768,513.4855035,-0.371028091,0.097054674,-3.822877103,0.000131904,0.006855721,"DNA segment, Chr 1, ERATO Doi 622, expressed [Source:MGI Symbol	Acc:MGI:1277184]"
ENSMUSG00000068551,86.08305575,1.484383683,0.388145117,3.824300808,0.000131144,0.006855721,zinc finger protein 467 [Source:MGI Symbol	Acc:MGI:1916160]
ENSMUSG00000109903,66.83856501,1.500340406,0.392461084,3.822902362,0.00013189,0.006855721,predicted gene 28710 [Source:MGI Symbol	Acc:MGI:5579416]
ENSMUSG00000039230,1224.629343,-0.32683784,0.085753046,-3.811384618,0.000138191,0.007132087,tubulin-specific chaperone d [Source:MGI Symbol	Acc:MGI:1919686]
ENSMUSG00000001435,872.3298539,-0.43033864,0.112902237,-3.811604184,0.000138068,0.007132087,"collagen, type XVIII, alpha 1 [Source:MGI Symbol	Acc:MGI:88451]"
ENSMUSG00000071708,1086.57144,0.41715482,0.109744641,3.80114069,0.000144031,0.007397334,spermine synthase [Source:MGI Symbol	Acc:MGI:109490]
ENSMUSG00000000915,100.7024394,-0.700171963,0.184226705,-3.800599726,0.000144346,0.007397334,huntingtin interacting protein 1 related [Source:MGI Symbol	Acc:MGI:1352504]
ENSMUSG00000037031,11.59628665,-2.684203501,0.706414722,-3.799755891,0.000144839,0.007397334,tetraspanin 15 [Source:MGI Symbol	Acc:MGI:1917673]
ENSMUSG00000021215,4655.561622,0.241351978,0.063645708,3.792117105,0.000149368,0.007582099,neuroepithelial cell transforming gene 1 [Source:MGI Symbol	Acc:MGI:1927138]
ENSMUSG00000027962,1632.006641,0.289308486,0.076296049,3.79191963,0.000149487,0.007582099,vascular cell adhesion molecule 1 [Source:MGI Symbol	Acc:MGI:98926]
ENSMUSG00000024538,4578.709471,0.387711514,0.102309161,3.789606997,0.000150886,0.007600614,peptidylprolyl isomerase C [Source:MGI Symbol	Acc:MGI:97751]
ENSMUSG00000074486,120.4077243,1.328605607,0.350568291,3.78986246,0.000150731,0.007600614,bone gamma-carboxyglutamate protein 2 [Source:MGI Symbol	Acc:MGI:88157]
ENSMUSG00000025283,3413.216811,0.438203632,0.115831962,3.783097732,0.000154889,0.007775617,spermidine/spermine N1-acetyl transferase 1 [Source:MGI Symbol	Acc:MGI:98233]
ENSMUSG00000043259,907.0883564,0.337944552,0.089397153,3.780260797,0.000156664,0.007838004,"family with sequence similarity 13, member C [Source:MGI Symbol	Acc:MGI:1918971]"
ENSMUSG00000021319,150.0637609,0.976315524,0.258465325,3.777355912,0.000158502,0.007903078,secreted frizzled-related protein 4 [Source:MGI Symbol	Acc:MGI:892010]
ENSMUSG00000005087,3566.394337,-0.320502628,0.084937494,-3.773393981,0.000161042,0.007994229,CD44 antigen [Source:MGI Symbol	Acc:MGI:88338]
ENSMUSG00000027784,978.4646061,-0.379581809,0.100612283,-3.772718394,0.000161479,0.007994229,protein phosphatase 1 (formerly 2C)-like [Source:MGI Symbol	Acc:MGI:2139740]
ENSMUSG00000026725,47.10803066,1.150288285,0.304956526,3.771974652,0.000161961,0.007994229,tenascin N [Source:MGI Symbol	Acc:MGI:2665790]
ENSMUSG00000022389,2914.495216,0.245089185,0.065055997,3.76735727,0.000164985,0.008116259,thyrotroph embryonic factor [Source:MGI Symbol	Acc:MGI:98663]
ENSMUSG00000020917,5662.632473,-0.263362155,0.069953382,-3.764823767,0.000166667,0.008171663,ATP citrate lyase [Source:MGI Symbol	Acc:MGI:103251]
ENSMUSG00000022032,25.92492574,1.535821751,0.408875687,3.75620708,0.000172508,0.008429966,"scavenger receptor class A, member 5 [Source:MGI Symbol	Acc:MGI:1918395]"
ENSMUSG00000045312,1577.657481,-0.268747601,0.071587664,-3.754104889,0.000173962,0.008472872,lipoma HMGIC fusion partner-like 2 [Source:MGI Symbol	Acc:MGI:2145236]
ENSMUSG00000024505,102.4528713,0.879293063,0.234341019,3.752194422,0.000175293,0.008509542,DTW domain containing 2 [Source:MGI Symbol	Acc:MGI:1916107]
ENSMUSG00000039798,28.92583084,-2.145158777,0.572167065,-3.749182549,0.000177412,0.008584052,RIKEN cDNA 2600006K01 gene [Source:MGI Symbol	Acc:MGI:1917569]
ENSMUSG00000059248,4036.001269,-0.327567326,0.087395241,-3.748113996,0.000178169,0.008592432,septin 9 [Source:MGI Symbol	Acc:MGI:1858222]
ENSMUSG00000026535,2350.517399,0.593356072,0.158564708,3.742043729,0.00018253,0.008773954,interferon activated gene 202B [Source:MGI Symbol	Acc:MGI:1347083]
ENSMUSG00000005413,3265.589222,0.277105549,0.074146475,3.737272071,0.000186028,0.008912964,heme oxygenase 1 [Source:MGI Symbol	Acc:MGI:96163]
ENSMUSG00000020806,110.3388803,-0.750189274,0.201153446,-3.729437842,0.000191907,0.009164826,rhomboid 5 homolog 2 [Source:MGI Symbol	Acc:MGI:2442473]
ENSMUSG00000028128,2084.514285,0.242929703,0.065241799,3.723528578,0.000196458,0.009321597,coagulation factor III [Source:MGI Symbol	Acc:MGI:88381]
ENSMUSG00000062300,104.1134627,-0.768242556,0.206287602,-3.724133434,0.000195987,0.009321597,nectin cell adhesion molecule 2 [Source:MGI Symbol	Acc:MGI:97822]
ENSMUSG00000046079,22.68809861,-2.827626336,0.759730148,-3.721882494,0.000197743,0.009352419,leucine rich repeat containing 8D [Source:MGI Symbol	Acc:MGI:1922368]
ENSMUSG00000038615,4846.912479,-0.203276361,0.054701895,-3.716075296,0.000202341,0.00952109,"nuclear factor, erythroid derived 2,-like 1 [Source:MGI Symbol	Acc:MGI:99421]"
ENSMUSG00000045005,990.2381801,0.381276106,0.102610879,3.71574738,0.000202604,0.00952109,frizzled class receptor 5 [Source:MGI Symbol	Acc:MGI:108571]
ENSMUSG00000040998,96.0633728,-1.02385681,0.275619463,-3.714747858,0.000203406,0.00952836,nephronectin [Source:MGI Symbol	Acc:MGI:2148811]
ENSMUSG00000029759,1392.351498,0.315104861,0.084966226,3.708589567,0.000208417,0.009720016,paraoxonase 3 [Source:MGI Symbol	Acc:MGI:106686]
ENSMUSG00000051486,220.2918578,0.627394239,0.169195567,3.708100925,0.000208819,0.009720016,protocadherin beta 11 [Source:MGI Symbol	Acc:MGI:2136746]
ENSMUSG00000029428,1053.160226,-0.36087935,0.097368658,-3.706319443,0.000210293,0.009744483,syntaxin 2 [Source:MGI Symbol	Acc:MGI:108059]
ENSMUSG00000027832,641.473712,-0.491233257,0.132584076,-3.705069811,0.000211333,0.009744483,pentraxin related gene [Source:MGI Symbol	Acc:MGI:104641]
ENSMUSG00000043487,104.4679676,-0.718531317,0.193900416,-3.70567187,0.000210831,0.009744483,acyl-CoA thioesterase 6 [Source:MGI Symbol	Acc:MGI:1921287]
ENSMUSG00000030852,1378.190653,0.329474026,0.088961555,3.703555171,0.000212599,0.009766127,"transforming, acidic coiled-coil containing protein 2 [Source:MGI Symbol	Acc:MGI:1928899]"
ENSMUSG00000030562,168.4633105,-0.819375606,0.221278075,-3.702922688,0.00021313,0.009766127,NADPH oxidase 4 [Source:MGI Symbol	Acc:MGI:1354184]
ENSMUSG00000097352,556.3685782,-0.542673953,0.146689287,-3.6994791,0.000216042,0.009868845,RIKEN cDNA C920009B18 gene [Source:MGI Symbol	Acc:MGI:3583961]
ENSMUSG00000115354,66.52134624,-1.432970555,0.388521416,-3.688266582,0.000225787,0.010282048,"predicted gene, 49083 [Source:MGI Symbol	Acc:MGI:6118469]"
ENSMUSG00000035900,1455.241502,-0.299083085,0.081228242,-3.682008603,0.000231404,0.010505295,GRAM domain containing 4 [Source:MGI Symbol	Acc:MGI:2676308]
ENSMUSG00000022246,8880.143665,0.223810302,0.060895495,3.675317888,0.000237553,0.010751303,retinoic acid induced 14 [Source:MGI Symbol	Acc:MGI:1922896]
ENSMUSG00000001441,1933.474392,-0.209564096,0.057050608,-3.673301719,0.000239436,0.010803286,aminopeptidase puromycin sensitive [Source:MGI Symbol	Acc:MGI:1101358]
ENSMUSG00000057182,49.4066128,1.544736049,0.421530343,3.664590406,0.000247735,0.011143517,"sodium channel, voltage-gated, type III, alpha [Source:MGI Symbol	Acc:MGI:98249]"
ENSMUSG00000006205,745.0118706,-0.61078829,0.166839035,-3.660943562,0.000251288,0.011268893,HtrA serine peptidase 1 [Source:MGI Symbol	Acc:MGI:1929076]
ENSMUSG00000033880,4008.656691,-0.423611662,0.115766595,-3.659187353,0.000253016,0.011311906,"lectin, galactoside-binding, soluble, 3 binding protein [Source:MGI Symbol	Acc:MGI:99554]"
ENSMUSG00000055538,4988.633813,0.18536404,0.0507251,3.654286344,0.000257898,0.011401853,"zinc finger, CCHC domain containing 24 [Source:MGI Symbol	Acc:MGI:1919168]"
ENSMUSG00000034616,1141.520105,-0.32860555,0.089947902,-3.65328756,0.000258904,0.011401853,slingshot protein phosphatase 3 [Source:MGI Symbol	Acc:MGI:2683546]
ENSMUSG00000033715,969.6712296,0.532355646,0.14571,3.65352855,0.000258661,0.011401853,"aldo-keto reductase family 1, member C14 [Source:MGI Symbol	Acc:MGI:2145458]"
ENSMUSG00000021684,510.4393296,-0.489894609,0.134045366,-3.654692618,0.00025749,0.011401853,phosphodiesterase 8B [Source:MGI Symbol	Acc:MGI:2443999]
ENSMUSG00000032925,314.0577967,0.919305535,0.251444665,3.656094818,0.000256087,0.011401853,"integrin, beta-like 1 [Source:MGI Symbol	Acc:MGI:2443439]"
ENSMUSG00000021732,142.2836083,-0.964207032,0.263997684,-3.652331405,0.00025987,0.011410241,fibroblast growth factor 10 [Source:MGI Symbol	Acc:MGI:1099809]
ENSMUSG00000096188,4497.123192,0.24823889,0.068006002,3.650249725,0.000261985,0.011468882,CKLF-like MARVEL transmembrane domain containing 4 [Source:MGI Symbol	Acc:MGI:2142888]
ENSMUSG00000052915,1802.76845,-0.269820191,0.0739649,-3.64794909,0.000264342,0.011537705,male specific lethal 1 [Source:MGI Symbol	Acc:MGI:1921276]
ENSMUSG00000026768,75.29845913,-1.271339636,0.34890809,-3.643766571,0.000268677,0.011692224,integrin alpha 8 [Source:MGI Symbol	Acc:MGI:109442]
ENSMUSG00000036086,481.2684872,0.48512454,0.133237097,3.641062076,0.000271516,0.011746246,"zinc finger, RAN-binding domain containing 3 [Source:MGI Symbol	Acc:MGI:1918362]"
ENSMUSG00000072949,106.2850753,-1.170624669,0.321476375,-3.641401861,0.000271157,0.011746246,acyl-CoA thioesterase 1 [Source:MGI Symbol	Acc:MGI:1349396]
ENSMUSG00000072620,42.81745186,2.262415463,0.621589523,3.639725863,0.000272928,0.011772741,schlafen 2 [Source:MGI Symbol	Acc:MGI:1313258]
ENSMUSG00000027955,807.0659596,0.516497292,0.142274457,3.630288277,0.000283105,0.012175992,"family with sequence similarity 198, member B [Source:MGI Symbol	Acc:MGI:1915909]"
ENSMUSG00000045658,64.67307887,1.173031827,0.324009367,3.620363939,0.000294189,0.012615816,phosphotyrosine interaction domain containing 1 [Source:MGI Symbol	Acc:MGI:2138391]
ENSMUSG00000028007,1349.621046,0.295470645,0.081675338,3.61762376,0.00029732,0.01271303,sorting nexin 7 [Source:MGI Symbol	Acc:MGI:1923811]
ENSMUSG00000004789,4185.026588,0.171667775,0.047495999,3.61436285,0.000301087,0.012799685,dihydrolipoamide S-succinyltransferase (E2 component of 2-oxo-glutarate complex) [Source:MGI Symbol	Acc:MGI:1926170]
ENSMUSG00000022668,554.1476394,0.350660104,0.09701759,3.614397203,0.000301047,0.012799685,GTP-binding protein 8 (putative) [Source:MGI Symbol	Acc:MGI:1913317]
ENSMUSG00000039007,3848.295612,0.272622162,0.075491467,3.611297732,0.000304669,0.012885008,carboxypeptidase Q [Source:MGI Symbol	Acc:MGI:1889205]
ENSMUSG00000060703,1756.809394,0.505020492,0.139866307,3.610737293,0.000305328,0.012885008,CD302 antigen [Source:MGI Symbol	Acc:MGI:1913455]
ENSMUSG00000022376,424.9244137,0.52454722,0.14528774,3.610402507,0.000305722,0.012885008,adenylate cyclase 8 [Source:MGI Symbol	Acc:MGI:1341110]
ENSMUSG00000003500,1321.874768,-0.391855934,0.108619356,-3.60760685,0.000309034,0.012987387,inosine monophosphate dehydrogenase 1 [Source:MGI Symbol	Acc:MGI:96567]
ENSMUSG00000038485,523.0121507,-0.343200752,0.095254523,-3.602986404,0.000314582,0.013182867,suppressor of cytokine signaling 7 [Source:MGI Symbol	Acc:MGI:2651588]
ENSMUSG00000024678,182.0954204,0.962086017,0.267907943,3.591106727,0.000329277,0.013759465,"membrane-spanning 4-domains, subfamily A, member 4D [Source:MGI Symbol	Acc:MGI:1913857]"
ENSMUSG00000074182,1024.073125,0.365624113,0.101880737,3.588746252,0.000332272,0.013845296,"zinc finger, HIT type 6 [Source:MGI Symbol	Acc:MGI:1916996]"
ENSMUSG00000037936,1564.216609,-0.369074275,0.103091935,-3.58004994,0.000343529,0.014273902,"scavenger receptor class B, member 1 [Source:MGI Symbol	Acc:MGI:893578]"
ENSMUSG00000053119,2977.404671,0.323518803,0.090411868,3.57827803,0.000345865,0.01433052,charged multivesicular body protein 3 [Source:MGI Symbol	Acc:MGI:1913950]
ENSMUSG00000030921,466.1361404,0.752657445,0.210482205,3.575872112,0.000349062,0.014422351,tripartite motif-containing 30A [Source:MGI Symbol	Acc:MGI:98178]
ENSMUSG00000070867,291.7276436,0.580525811,0.16239087,3.574867299,0.000350406,0.014437299,TraB domain containing 2B [Source:MGI Symbol	Acc:MGI:3650152]
ENSMUSG00000033208,556.2860688,0.635894163,0.17794514,3.573540495,0.000352187,0.014470153,"S100 protein, beta polypeptide, neural [Source:MGI Symbol	Acc:MGI:98217]"
ENSMUSG00000026981,11353.96905,0.232922231,0.065300635,3.566921372,0.0003612,0.014799131,interleukin 1 receptor antagonist [Source:MGI Symbol	Acc:MGI:96547]
ENSMUSG00000018819,363.9993916,0.389213502,0.109190024,3.564551846,0.000364478,0.01489198,lymphocyte specific 1 [Source:MGI Symbol	Acc:MGI:96832]
ENSMUSG00000030322,243.0773135,0.624737522,0.175397937,3.561829363,0.00036828,0.015005613,methyl-CpG binding domain protein 4 [Source:MGI Symbol	Acc:MGI:1333850]
ENSMUSG00000005683,7654.493948,-0.146435729,0.041174272,-3.556486167,0.000375848,0.015271691,citrate synthase [Source:MGI Symbol	Acc:MGI:88529]
ENSMUSG00000021944,67.49379799,-0.957332605,0.269315609,-3.554686673,0.00037843,0.015334224,GATA binding protein 4 [Source:MGI Symbol	Acc:MGI:95664]
ENSMUSG00000034757,819.2933838,-0.310143126,0.087442567,-3.546820937,0.00038991,0.015755986,transmembrane and ubiquitin-like domain containing 2 [Source:MGI Symbol	Acc:MGI:1919303]
ENSMUSG00000022676,4509.587249,0.25691347,0.072502413,3.543516146,0.000394829,0.015880177,snail family zinc finger 2 [Source:MGI Symbol	Acc:MGI:1096393]
ENSMUSG00000020038,596.4154969,0.353828707,0.099867603,3.542977862,0.000395636,0.015880177,cryptochrome 1 (photolyase-like) [Source:MGI Symbol	Acc:MGI:1270841]
ENSMUSG00000038357,80.24980798,1.25278318,0.353635054,3.542587661,0.000396222,0.015880177,cathelicidin antimicrobial peptide [Source:MGI Symbol	Acc:MGI:108443]
ENSMUSG00000038280,1639.433069,-0.244298025,0.068996221,-3.540744977,0.000398999,0.015948035,osteopetrosis associated transmembrane protein 1 [Source:MGI Symbol	Acc:MGI:2655574]
ENSMUSG00000001986,926.9313685,0.39893295,0.112821279,3.5359726,0.000406277,0.016194921,"glutamate receptor, ionotropic, AMPA3 (alpha 3) [Source:MGI Symbol	Acc:MGI:95810]"
ENSMUSG00000029126,1979.852363,0.293608946,0.083246535,3.526980999,0.000420327,0.016709699,neuron specific gene family member 1 [Source:MGI Symbol	Acc:MGI:109149]
ENSMUSG00000048240,173.5026079,-0.605065001,0.171649224,-3.525008655,0.000423469,0.016789231,"guanine nucleotide binding protein (G protein), gamma 7 [Source:MGI Symbol	Acc:MGI:95787]"
ENSMUSG00000038065,1017.777774,0.278782099,0.07915696,3.521889924,0.000428482,0.016942317,"maturin, neural progenitor differentiation regulator homolog (Xenopus) [Source:MGI Symbol	Acc:MGI:1915485]"
ENSMUSG00000074896,1060.094911,0.695386589,0.197511449,3.520740668,0.000430343,0.016970293,interferon-induced protein with tetratricopeptide repeats 3 [Source:MGI Symbol	Acc:MGI:1101055]
ENSMUSG00000020747,623.9971271,-0.480634583,0.136558655,-3.519620067,0.000432165,0.016996579,transmembrane protein 94 [Source:MGI Symbol	Acc:MGI:1919197]
ENSMUSG00000038844,2133.60635,0.362085823,0.102959577,3.516776511,0.000436821,0.017133883,kinesin family member 16B [Source:MGI Symbol	Acc:MGI:1098240]
ENSMUSG00000015994,2186.639981,0.248075336,0.070612902,3.513172941,0.000442789,0.017265954,"farnesyltransferase, CAAX box, alpha [Source:MGI Symbol	Acc:MGI:104683]"
ENSMUSG00000020100,1998.111698,-0.423332734,0.120470291,-3.514001103,0.000441411,0.017265954,"solute carrier family 29 (nucleoside transporters), member 3 [Source:MGI Symbol	Acc:MGI:1918529]"
ENSMUSG00000041390,1517.310083,0.250256575,0.07124497,3.512620944,0.00044371,0.017265954,MyoD family inhibitor domain containing [Source:MGI Symbol	Acc:MGI:104611]
ENSMUSG00000036054,676.4828389,0.400340487,0.114115229,3.508212634,0.000451128,0.017508302,SURP and G patch domain containing 2 [Source:MGI Symbol	Acc:MGI:2678085]
ENSMUSG00000026944,334.9584273,-0.58676256,0.16740929,-3.504958187,0.000456679,0.017630686,"ATP-binding cassette, sub-family A (ABC1), member 2 [Source:MGI Symbol	Acc:MGI:99606]"
ENSMUSG00000020810,226.5705512,-0.709560622,0.202418371,-3.505416134,0.000455894,0.017630686,cytoglobin [Source:MGI Symbol	Acc:MGI:2149481]
ENSMUSG00000022146,732.1479782,-0.340783764,0.097323896,-3.501542568,0.000462573,0.017811485,oncostatin M receptor [Source:MGI Symbol	Acc:MGI:1330819]
ENSMUSG00000090213,377.2443051,-0.407517965,0.116461777,-3.499156345,0.000466733,0.017924734,transmembrane protein 189 [Source:MGI Symbol	Acc:MGI:2142624]
ENSMUSG00000078921,404.0690906,0.677100719,0.193559579,3.498151436,0.000468495,0.017929584,T cell specific GTPase 2 [Source:MGI Symbol	Acc:MGI:3710083]
ENSMUSG00000089901,89.79706707,-1.354837058,0.387351371,-3.497695265,0.000469297,0.017929584,predicted gene 8113 [Source:MGI Symbol	Acc:MGI:3648791]
ENSMUSG00000000901,1830.681766,-0.348778954,0.099806611,-3.494547605,0.000474866,0.018095344,matrix metallopeptidase 11 [Source:MGI Symbol	Acc:MGI:97008]
ENSMUSG00000037070,1044.202742,0.263143595,0.075324477,3.493467288,0.000476791,0.018121769,"RNA binding motif protein, X-linked like-1 [Source:MGI Symbol	Acc:MGI:1343045]"
ENSMUSG00000041420,397.8890548,0.542576323,0.15552851,3.488597187,0.000485562,0.018407566,Meis homeobox 3 [Source:MGI Symbol	Acc:MGI:108519]
ENSMUSG00000008333,2583.018672,0.440522843,0.126398836,3.485181168,0.000491804,0.018596257,U2 small nuclear ribonucleoprotein B [Source:MGI Symbol	Acc:MGI:104805]
ENSMUSG00000030329,222.00877,-0.595416004,0.171000242,-3.481960008,0.000497758,0.018773135,PILR alpha associated neural protein [Source:MGI Symbol	Acc:MGI:2441908]
ENSMUSG00000102562,20.23503238,2.070371044,0.594739637,3.481138493,0.000499287,0.01878265,"predicted gene, 37694 [Source:MGI Symbol	Acc:MGI:5610922]"
ENSMUSG00000024588,2415.625484,0.187341514,0.053872064,3.477526189,0.000506064,0.018940686,ferrochelatase [Source:MGI Symbol	Acc:MGI:95513]
ENSMUSG00000052151,1671.560584,-0.335931894,0.09659809,-3.477624603,0.000505878,0.018940686,phospholipid phosphatase 2 [Source:MGI Symbol	Acc:MGI:1354945]
ENSMUSG00000038227,1201.060637,0.328377834,0.094468263,3.476065114,0.000508829,0.018995842,homeobox A9 [Source:MGI Symbol	Acc:MGI:96180]
ENSMUSG00000025145,573.4479256,-0.452523403,0.130333483,-3.472042595,0.000516514,0.019233949,leucine rich repeat containing 45 [Source:MGI Symbol	Acc:MGI:2387183]
ENSMUSG00000030499,79.88443685,1.001343445,0.288732202,3.468069849,0.000524211,0.019471262,potassium channel tetramerisation domain containing 15 [Source:MGI Symbol	Acc:MGI:2385276]
ENSMUSG00000030468,356.7172282,-0.61849971,0.178385523,-3.467207997,0.000525895,0.0194846,sialic acid binding Ig-like lectin G [Source:MGI Symbol	Acc:MGI:2443630]
ENSMUSG00000060450,2167.978104,0.222966544,0.064354405,3.464666418,0.00053089,0.019620237,ring finger protein 14 [Source:MGI Symbol	Acc:MGI:1929668]
ENSMUSG00000002107,6.001712285,-5.029400142,1.452507291,-3.462564473,0.000535054,0.019724574,"CUGBP, Elav-like family member 2 [Source:MGI Symbol	Acc:MGI:1338822]"
ENSMUSG00000015745,1363.049011,0.354512354,0.102486184,3.459123363,0.000541937,0.019898757,"pleckstrin homology domain containing, family O member 1 [Source:MGI Symbol	Acc:MGI:1914470]"
ENSMUSG00000022754,798.9157158,0.342466598,0.099011657,3.458851302,0.000542484,0.019898757,transmembrane protein 45a [Source:MGI Symbol	Acc:MGI:1913122]
ENSMUSG00000079037,6127.099713,0.207365415,0.060006637,3.455708014,0.00054885,0.020040713,prion protein [Source:MGI Symbol	Acc:MGI:97769]
ENSMUSG00000039703,1672.428694,-0.302816435,0.087630761,-3.455595185,0.000549079,0.020040713,"NPL4 homolog, ubiquitin recognition factor [Source:MGI Symbol	Acc:MGI:2679787]"
ENSMUSG00000002104,29.16499287,-1.57381256,0.455825429,-3.452665119,0.000555078,0.020209498,receptor-associated protein of the synapse [Source:MGI Symbol	Acc:MGI:99422]
ENSMUSG00000049241,30.94527243,-1.18608366,0.34365003,-3.451428942,0.000557627,0.020252171,hydrocarboxylic acid receptor 1 [Source:MGI Symbol	Acc:MGI:2441671]
ENSMUSG00000090124,28.84887495,-1.277169441,0.370566463,-3.446532722,0.00056783,0.020571942,"UDP glucuronosyltransferase 1 family, polypeptide A7C [Source:MGI Symbol	Acc:MGI:3032636]"
ENSMUSG00000017314,376.419586,-0.502869287,0.146270088,-3.437950262,0.000586135,0.021131041,"membrane protein, palmitoylated 2 (MAGUK p55 subfamily member 2) [Source:MGI Symbol	Acc:MGI:1858257]"
ENSMUSG00000116903,49.00814872,1.289048887,0.374909907,3.438289741,0.000585401,0.021131041,"novel transcript, antisense to Zbtb20"
ENSMUSG00000022996,528.6505999,0.59738335,0.173889407,3.435421164,0.000591634,0.021277111,"wingless-type MMTV integration site family, member 10B [Source:MGI Symbol	Acc:MGI:108061]"
ENSMUSG00000028883,1751.42211,0.414145704,0.120588761,3.434364019,0.000593946,0.021308175,"sema domain, immunoglobulin domain (Ig), short basic domain, secreted, (semaphorin) 3A [Source:MGI Symbol	Acc:MGI:107558]"
ENSMUSG00000037465,736.3714617,0.331761221,0.096893899,3.423963984,0.000617148,0.022086691,Kruppel-like factor 10 [Source:MGI Symbol	Acc:MGI:1101353]
ENSMUSG00000027775,2111.462557,-0.257723623,0.075289197,-3.423115579,0.000619077,0.022101968,major facilitator superfamily domain containing 1 [Source:MGI Symbol	Acc:MGI:1914118]
ENSMUSG00000054951,108.7077858,0.968823693,0.283371666,3.418915193,0.000628713,0.022391628,RIKEN cDNA 9130008F23 gene [Source:MGI Symbol	Acc:MGI:1918833]
ENSMUSG00000004113,9.569812952,3.224320619,0.944324506,3.414420146,0.000639179,0.022709391,"calcium channel, voltage-dependent, N type, alpha 1B subunit [Source:MGI Symbol	Acc:MGI:88296]"
ENSMUSG00000038416,1608.298253,0.309202621,0.090636057,3.411474754,0.000646125,0.022900844,CDC16 cell division cycle 16 [Source:MGI Symbol	Acc:MGI:1917207]
ENSMUSG00000018909,958.2058184,0.284539938,0.083494709,3.407879869,0.000654697,0.023148894,"arrestin, beta 1 [Source:MGI Symbol	Acc:MGI:99473]"
ENSMUSG00000030662,6190.892463,-0.219652446,0.064603599,-3.400003237,0.000673851,0.023712124,importin 5 [Source:MGI Symbol	Acc:MGI:1917822]
ENSMUSG00000020936,2086.372356,-0.228456226,0.067187203,-3.400293745,0.000673135,0.023712124,N-myristoyltransferase 1 [Source:MGI Symbol	Acc:MGI:102579]
ENSMUSG00000020705,1875.76946,-0.240685438,0.070954044,-3.392131351,0.000693512,0.024301034,DEAD (Asp-Glu-Ala-Asp) box polypeptide 42 [Source:MGI Symbol	Acc:MGI:1919297]
ENSMUSG00000065445,12.19720672,2.465100812,0.726743519,3.391981829,0.00069389,0.024301034,microRNA 143 [Source:MGI Symbol	Acc:MGI:2676828]
ENSMUSG00000075297,12.1275048,-1.700352312,0.501877676,-3.38798156,0.00070409,0.024599666,histocompatibility 60b [Source:MGI Symbol	Acc:MGI:3649078]
ENSMUSG00000022704,443.4434764,0.429514769,0.127003801,3.381904825,0.000719851,0.025090724,queuine tRNA-ribosyltransferase accessory subunit 2 [Source:MGI Symbol	Acc:MGI:1922194]
ENSMUSG00000015647,2396.493611,-0.6132229,0.181458014,-3.379420324,0.000726389,0.025258746,"laminin, alpha 5 [Source:MGI Symbol	Acc:MGI:105382]"
ENSMUSG00000074264,26.14587015,1.581395598,0.469247903,3.37006428,0.000751507,0.026070541,"amylase 1, salivary [Source:MGI Symbol	Acc:MGI:88019]"
ENSMUSG00000079363,189.527753,4.291540686,1.273717985,3.369302104,0.000753588,0.026081232,guanylate binding protein 4 [Source:MGI Symbol	Acc:MGI:97072]
ENSMUSG00000059923,1469.37889,-0.232355666,0.069008114,-3.367077495,0.000759693,0.026230821,growth factor receptor bound protein 2 [Source:MGI Symbol	Acc:MGI:95805]
ENSMUSG00000040118,1977.334539,0.358296974,0.106542954,3.362934495,0.000771187,0.026503233,"calcium channel, voltage-dependent, alpha2/delta subunit 1 [Source:MGI Symbol	Acc:MGI:88295]"
ENSMUSG00000028226,382.4688535,0.726686579,0.216073911,3.363138915,0.000770616,0.026503233,matrix metallopeptidase 16 [Source:MGI Symbol	Acc:MGI:1276107]
ENSMUSG00000004655,5978.062117,0.232791858,0.069282427,3.360041902,0.000779307,0.026719859,aquaporin 1 [Source:MGI Symbol	Acc:MGI:103201]
ENSMUSG00000009633,134.9091644,0.878470586,0.261995476,3.352999068,0.00079941,0.027345391,G0/G1 switch gene 2 [Source:MGI Symbol	Acc:MGI:1316737]
ENSMUSG00000015869,1033.719851,-0.330670303,0.098668998,-3.351309015,0.000804305,0.027449006,phosphoribosyl pyrophosphate synthetase-associated protein 1 [Source:MGI Symbol	Acc:MGI:1915013]
ENSMUSG00000018143,310.0988848,-0.501205103,0.149685668,-3.348384052,0.000812843,0.02767617,"v-maf musculoaponeurotic fibrosarcoma oncogene family, protein K (avian) [Source:MGI Symbol	Acc:MGI:99951]"
ENSMUSG00000032046,2998.865418,0.241217327,0.072114307,3.344930237,0.000823033,0.027958402,abhydrolase domain containing 12 [Source:MGI Symbol	Acc:MGI:1923442]
ENSMUSG00000022656,730.8146387,0.351338116,0.105063499,3.34405497,0.000825634,0.027982136,nectin cell adhesion molecule 3 [Source:MGI Symbol	Acc:MGI:1930171]
ENSMUSG00000056870,4611.044036,0.382442483,0.114588741,3.337522326,0.000845289,0.028582438,"GULP, engulfment adaptor PTB domain containing 1 [Source:MGI Symbol	Acc:MGI:1920407]"
ENSMUSG00000055172,3984.543181,0.270456102,0.081073476,3.335938138,0.000850121,0.028679878,"complement component 1, r subcomponent A [Source:MGI Symbol	Acc:MGI:1355313]"
ENSMUSG00000024242,2002.315739,-0.235412138,0.070758435,-3.326983412,0.000877916,0.029482343,mitogen-activated protein kinase kinase kinase kinase 3 [Source:MGI Symbol	Acc:MGI:2154405]
ENSMUSG00000056758,1421.927666,-0.400124361,0.120261569,-3.327117423,0.000877494,0.029482343,high mobility group AT-hook 2 [Source:MGI Symbol	Acc:MGI:101761]
ENSMUSG00000051391,6305.502376,-0.280100023,0.08426498,-3.324038346,0.00088724,0.029727051,"tyrosine 3-monooxygenase/tryptophan 5-monooxygenase activation protein, gamma polypeptide [Source:MGI Symbol	Acc:MGI:108109]"
ENSMUSG00000020023,58.41500264,-1.068415593,0.321481842,-3.323408835,0.000889245,0.029727051,transmembrane and coiled coil domains 3 [Source:MGI Symbol	Acc:MGI:2442900]
ENSMUSG00000004535,4456.050533,0.275799807,0.08312731,3.317800214,0.000907294,0.030254051,Tax1 (human T cell leukemia virus type I) binding protein 1 [Source:MGI Symbol	Acc:MGI:1289308]
ENSMUSG00000034714,986.6744585,-0.510061284,0.153760858,-3.317237497,0.000909123,0.030254051,tweety family member 2 [Source:MGI Symbol	Acc:MGI:2157091]
ENSMUSG00000103308,75.46407824,0.953165635,0.287845361,3.311380921,0.000928367,0.030824732,"predicted gene, 37800 [Source:MGI Symbol	Acc:MGI:5611028]"
ENSMUSG00000062127,832.5334728,-0.292607334,0.088388056,-3.310484995,0.000931344,0.030853932,CTTNBP2 N-terminal like [Source:MGI Symbol	Acc:MGI:1933137]
ENSMUSG00000051920,12917.31458,0.196336658,0.059344699,3.308411075,0.00093827,0.030999373,R-spondin 2 [Source:MGI Symbol	Acc:MGI:1922667]
ENSMUSG00000022537,177.0708968,-0.584091887,0.176574292,-3.307910116,0.00093995,0.030999373,transmembrane protein 44 [Source:MGI Symbol	Acc:MGI:1924489]
ENSMUSG00000041308,2874.625065,0.299245828,0.090505799,3.306371862,0.000945126,0.031100343,"syntrophin, basic 2 [Source:MGI Symbol	Acc:MGI:101771]"
ENSMUSG00000028780,630.2376586,0.684223335,0.207090909,3.303975715,0.000953241,0.031297367,"sema domain, immunoglobulin domain (Ig), short basic domain, secreted, (semaphorin) 3C [Source:MGI Symbol	Acc:MGI:107557]"
ENSMUSG00000032332,10945.16887,0.37691284,0.114191028,3.300722011,0.000964364,0.031592043,"collagen, type XII, alpha 1 [Source:MGI Symbol	Acc:MGI:88448]"
ENSMUSG00000079262,26.28154669,1.695209108,0.514125682,3.297265957,0.00097631,0.031912321,"solute carrier organic anion transporter family, member 1a6 [Source:MGI Symbol	Acc:MGI:1351906]"
ENSMUSG00000026185,194.2556365,2.673657031,0.811238858,3.29577042,0.000981522,0.03194072,insulin-like growth factor binding protein 5 [Source:MGI Symbol	Acc:MGI:96440]
ENSMUSG00000026628,37.93602567,-1.441549739,0.43731634,-3.296354627,0.000979483,0.03194072,activating transcription factor 3 [Source:MGI Symbol	Acc:MGI:109384]
ENSMUSG00000020585,17945.1014,0.26168493,0.079433184,3.294403133,0.000986309,0.031955119,lysosomal-associated protein transmembrane 4A [Source:MGI Symbol	Acc:MGI:108017]
ENSMUSG00000017119,2302.078537,-0.214890301,0.065226949,-3.294501782,0.000985963,0.031955119,"NBR1, autophagy cargo receptor [Source:MGI Symbol	Acc:MGI:108498]"
ENSMUSG00000020091,4751.248599,-0.238560462,0.072501127,-3.290437988,0.001000315,0.032130836,eukaryotic translation initiation factor 4E binding protein 2 [Source:MGI Symbol	Acc:MGI:109198]
ENSMUSG00000022136,2607.273983,-0.296940398,0.090221643,-3.291232435,0.000997495,0.032130836,DnaJ heat shock protein family (Hsp40) member C3 [Source:MGI Symbol	Acc:MGI:107373]
ENSMUSG00000025358,1303.8859,-0.231632438,0.070365119,-3.291864489,0.000995256,0.032130836,cyclin-dependent kinase 2 [Source:MGI Symbol	Acc:MGI:104772]
ENSMUSG00000041180,691.7343565,0.471313201,0.143239123,3.290394345,0.001000471,0.032130836,HECT domain E3 ubiquitin protein ligase 2 [Source:MGI Symbol	Acc:MGI:2442663]
ENSMUSG00000020547,2449.748313,-0.234932796,0.071429865,-3.288999574,0.001005442,0.032220137,basic leucine zipper and W2 domains 2 [Source:MGI Symbol	Acc:MGI:1914162]
ENSMUSG00000001768,3565.901001,0.208370928,0.063372796,3.288018526,0.001008952,0.032262337,Ras and Rab interactor 2 [Source:MGI Symbol	Acc:MGI:1921280]
ENSMUSG00000035385,290.833865,-0.628016837,0.191085523,-3.286574654,0.001014139,0.03235785,chemokine (C-C motif) ligand 2 [Source:MGI Symbol	Acc:MGI:98259]
ENSMUSG00000021567,915.3467761,0.437584343,0.133314081,3.282356515,0.001029434,0.03277476,naked cuticle 2 [Source:MGI Symbol	Acc:MGI:1919543]
ENSMUSG00000046572,94.79583501,0.760279167,0.231902912,3.278437339,0.001043835,0.0331615,zinc finger protein 518B [Source:MGI Symbol	Acc:MGI:2140750]
ENSMUSG00000024736,979.4276866,-0.521419407,0.159562465,-3.267807423,0.001083841,0.034358222,transmembrane protein 132A [Source:MGI Symbol	Acc:MGI:2147810]
ENSMUSG00000016262,804.9501335,0.3010793,0.092162894,3.266816902,0.00108764,0.034384512,SERTA domain containing 4 [Source:MGI Symbol	Acc:MGI:2443496]
ENSMUSG00000021792,54.35687209,-0.94073369,0.288005567,-3.266373289,0.001089345,0.034384512,"family with sequence similarity 213, member A [Source:MGI Symbol	Acc:MGI:1917814]"
ENSMUSG00000022890,1884.757941,0.31687078,0.097100617,3.263324076,0.001101135,0.034682223,"ATP synthase, H+ transporting, mitochondrial F0 complex, subunit F [Source:MGI Symbol	Acc:MGI:107777]"
ENSMUSG00000090150,412.8091646,0.469498416,0.143964693,3.261205264,0.001109397,0.034867779,"acyl-Coenzyme A dehydrogenase family, member 11 [Source:MGI Symbol	Acc:MGI:2143169]"
ENSMUSG00000030116,606.984219,0.416048726,0.127653312,3.25920823,0.001117236,0.034964519,microfibrillar associated protein 5 [Source:MGI Symbol	Acc:MGI:1354387]
ENSMUSG00000017146,536.3033629,-0.407290952,0.124989281,-3.258607056,0.001119606,0.034964519,"breast cancer 1, early onset [Source:MGI Symbol	Acc:MGI:104537]"
ENSMUSG00000033377,27.63049052,1.903508839,0.583995385,3.2594587,0.00111625,0.034964519,palmdelphin [Source:MGI Symbol	Acc:MGI:2148896]
ENSMUSG00000035413,555.1591715,-0.438718773,0.134764021,-3.255459218,0.001132092,0.035279522,transmembrane protein 98 [Source:MGI Symbol	Acc:MGI:1923457]
ENSMUSG00000018882,482.213468,-0.33282362,0.102353926,-3.251693745,0.001147196,0.03567463,mitochondrial ribosomal protein L45 [Source:MGI Symbol	Acc:MGI:1914286]
ENSMUSG00000025353,97.44521642,-0.651595647,0.200845444,-3.244264016,0.001177545,0.036541173,ORM1-like 2 (S. cerevisiae) [Source:MGI Symbol	Acc:MGI:1914094]
ENSMUSG00000071379,536.6315419,-0.549735709,0.169649505,-3.240420346,0.001193536,0.036881771,hippocalcin-like 1 [Source:MGI Symbol	Acc:MGI:1855689]
ENSMUSG00000064349,267.1484532,1.025390158,0.316416383,3.240635478,0.001192636,0.036881771,mitochondrially encoded tRNA cysteine [Source:MGI Symbol	Acc:MGI:102490]
ENSMUSG00000060988,1903.135596,0.365924029,0.112993242,3.238459434,0.001201771,0.037058388,polypeptide N-acetylgalactosaminyltransferase 13 [Source:MGI Symbol	Acc:MGI:2139447]
ENSMUSG00000024998,2026.220525,0.378285812,0.116891577,3.236211049,0.001211278,0.037195588,"phospholipase C, epsilon 1 [Source:MGI Symbol	Acc:MGI:1921305]"
ENSMUSG00000034413,145.3222539,0.740076172,0.228668275,3.236461955,0.001210214,0.037195588,neuralized E3 ubiquitin protein ligase 1B [Source:MGI Symbol	Acc:MGI:3643092]
ENSMUSG00000059323,476.3415041,-0.41675573,0.128991567,-3.230875767,0.001234116,0.037817932,"tonsoku-like, DNA repair protein [Source:MGI Symbol	Acc:MGI:1919999]"
ENSMUSG00000038843,218.2506706,0.741749342,0.229897233,3.226438759,0.001253411,0.038329346,"glucosaminyl (N-acetyl) transferase 1, core 2 [Source:MGI Symbol	Acc:MGI:95676]"
ENSMUSG00000058706,847.2911836,0.273350961,0.084756996,3.225113838,0.001259226,0.038427289,RIKEN cDNA 0610030E20 gene [Source:MGI Symbol	Acc:MGI:1915614]
ENSMUSG00000024857,7.544469016,-3.376232569,1.047365825,-3.223546625,0.001266137,0.038558192,calcium binding protein 2 [Source:MGI Symbol	Acc:MGI:1352749]
ENSMUSG00000074743,328.0679027,0.470531954,0.145995293,3.222925508,0.001268885,0.038562059,thrombomodulin [Source:MGI Symbol	Acc:MGI:98736]
ENSMUSG00000021608,833.3376712,-0.245863507,0.076325263,-3.221259863,0.001276284,0.038706921,lysophosphatidylcholine acyltransferase 1 [Source:MGI Symbol	Acc:MGI:2384812]
ENSMUSG00000020946,2254.520842,-0.227471201,0.070670205,-3.21877093,0.001287413,0.038804418,golgi SNAP receptor complex member 2 [Source:MGI Symbol	Acc:MGI:1927204]
ENSMUSG00000043153,112.5685671,0.702223386,0.218085761,3.219941466,0.001282168,0.038804418,isoprenoid synthase domain containing [Source:MGI Symbol	Acc:MGI:1923097]
ENSMUSG00000020178,60.2135142,-0.995396492,0.309221879,-3.219036427,0.001286221,0.038804418,adenosine A2a receptor [Source:MGI Symbol	Acc:MGI:99402]
ENSMUSG00000028037,530.0762824,0.756112336,0.234963255,3.218002477,0.001290867,0.038828963,interferon-induced protein 44 [Source:MGI Symbol	Acc:MGI:2443016]
ENSMUSG00000082229,6.033092291,-4.565676353,1.421043109,-3.212904889,0.001313998,0.039444073,nucleosome assembly protein 1-like 2 [Source:MGI Symbol	Acc:MGI:106654]
ENSMUSG00000046688,837.5631682,0.367277616,0.114518738,3.20713992,0.001340618,0.040161194,TRAF-interacting protein with forkhead-associated domain [Source:MGI Symbol	Acc:MGI:2182965]
ENSMUSG00000096472,479.4838214,-0.467633265,0.146049819,-3.201875005,0.001365362,0.040819337,cyclin dependent kinase inhibitor 2D [Source:MGI Symbol	Acc:MGI:105387]
ENSMUSG00000060284,93.60639048,0.939687228,0.293624151,3.200306326,0.001372816,0.040958925,Sp7 transcription factor 7 [Source:MGI Symbol	Acc:MGI:2153568]
ENSMUSG00000023064,250.7557907,0.559780903,0.175024864,3.198293607,0.001382435,0.041162407,"synuclein, gamma [Source:MGI Symbol	Acc:MGI:1298397]"
ENSMUSG00000058135,4374.864002,-0.37898315,0.118638443,-3.194437985,0.001401034,0.041631932,"glutathione S-transferase, mu 1 [Source:MGI Symbol	Acc:MGI:95860]"
ENSMUSG00000026927,809.7578463,-0.240110623,0.075244507,-3.191071799,0.001417461,0.042035134,serologically defined colon cancer antigen 3 [Source:MGI Symbol	Acc:MGI:1915362]
ENSMUSG00000080115,42.33755805,-1.137905913,0.35702797,-3.187161814,0.001436764,0.042521845,EEF1A lysine methyltransferase 3 [Source:MGI Symbol	Acc:MGI:3645330]
ENSMUSG00000003955,1372.246204,0.452061494,0.142057451,3.182244173,0.001461386,0.043110638,"family with sequence similarity 162, member A [Source:MGI Symbol	Acc:MGI:1917436]"
ENSMUSG00000033222,397.6247243,-0.363047117,0.114093307,-3.182019419,0.00146252,0.043110638,"transcription termination factor, RNA polymerase II [Source:MGI Symbol	Acc:MGI:1921294]"
ENSMUSG00000038014,6544.367558,-0.205733578,0.064686275,-3.180482708,0.001470299,0.04325326,"family with sequence similarity 120, member A [Source:MGI Symbol	Acc:MGI:2446163]"
ENSMUSG00000014905,449.8742037,0.399519021,0.125757778,3.176893135,0.001488619,0.043704778,DnaJ heat shock protein family (Hsp40) member B9 [Source:MGI Symbol	Acc:MGI:1351618]
ENSMUSG00000037568,770.758372,-0.308065442,0.09702527,-3.175105213,0.001497822,0.043887373,vasohibin 2 [Source:MGI Symbol	Acc:MGI:2444826]
ENSMUSG00000050390,379.3670362,-0.624342296,0.196684877,-3.174327911,0.001501839,0.043917599,expressed sequence C77080 [Source:MGI Symbol	Acc:MGI:2140651]
ENSMUSG00000055850,1490.106554,0.301754341,0.095139623,3.171699993,0.001515495,0.044178846,ring finger protein 181 [Source:MGI Symbol	Acc:MGI:1913760]
ENSMUSG00000048232,442.713193,-0.365437159,0.115227017,-3.171453781,0.00151678,0.044178846,F-box protein 10 [Source:MGI Symbol	Acc:MGI:2686937]
ENSMUSG00000029246,483.685181,-0.358933777,0.113244611,-3.169544012,0.001526783,0.044382324,phosphoribosyl pyrophosphate amidotransferase [Source:MGI Symbol	Acc:MGI:2387203]
ENSMUSG00000002057,39.74062434,1.098345201,0.346671338,3.168260769,0.001533539,0.04449078,forkhead box N1 [Source:MGI Symbol	Acc:MGI:102949]
ENSMUSG00000023963,851.7290212,0.29350948,0.092669335,3.167277304,0.001538735,0.044553652,"cytochrome P450, family 39, subfamily a, polypeptide 1 [Source:MGI Symbol	Acc:MGI:1927096]"
ENSMUSG00000025130,17838.01808,-0.183116778,0.057905396,-3.162343912,0.001565046,0.045226451,"prolyl 4-hydroxylase, beta polypeptide [Source:MGI Symbol	Acc:MGI:97464]"
ENSMUSG00000024777,1106.752511,-0.300190765,0.094987261,-3.160326569,0.001575924,0.045451501,"protein phosphatase 2, regulatory subunit B', beta [Source:MGI Symbol	Acc:MGI:2388480]"
ENSMUSG00000014852,8.756868822,-3.491371233,1.107845378,-3.151496864,0.001624359,0.046756747,"a disintegrin-like and metallopeptidase (reprolysin type) with thrombospondin type 1 motif, 13 [Source:MGI Symbol	Acc:MGI:2685556]"
ENSMUSG00000043631,257.3554969,0.508391264,0.161364274,3.150581288,0.001629459,0.04681194,"extracellular matrix protein 2, female organ and adipocyte specific [Source:MGI Symbol	Acc:MGI:3039578]"
ENSMUSG00000026986,524.6580241,0.454564045,0.144363685,3.148742319,0.001639747,0.047015674,histamine N-methyltransferase [Source:MGI Symbol	Acc:MGI:2153181]
ENSMUSG00000110084,11.63769643,2.305018947,0.732584344,3.14642125,0.001652818,0.047298239,predicted gene 45257 [Source:MGI Symbol	Acc:MGI:5791093]
ENSMUSG00000000278,4067.048469,-0.169684919,0.05395703,-3.144815741,0.001661915,0.047466219,serine carboxypeptidase 1 [Source:MGI Symbol	Acc:MGI:1921867]
ENSMUSG00000054277,2079.837499,0.159204389,0.05069954,3.140154541,0.001688587,0.048134556,ADP-ribosylation factor GTPase activating protein 3 [Source:MGI Symbol	Acc:MGI:1913501]
ENSMUSG00000048578,5549.452409,-0.154796582,0.049363528,-3.135849231,0.001713573,0.048528526,malectin [Source:MGI Symbol	Acc:MGI:1924015]
ENSMUSG00000001123,1995.950691,-0.22290151,0.071076369,-3.136084642,0.001712198,0.048528526,"lectin, galactose binding, soluble 9 [Source:MGI Symbol	Acc:MGI:109496]"
ENSMUSG00000025156,1909.179277,-0.235127784,0.07498889,-3.135501595,0.001715605,0.048528526,G protein pathway suppressor 1 [Source:MGI Symbol	Acc:MGI:2384801]
ENSMUSG00000037725,1830.958373,0.353473876,0.112724847,3.135722839,0.001714311,0.048528526,cytoskeleton associated protein 2 [Source:MGI Symbol	Acc:MGI:1931797]
ENSMUSG00000069049,697.5388677,0.415920649,0.132702682,3.134229403,0.001723061,0.048645879,"eukaryotic translation initiation factor 2, subunit 3, structural gene Y-linked [Source:MGI Symbol	Acc:MGI:1349430]"
ENSMUSG00000025132,11512.20882,-0.331653661,0.105838542,-3.133581158,0.001726872,0.048660065,Rho GDP dissociation inhibitor (GDI) alpha [Source:MGI Symbol	Acc:MGI:2178103]
ENSMUSG00000025162,3030.626893,-0.188638088,0.060292916,-3.128694059,0.00175585,0.049258992,"casein kinase 1, delta [Source:MGI Symbol	Acc:MGI:1355272]"
ENSMUSG00000017802,1251.471551,-0.241972175,0.077349279,-3.128305508,0.001758173,0.049258992,reticulophagy regulator family member 3 [Source:MGI Symbol	Acc:MGI:1915248]
ENSMUSG00000039879,1140.478806,-0.355939239,0.113749518,-3.129149418,0.001753131,0.049258992,"hdc homolog, cell cycle regulator [Source:MGI Symbol	Acc:MGI:2685715]"
ENSMUSG00000024143,2903.614889,-0.235658068,0.075433775,-3.124039184,0.001783867,0.04988384,ras homolog family member Q [Source:MGI Symbol	Acc:MGI:1931553]
