# Supplementary material for: MAF1, a repressor of RNA polymerase III-dependent transcription, regulates bone mass
Source: eLife. 2022 May 25;11:e74740. doi: 10.7554/eLife.74740 (PMC9212997; doi:10.7554/eLife.74740)
Supplement: Figure 6—source data 1. [file elife-74740-fig6-data1.zip › Figure 6 - source data/Figure 6A - source data2 - shMaf1vsSCR_d0.csv]

,baseMean,log2FoldChange,lfcSE,stat,pvalue,padj,gene_description
ENSMUSG00000022962,1167.767071,0.959291454,0.062844999,15.26440399,1.32E-52,2.09E-48,phosphoribosylglycinamide formyltransferase [Source:MGI Symbol	Acc:MGI:95654]
ENSMUSG00000031555,4319.167105,-0.777355905,0.052239634,-14.88057704,4.41E-50,3.49E-46,a disintegrin and metallopeptidase domain 9 (meltrin gamma) [Source:MGI Symbol	Acc:MGI:105376]
ENSMUSG00000042834,1758.554034,-1.877787257,0.127611092,-14.7149219,5.17E-49,2.73E-45,neuronal regeneration related protein [Source:MGI Symbol	Acc:MGI:99444]
ENSMUSG00000022346,768.9692404,1.637497937,0.125789786,13.01773365,9.70E-39,3.85E-35,myelocytomatosis oncogene [Source:MGI Symbol	Acc:MGI:97250]
ENSMUSG00000021876,746.265854,-1.279043114,0.104383436,-12.25331498,1.61E-34,5.11E-31,"ribonuclease, RNase A family 4 [Source:MGI Symbol	Acc:MGI:1926217]"
ENSMUSG00000068744,913.6919777,1.197086578,0.10094264,11.85907742,1.93E-32,5.10E-29,proline/serine-rich coiled-coil 1 [Source:MGI Symbol	Acc:MGI:1913099]
ENSMUSG00000027883,1528.739396,0.791955098,0.06701556,11.81748091,3.17E-32,7.18E-29,"G-protein signalling modulator 2 (AGS3-like, C. elegans) [Source:MGI Symbol	Acc:MGI:1923373]"
ENSMUSG00000021390,9562.634427,-1.458477254,0.125314236,-11.63855998,2.62E-31,5.20E-28,osteoglycin [Source:MGI Symbol	Acc:MGI:109278]
ENSMUSG00000062908,3142.371876,0.667285655,0.057728599,11.5590135,6.65E-31,1.17E-27,"acyl-Coenzyme A dehydrogenase, medium chain [Source:MGI Symbol	Acc:MGI:87867]"
ENSMUSG00000074934,1693.826541,-1.052184426,0.091485599,-11.50109343,1.30E-30,2.07E-27,"gremlin 1, DAN family BMP antagonist [Source:MGI Symbol	Acc:MGI:1344337]"
ENSMUSG00000059430,11990.31888,-0.750175733,0.068089746,-11.01745528,3.15E-28,4.54E-25,"actin, gamma 2, smooth muscle, enteric [Source:MGI Symbol	Acc:MGI:104589]"
ENSMUSG00000023067,2070.905259,0.902852721,0.083580647,10.80217431,3.36E-27,4.44E-24,cyclin-dependent kinase inhibitor 1A (P21) [Source:MGI Symbol	Acc:MGI:104556]
ENSMUSG00000019256,1296.794276,-1.015572594,0.095741988,-10.6073899,2.75E-26,3.36E-23,aryl-hydrocarbon receptor [Source:MGI Symbol	Acc:MGI:105043]
ENSMUSG00000026463,796.1847244,-1.177360162,0.112088001,-10.5038912,8.29E-26,9.39E-23,"ATPase, Ca++ transporting, plasma membrane 4 [Source:MGI Symbol	Acc:MGI:88111]"
ENSMUSG00000022353,1354.390698,-0.764538919,0.074460414,-10.26772322,9.85E-25,1.04E-21,metastasis suppressor 1 [Source:MGI Symbol	Acc:MGI:2384818]
ENSMUSG00000062867,2131.69884,0.720895484,0.070454586,10.23205911,1.42E-24,1.41E-21,inosine monophosphate dehydrogenase 2 [Source:MGI Symbol	Acc:MGI:109367]
ENSMUSG00000040463,3269.779602,0.585505064,0.057400934,10.20027074,1.98E-24,1.84E-21,MYB binding protein (P160) 1a [Source:MGI Symbol	Acc:MGI:106181]
ENSMUSG00000022425,1502.784249,-1.249545388,0.123077645,-10.15249673,3.23E-24,2.85E-21,ectonucleotide pyrophosphatase/phosphodiesterase 2 [Source:MGI Symbol	Acc:MGI:1321390]
ENSMUSG00000022261,10864.57546,-0.68556899,0.067676853,-10.13003655,4.06E-24,3.39E-21,syndecan 2 [Source:MGI Symbol	Acc:MGI:1349165]
ENSMUSG00000022385,916.93709,0.916503296,0.090715921,10.10300379,5.36E-24,4.25E-21,G two S phase expressed protein 1 [Source:MGI Symbol	Acc:MGI:1352755]
ENSMUSG00000019970,2083.51068,0.860830893,0.08541568,10.07813668,6.90E-24,5.21E-21,serum/glucocorticoid regulated kinase 1 [Source:MGI Symbol	Acc:MGI:1340062]
ENSMUSG00000018583,3969.979611,0.444595624,0.044946963,9.891560905,4.53E-23,3.26E-20,GTPase activating protein (SH3 domain) binding protein 1 [Source:MGI Symbol	Acc:MGI:1351465]
ENSMUSG00000020601,1515.040048,-0.642799977,0.065619903,-9.79580806,1.17E-22,8.09E-20,tribbles pseudokinase 2 [Source:MGI Symbol	Acc:MGI:2145021]
ENSMUSG00000015243,1429.420746,-1.286818775,0.132453142,-9.715275578,2.60E-22,1.67E-19,"ATP-binding cassette, sub-family A (ABC1), member 1 [Source:MGI Symbol	Acc:MGI:99607]"
ENSMUSG00000053062,946.9185434,-1.051497244,0.108245493,-9.714004816,2.63E-22,1.67E-19,junction adhesion molecule 2 [Source:MGI Symbol	Acc:MGI:1933820]
ENSMUSG00000024501,2077.750606,-0.905150207,0.09372862,-9.657137907,4.58E-22,2.80E-19,dihydropyrimidinase-like 3 [Source:MGI Symbol	Acc:MGI:1349762]
ENSMUSG00000022816,31910.31577,-0.54982438,0.057537432,-9.555942208,1.22E-21,7.19E-19,follistatin-like 1 [Source:MGI Symbol	Acc:MGI:102793]
ENSMUSG00000071847,700.2182948,-0.948453742,0.099716758,-9.511477926,1.88E-21,1.06E-18,adenomatosis polyposis coli down-regulated 1 [Source:MGI Symbol	Acc:MGI:3513977]
ENSMUSG00000034612,888.3883075,-1.076241988,0.113397492,-9.490879969,2.29E-21,1.25E-18,carbohydrate sulfotransferase 11 [Source:MGI Symbol	Acc:MGI:1927166]
ENSMUSG00000026675,2001.900265,-0.906341066,0.096019818,-9.439104172,3.76E-21,1.99E-18,hydroxysteroid (17-beta) dehydrogenase 7 [Source:MGI Symbol	Acc:MGI:1330808]
ENSMUSG00000025584,2451.674729,-0.764563754,0.08116221,-9.420193933,4.50E-21,2.30E-18,phosphodiesterase 8A [Source:MGI Symbol	Acc:MGI:1277116]
ENSMUSG00000020184,2748.692608,0.619145142,0.067029037,9.236969058,2.54E-20,1.26E-17,transformed mouse 3T3 cell double minute 2 [Source:MGI Symbol	Acc:MGI:96952]
ENSMUSG00000030259,1429.797146,-0.568238927,0.061744019,-9.203141269,3.48E-20,1.67E-17,Ras association (RalGDS/AF-6) domain family (N-terminal) member 8 [Source:MGI Symbol	Acc:MGI:1918573]
ENSMUSG00000004264,3340.349883,0.689328959,0.075789743,9.095280384,9.43E-20,4.40E-17,prohibitin 2 [Source:MGI Symbol	Acc:MGI:102520]
ENSMUSG00000023022,10036.17014,-0.486679627,0.05357821,-9.083536579,1.05E-19,4.76E-17,LIM domain and actin binding 1 [Source:MGI Symbol	Acc:MGI:1920992]
ENSMUSG00000022108,19848.7916,-0.517073498,0.057536555,-8.986869294,2.54E-19,1.12E-16,integral membrane protein 2B [Source:MGI Symbol	Acc:MGI:1309517]
ENSMUSG00000038279,1365.428014,0.704685289,0.078803576,8.942300917,3.81E-19,1.63E-16,NOP2 nucleolar protein [Source:MGI Symbol	Acc:MGI:107891]
ENSMUSG00000046768,1293.064835,-0.578493476,0.064823651,-8.924111298,4.49E-19,1.87E-16,ras homolog family member J [Source:MGI Symbol	Acc:MGI:1931551]
ENSMUSG00000036580,1521.344541,0.593110901,0.066767111,8.88327943,6.49E-19,2.64E-16,"spastic paraplegia 20, spartin (Troyer syndrome) homolog (human) [Source:MGI Symbol	Acc:MGI:2139806]"
ENSMUSG00000030772,2323.636788,-0.499708506,0.056414722,-8.857767804,8.16E-19,3.24E-16,dickkopf WNT signaling pathway inhibitor 3 [Source:MGI Symbol	Acc:MGI:1354952]
ENSMUSG00000097789,1585.970591,-0.736621772,0.08400528,-8.768755598,1.81E-18,6.99E-16,predicted gene 2115 [Source:MGI Symbol	Acc:MGI:3780284]
ENSMUSG00000001416,4550.175744,0.64482193,0.073783598,8.739366887,2.34E-18,8.85E-16,"chaperonin containing Tcp1, subunit 3 (gamma) [Source:MGI Symbol	Acc:MGI:104708]"
ENSMUSG00000021215,4655.561622,-0.573486466,0.065976937,-8.692226285,3.55E-18,1.31E-15,neuroepithelial cell transforming gene 1 [Source:MGI Symbol	Acc:MGI:1927138]
ENSMUSG00000018340,4061.44102,-0.633846359,0.073482069,-8.625864387,6.36E-18,2.29E-15,annexin A6 [Source:MGI Symbol	Acc:MGI:88255]
ENSMUSG00000032232,2131.352299,-0.726566898,0.084335808,-8.615164919,6.98E-18,2.46E-15,cingulin-like 1 [Source:MGI Symbol	Acc:MGI:1915428]
ENSMUSG00000010048,337.2994267,1.198640628,0.139488203,8.593132633,8.46E-18,2.92E-15,interferon-related developmental regulator 2 [Source:MGI Symbol	Acc:MGI:1316708]
ENSMUSG00000037370,4761.182062,-0.755795771,0.088688437,-8.521920076,1.57E-17,5.28E-15,ectonucleotide pyrophosphatase/phosphodiesterase 1 [Source:MGI Symbol	Acc:MGI:97370]
ENSMUSG00000037275,735.9395213,0.792693097,0.093041204,8.519806939,1.60E-17,5.28E-15,gem nuclear organelle associated protein 5 [Source:MGI Symbol	Acc:MGI:2449311]
ENSMUSG00000021670,3098.920377,-0.556678651,0.065395516,-8.512489664,1.70E-17,5.42E-15,3-hydroxy-3-methylglutaryl-Coenzyme A reductase [Source:MGI Symbol	Acc:MGI:96159]
ENSMUSG00000020089,1370.654364,0.576912444,0.067776146,8.512027926,1.71E-17,5.42E-15,pyrophosphatase (inorganic) 1 [Source:MGI Symbol	Acc:MGI:97831]
ENSMUSG00000045294,3158.674937,-0.539377478,0.063725132,-8.464124887,2.58E-17,8.02E-15,insulin induced gene 1 [Source:MGI Symbol	Acc:MGI:1916289]
ENSMUSG00000036533,1119.214557,-0.727134307,0.086054226,-8.449722254,2.92E-17,8.90E-15,CDC42 effector protein (Rho GTPase binding) 3 [Source:MGI Symbol	Acc:MGI:2384718]
ENSMUSG00000019102,1382.432663,-0.848122737,0.101625153,-8.345598616,7.09E-17,2.08E-14,"aldehyde dehydrogenase family 3, subfamily A1 [Source:MGI Symbol	Acc:MGI:1353451]"
ENSMUSG00000030609,931.5339402,0.662859934,0.079409622,8.347350306,6.98E-17,2.08E-14,apoptosis enhancing nuclease [Source:MGI Symbol	Acc:MGI:1915298]
ENSMUSG00000040918,497.6429493,0.810210606,0.097193656,8.336044149,7.68E-17,2.21E-14,"solute carrier family 19 (thiamine transporter), member 2 [Source:MGI Symbol	Acc:MGI:1928761]"
ENSMUSG00000020027,3676.410394,-0.468252987,0.056265998,-8.322130692,8.64E-17,2.45E-14,suppressor of cytokine signaling 2 [Source:MGI Symbol	Acc:MGI:1201787]
ENSMUSG00000001349,806.5695111,-1.05172567,0.126839715,-8.291769422,1.12E-16,3.10E-14,calponin 1 [Source:MGI Symbol	Acc:MGI:104979]
ENSMUSG00000015176,2014.569061,0.570249679,0.068793188,8.289333524,1.14E-16,3.11E-14,nucleolar and coiled-body phosphoprotein 1 [Source:MGI Symbol	Acc:MGI:1918019]
ENSMUSG00000031538,1027.826296,-0.827265368,0.10018911,-8.257038812,1.49E-16,4.01E-14,"plasminogen activator, tissue [Source:MGI Symbol	Acc:MGI:97610]"
ENSMUSG00000038759,2884.234757,0.584851125,0.071043634,8.232280524,1.84E-16,4.85E-14,nucleoporin 205 [Source:MGI Symbol	Acc:MGI:2141625]
ENSMUSG00000063558,1642.44422,-0.678893262,0.082830298,-8.196194823,2.48E-16,6.45E-14,aldehyde oxidase 1 [Source:MGI Symbol	Acc:MGI:88035]
ENSMUSG00000024143,2903.614889,-0.608434563,0.074322136,-8.186451487,2.69E-16,6.88E-14,ras homolog family member Q [Source:MGI Symbol	Acc:MGI:1931553]
ENSMUSG00000023885,8171.222106,-0.667373904,0.081689853,-8.169605866,3.09E-16,7.79E-14,thrombospondin 2 [Source:MGI Symbol	Acc:MGI:98738]
ENSMUSG00000048458,261.5800089,1.156441924,0.141663953,8.163275817,3.26E-16,8.08E-14,inka box actin regulator 2 [Source:MGI Symbol	Acc:MGI:1923497]
ENSMUSG00000037225,513.9696448,-1.108862549,0.136052909,-8.150230357,3.63E-16,8.86E-14,fibroblast growth factor 2 [Source:MGI Symbol	Acc:MGI:95516]
ENSMUSG00000024640,3508.013096,0.600669717,0.073992417,8.117990199,4.74E-16,1.14E-13,phosphoserine aminotransferase 1 [Source:MGI Symbol	Acc:MGI:2183441]
ENSMUSG00000011257,2367.1582,0.497960108,0.0614404,8.104766735,5.28E-16,1.25E-13,"poly(A) binding protein, cytoplasmic 4 [Source:MGI Symbol	Acc:MGI:2385206]"
ENSMUSG00000047139,5391.313867,-0.534078784,0.066084717,-8.081729174,6.39E-16,1.49E-13,CD24a antigen [Source:MGI Symbol	Acc:MGI:88323]
ENSMUSG00000027397,1191.580551,-0.779885206,0.096699383,-8.065048412,7.32E-16,1.68E-13,"solute carrier family 20, member 1 [Source:MGI Symbol	Acc:MGI:108392]"
ENSMUSG00000053931,9352.120517,-0.409393464,0.050925726,-8.039030508,9.06E-16,2.05E-13,"calponin 3, acidic [Source:MGI Symbol	Acc:MGI:1919244]"
ENSMUSG00000004393,682.252403,0.694948986,0.086695019,8.016019725,1.09E-15,2.44E-13,DEAD (Asp-Glu-Ala-Asp) box polypeptide 56 [Source:MGI Symbol	Acc:MGI:1277172]
ENSMUSG00000024789,1557.967664,-0.669212738,0.083849432,-7.981124275,1.45E-15,3.19E-13,Janus kinase 2 [Source:MGI Symbol	Acc:MGI:96629]
ENSMUSG00000020590,2153.680013,-0.758627916,0.095231279,-7.966163242,1.64E-15,3.56E-13,sorting nexin 13 [Source:MGI Symbol	Acc:MGI:2661416]
ENSMUSG00000031503,13220.56103,-0.922035303,0.116287992,-7.928895233,2.21E-15,4.74E-13,"collagen, type IV, alpha 2 [Source:MGI Symbol	Acc:MGI:88455]"
ENSMUSG00000038521,3988.905079,-0.603024708,0.076210487,-7.912621082,2.52E-15,5.33E-13,"complement component 1, s subcomponent 1 [Source:MGI Symbol	Acc:MGI:1355312]"
ENSMUSG00000036103,19277.37902,-0.577973124,0.073139614,-7.90232669,2.74E-15,5.71E-13,collectin sub-family member 12 [Source:MGI Symbol	Acc:MGI:2152907]
ENSMUSG00000022206,555.4429064,1.336532875,0.169601303,7.880439885,3.26E-15,6.72E-13,natriuretic peptide receptor 3 [Source:MGI Symbol	Acc:MGI:97373]
ENSMUSG00000035158,438.6967148,-0.971338196,0.123304775,-7.877539202,3.34E-15,6.79E-13,melanogenesis associated transcription factor [Source:MGI Symbol	Acc:MGI:104554]
ENSMUSG00000008604,687.5032281,0.913301066,0.116079195,7.867913484,3.61E-15,7.15E-13,ubiquilin 4 [Source:MGI Symbol	Acc:MGI:2150152]
ENSMUSG00000020534,85.62642716,1.818108903,0.231068008,7.868284845,3.60E-15,7.15E-13,serine hydroxymethyltransferase 1 (soluble) [Source:MGI Symbol	Acc:MGI:98299]
ENSMUSG00000002870,2202.903183,0.63324268,0.080914743,7.826048229,5.03E-15,9.86E-13,minichromosome maintenance complex component 2 [Source:MGI Symbol	Acc:MGI:105380]
ENSMUSG00000085057,286.3929786,-1.320050731,0.168824291,-7.819080537,5.32E-15,1.03E-12,predicted gene 13415 [Source:MGI Symbol	Acc:MGI:3651241]
ENSMUSG00000050199,1401.510066,-0.601153798,0.077091694,-7.797906161,6.29E-15,1.20E-12,leucine-rich repeat-containing G protein-coupled receptor 4 [Source:MGI Symbol	Acc:MGI:1891468]
ENSMUSG00000022148,544.6067976,-1.141258982,0.147930268,-7.714844299,1.21E-14,2.29E-12,FYN binding protein [Source:MGI Symbol	Acc:MGI:1346327]
ENSMUSG00000035725,551.9243977,-0.908118662,0.117925537,-7.700780412,1.35E-14,2.52E-12,"protein kinase, X-linked [Source:MGI Symbol	Acc:MGI:1309999]"
ENSMUSG00000037379,1437.149813,-0.793152836,0.103181861,-7.68694061,1.51E-14,2.78E-12,"spondin 2, extracellular matrix protein [Source:MGI Symbol	Acc:MGI:1923724]"
ENSMUSG00000030357,4479.295497,0.540187611,0.07030103,7.683921697,1.54E-14,2.81E-12,FK506 binding protein 4 [Source:MGI Symbol	Acc:MGI:95543]
ENSMUSG00000025758,794.8080342,0.701773966,0.091470303,7.672150883,1.69E-14,3.05E-12,polo like kinase 4 [Source:MGI Symbol	Acc:MGI:101783]
ENSMUSG00000093930,4901.20655,-0.671673533,0.087685252,-7.660051368,1.86E-14,3.27E-12,3-hydroxy-3-methylglutaryl-Coenzyme A synthase 1 [Source:MGI Symbol	Acc:MGI:107592]
ENSMUSG00000061838,1845.743947,0.503428621,0.065710795,7.661277328,1.84E-14,3.27E-12,"succinate-Coenzyme A ligase, GDP-forming, beta subunit [Source:MGI Symbol	Acc:MGI:1306824]"
ENSMUSG00000040688,710.8396359,0.690116184,0.090216783,7.649532206,2.02E-14,3.52E-12,transducin (beta)-like 3 [Source:MGI Symbol	Acc:MGI:2384863]
ENSMUSG00000020423,317.6277799,0.789954354,0.103372598,7.641815832,2.14E-14,3.69E-12,"B cell translocation gene 2, anti-proliferative [Source:MGI Symbol	Acc:MGI:108384]"
ENSMUSG00000072235,10262.17729,-0.542641868,0.071111428,-7.630867286,2.33E-14,3.98E-12,"tubulin, alpha 1A [Source:MGI Symbol	Acc:MGI:98869]"
ENSMUSG00000020739,985.9076461,0.639369323,0.08381602,7.628247191,2.38E-14,4.01E-12,nucleoporin 85 [Source:MGI Symbol	Acc:MGI:3046173]
ENSMUSG00000038845,1708.273642,0.638510964,0.083889753,7.611310578,2.71E-14,4.53E-12,prohibitin [Source:MGI Symbol	Acc:MGI:97572]
ENSMUSG00000002835,723.2559378,0.626266765,0.082373242,7.602793662,2.90E-14,4.79E-12,"chromatin assembly factor 1, subunit A (p150) [Source:MGI Symbol	Acc:MGI:1351331]"
ENSMUSG00000024044,2603.173088,-0.48492325,0.064389367,-7.531107636,5.03E-14,8.16E-12,erythrocyte membrane protein band 4.1 like 3 [Source:MGI Symbol	Acc:MGI:103008]
ENSMUSG00000027715,1786.203876,0.573923658,0.076210652,7.530753834,5.04E-14,8.16E-12,cyclin A2 [Source:MGI Symbol	Acc:MGI:108069]
ENSMUSG00000032902,966.3744655,0.796222509,0.106096431,7.504705884,6.16E-14,9.86E-12,"solute carrier family 16 (monocarboxylic acid transporters), member 1 [Source:MGI Symbol	Acc:MGI:106013]"
ENSMUSG00000007029,2495.736285,0.699492372,0.093354401,7.492869828,6.74E-14,1.07E-11,valyl-tRNA synthetase [Source:MGI Symbol	Acc:MGI:90675]
ENSMUSG00000020044,3189.196546,-0.652514308,0.087173033,-7.485277094,7.14E-14,1.12E-11,tissue inhibitor of metalloproteinase 3 [Source:MGI Symbol	Acc:MGI:98754]
ENSMUSG00000053398,1926.986138,0.67542521,0.090279755,7.481469236,7.35E-14,1.14E-11,3-phosphoglycerate dehydrogenase [Source:MGI Symbol	Acc:MGI:1355330]
ENSMUSG00000028780,630.2376586,-1.31389699,0.175950231,-7.467435448,8.18E-14,1.26E-11,"sema domain, immunoglobulin domain (Ig), short basic domain, secreted, (semaphorin) 3C [Source:MGI Symbol	Acc:MGI:107557]"
ENSMUSG00000015839,3083.682558,-0.505508502,0.067964597,-7.43782093,1.02E-13,1.56E-11,"nuclear factor, erythroid derived 2, like 2 [Source:MGI Symbol	Acc:MGI:108420]"
ENSMUSG00000020671,4265.999174,-0.60865475,0.082175216,-7.406792203,1.29E-13,1.95E-11,"RAB10, member RAS oncogene family [Source:MGI Symbol	Acc:MGI:105066]"
ENSMUSG00000032549,652.1163046,-0.87721002,0.118471756,-7.404381018,1.32E-13,1.97E-11,"RAB6B, member RAS oncogene family [Source:MGI Symbol	Acc:MGI:107283]"
ENSMUSG00000021242,13580.33623,-0.596125596,0.080880754,-7.370425769,1.70E-13,2.52E-11,NPC intracellular cholesterol transporter 2 [Source:MGI Symbol	Acc:MGI:1915213]
ENSMUSG00000032348,1887.072819,-0.638740005,0.08684946,-7.354565105,1.92E-13,2.81E-11,"glutathione S-transferase, alpha 4 [Source:MGI Symbol	Acc:MGI:1309515]"
ENSMUSG00000027832,641.473712,1.054943903,0.143897486,7.331218436,2.28E-13,3.32E-11,pentraxin related gene [Source:MGI Symbol	Acc:MGI:104641]
ENSMUSG00000021048,1435.116801,0.555320977,0.075775995,7.328455096,2.33E-13,3.36E-11,"methylenetetrahydrofolate dehydrogenase (NADP+ dependent), methenyltetrahydrofolate cyclohydrolase, formyltetrahydrofolate synthase [Source:MGI Symbol	Acc:MGI:1342005]"
ENSMUSG00000013629,1501.247237,0.841861236,0.114989595,7.321194871,2.46E-13,3.51E-11,"carbamoyl-phosphate synthetase 2, aspartate transcarbamylase, and dihydroorotase [Source:MGI Symbol	Acc:MGI:1916969]"
ENSMUSG00000060450,2167.978104,-0.477833519,0.065467889,-7.298746362,2.90E-13,4.11E-11,ring finger protein 14 [Source:MGI Symbol	Acc:MGI:1929668]
ENSMUSG00000030036,1276.639589,0.854948364,0.117625493,7.268393463,3.64E-13,5.11E-11,mannosyl-oligosaccharide glucosidase [Source:MGI Symbol	Acc:MGI:1929872]
ENSMUSG00000025403,2621.603915,0.685355037,0.094395712,7.260446726,3.86E-13,5.37E-11,serine hydroxymethyltransferase 2 (mitochondrial) [Source:MGI Symbol	Acc:MGI:1277989]
ENSMUSG00000063052,618.4785576,0.596705614,0.082435137,7.238486324,4.54E-13,6.26E-11,leucine rich repeat containing 40 [Source:MGI Symbol	Acc:MGI:1914394]
ENSMUSG00000020741,1770.626346,0.543906067,0.075286769,7.224457529,5.03E-13,6.88E-11,clustered mitochondria (cluA/CLU1) homolog [Source:MGI Symbol	Acc:MGI:1921398]
ENSMUSG00000025085,451.276649,1.208805496,0.167485266,7.217384096,5.30E-13,7.18E-11,actin-binding LIM protein 1 [Source:MGI Symbol	Acc:MGI:1194500]
ENSMUSG00000038591,390.5946916,-1.391907872,0.193015986,-7.211360565,5.54E-13,7.44E-11,collectin sub-family member 10 [Source:MGI Symbol	Acc:MGI:3606482]
ENSMUSG00000033909,703.0899756,0.650239814,0.09020194,7.208712112,5.65E-13,7.53E-11,ubiquitin specific peptidase 36 [Source:MGI Symbol	Acc:MGI:1919594]
ENSMUSG00000022246,8880.143665,-0.438408914,0.061071084,-7.178665964,7.04E-13,9.23E-11,retinoic acid induced 14 [Source:MGI Symbol	Acc:MGI:1922896]
ENSMUSG00000051236,8554.87843,-0.345206624,0.048085558,-7.179008323,7.02E-13,9.23E-11,methionine sulfoxide reductase B3 [Source:MGI Symbol	Acc:MGI:2443538]
ENSMUSG00000079037,6127.099713,-0.436066234,0.060807685,-7.171235551,7.43E-13,9.66E-11,prion protein [Source:MGI Symbol	Acc:MGI:97769]
ENSMUSG00000027597,932.4415003,0.677773817,0.094641247,7.161505578,7.98E-13,1.03E-10,S-adenosylhomocysteine hydrolase [Source:MGI Symbol	Acc:MGI:87968]
ENSMUSG00000047910,715.556805,-0.900334742,0.126016968,-7.144551671,9.03E-13,1.15E-10,protocadherin beta 16 [Source:MGI Symbol	Acc:MGI:2136752]
ENSMUSG00000024165,1728.975159,0.433397417,0.060721787,7.137428514,9.51E-13,1.21E-10,Jupiter microtubule associated homolog 2 [Source:MGI Symbol	Acc:MGI:1196260]
ENSMUSG00000001415,1962.936812,0.487209353,0.068501487,7.112390865,1.14E-12,1.44E-10,"Smg-5 homolog, nonsense mediated mRNA decay factor (C. elegans) [Source:MGI Symbol	Acc:MGI:2447364]"
ENSMUSG00000035873,672.9483636,0.922525847,0.129767179,7.109084554,1.17E-12,1.46E-10,"PRKC, apoptosis, WT1, regulator [Source:MGI Symbol	Acc:MGI:2149961]"
ENSMUSG00000027227,1828.106438,-0.592258272,0.08338536,-7.102664897,1.22E-12,1.52E-10,sorbitol dehydrogenase [Source:MGI Symbol	Acc:MGI:98266]
ENSMUSG00000031502,23977.65979,-0.679961284,0.095931228,-7.08800769,1.36E-12,1.66E-10,"collagen, type IV, alpha 1 [Source:MGI Symbol	Acc:MGI:88454]"
ENSMUSG00000025915,214.9365416,-1.500451867,0.21169155,-7.087915721,1.36E-12,1.66E-10,serum/glucocorticoid regulated kinase 3 [Source:MGI Symbol	Acc:MGI:2182368]
ENSMUSG00000023994,1104.22673,0.482413061,0.068136263,7.080122121,1.44E-12,1.74E-10,nuclear transcription factor-Y alpha [Source:MGI Symbol	Acc:MGI:97316]
ENSMUSG00000037071,5667.866135,-0.630870138,0.089139821,-7.077309922,1.47E-12,1.77E-10,stearoyl-Coenzyme A desaturase 1 [Source:MGI Symbol	Acc:MGI:98239]
ENSMUSG00000026181,1270.660086,0.439066932,0.06213799,7.065998314,1.59E-12,1.90E-10,protein phosphatase 1F (PP2C domain containing) [Source:MGI Symbol	Acc:MGI:1918464]
ENSMUSG00000026727,3160.768173,-0.463014455,0.065632569,-7.054644683,1.73E-12,2.05E-10,Ras suppressor protein 1 [Source:MGI Symbol	Acc:MGI:103040]
ENSMUSG00000013698,2849.534839,-0.482648469,0.068479631,-7.048058809,1.81E-12,2.13E-10,phosphoprotein enriched in astrocytes 15A [Source:MGI Symbol	Acc:MGI:104799]
ENSMUSG00000056268,670.1770893,-0.88200618,0.125208827,-7.044281133,1.86E-12,2.17E-10,DENN/MADD domain containing 1B [Source:MGI Symbol	Acc:MGI:2447812]
ENSMUSG00000048368,461.7037538,-1.396859315,0.198834556,-7.025234155,2.14E-12,2.47E-10,osteomodulin [Source:MGI Symbol	Acc:MGI:1350918]
ENSMUSG00000022814,1141.078769,0.609716356,0.086821598,7.022634609,2.18E-12,2.50E-10,uridine monophosphate synthetase [Source:MGI Symbol	Acc:MGI:1298388]
ENSMUSG00000027309,1662.446449,-0.515561006,0.073501583,-7.014284377,2.31E-12,2.64E-10,RIKEN cDNA 4930402H24 gene [Source:MGI Symbol	Acc:MGI:1923029]
ENSMUSG00000022836,6302.553799,-0.65378617,0.093875381,-6.964404939,3.30E-12,3.74E-10,"myosin, light polypeptide kinase [Source:MGI Symbol	Acc:MGI:894806]"
ENSMUSG00000020432,1268.380611,-0.879825603,0.126797935,-6.938800726,3.95E-12,4.45E-10,transcobalamin 2 [Source:MGI Symbol	Acc:MGI:98534]
ENSMUSG00000006398,1715.236475,0.756791969,0.109141733,6.934029219,4.09E-12,4.57E-10,cell division cycle 20 [Source:MGI Symbol	Acc:MGI:1859866]
ENSMUSG00000047497,746.4840483,-0.86195055,0.124509338,-6.922778348,4.43E-12,4.91E-10,"a disintegrin-like and metallopeptidase (reprolysin type) with thrombospondin type 1 motif, 12 [Source:MGI Symbol	Acc:MGI:2146046]"
ENSMUSG00000027947,488.1016808,-0.873228188,0.126287195,-6.914621785,4.69E-12,5.17E-10,"interleukin 6 receptor, alpha [Source:MGI Symbol	Acc:MGI:105304]"
ENSMUSG00000001228,2542.096608,0.49533667,0.071686466,6.909765521,4.85E-12,5.31E-10,"ubiquitin-like, containing PHD and RING finger domains, 1 [Source:MGI Symbol	Acc:MGI:1338889]"
ENSMUSG00000026192,2240.432929,0.397739345,0.057624346,6.902279611,5.12E-12,5.52E-10,5-aminoimidazole-4-carboxamide ribonucleotide formyltransferase/IMP cyclohydrolase [Source:MGI Symbol	Acc:MGI:1351352]
ENSMUSG00000028107,467.7101143,0.783581975,0.113516607,6.902795969,5.10E-12,5.52E-10,"threonyl-tRNA synthetase 2, mitochondrial (putative) [Source:MGI Symbol	Acc:MGI:1919057]"
ENSMUSG00000022995,5819.79852,-0.557630713,0.0809694,-6.886931517,5.70E-12,6.11E-10,ENAH actin regulator [Source:MGI Symbol	Acc:MGI:108360]
ENSMUSG00000021273,2616.98576,-0.436795165,0.063651159,-6.862328575,6.77E-12,7.21E-10,farnesyl diphosphate farnesyl transferase 1 [Source:MGI Symbol	Acc:MGI:102706]
ENSMUSG00000006445,748.2568005,0.868070939,0.126639408,6.854666729,7.15E-12,7.56E-10,Eph receptor A2 [Source:MGI Symbol	Acc:MGI:95278]
ENSMUSG00000067818,9752.159417,-0.482169677,0.070493066,-6.839958958,7.92E-12,8.32E-10,"myosin, light polypeptide 9, regulatory [Source:MGI Symbol	Acc:MGI:2138915]"
ENSMUSG00000036856,168.0575476,-1.343367691,0.196553939,-6.83460071,8.22E-12,8.58E-10,"wingless-type MMTV integration site family, member 4 [Source:MGI Symbol	Acc:MGI:98957]"
ENSMUSG00000029730,1633.097157,0.562822084,0.082378246,6.832168858,8.36E-12,8.67E-10,minichromosome maintenance complex component 7 [Source:MGI Symbol	Acc:MGI:1298398]
ENSMUSG00000042751,970.0242143,-0.588656036,0.086214425,-6.827813738,8.62E-12,8.88E-10,nicotinamide nucleotide adenylyltransferase 2 [Source:MGI Symbol	Acc:MGI:2444155]
ENSMUSG00000021765,981.8192279,0.721815872,0.105887597,6.816812302,9.31E-12,9.52E-10,follistatin [Source:MGI Symbol	Acc:MGI:95586]
ENSMUSG00000038375,2861.69131,-0.590016205,0.086624938,-6.811158733,9.68E-12,9.84E-10,transformation related protein 53 inducible nuclear protein 2 [Source:MGI Symbol	Acc:MGI:1915978]
ENSMUSG00000026426,1845.653498,-0.480571788,0.070569085,-6.809947882,9.76E-12,9.86E-10,ADP-ribosylation factor-like 8A [Source:MGI Symbol	Acc:MGI:1915974]
ENSMUSG00000050410,1032.525713,0.600256586,0.088667535,6.769744819,1.29E-11,1.29E-09,transcription factor 19 [Source:MGI Symbol	Acc:MGI:103180]
ENSMUSG00000057143,668.0769211,-1.033452389,0.152727883,-6.766625489,1.32E-11,1.31E-09,tripartite motif-containing 12C [Source:MGI Symbol	Acc:MGI:4821183]
ENSMUSG00000060600,1398.583172,-0.607850607,0.089844864,-6.765557624,1.33E-11,1.32E-09,"enolase 3, beta muscle [Source:MGI Symbol	Acc:MGI:95395]"
ENSMUSG00000036678,1012.100124,0.452873915,0.066977737,6.761558966,1.37E-11,1.34E-09,"achalasia, adrenocortical insufficiency, alacrimia [Source:MGI Symbol	Acc:MGI:2443767]"
ENSMUSG00000024242,2002.315739,-0.506531108,0.075013664,-6.752517869,1.45E-11,1.42E-09,mitogen-activated protein kinase kinase kinase kinase 3 [Source:MGI Symbol	Acc:MGI:2154405]
ENSMUSG00000005410,1851.709715,0.571763538,0.084708753,6.749757451,1.48E-11,1.44E-09,minichromosome maintenance complex component 5 [Source:MGI Symbol	Acc:MGI:103197]
ENSMUSG00000000751,3416.562695,0.387153043,0.057377447,6.747477728,1.50E-11,1.45E-09,replication protein A1 [Source:MGI Symbol	Acc:MGI:1915525]
ENSMUSG00000020430,1601.987895,0.458441142,0.067958333,6.745915031,1.52E-11,1.46E-09,pescadillo ribosomal biogenesis factor 1 [Source:MGI Symbol	Acc:MGI:1890613]
ENSMUSG00000024833,791.6725813,0.757452782,0.112513406,6.732111409,1.67E-11,1.60E-09,"polymerase (DNA directed), alpha 2 [Source:MGI Symbol	Acc:MGI:99690]"
ENSMUSG00000020689,528.2134489,-0.772929057,0.1148962,-6.727194251,1.73E-11,1.64E-09,integrin beta 3 [Source:MGI Symbol	Acc:MGI:96612]
ENSMUSG00000024066,5650.011247,-0.445049631,0.066181672,-6.72466585,1.76E-11,1.66E-09,xanthine dehydrogenase [Source:MGI Symbol	Acc:MGI:98973]
ENSMUSG00000095567,1035.6231,0.622845404,0.092627172,6.724219123,1.77E-11,1.66E-09,NOC2 like nucleolar associated transcriptional repressor [Source:MGI Symbol	Acc:MGI:1931051]
ENSMUSG00000033222,397.6247243,0.680756163,0.101421337,6.712159222,1.92E-11,1.79E-09,"transcription termination factor, RNA polymerase II [Source:MGI Symbol	Acc:MGI:1921294]"
ENSMUSG00000036356,1392.575078,-0.460715887,0.068949044,-6.681976467,2.36E-11,2.17E-09,chondroitin sulfate N-acetylgalactosaminyltransferase 1 [Source:MGI Symbol	Acc:MGI:2442354]
ENSMUSG00000024312,773.4299212,0.596670651,0.089308,6.681043708,2.37E-11,2.17E-09,WD repeat domain 46 [Source:MGI Symbol	Acc:MGI:1931871]
ENSMUSG00000031129,386.6074312,-1.065478392,0.159466241,-6.681529511,2.36E-11,2.17E-09,"solute carrier family 9 (sodium/hydrogen exchanger), member 9 [Source:MGI Symbol	Acc:MGI:2679732]"
ENSMUSG00000022407,1076.294674,0.494753515,0.074072837,6.679284029,2.40E-11,2.19E-09,adenylosuccinate lyase [Source:MGI Symbol	Acc:MGI:103202]
ENSMUSG00000037815,9460.212851,-0.421520442,0.063184656,-6.671246901,2.54E-11,2.30E-09,"catenin (cadherin associated protein), alpha 1 [Source:MGI Symbol	Acc:MGI:88274]"
ENSMUSG00000053477,4145.422178,-0.557713697,0.08362499,-6.669222858,2.57E-11,2.32E-09,transcription factor 4 [Source:MGI Symbol	Acc:MGI:98506]
ENSMUSG00000005397,2716.289484,-0.75859451,0.114553555,-6.622182181,3.54E-11,3.17E-09,nidogen 1 [Source:MGI Symbol	Acc:MGI:97342]
ENSMUSG00000002289,982.4927753,0.587883097,0.088961824,6.608262596,3.89E-11,3.46E-09,angiopoietin-like 4 [Source:MGI Symbol	Acc:MGI:1888999]
ENSMUSG00000019577,3152.248699,-0.494200156,0.075049287,-6.585007976,4.55E-11,4.03E-09,"pyruvate dehydrogenase kinase, isoenzyme 4 [Source:MGI Symbol	Acc:MGI:1351481]"
ENSMUSG00000049047,1251.235235,-0.668177635,0.101579341,-6.577889069,4.77E-11,4.20E-09,"armadillo repeat containing, X-linked 3 [Source:MGI Symbol	Acc:MGI:1918953]"
ENSMUSG00000040006,1124.826266,-0.604111256,0.091873298,-6.575482417,4.85E-11,4.25E-09,glycoprotein integral membrane 1 [Source:MGI Symbol	Acc:MGI:2384905]
ENSMUSG00000041935,2420.100257,-0.640489121,0.097518895,-6.567846356,5.10E-11,4.45E-09,expressed sequence AW549877 [Source:MGI Symbol	Acc:MGI:2146232]
ENSMUSG00000004929,1553.157244,0.758195965,0.115834616,6.545504205,5.93E-11,5.14E-09,thimet oligopeptidase 1 [Source:MGI Symbol	Acc:MGI:1354165]
ENSMUSG00000029036,642.2948363,0.647030729,0.098979797,6.536997956,6.28E-11,5.41E-09,"ATPase family, AAA domain containing 3A [Source:MGI Symbol	Acc:MGI:1919214]"
ENSMUSG00000026836,1429.948013,-0.411010344,0.063107167,-6.512894875,7.37E-11,6.28E-09,"activin A receptor, type 1 [Source:MGI Symbol	Acc:MGI:87911]"
ENSMUSG00000058761,511.4353275,0.606049139,0.093044405,6.513547341,7.34E-11,6.28E-09,ring finger protein 169 [Source:MGI Symbol	Acc:MGI:1920257]
ENSMUSG00000028656,8669.349259,-0.284500533,0.043710779,-6.508704211,7.58E-11,6.43E-09,"CAP, adenylate cyclase-associated protein 1 (yeast) [Source:MGI Symbol	Acc:MGI:88262]"
ENSMUSG00000078812,10140.15433,0.55905824,0.086046559,6.497159739,8.19E-11,6.90E-09,eukaryotic translation initiation factor 5A [Source:MGI Symbol	Acc:MGI:106248]
ENSMUSG00000041859,1624.91027,0.501552496,0.077245621,6.492957049,8.42E-11,7.06E-09,minichromosome maintenance complex component 3 [Source:MGI Symbol	Acc:MGI:101845]
ENSMUSG00000038388,714.559547,0.66217125,0.102000125,6.491867038,8.48E-11,7.08E-09,"membrane protein, palmitoylated 6 (MAGUK p55 subfamily member 6) [Source:MGI Symbol	Acc:MGI:1927340]"
ENSMUSG00000047250,371.4695877,-0.81146065,0.125183358,-6.482176735,9.04E-11,7.51E-09,prostaglandin-endoperoxide synthase 1 [Source:MGI Symbol	Acc:MGI:97797]
ENSMUSG00000018446,1533.825539,0.528469812,0.081539315,6.481165704,9.10E-11,7.52E-09,"complement component 1, q subcomponent binding protein [Source:MGI Symbol	Acc:MGI:1194505]"
ENSMUSG00000001123,1995.950691,-0.474836878,0.073485362,-6.461652524,1.04E-10,8.51E-09,"lectin, galactose binding, soluble 9 [Source:MGI Symbol	Acc:MGI:109496]"
ENSMUSG00000031447,21116.71867,-0.357115687,0.055293776,-6.458515124,1.06E-10,8.64E-09,lysosomal-associated membrane protein 1 [Source:MGI Symbol	Acc:MGI:96745]
ENSMUSG00000006442,811.1385856,0.880276227,0.136338019,6.456571919,1.07E-10,8.71E-09,spermidine synthase [Source:MGI Symbol	Acc:MGI:102690]
ENSMUSG00000072082,812.6878072,0.57698778,0.089591842,6.440182118,1.19E-10,9.65E-09,cyclin F [Source:MGI Symbol	Acc:MGI:102551]
ENSMUSG00000024785,691.7165025,0.5527238,0.085924781,6.432647167,1.25E-10,1.01E-08,RNA terminal phosphate cyclase-like 1 [Source:MGI Symbol	Acc:MGI:1913275]
ENSMUSG00000054580,813.1794792,-0.737380628,0.115041765,-6.40967762,1.46E-10,1.17E-08,phospholipase A2 receptor 1 [Source:MGI Symbol	Acc:MGI:102468]
ENSMUSG00000031530,756.1516303,-0.794837925,0.124176226,-6.400886466,1.54E-10,1.23E-08,dual specificity phosphatase 4 [Source:MGI Symbol	Acc:MGI:2442191]
ENSMUSG00000030654,3432.942854,0.506415433,0.079177112,6.395982637,1.60E-10,1.26E-08,ADP-ribosylation factor-like 6 interacting protein 1 [Source:MGI Symbol	Acc:MGI:1858943]
ENSMUSG00000022594,1579.623729,-0.516960812,0.080905075,-6.389720471,1.66E-10,1.30E-08,Ly6/neurotoxin 1 [Source:MGI Symbol	Acc:MGI:1345180]
ENSMUSG00000020899,657.204546,0.856065779,0.133940273,6.391399394,1.64E-10,1.30E-08,phosphoribosylformylglycinamidine synthase (FGAR amidotransferase) [Source:MGI Symbol	Acc:MGI:2684864]
ENSMUSG00000046324,7075.810807,-0.38992535,0.061159595,-6.375538445,1.82E-10,1.42E-08,endoplasmic reticulum metallopeptidase 1 [Source:MGI Symbol	Acc:MGI:106250]
ENSMUSG00000021892,1674.784552,-0.449478077,0.070512972,-6.374402688,1.84E-10,1.43E-08,SH3-domain binding protein 5 (BTK-associated) [Source:MGI Symbol	Acc:MGI:1344391]
ENSMUSG00000004791,1116.300612,-0.624416734,0.098125642,-6.363440973,1.97E-10,1.53E-08,placental growth factor [Source:MGI Symbol	Acc:MGI:105095]
ENSMUSG00000007655,7539.581779,-0.512771036,0.081003642,-6.330221992,2.45E-10,1.88E-08,"caveolin 1, caveolae protein [Source:MGI Symbol	Acc:MGI:102709]"
ENSMUSG00000020897,712.5409811,0.527386395,0.083420805,6.322000783,2.58E-10,1.98E-08,aurora kinase B [Source:MGI Symbol	Acc:MGI:107168]
ENSMUSG00000029338,1542.240962,-0.60292922,0.095430915,-6.317965433,2.65E-10,2.02E-08,anthrax toxin receptor 2 [Source:MGI Symbol	Acc:MGI:1919164]
ENSMUSG00000025612,1173.105706,-0.604143272,0.095760028,-6.308929594,2.81E-10,2.13E-08,"BTB and CNC homology 1, basic leucine zipper transcription factor 1 [Source:MGI Symbol	Acc:MGI:894680]"
ENSMUSG00000060098,678.2441199,0.61505154,0.097605748,6.301386497,2.95E-10,2.23E-08,protein arginine N-methyltransferase 7 [Source:MGI Symbol	Acc:MGI:2384879]
ENSMUSG00000022351,5700.674286,-0.372967462,0.059313697,-6.288049452,3.21E-10,2.42E-08,squalene epoxidase [Source:MGI Symbol	Acc:MGI:109296]
ENSMUSG00000035547,600.2106008,-0.944292685,0.150563876,-6.271708134,3.57E-10,2.67E-08,calpain 5 [Source:MGI Symbol	Acc:MGI:1100859]
ENSMUSG00000040195,606.1705695,0.65795389,0.104927363,6.270565384,3.60E-10,2.68E-08,nuclear envelope integral membrane protein 1 [Source:MGI Symbol	Acc:MGI:2446113]
ENSMUSG00000027905,425.5167439,0.681199306,0.108727722,6.265185133,3.72E-10,2.76E-08,DEAD (Asp-Glu-Ala-Asp) box polypeptide 20 [Source:MGI Symbol	Acc:MGI:1858415]
ENSMUSG00000033706,985.7375956,0.515311705,0.082704672,6.230744803,4.64E-10,3.42E-08,SET and MYND domain containing 5 [Source:MGI Symbol	Acc:MGI:108048]
ENSMUSG00000026159,3190.679173,-0.425010768,0.068307229,-6.222046655,4.91E-10,3.60E-08,ArfGAP with FG repeats 1 [Source:MGI Symbol	Acc:MGI:1333754]
ENSMUSG00000037573,1354.596017,0.494159982,0.079532829,6.213283123,5.19E-10,3.79E-08,transducer of ErbB-2.1 [Source:MGI Symbol	Acc:MGI:1349721]
ENSMUSG00000019843,1181.769557,-0.561878302,0.090447766,-6.212185507,5.23E-10,3.80E-08,Fyn proto-oncogene [Source:MGI Symbol	Acc:MGI:95602]
ENSMUSG00000042485,3215.430489,-0.569550242,0.091704983,-6.210679308,5.28E-10,3.82E-08,"musculoskeletal, embryonic nuclear protein 1 [Source:MGI Symbol	Acc:MGI:1913425]"
ENSMUSG00000027820,16551.39629,0.672558823,0.10836447,6.206451436,5.42E-10,3.91E-08,membrane metallo endopeptidase [Source:MGI Symbol	Acc:MGI:97004]
ENSMUSG00000058793,2252.697255,-0.446579438,0.072014482,-6.201244923,5.60E-10,4.02E-08,CDP-diacylglycerol synthase (phosphatidate cytidylyltransferase) 2 [Source:MGI Symbol	Acc:MGI:1332236]
ENSMUSG00000049866,1909.262826,-0.488186658,0.078780974,-6.196758352,5.76E-10,4.12E-08,ADP-ribosylation factor-like 4C [Source:MGI Symbol	Acc:MGI:2445172]
ENSMUSG00000027848,11224.28099,-0.440001276,0.071065282,-6.191508165,5.96E-10,4.24E-08,olfactomedin-like 3 [Source:MGI Symbol	Acc:MGI:1914877]
ENSMUSG00000018417,1774.092925,-0.461820219,0.074619737,-6.188982166,6.06E-10,4.29E-08,myosin IB [Source:MGI Symbol	Acc:MGI:107752]
ENSMUSG00000038463,2420.473731,-0.487735788,0.078980722,-6.175377702,6.60E-10,4.65E-08,olfactomedin-like 2B [Source:MGI Symbol	Acc:MGI:2443310]
ENSMUSG00000089774,618.2191763,1.043060796,0.1691596,6.166134201,7.00E-10,4.91E-08,"solute carrier family 5 (inositol transporters), member 3 [Source:MGI Symbol	Acc:MGI:1858226]"
ENSMUSG00000029126,1979.852363,-0.589839553,0.095727801,-6.161632736,7.20E-10,5.03E-08,neuron specific gene family member 1 [Source:MGI Symbol	Acc:MGI:109149]
ENSMUSG00000028063,14435.40908,0.515920794,0.083763462,6.15925823,7.31E-10,5.07E-08,lamin A [Source:MGI Symbol	Acc:MGI:96794]
ENSMUSG00000037852,14574.17986,-0.36679943,0.059556251,-6.158873724,7.33E-10,5.07E-08,carboxypeptidase E [Source:MGI Symbol	Acc:MGI:101932]
ENSMUSG00000074151,430.7370112,-1.129273732,0.183606305,-6.15051718,7.72E-10,5.32E-08,"NLR family, CARD domain containing 5 [Source:MGI Symbol	Acc:MGI:3612191]"
ENSMUSG00000034867,831.0410325,0.439818107,0.071593816,6.143241592,8.09E-10,5.55E-08,ankyrin repeat domain 27 (VPS9 domain) [Source:MGI Symbol	Acc:MGI:2444103]
ENSMUSG00000038546,1613.78983,-0.435764823,0.070997223,-6.137772787,8.37E-10,5.70E-08,RAN binding protein 9 [Source:MGI Symbol	Acc:MGI:1928741]
ENSMUSG00000031253,1073.19746,-0.547717929,0.089231359,-6.138177573,8.35E-10,5.70E-08,"sushi-repeat-containing protein, X-linked 2 [Source:MGI Symbol	Acc:MGI:1916042]"
ENSMUSG00000001436,1035.055129,0.702841214,0.114663314,6.129608413,8.81E-10,5.97E-08,"solute carrier family 19 (folate transporter), member 1 [Source:MGI Symbol	Acc:MGI:103182]"
ENSMUSG00000038482,2843.122637,0.302440922,0.049349004,6.128612428,8.86E-10,5.98E-08,transcription factor Dp 1 [Source:MGI Symbol	Acc:MGI:101934]
ENSMUSG00000051242,442.8977253,-1.229114628,0.20076027,-6.12230013,9.22E-10,6.20E-08,protocadherin beta 9 [Source:MGI Symbol	Acc:MGI:2136744]
ENSMUSG00000027422,8149.28518,-0.460852219,0.075291328,-6.1209203,9.30E-10,6.23E-08,ribosome binding protein 1 [Source:MGI Symbol	Acc:MGI:1932395]
ENSMUSG00000026421,8105.142092,-0.462111854,0.075514506,-6.119511088,9.39E-10,6.25E-08,cysteine and glycine-rich protein 1 [Source:MGI Symbol	Acc:MGI:88549]
ENSMUSG00000018593,40202.51228,-0.344669706,0.056356747,-6.115855264,9.60E-10,6.37E-08,secreted acidic cysteine rich glycoprotein [Source:MGI Symbol	Acc:MGI:98373]
ENSMUSG00000015291,3222.62965,-0.340667112,0.055745472,-6.111117218,9.89E-10,6.54E-08,guanosine diphosphate (GDP) dissociation inhibitor 1 [Source:MGI Symbol	Acc:MGI:99846]
ENSMUSG00000022358,359.6416622,-0.91225661,0.149334882,-6.108797873,1.00E-09,6.61E-08,F-box protein 32 [Source:MGI Symbol	Acc:MGI:1914981]
ENSMUSG00000028885,55.32190492,1.863157503,0.305310622,6.102498148,1.04E-09,6.84E-08,"sphingomyelin phosphodiesterase, acid-like 3B [Source:MGI Symbol	Acc:MGI:1916022]"
ENSMUSG00000035754,1274.572892,0.615911585,0.101099017,6.092161986,1.11E-09,7.27E-08,WD repeat domain 18 [Source:MGI Symbol	Acc:MGI:2158400]
ENSMUSG00000049553,1666.647668,0.539617214,0.088728009,6.081700932,1.19E-09,7.73E-08,polymerase (RNA) I polypeptide A [Source:MGI Symbol	Acc:MGI:1096397]
ENSMUSG00000019214,393.5691706,0.802515951,0.131972958,6.080912074,1.20E-09,7.73E-08,"CTF18, chromosome transmission fidelity factor 18 [Source:MGI Symbol	Acc:MGI:2384887]"
ENSMUSG00000030079,1101.402137,0.544848906,0.089669149,6.076213626,1.23E-09,7.93E-08,RuvB-like protein 1 [Source:MGI Symbol	Acc:MGI:1928760]
ENSMUSG00000003228,738.1958445,-0.56490111,0.093028357,-6.072353966,1.26E-09,8.09E-08,G protein-coupled receptor kinase 5 [Source:MGI Symbol	Acc:MGI:109161]
ENSMUSG00000022673,2584.468236,0.389230426,0.064114351,6.070878323,1.27E-09,8.13E-08,minichromosome maintenance complex component 4 [Source:MGI Symbol	Acc:MGI:103199]
ENSMUSG00000021595,2187.001319,0.466357586,0.076856877,6.067870611,1.30E-09,8.25E-08,NOL1/NOP2/Sun domain family member 2 [Source:MGI Symbol	Acc:MGI:107252]
ENSMUSG00000003868,854.7174522,0.61197122,0.100960946,6.061464768,1.35E-09,8.56E-08,RuvB-like protein 2 [Source:MGI Symbol	Acc:MGI:1342299]
ENSMUSG00000028896,576.2257897,0.70828049,0.116952785,6.056123337,1.39E-09,8.81E-08,regulator of chromosome condensation 1 [Source:MGI Symbol	Acc:MGI:1913989]
ENSMUSG00000018001,3401.921901,-0.333569397,0.055139257,-6.049580973,1.45E-09,9.14E-08,cytohesin 3 [Source:MGI Symbol	Acc:MGI:1335107]
ENSMUSG00000017999,1163.786177,0.345879756,0.057187348,6.048186707,1.46E-09,9.18E-08,DEAD (Asp-Glu-Ala-Asp) box polypeptide 27 [Source:MGI Symbol	Acc:MGI:2385884]
ENSMUSG00000048486,411.7861099,0.513424598,0.084897708,6.047567214,1.47E-09,9.18E-08,fat storage-inducing transmembrane protein 2 [Source:MGI Symbol	Acc:MGI:2444508]
ENSMUSG00000076441,744.3354776,0.799253543,0.13223725,6.044087763,1.50E-09,9.34E-08,argininosuccinate synthetase 1 [Source:MGI Symbol	Acc:MGI:88090]
ENSMUSG00000032024,1467.649448,-0.715577067,0.118501763,-6.03853518,1.56E-09,9.63E-08,CXADR-like membrane protein [Source:MGI Symbol	Acc:MGI:1918816]
ENSMUSG00000025869,581.6685359,0.664271058,0.110056792,6.035711637,1.58E-09,9.77E-08,NOP16 nucleolar protein [Source:MGI Symbol	Acc:MGI:107862]
ENSMUSG00000005667,895.3386501,0.464472896,0.077038199,6.0291245,1.65E-09,1.01E-07,"methylenetetrahydrofolate dehydrogenase (NAD+ dependent), methenyltetrahydrofolate cyclohydrolase [Source:MGI Symbol	Acc:MGI:1338850]"
ENSMUSG00000027651,784.7715441,0.571582724,0.094847399,6.026340536,1.68E-09,1.03E-07,regulation of nuclear pre-mRNA domain containing 1B [Source:MGI Symbol	Acc:MGI:1917720]
ENSMUSG00000027495,519.9829748,-0.7942601,0.131845775,-6.024160418,1.70E-09,1.04E-07,"family with sequence similarity 210, member B [Source:MGI Symbol	Acc:MGI:1914267]"
ENSMUSG00000001918,1053.081578,0.698297323,0.116064369,6.016465943,1.78E-09,1.08E-07,"solute carrier family 1 (neutral amino acid transporter), member 5 [Source:MGI Symbol	Acc:MGI:105305]"
ENSMUSG00000056209,1056.675541,0.927822356,0.154273875,6.014124937,1.81E-09,1.09E-07,nucleoplasmin 3 [Source:MGI Symbol	Acc:MGI:894653]
ENSMUSG00000022665,7417.026976,-0.373327644,0.062112941,-6.010464738,1.85E-09,1.12E-07,coiled-coil domain containing 80 [Source:MGI Symbol	Acc:MGI:1915146]
ENSMUSG00000021388,365.5267562,-2.601131128,0.432951778,-6.007900328,1.88E-09,1.13E-07,asporin [Source:MGI Symbol	Acc:MGI:1913945]
ENSMUSG00000047881,716.937411,-0.563572785,0.093835983,-6.005934688,1.90E-09,1.14E-07,RELT-like 1 [Source:MGI Symbol	Acc:MGI:2140767]
ENSMUSG00000030761,669.5599503,-0.81606101,0.13607134,-5.997302672,2.01E-09,1.20E-07,myosin VIIA [Source:MGI Symbol	Acc:MGI:104510]
ENSMUSG00000048096,1780.37926,-0.502039822,0.083806023,-5.990498125,2.09E-09,1.24E-07,leiomodin 1 (smooth muscle) [Source:MGI Symbol	Acc:MGI:2135671]
ENSMUSG00000035049,503.0020086,0.644965174,0.107684051,5.989421523,2.11E-09,1.25E-07,ribosomal RNA processing 12 homolog (S. cerevisiae) [Source:MGI Symbol	Acc:MGI:2147437]
ENSMUSG00000041390,1517.310083,-0.41073377,0.06864905,-5.983094771,2.19E-09,1.29E-07,MyoD family inhibitor domain containing [Source:MGI Symbol	Acc:MGI:104611]
ENSMUSG00000024613,1412.359041,0.521849395,0.087236551,5.982004006,2.20E-09,1.29E-07,treacle ribosome biogenesis factor 1 [Source:MGI Symbol	Acc:MGI:892003]
ENSMUSG00000023092,3082.444831,-0.397042557,0.066388261,-5.980613917,2.22E-09,1.30E-07,four and a half LIM domains 1 [Source:MGI Symbol	Acc:MGI:1298387]
ENSMUSG00000026932,3449.304778,-0.477078929,0.07993854,-5.968071592,2.40E-09,1.40E-07,"nucleus accumbens associated 2, BEN and BTB (POZ) domain containing [Source:MGI Symbol	Acc:MGI:1915241]"
ENSMUSG00000002020,4690.812095,-0.763538721,0.127970704,-5.96651184,2.42E-09,1.41E-07,latent transforming growth factor beta binding protein 2 [Source:MGI Symbol	Acc:MGI:99502]
ENSMUSG00000027933,1273.603191,0.523682073,0.08777496,5.966189812,2.43E-09,1.41E-07,integrator complex subunit 3 [Source:MGI Symbol	Acc:MGI:2140050]
ENSMUSG00000079553,874.9863908,0.659122937,0.11050783,5.964490809,2.45E-09,1.42E-07,kinesin family member C1 [Source:MGI Symbol	Acc:MGI:109596]
ENSMUSG00000038252,2360.668466,0.460826961,0.077416304,5.952582823,2.64E-09,1.51E-07,"non-SMC condensin I complex, subunit D2 [Source:MGI Symbol	Acc:MGI:1915548]"
ENSMUSG00000022125,1592.849916,-0.49037028,0.082383992,-5.952252002,2.64E-09,1.51E-07,"ceroid-lipofuscinosis, neuronal 5 [Source:MGI Symbol	Acc:MGI:2442253]"
ENSMUSG00000001909,816.3943943,0.595394397,0.100301119,5.93606933,2.92E-09,1.67E-07,tRNA methyltransferase 1 [Source:MGI Symbol	Acc:MGI:1289155]
ENSMUSG00000022913,317.4401224,0.857183634,0.144566572,5.929335003,3.04E-09,1.73E-07,"proteasome (prosome, macropain) assembly chaperone 1 [Source:MGI Symbol	Acc:MGI:1860263]"
ENSMUSG00000037419,401.8726669,-0.542067459,0.091602321,-5.917617063,3.27E-09,1.85E-07,endonuclease domain containing 1 [Source:MGI Symbol	Acc:MGI:1919196]
ENSMUSG00000048277,800.2854975,0.60722172,0.102676362,5.913938818,3.34E-09,1.89E-07,synaptogyrin 2 [Source:MGI Symbol	Acc:MGI:1328324]
ENSMUSG00000039007,3848.295612,-0.458401587,0.077649579,-5.903465227,3.56E-09,1.98E-07,carboxypeptidase Q [Source:MGI Symbol	Acc:MGI:1889205]
ENSMUSG00000027475,1439.533679,-0.407325131,0.068989929,-5.90412448,3.55E-09,1.98E-07,kinesin family member 3B [Source:MGI Symbol	Acc:MGI:107688]
ENSMUSG00000046865,1144.13007,0.579284936,0.098126643,5.903441886,3.56E-09,1.98E-07,fibrillarin [Source:MGI Symbol	Acc:MGI:95486]
ENSMUSG00000028884,498.2038242,0.655306372,0.111006205,5.903331,3.56E-09,1.98E-07,replication protein A2 [Source:MGI Symbol	Acc:MGI:1339939]
ENSMUSG00000004099,1975.2128,0.513730217,0.087097164,5.898357599,3.67E-09,2.04E-07,DNA methyltransferase (cytosine-5) 1 [Source:MGI Symbol	Acc:MGI:94912]
ENSMUSG00000048546,1026.558707,0.586622659,0.099511665,5.895013994,3.75E-09,2.07E-07,"transducer of ERBB2, 2 [Source:MGI Symbol	Acc:MGI:1888525]"
ENSMUSG00000032802,2548.831997,-0.375777149,0.063779637,-5.891804416,3.82E-09,2.10E-07,sulfiredoxin 1 homolog (S. cerevisiae) [Source:MGI Symbol	Acc:MGI:104971]
ENSMUSG00000056394,1313.793061,0.508211328,0.086342051,5.886023374,3.96E-09,2.17E-07,"ligase I, DNA, ATP-dependent [Source:MGI Symbol	Acc:MGI:101789]"
ENSMUSG00000032883,2365.368425,-0.492989469,0.083816989,-5.881736768,4.06E-09,2.22E-07,acyl-CoA synthetase long-chain family member 3 [Source:MGI Symbol	Acc:MGI:1921455]
ENSMUSG00000027673,868.7241605,0.564474652,0.096104587,5.873545373,4.27E-09,2.32E-07,NADH:ubiquinone oxidoreductase subunit B5 [Source:MGI Symbol	Acc:MGI:1913296]
ENSMUSG00000027323,514.6180466,0.501824825,0.085520915,5.867860826,4.41E-09,2.40E-07,RAD51 recombinase [Source:MGI Symbol	Acc:MGI:97890]
ENSMUSG00000045136,687.5409094,-0.592083868,0.100947175,-5.865284189,4.48E-09,2.43E-07,"tubulin, beta 2B class IIB [Source:MGI Symbol	Acc:MGI:1920960]"
ENSMUSG00000027351,5042.786475,-0.590570933,0.100737934,-5.862448354,4.56E-09,2.45E-07,"sprouty protein with EVH-1 domain 1, related sequence [Source:MGI Symbol	Acc:MGI:2150016]"
ENSMUSG00000061286,396.7607231,0.928495237,0.158355232,5.863369482,4.54E-09,2.45E-07,exosome component 5 [Source:MGI Symbol	Acc:MGI:107889]
ENSMUSG00000018906,1221.981977,-0.363644239,0.062038833,-5.861558332,4.59E-09,2.46E-07,"procollagen-proline, 2-oxoglutarate 4-dioxygenase (proline 4-hydroxylase), alpha II polypeptide [Source:MGI Symbol	Acc:MGI:894286]"
ENSMUSG00000024480,3536.811376,-0.783809943,0.133761483,-5.859758191,4.64E-09,2.48E-07,"adaptor-related protein complex 3, sigma 1 subunit [Source:MGI Symbol	Acc:MGI:1337062]"
ENSMUSG00000016534,13585.85156,-0.410139734,0.070014592,-5.857917906,4.69E-09,2.49E-07,lysosomal-associated membrane protein 2 [Source:MGI Symbol	Acc:MGI:96748]
ENSMUSG00000030254,648.6068739,0.696472347,0.118898936,5.857683606,4.69E-09,2.49E-07,RAD18 E3 ubiquitin protein ligase [Source:MGI Symbol	Acc:MGI:1890476]
ENSMUSG00000028496,630.715775,0.6454589,0.11034097,5.849675779,4.93E-09,2.60E-07,"myeloid/lymphoid or mixed-lineage leukemia	translocated to, 3 [Source:MGI Symbol	Acc:MGI:1917372]"
ENSMUSG00000031799,24466.34108,-0.385059513,0.065910779,-5.842132666,5.15E-09,2.71E-07,tropomyosin 4 [Source:MGI Symbol	Acc:MGI:2449202]
ENSMUSG00000042284,1159.515071,-0.723286424,0.123809263,-5.8419411,5.16E-09,2.71E-07,integrin alpha 1 [Source:MGI Symbol	Acc:MGI:96599]
ENSMUSG00000033487,2230.848297,-0.555477315,0.095184387,-5.83580282,5.35E-09,2.80E-07,fibronectin type III domain containing 3A [Source:MGI Symbol	Acc:MGI:1196463]
ENSMUSG00000016356,972.6738223,-0.835539662,0.143211406,-5.834309451,5.40E-09,2.82E-07,"collagen, type XX, alpha 1 [Source:MGI Symbol	Acc:MGI:1920618]"
ENSMUSG00000025209,485.1349079,0.53144062,0.091141174,5.830960902,5.51E-09,2.87E-07,twinkle mtDNA helicase [Source:MGI Symbol	Acc:MGI:2137410]
ENSMUSG00000028015,508.50128,-0.784695811,0.134753577,-5.823190947,5.77E-09,2.99E-07,cathepsin O [Source:MGI Symbol	Acc:MGI:2139628]
ENSMUSG00000015112,331.7270773,0.618053387,0.106172199,5.821235605,5.84E-09,3.02E-07,"solute carrier family 25 (mitochondrial carrier, adenine nucleotide translocator), member 13 [Source:MGI Symbol	Acc:MGI:1354721]"
ENSMUSG00000040945,2772.59053,0.520586157,0.089520207,5.815292146,6.05E-09,3.12E-07,regulator of chromosome condensation 2 [Source:MGI Symbol	Acc:MGI:1919784]
ENSMUSG00000004105,8032.431823,-0.416592719,0.071671952,-5.812492966,6.15E-09,3.15E-07,angiopoietin-like 2 [Source:MGI Symbol	Acc:MGI:1347002]
ENSMUSG00000030835,1716.215316,0.435099507,0.074857946,5.812335597,6.16E-09,3.15E-07,nodal modulator 1 [Source:MGI Symbol	Acc:MGI:2385850]
ENSMUSG00000006304,7894.536592,-0.275850445,0.047478623,-5.809992536,6.25E-09,3.19E-07,"actin related protein 2/3 complex, subunit 2 [Source:MGI Symbol	Acc:MGI:1923959]"
ENSMUSG00000041774,87.52866388,1.39999193,0.241144422,5.805616071,6.41E-09,3.26E-07,YdjC homolog (bacterial) [Source:MGI Symbol	Acc:MGI:1916351]
ENSMUSG00000026674,19698.57924,-0.490888229,0.084626507,-5.800643893,6.61E-09,3.35E-07,"discoidin domain receptor family, member 2 [Source:MGI Symbol	Acc:MGI:1345277]"
ENSMUSG00000055737,3178.531772,-0.447627942,0.077239913,-5.795293155,6.82E-09,3.43E-07,growth hormone receptor [Source:MGI Symbol	Acc:MGI:95708]
ENSMUSG00000026315,554.2331927,-0.831682068,0.143494943,-5.795898081,6.80E-09,3.43E-07,"serine (or cysteine) peptidase inhibitor, clade B, member 8 [Source:MGI Symbol	Acc:MGI:894657]"
ENSMUSG00000013367,165.4797521,-1.892338071,0.326596549,-5.794115325,6.87E-09,3.45E-07,IgLON family member 5 [Source:MGI Symbol	Acc:MGI:2686277]
ENSMUSG00000062515,335.8978319,1.207245877,0.208715614,5.784166577,7.29E-09,3.65E-07,"fatty acid binding protein 4, adipocyte [Source:MGI Symbol	Acc:MGI:88038]"
ENSMUSG00000004508,311.472338,-0.719609218,0.124463161,-5.781704496,7.39E-09,3.69E-07,growth factor receptor bound protein 2-associated protein 2 [Source:MGI Symbol	Acc:MGI:1333854]
ENSMUSG00000038418,2163.326721,0.790732328,0.136899392,5.776010533,7.65E-09,3.80E-07,early growth response 1 [Source:MGI Symbol	Acc:MGI:95295]
ENSMUSG00000025950,3942.628663,-0.426729899,0.073943354,-5.771037904,7.88E-09,3.90E-07,"isocitrate dehydrogenase 1 (NADP+), soluble [Source:MGI Symbol	Acc:MGI:96413]"
ENSMUSG00000031841,3727.444632,-0.620938662,0.107830563,-5.758466318,8.49E-09,4.19E-07,cadherin 13 [Source:MGI Symbol	Acc:MGI:99551]
ENSMUSG00000064373,11570.76406,-0.520927567,0.090658867,-5.746018944,9.14E-09,4.50E-07,selenoprotein P [Source:MGI Symbol	Acc:MGI:894288]
ENSMUSG00000030103,1799.649218,-0.456015741,0.079405251,-5.742891484,9.31E-09,4.57E-07,"basic helix-loop-helix family, member e40 [Source:MGI Symbol	Acc:MGI:1097714]"
ENSMUSG00000028044,848.7743632,0.727289885,0.126909856,5.730759682,1.00E-08,4.89E-07,CDC28 protein kinase 1b [Source:MGI Symbol	Acc:MGI:1889208]
ENSMUSG00000034595,2839.33133,-0.306564653,0.053557725,-5.724004383,1.04E-08,5.06E-07,"protein phosphatase 1, regulatory subunit 18 [Source:MGI Symbol	Acc:MGI:1923698]"
ENSMUSG00000022469,1751.063983,-0.639936373,0.111785509,-5.724680924,1.04E-08,5.06E-07,Rap guanine nucleotide exchange factor (GEF) 3 [Source:MGI Symbol	Acc:MGI:2441741]
ENSMUSG00000021065,785.5333943,-0.519860902,0.090873351,-5.720718933,1.06E-08,5.14E-07,fucosyltransferase 8 [Source:MGI Symbol	Acc:MGI:1858901]
ENSMUSG00000020918,940.2113156,0.643337624,0.112469774,5.720093503,1.06E-08,5.15E-07,K(lysine) acetyltransferase 2A [Source:MGI Symbol	Acc:MGI:1343101]
ENSMUSG00000029156,896.6351348,-0.481847615,0.084315953,-5.714785863,1.10E-08,5.29E-07,"sarcoglycan, beta (dystrophin-associated glycoprotein) [Source:MGI Symbol	Acc:MGI:1346523]"
ENSMUSG00000027187,3478.064706,-0.337073006,0.059051305,-5.708138187,1.14E-08,5.49E-07,catalase [Source:MGI Symbol	Acc:MGI:88271]
ENSMUSG00000030127,2183.162429,0.58314823,0.102233498,5.704081752,1.17E-08,5.59E-07,COP9 signalosome subunit 7A [Source:MGI Symbol	Acc:MGI:1349400]
ENSMUSG00000027790,28.12368384,3.690135117,0.64695446,5.703856059,1.17E-08,5.59E-07,sucrase isomaltase (alpha-glucosidase) [Source:MGI Symbol	Acc:MGI:1917233]
ENSMUSG00000031626,928.2843352,-0.701502468,0.123040685,-5.701386243,1.19E-08,5.66E-07,sorbin and SH3 domain containing 2 [Source:MGI Symbol	Acc:MGI:1924574]
ENSMUSG00000000346,4397.701832,-0.320094114,0.056167488,-5.698921705,1.21E-08,5.72E-07,DAZ associated protein 2 [Source:MGI Symbol	Acc:MGI:1344344]
ENSMUSG00000052593,1274.681846,-0.47625072,0.083651617,-5.693263801,1.25E-08,5.90E-07,a disintegrin and metallopeptidase domain 17 [Source:MGI Symbol	Acc:MGI:1096335]
ENSMUSG00000042613,3270.323659,-0.375383814,0.065975806,-5.689719264,1.27E-08,6.01E-07,pre B cell leukemia transcription factor interacting protein 1 [Source:MGI Symbol	Acc:MGI:2441670]
ENSMUSG00000034205,172.7654413,-1.167844063,0.20534861,-5.687129129,1.29E-08,6.08E-07,lysyl oxidase-like 2 [Source:MGI Symbol	Acc:MGI:2137913]
ENSMUSG00000043943,1144.790714,-0.643528079,0.113357883,-5.676959232,1.37E-08,6.43E-07,N-acetylated alpha-linked acidic dipeptidase 2 [Source:MGI Symbol	Acc:MGI:1919810]
ENSMUSG00000042659,3892.812343,-0.356703896,0.062908108,-5.670237225,1.43E-08,6.61E-07,arrestin domain containing 4 [Source:MGI Symbol	Acc:MGI:1913662]
ENSMUSG00000003617,3325.577438,-0.593857429,0.1047152,-5.671167385,1.42E-08,6.61E-07,ceruloplasmin [Source:MGI Symbol	Acc:MGI:88476]
ENSMUSG00000036632,733.7192468,0.57431978,0.101284933,5.670337744,1.43E-08,6.61E-07,asparagine-linked glycosylation 5 (dolichyl-phosphate beta-glucosyltransferase) [Source:MGI Symbol	Acc:MGI:1913498]
ENSMUSG00000042099,169.9637268,1.110303615,0.19577261,5.671394043,1.42E-08,6.61E-07,KN motif and ankyrin repeat domains 3 [Source:MGI Symbol	Acc:MGI:1098615]
ENSMUSG00000032060,1327.333622,-0.594295532,0.104834711,-5.668881308,1.44E-08,6.65E-07,"crystallin, alpha B [Source:MGI Symbol	Acc:MGI:88516]"
ENSMUSG00000032363,191.6236708,-1.472334077,0.259797741,-5.667232021,1.45E-08,6.69E-07,"a disintegrin-like and metallopeptidase (reprolysin type) with thrombospondin type 1 motif, 7 [Source:MGI Symbol	Acc:MGI:1347346]"
ENSMUSG00000033285,738.265428,0.614364911,0.10852313,5.66114255,1.50E-08,6.91E-07,WD repeat domain 3 [Source:MGI Symbol	Acc:MGI:2443143]
ENSMUSG00000022770,2259.380031,-0.45065106,0.079627295,-5.659504795,1.52E-08,6.96E-07,discs large MAGUK scaffold protein 1 [Source:MGI Symbol	Acc:MGI:107231]
ENSMUSG00000029217,229.0299528,-1.01627801,0.17977154,-5.653164053,1.58E-08,7.20E-07,tec protein tyrosine kinase [Source:MGI Symbol	Acc:MGI:98662]
ENSMUSG00000026669,396.7668306,0.632508651,0.111956683,5.649583687,1.61E-08,7.33E-07,minichromosome maintenance 10 replication initiation factor [Source:MGI Symbol	Acc:MGI:1917274]
ENSMUSG00000087365,1188.221362,-0.836591091,0.148152664,-5.64681772,1.63E-08,7.43E-07,RIKEN cDNA C430049B03 gene [Source:MGI Symbol	Acc:MGI:1924903]
ENSMUSG00000030327,942.3799028,0.452676727,0.080280275,5.63870424,1.71E-08,7.76E-07,NECAP endocytosis associated 1 [Source:MGI Symbol	Acc:MGI:1914852]
ENSMUSG00000001642,2311.930512,0.451850344,0.08027875,5.628517438,1.82E-08,8.21E-07,"aldo-keto reductase family 1, member B3 (aldose reductase) [Source:MGI Symbol	Acc:MGI:1353494]"
ENSMUSG00000000826,2675.111571,-0.345109049,0.061332788,-5.626828038,1.84E-08,8.27E-07,DnaJ heat shock protein family (Hsp40) member C5 [Source:MGI Symbol	Acc:MGI:892995]
ENSMUSG00000036617,1532.226469,-0.676700005,0.120311475,-5.624567419,1.86E-08,8.35E-07,enhancer trap locus 4 [Source:MGI Symbol	Acc:MGI:95454]
ENSMUSG00000024791,392.3912207,0.670612359,0.119364259,5.618200653,1.93E-08,8.64E-07,cell division cycle associated 5 [Source:MGI Symbol	Acc:MGI:1915099]
ENSMUSG00000025764,853.5358281,0.562469126,0.100143091,5.616654335,1.95E-08,8.70E-07,jade family PHD finger 1 [Source:MGI Symbol	Acc:MGI:1925835]
ENSMUSG00000028967,4966.192076,-0.34281284,0.061170672,-5.604202635,2.09E-08,9.32E-07,ERBB receptor feedback inhibitor 1 [Source:MGI Symbol	Acc:MGI:1921405]
ENSMUSG00000030189,3502.077437,0.498451322,0.089007739,5.600089709,2.14E-08,9.52E-07,Y box protein 3 [Source:MGI Symbol	Acc:MGI:2137670]
ENSMUSG00000007613,1013.152909,-0.709701087,0.126765328,-5.598542597,2.16E-08,9.58E-07,"transforming growth factor, beta receptor I [Source:MGI Symbol	Acc:MGI:98728]"
ENSMUSG00000001100,1393.736105,0.424093889,0.075777904,5.596537562,2.19E-08,9.66E-07,"polymerase (DNA-directed), delta interacting protein 2 [Source:MGI Symbol	Acc:MGI:1915061]"
ENSMUSG00000028010,408.6295328,0.684355146,0.122291002,5.596120179,2.19E-08,9.66E-07,GAR1 ribonucleoprotein [Source:MGI Symbol	Acc:MGI:1930948]
ENSMUSG00000024660,2057.046392,0.509474609,0.091068186,5.594430158,2.21E-08,9.72E-07,inner centromere protein [Source:MGI Symbol	Acc:MGI:1313288]
ENSMUSG00000029591,147.1101558,0.99173383,0.177638934,5.582862992,2.37E-08,1.04E-06,uracil DNA glycosylase [Source:MGI Symbol	Acc:MGI:109352]
ENSMUSG00000024646,2737.871987,-0.596129781,0.106933871,-5.574751715,2.48E-08,1.08E-06,cytochrome b5 type A (microsomal) [Source:MGI Symbol	Acc:MGI:1926952]
ENSMUSG00000000561,539.0276689,0.729915489,0.130956823,5.573711011,2.49E-08,1.09E-06,WD repeat domain 77 [Source:MGI Symbol	Acc:MGI:1917715]
ENSMUSG00000017861,325.7850718,0.66639539,0.119933573,5.556370667,2.75E-08,1.20E-06,myeloblastosis oncogene-like 2 [Source:MGI Symbol	Acc:MGI:101785]
ENSMUSG00000002984,924.1251564,0.605255711,0.109155768,5.544880696,2.94E-08,1.27E-06,translocase of outer mitochondrial membrane 40 [Source:MGI Symbol	Acc:MGI:1858259]
ENSMUSG00000062075,902.0939455,0.605143741,0.109166243,5.543322977,2.97E-08,1.28E-06,lamin B2 [Source:MGI Symbol	Acc:MGI:96796]
ENSMUSG00000029147,1818.175069,0.352998237,0.063734517,5.538572368,3.05E-08,1.31E-06,"protein phosphatase 1G (formerly 2C), magnesium-dependent, gamma isoform [Source:MGI Symbol	Acc:MGI:106065]"
ENSMUSG00000042350,1258.144797,-0.40597902,0.073305605,-5.5381716,3.06E-08,1.31E-06,apoptosis resistant E3 ubiquitin protein ligase 1 [Source:MGI Symbol	Acc:MGI:1915747]
ENSMUSG00000055612,507.2201858,0.577232024,0.104238941,5.537585267,3.07E-08,1.31E-06,cell division cycle associated 7 [Source:MGI Symbol	Acc:MGI:1914203]
ENSMUSG00000033174,270.0505863,-0.958454539,0.173133127,-5.535939638,3.10E-08,1.32E-06,monoglyceride lipase [Source:MGI Symbol	Acc:MGI:1346042]
ENSMUSG00000001768,3565.901001,-0.353119372,0.063859097,-5.529664373,3.21E-08,1.37E-06,Ras and Rab interactor 2 [Source:MGI Symbol	Acc:MGI:1921280]
ENSMUSG00000001175,15609.67441,-0.330116923,0.059721304,-5.527624155,3.25E-08,1.38E-06,calmodulin 1 [Source:MGI Symbol	Acc:MGI:88251]
ENSMUSG00000005370,1026.017275,0.539368751,0.09760458,5.52605987,3.28E-08,1.39E-06,mutS homolog 6 [Source:MGI Symbol	Acc:MGI:1343961]
ENSMUSG00000026976,46.49338204,-2.089224033,0.378248501,-5.52341655,3.32E-08,1.41E-06,paired box 8 [Source:MGI Symbol	Acc:MGI:97492]
ENSMUSG00000004267,576.5511791,-0.683616575,0.123838452,-5.520228704,3.39E-08,1.43E-06,"enolase 2, gamma neuronal [Source:MGI Symbol	Acc:MGI:95394]"
ENSMUSG00000031434,393.7145455,0.582778654,0.105583862,5.519580743,3.40E-08,1.43E-06,microrchidia 4 [Source:MGI Symbol	Acc:MGI:1922996]
ENSMUSG00000004100,584.8847782,0.57210056,0.103691476,5.51733452,3.44E-08,1.44E-06,peter pan homolog [Source:MGI Symbol	Acc:MGI:2178445]
ENSMUSG00000028173,5471.364913,-0.364208105,0.066102278,-5.509766348,3.59E-08,1.50E-06,wntless WNT ligand secretion mediator [Source:MGI Symbol	Acc:MGI:1915401]
ENSMUSG00000030255,2820.744123,-0.429395806,0.077925207,-5.510358246,3.58E-08,1.50E-06,sarcospan [Source:MGI Symbol	Acc:MGI:1353511]
ENSMUSG00000023031,503.753421,-0.863013488,0.156675219,-5.508296056,3.62E-08,1.51E-06,"chymotrypsin-like elastase family, member 1 [Source:MGI Symbol	Acc:MGI:95314]"
ENSMUSG00000025809,22548.21231,-0.402076235,0.073028284,-5.505760399,3.68E-08,1.52E-06,integrin beta 1 (fibronectin receptor beta) [Source:MGI Symbol	Acc:MGI:96610]
ENSMUSG00000034706,199.014213,-1.001780735,0.181930227,-5.506400746,3.66E-08,1.52E-06,"dynein, axonemal, intermediate chain 2 [Source:MGI Symbol	Acc:MGI:2685574]"
ENSMUSG00000030681,1648.834447,-0.440580534,0.080076095,-5.502023197,3.75E-08,1.55E-06,major vault protein [Source:MGI Symbol	Acc:MGI:1925638]
ENSMUSG00000031066,450.0854636,-0.688861965,0.125224235,-5.501027546,3.78E-08,1.56E-06,ubiquitin specific peptidase 11 [Source:MGI Symbol	Acc:MGI:2384312]
ENSMUSG00000039130,640.110759,0.51296441,0.093310988,5.497363389,3.86E-08,1.58E-06,"zinc finger, C3HC type 1 [Source:MGI Symbol	Acc:MGI:1916023]"
ENSMUSG00000021260,393.815551,-0.66881327,0.121681025,-5.496446721,3.88E-08,1.59E-06,hedgehog interacting protein-like 1 [Source:MGI Symbol	Acc:MGI:1919265]
ENSMUSG00000025364,4785.995384,0.427137611,0.077813956,5.489215977,4.04E-08,1.65E-06,proliferation-associated 2G4 [Source:MGI Symbol	Acc:MGI:894684]
ENSMUSG00000034647,1637.956485,-0.689910798,0.125689065,-5.489028013,4.04E-08,1.65E-06,ankyrin repeat domain 12 [Source:MGI Symbol	Acc:MGI:1914357]
ENSMUSG00000053604,441.0154978,0.662370323,0.120746138,5.485643965,4.12E-08,1.68E-06,ribose 5-phosphate isomerase A [Source:MGI Symbol	Acc:MGI:103254]
ENSMUSG00000058070,1617.299531,-0.446961945,0.081595568,-5.477772328,4.31E-08,1.75E-06,echinoderm microtubule associated protein like 1 [Source:MGI Symbol	Acc:MGI:1915769]
ENSMUSG00000028081,14688.97969,0.37299718,0.068110853,5.476325208,4.34E-08,1.76E-06,ribosomal protein S3A1 [Source:MGI Symbol	Acc:MGI:1202063]
ENSMUSG00000027804,922.565487,0.685504733,0.125193846,5.475546579,4.36E-08,1.76E-06,peptidylprolyl isomerase D (cyclophilin D) [Source:MGI Symbol	Acc:MGI:1914988]
ENSMUSG00000062646,347.0928238,-0.709576696,0.129646214,-5.473177167,4.42E-08,1.78E-06,"glucosidase, alpha	neutral C [Source:MGI Symbol	Acc:MGI:1923301]"
ENSMUSG00000008575,1558.662501,0.671334208,0.122749736,5.469129559,4.52E-08,1.81E-06,nuclear factor I/B [Source:MGI Symbol	Acc:MGI:103188]
ENSMUSG00000037621,804.1698774,1.06581031,0.19487226,5.469276702,4.52E-08,1.81E-06,atonal bHLH transcription factor 8 [Source:MGI Symbol	Acc:MGI:1918343]
ENSMUSG00000053801,426.5497851,0.72897179,0.133320601,5.467810544,4.56E-08,1.82E-06,glutamate-rich WD repeat containing 1 [Source:MGI Symbol	Acc:MGI:2141989]
ENSMUSG00000026740,1396.923672,-0.413961263,0.075776258,-5.462941495,4.68E-08,1.86E-06,DnaJ heat shock protein family (Hsp40) member C1 [Source:MGI Symbol	Acc:MGI:103268]
ENSMUSG00000053553,266.3256797,0.834258281,0.152692166,5.463661322,4.66E-08,1.86E-06,RIKEN cDNA 3110082I17 gene [Source:MGI Symbol	Acc:MGI:1920462]
ENSMUSG00000039910,5779.979704,0.733922434,0.134406081,5.460485344,4.75E-08,1.88E-06,"Cbp/p300-interacting transactivator, with Glu/Asp-rich carboxy-terminal domain, 2 [Source:MGI Symbol	Acc:MGI:1306784]"
ENSMUSG00000025352,1249.502484,-0.581128143,0.106457789,-5.458765857,4.79E-08,1.90E-06,growth differentiation factor 11 [Source:MGI Symbol	Acc:MGI:1338027]
ENSMUSG00000073838,1078.393145,0.478709497,0.087717839,5.457379066,4.83E-08,1.91E-06,"Tu translation elongation factor, mitochondrial [Source:MGI Symbol	Acc:MGI:1923686]"
ENSMUSG00000022676,4509.587249,-0.403565651,0.07402276,-5.451913033,4.98E-08,1.96E-06,snail family zinc finger 2 [Source:MGI Symbol	Acc:MGI:1096393]
ENSMUSG00000038668,2036.617691,-0.387441266,0.071061664,-5.452184006,4.98E-08,1.96E-06,lysophosphatidic acid receptor 1 [Source:MGI Symbol	Acc:MGI:108429]
ENSMUSG00000038065,1017.777774,-0.461249883,0.084656947,-5.448458743,5.08E-08,1.99E-06,"maturin, neural progenitor differentiation regulator homolog (Xenopus) [Source:MGI Symbol	Acc:MGI:1915485]"
ENSMUSG00000023064,250.7557907,-0.812576479,0.149196179,-5.44636253,5.14E-08,2.01E-06,"synuclein, gamma [Source:MGI Symbol	Acc:MGI:1298397]"
ENSMUSG00000021987,2396.824756,-0.440404959,0.08090001,-5.443818361,5.22E-08,2.03E-06,myotubularin related protein 6 [Source:MGI Symbol	Acc:MGI:2145637]
ENSMUSG00000041431,1905.523213,0.473431165,0.08699547,5.442020903,5.27E-08,2.05E-06,cyclin B1 [Source:MGI Symbol	Acc:MGI:88302]
ENSMUSG00000025156,1909.179277,0.39989314,0.073574586,5.435207474,5.47E-08,2.12E-06,G protein pathway suppressor 1 [Source:MGI Symbol	Acc:MGI:2384801]
ENSMUSG00000021846,781.5075434,-0.612292522,0.112714338,-5.432250528,5.56E-08,2.15E-06,pellino 2 [Source:MGI Symbol	Acc:MGI:1891445]
ENSMUSG00000040354,2292.500427,0.45255768,0.083354796,5.429293853,5.66E-08,2.16E-06,methionine-tRNA synthetase [Source:MGI Symbol	Acc:MGI:1345633]
ENSMUSG00000022912,2267.162359,-0.405263688,0.074631064,-5.430227968,5.63E-08,2.16E-06,protein S (alpha) [Source:MGI Symbol	Acc:MGI:1095733]
ENSMUSG00000038280,1639.433069,-0.38191063,0.070345234,-5.429090318,5.66E-08,2.16E-06,osteopetrosis associated transmembrane protein 1 [Source:MGI Symbol	Acc:MGI:2655574]
ENSMUSG00000020116,549.3125705,0.506336786,0.093260288,5.429286127,5.66E-08,2.16E-06,partner of NOB1 homolog [Source:MGI Symbol	Acc:MGI:1913499]
ENSMUSG00000017499,290.2700323,0.64735719,0.119190958,5.431260903,5.60E-08,2.16E-06,cell division cycle 6 [Source:MGI Symbol	Acc:MGI:1345150]
ENSMUSG00000030246,1131.225735,0.68478178,0.126277939,5.422814049,5.87E-08,2.24E-06,lactate dehydrogenase B [Source:MGI Symbol	Acc:MGI:96763]
ENSMUSG00000068739,3216.051935,0.403219647,0.074401344,5.419521043,5.98E-08,2.27E-06,seryl-aminoacyl-tRNA synthetase [Source:MGI Symbol	Acc:MGI:102809]
ENSMUSG00000041506,352.8134512,0.810375647,0.149558022,5.418469928,6.01E-08,2.28E-06,"RRP9, small subunit (SSU) processome component, homolog (yeast) [Source:MGI Symbol	Acc:MGI:2384313]"
ENSMUSG00000029106,5278.228896,-0.300902019,0.055570141,-5.414814784,6.14E-08,2.32E-06,adducin 1 (alpha) [Source:MGI Symbol	Acc:MGI:87918]
ENSMUSG00000035585,1928.105606,0.726181475,0.134237995,5.409656759,6.31E-08,2.38E-06,tRNA splicing endonuclease subunit 34 [Source:MGI Symbol	Acc:MGI:1913328]
ENSMUSG00000039748,241.2298312,0.760963642,0.140689259,5.408825425,6.34E-08,2.38E-06,exonuclease 1 [Source:MGI Symbol	Acc:MGI:1349427]
ENSMUSG00000081684,91.35328399,1.712560393,0.316557637,5.409948119,6.30E-08,2.38E-06,"ribosomal protein S2, pseudogene 13 [Source:MGI Symbol	Acc:MGI:3705640]"
ENSMUSG00000026981,11353.96905,-0.357570421,0.066152847,-5.405215924,6.47E-08,2.42E-06,interleukin 1 receptor antagonist [Source:MGI Symbol	Acc:MGI:96547]
ENSMUSG00000026094,1680.168922,-0.491355118,0.090913727,-5.404630689,6.49E-08,2.42E-06,serine/threonine kinase 17b (apoptosis-inducing) [Source:MGI Symbol	Acc:MGI:2138162]
ENSMUSG00000037461,916.0946455,0.600468963,0.111089406,5.40527657,6.47E-08,2.42E-06,integrator complex subunit 7 [Source:MGI Symbol	Acc:MGI:1924315]
ENSMUSG00000041180,691.7343565,-0.754030673,0.13954149,-5.403630651,6.53E-08,2.43E-06,HECT domain E3 ubiquitin protein ligase 2 [Source:MGI Symbol	Acc:MGI:2442663]
ENSMUSG00000038644,830.9017828,0.71136544,0.131787206,5.397833822,6.75E-08,2.50E-06,"polymerase (DNA directed), delta 1, catalytic subunit [Source:MGI Symbol	Acc:MGI:97741]"
ENSMUSG00000060802,17631.72611,-0.392115643,0.07274201,-5.390497815,7.03E-08,2.60E-06,beta-2 microglobulin [Source:MGI Symbol	Acc:MGI:88127]
ENSMUSG00000005981,2337.15238,0.29879388,0.055424124,5.391043778,7.00E-08,2.60E-06,TNF receptor-associated protein 1 [Source:MGI Symbol	Acc:MGI:1915265]
ENSMUSG00000027750,2156.914205,-0.83173967,0.154787774,-5.373419664,7.73E-08,2.85E-06,"periostin, osteoblast specific factor [Source:MGI Symbol	Acc:MGI:1926321]"
ENSMUSG00000004667,1680.649417,0.641352808,0.119449301,5.369247065,7.91E-08,2.91E-06,polymerase (RNA) II (DNA directed) polypeptide E [Source:MGI Symbol	Acc:MGI:1913670]
ENSMUSG00000052798,1253.854827,0.392603341,0.073170219,5.365616561,8.07E-08,2.96E-06,nucleoporin 107 [Source:MGI Symbol	Acc:MGI:2143854]
ENSMUSG00000037712,3603.772866,-0.285751913,0.0532719,-5.364027069,8.14E-08,2.97E-06,fermitin family member 2 [Source:MGI Symbol	Acc:MGI:2385001]
ENSMUSG00000003458,2176.467048,-0.444169242,0.082802687,-5.364188726,8.13E-08,2.97E-06,nicastrin [Source:MGI Symbol	Acc:MGI:1891700]
ENSMUSG00000044043,558.4779648,-0.673847646,0.125705283,-5.360535599,8.30E-08,3.02E-06,protocadherin beta 14 [Source:MGI Symbol	Acc:MGI:2136749]
ENSMUSG00000079470,530.6954685,-0.789982705,0.147377236,-5.36027631,8.31E-08,3.02E-06,UTP14B small subunit processome component [Source:MGI Symbol	Acc:MGI:2445092]
ENSMUSG00000048087,869.0101302,0.533160064,0.099477315,5.359614549,8.34E-08,3.03E-06,predicted gene 4737 [Source:MGI Symbol	Acc:MGI:3643647]
ENSMUSG00000097908,352.5630091,0.579865867,0.108266854,5.355894681,8.51E-08,3.08E-06,RIKEN cDNA 4933404O12 gene [Source:MGI Symbol	Acc:MGI:1914002]
ENSMUSG00000041075,1777.258147,-0.384683842,0.071867562,-5.352676945,8.67E-08,3.13E-06,frizzled class receptor 7 [Source:MGI Symbol	Acc:MGI:108570]
ENSMUSG00000031060,1213.135001,0.452674409,0.084649551,5.347629178,8.91E-08,3.21E-06,RNA binding motif protein 10 [Source:MGI Symbol	Acc:MGI:2384310]
ENSMUSG00000058594,1756.594918,-0.307697327,0.057554631,-5.346178451,8.98E-08,3.23E-06,F-box protein 18 [Source:MGI Symbol	Acc:MGI:1354699]
ENSMUSG00000065954,3060.583224,-0.500540873,0.093693334,-5.342331726,9.18E-08,3.29E-06,"transforming, acidic coiled-coil containing protein 1 [Source:MGI Symbol	Acc:MGI:2443510]"
ENSMUSG00000025316,398.5997005,0.784972761,0.147102258,5.336238699,9.49E-08,3.40E-06,BTG3 associated nuclear protein [Source:MGI Symbol	Acc:MGI:1889023]
ENSMUSG00000021196,702.5233616,-0.411107389,0.077059597,-5.334927837,9.56E-08,3.41E-06,"phosphofructokinase, platelet [Source:MGI Symbol	Acc:MGI:1891833]"
ENSMUSG00000037972,1997.074115,-0.447628393,0.08393582,-5.332984117,9.66E-08,3.44E-06,stannin [Source:MGI Symbol	Acc:MGI:1276549]
ENSMUSG00000040219,450.9824009,-0.682757525,0.128127808,-5.328722444,9.89E-08,3.52E-06,tetratricopeptide repeat domain 12 [Source:MGI Symbol	Acc:MGI:2444588]
ENSMUSG00000022235,286.4789842,-1.290774478,0.242406757,-5.324828797,1.01E-07,3.58E-06,carboxymethylenebutenolidase-like (Pseudomonas) [Source:MGI Symbol	Acc:MGI:1916824]
ENSMUSG00000056666,671.3478808,0.566624137,0.106442051,5.323310952,1.02E-07,3.61E-06,"retinol saturase (all trans retinol 13,14 reductase) [Source:MGI Symbol	Acc:MGI:1914692]"
ENSMUSG00000069049,697.5388677,-0.710684761,0.133540256,-5.321876582,1.03E-07,3.63E-06,"eukaryotic translation initiation factor 2, subunit 3, structural gene Y-linked [Source:MGI Symbol	Acc:MGI:1349430]"
ENSMUSG00000025232,5265.131877,-0.277817116,0.052255282,-5.316536566,1.06E-07,3.72E-06,hexosaminidase A [Source:MGI Symbol	Acc:MGI:96073]
ENSMUSG00000032872,530.4125656,-0.625772005,0.117691214,-5.317066424,1.05E-07,3.72E-06,cytochrome b5 reductase 4 [Source:MGI Symbol	Acc:MGI:2386848]
ENSMUSG00000063445,371.8594672,0.630683574,0.118710269,5.312797108,1.08E-07,3.79E-06,NmrA-like family domain containing 1 [Source:MGI Symbol	Acc:MGI:1915074]
ENSMUSG00000067780,3892.216947,-0.95982796,0.180953798,-5.304270884,1.13E-07,3.96E-06,peptidase inhibitor 15 [Source:MGI Symbol	Acc:MGI:1934659]
ENSMUSG00000031342,2102.37477,-0.646398025,0.122020738,-5.297444009,1.17E-07,4.10E-06,glycoprotein m6b [Source:MGI Symbol	Acc:MGI:107672]
ENSMUSG00000041477,49.57525924,3.418074294,0.645307767,5.296812575,1.18E-07,4.11E-06,decapping mRNA 1B [Source:MGI Symbol	Acc:MGI:2442404]
ENSMUSG00000000605,1375.008806,-0.327341585,0.061865964,-5.291141714,1.22E-07,4.22E-06,"chloride channel, voltage-sensitive 4 [Source:MGI Symbol	Acc:MGI:104571]"
ENSMUSG00000021360,337.4981837,-0.69226834,0.130827839,-5.291445205,1.21E-07,4.22E-06,"glucosaminyl (N-acetyl) transferase 2, I-branching enzyme [Source:MGI Symbol	Acc:MGI:1100870]"
ENSMUSG00000037820,974.4064885,-0.675324944,0.1277896,-5.284662809,1.26E-07,4.36E-06,"transglutaminase 2, C polypeptide [Source:MGI Symbol	Acc:MGI:98731]"
ENSMUSG00000021306,1363.454958,-0.433187323,0.082151076,-5.273057182,1.34E-07,4.64E-06,G protein-coupled receptor 137B [Source:MGI Symbol	Acc:MGI:1891463]
ENSMUSG00000056673,457.2907078,-0.81031417,0.153922708,-5.264422501,1.41E-07,4.85E-06,lysine (K)-specific demethylase 5D [Source:MGI Symbol	Acc:MGI:99780]
ENSMUSG00000030557,2980.962204,-0.507293435,0.096574203,-5.25288761,1.50E-07,5.14E-06,myocyte enhancer factor 2A [Source:MGI Symbol	Acc:MGI:99532]
ENSMUSG00000018974,885.4183327,0.438962299,0.083567404,5.252793274,1.50E-07,5.14E-06,squamous cell carcinoma antigen recognized by T cells 3 [Source:MGI Symbol	Acc:MGI:1858230]
ENSMUSG00000035168,2450.68203,-0.550982196,0.104956907,-5.249603974,1.52E-07,5.22E-06,"tetratricopeptide repeat, ankyrin repeat and coiled-coil containing 1 [Source:MGI Symbol	Acc:MGI:1914110]"
ENSMUSG00000018921,792.3718348,0.545100726,0.103894597,5.246670585,1.55E-07,5.29E-06,"proline, glutamic acid and leucine rich protein 1 [Source:MGI Symbol	Acc:MGI:1922523]"
ENSMUSG00000001517,1574.940438,0.443512693,0.084627599,5.240757107,1.60E-07,5.45E-06,forkhead box M1 [Source:MGI Symbol	Acc:MGI:1347487]
ENSMUSG00000001403,1428.580199,0.477037022,0.091078958,5.237620553,1.63E-07,5.54E-06,ubiquitin-conjugating enzyme E2C [Source:MGI Symbol	Acc:MGI:1915862]
ENSMUSG00000034203,324.2080843,0.80174151,0.153219322,5.23263973,1.67E-07,5.67E-06,coiled-coil-helix-coiled-coil-helix domain containing 4 [Source:MGI Symbol	Acc:MGI:1919420]
ENSMUSG00000024083,4173.322082,-0.406493001,0.07772801,-5.2296849,1.70E-07,5.75E-06,praja ring finger ubiquitin ligase 2 [Source:MGI Symbol	Acc:MGI:2159342]
ENSMUSG00000030747,127.2335358,1.087943484,0.208093677,5.228142924,1.71E-07,5.79E-06,diacylglycerol O-acyltransferase 2 [Source:MGI Symbol	Acc:MGI:1915050]
ENSMUSG00000057497,738.994624,0.630379033,0.120657525,5.224531451,1.75E-07,5.89E-06,"family with sequence similarity 136, member A [Source:MGI Symbol	Acc:MGI:1913738]"
ENSMUSG00000006641,158.3822348,0.89555769,0.171452674,5.223352136,1.76E-07,5.92E-06,"solute carrier family 5 (sodium-dependent vitamin transporter), member 6 [Source:MGI Symbol	Acc:MGI:2660847]"
ENSMUSG00000028970,435.443768,0.609967944,0.116854843,5.219877293,1.79E-07,6.02E-06,"ATP-binding cassette, sub-family B (MDR/TAP), member 1B [Source:MGI Symbol	Acc:MGI:97568]"
ENSMUSG00000050379,1039.336288,-0.425744433,0.081617395,-5.216344308,1.82E-07,6.11E-06,septin 6 [Source:MGI Symbol	Acc:MGI:1888939]
ENSMUSG00000051378,494.4574204,0.700208346,0.134234687,5.216299626,1.83E-07,6.11E-06,kinesin family member 18B [Source:MGI Symbol	Acc:MGI:2446979]
ENSMUSG00000020808,752.481901,0.689423419,0.132424735,5.206152909,1.93E-07,6.43E-06,PICALM interacting mitotic regulator [Source:MGI Symbol	Acc:MGI:1924434]
ENSMUSG00000028140,583.3736504,0.667382163,0.12819468,5.206005138,1.93E-07,6.43E-06,mitochondrial ribosomal protein L9 [Source:MGI Symbol	Acc:MGI:2137211]
ENSMUSG00000023186,2208.468084,-0.431401225,0.082922734,-5.202448183,1.97E-07,6.54E-06,von Willebrand factor A domain containing 5A [Source:MGI Symbol	Acc:MGI:1915026]
ENSMUSG00000005779,2587.518459,0.593370434,0.114132411,5.198965228,2.00E-07,6.65E-06,"proteasome (prosome, macropain) subunit, beta type 4 [Source:MGI Symbol	Acc:MGI:1098257]"
ENSMUSG00000086915,93.33939979,-1.486989982,0.286092849,-5.197578293,2.02E-07,6.68E-06,predicted gene 16365 [Source:MGI Symbol	Acc:MGI:3840143]
ENSMUSG00000027479,5505.282566,-0.326622976,0.062913244,-5.191640975,2.08E-07,6.89E-06,"microtubule-associated protein, RP/EB family, member 1 [Source:MGI Symbol	Acc:MGI:891995]"
ENSMUSG00000031917,694.5901186,0.592918601,0.11422496,5.190797209,2.09E-07,6.90E-06,"NIP7, nucleolar pre-rRNA processing protein [Source:MGI Symbol	Acc:MGI:1913414]"
ENSMUSG00000039994,749.7239673,0.511350617,0.098595144,5.186367145,2.14E-07,7.06E-06,timeless circadian clock 1 [Source:MGI Symbol	Acc:MGI:1321393]
ENSMUSG00000035112,164.4424457,1.282636136,0.247375392,5.184978684,2.16E-07,7.09E-06,WNK lysine deficient protein kinase 4 [Source:MGI Symbol	Acc:MGI:1917097]
ENSMUSG00000001986,926.9313685,-0.584993876,0.112921941,-5.180515601,2.21E-07,7.25E-06,"glutamate receptor, ionotropic, AMPA3 (alpha 3) [Source:MGI Symbol	Acc:MGI:95810]"
ENSMUSG00000032679,548.7934495,-0.636437593,0.122892003,-5.178836514,2.23E-07,7.30E-06,CD59a antigen [Source:MGI Symbol	Acc:MGI:109177]
ENSMUSG00000028792,1259.769418,0.483039371,0.093289383,5.177860049,2.24E-07,7.32E-06,adenylate kinase 2 [Source:MGI Symbol	Acc:MGI:87978]
ENSMUSG00000025417,2458.68377,-0.29590628,0.057164789,-5.176373213,2.26E-07,7.36E-06,"phosphatidylinositol-5-phosphate 4-kinase, type II, gamma [Source:MGI Symbol	Acc:MGI:2152214]"
ENSMUSG00000025355,1802.727873,-0.435881006,0.084209499,-5.176150092,2.27E-07,7.36E-06,matrix metallopeptidase 19 [Source:MGI Symbol	Acc:MGI:1927899]
ENSMUSG00000025092,515.6874985,-0.555575634,0.107372581,-5.174278468,2.29E-07,7.42E-06,heat shock protein 12A [Source:MGI Symbol	Acc:MGI:1920692]
ENSMUSG00000033732,3122.31444,0.319129335,0.061696144,5.172597746,2.31E-07,7.47E-06,"splicing factor 3b, subunit 3 [Source:MGI Symbol	Acc:MGI:1289341]"
ENSMUSG00000037278,830.2478353,0.423932914,0.08198373,5.170939581,2.33E-07,7.52E-06,transmembrane protein 97 [Source:MGI Symbol	Acc:MGI:1916321]
ENSMUSG00000019998,3482.146386,-0.369894696,0.071543123,-5.170234099,2.34E-07,7.54E-06,syntaxin 7 [Source:MGI Symbol	Acc:MGI:1858210]
ENSMUSG00000035770,4077.504001,-0.367168984,0.07108374,-5.165301982,2.40E-07,7.72E-06,"dynein, cytoplasmic 1 light intermediate chain 2 [Source:MGI Symbol	Acc:MGI:107738]"
ENSMUSG00000007039,1261.041492,-0.655781071,0.127158845,-5.157180149,2.51E-07,8.05E-06,dimethylarginine dimethylaminohydrolase 2 [Source:MGI Symbol	Acc:MGI:1859016]
ENSMUSG00000044447,1634.054204,-0.503766108,0.097819307,-5.149965999,2.61E-07,8.35E-06,dedicator of cytokinesis 5 [Source:MGI Symbol	Acc:MGI:2652871]
ENSMUSG00000021068,1556.75663,-0.524735013,0.101943619,-5.147306123,2.64E-07,8.45E-06,ninein [Source:MGI Symbol	Acc:MGI:105108]
ENSMUSG00000074794,906.9799178,-0.541307184,0.105240607,-5.143520159,2.70E-07,8.60E-06,arrestin domain containing 3 [Source:MGI Symbol	Acc:MGI:2145242]
ENSMUSG00000025314,520.2918648,-0.63938946,0.124353016,-5.141728591,2.72E-07,8.67E-06,"protein tyrosine phosphatase, receptor type, J [Source:MGI Symbol	Acc:MGI:104574]"
ENSMUSG00000043631,257.3554969,-1.13017764,0.219854807,-5.140563689,2.74E-07,8.70E-06,"extracellular matrix protein 2, female organ and adipocyte specific [Source:MGI Symbol	Acc:MGI:3039578]"
ENSMUSG00000039231,487.3640751,0.510623016,0.099350733,5.139599908,2.75E-07,8.73E-06,suppressor of variegation 3-9 1 [Source:MGI Symbol	Acc:MGI:1099440]
ENSMUSG00000022799,2513.185812,-0.522398395,0.101670504,-5.13815091,2.77E-07,8.78E-06,Rho GTPase activating protein 31 [Source:MGI Symbol	Acc:MGI:1333857]
ENSMUSG00000006344,2134.381917,-0.720438245,0.1402455,-5.1369794,2.79E-07,8.80E-06,gamma-glutamyltransferase 5 [Source:MGI Symbol	Acc:MGI:1346063]
ENSMUSG00000017386,554.9534714,0.793886352,0.154531582,5.137372838,2.79E-07,8.80E-06,TNF receptor associated factor 4 [Source:MGI Symbol	Acc:MGI:1202880]
ENSMUSG00000067367,499.3862665,0.553711662,0.10781853,5.135589058,2.81E-07,8.85E-06,Ly1 antibody reactive clone [Source:MGI Symbol	Acc:MGI:107470]
ENSMUSG00000027381,642.1670851,-0.624977984,0.121869768,-5.12824464,2.92E-07,9.18E-06,BCL2-like 11 (apoptosis facilitator) [Source:MGI Symbol	Acc:MGI:1197519]
ENSMUSG00000044066,463.2522332,0.530050504,0.103443382,5.12406392,2.99E-07,9.37E-06,centrosomal protein 68 [Source:MGI Symbol	Acc:MGI:2667663]
ENSMUSG00000062210,597.4096429,-0.571937968,0.111635814,-5.123248075,3.00E-07,9.39E-06,"tumor necrosis factor, alpha-induced protein 8 [Source:MGI Symbol	Acc:MGI:2147191]"
ENSMUSG00000031349,2187.732397,-0.2882159,0.056262772,-5.122675083,3.01E-07,9.40E-06,NAD(P) dependent steroid dehydrogenase-like [Source:MGI Symbol	Acc:MGI:1099438]
ENSMUSG00000011256,445.1016664,-0.56728791,0.110763357,-5.12162078,3.03E-07,9.44E-06,a disintegrin and metallopeptidase domain 19 (meltrin beta) [Source:MGI Symbol	Acc:MGI:105377]
ENSMUSG00000029657,1834.699291,0.43005039,0.083981892,5.12075138,3.04E-07,9.46E-06,heat shock 105kDa/110kDa protein 1 [Source:MGI Symbol	Acc:MGI:105053]
ENSMUSG00000039542,688.4125744,-0.650360495,0.12702577,-5.119909887,3.06E-07,9.49E-06,neural cell adhesion molecule 1 [Source:MGI Symbol	Acc:MGI:97281]
ENSMUSG00000032057,63.98924998,1.526676749,0.298360989,5.116877895,3.11E-07,9.62E-06,RIKEN cDNA 4833427G06 gene [Source:MGI Symbol	Acc:MGI:1921013]
ENSMUSG00000006057,1079.236493,0.66889878,0.130789267,5.114324716,3.15E-07,9.72E-06,"ATP synthase, H+ transporting, mitochondrial F0 complex, subunit C1 (subunit 9) [Source:MGI Symbol	Acc:MGI:107653]"
ENSMUSG00000047044,431.6833306,0.729372524,0.142617933,5.114171206,3.15E-07,9.72E-06,RIKEN cDNA D030056L22 gene [Source:MGI Symbol	Acc:MGI:3583960]
ENSMUSG00000053644,1031.11259,-0.371276824,0.07262152,-5.112490396,3.18E-07,9.79E-06,"aldehyde dehydrogenase family 7, member A1 [Source:MGI Symbol	Acc:MGI:108186]"
ENSMUSG00000020706,1092.678591,0.542424496,0.106108312,5.111988742,3.19E-07,9.80E-06,FtsJ RNA methyltransferase homolog 3 (E. coli) [Source:MGI Symbol	Acc:MGI:1860295]
ENSMUSG00000049106,1616.501834,-0.362311446,0.070934214,-5.10771075,3.26E-07,1.00E-05,DDB1 and CUL4 associated factor 5 [Source:MGI Symbol	Acc:MGI:2444785]
ENSMUSG00000020029,13935.11068,-0.405939693,0.079557142,-5.102492156,3.35E-07,1.02E-05,nudix (nucleoside diphosphate linked moiety X)-type motif 4 [Source:MGI Symbol	Acc:MGI:1918457]
ENSMUSG00000020929,2063.4879,0.392333327,0.076889445,5.102564188,3.35E-07,1.02E-05,elongation factor Tu GTP binding domain containing 2 [Source:MGI Symbol	Acc:MGI:1336880]
ENSMUSG00000031485,1170.69506,0.319853199,0.06266507,5.1041705,3.32E-07,1.02E-05,pyridoxal phosphate binding protein [Source:MGI Symbol	Acc:MGI:1891207]
ENSMUSG00000021175,240.229432,0.711246763,0.139350244,5.104022378,3.33E-07,1.02E-05,cell division cycle associated 7 like [Source:MGI Symbol	Acc:MGI:2384982]
ENSMUSG00000048039,830.2670393,0.45589091,0.089397123,5.099614995,3.40E-07,1.03E-05,interferon stimulated exonuclease gene 20-like 2 [Source:MGI Symbol	Acc:MGI:2140076]
ENSMUSG00000018909,958.2058184,-0.439669641,0.08626207,-5.096905746,3.45E-07,1.05E-05,"arrestin, beta 1 [Source:MGI Symbol	Acc:MGI:99473]"
ENSMUSG00000024781,2748.23532,-0.343034831,0.067342,-5.093921061,3.51E-07,1.06E-05,lysosomal acid lipase A [Source:MGI Symbol	Acc:MGI:96789]
ENSMUSG00000035933,876.8880356,-0.524675869,0.103032088,-5.092354043,3.54E-07,1.06E-05,component of oligomeric golgi complex 5 [Source:MGI Symbol	Acc:MGI:2145130]
ENSMUSG00000035351,806.8256808,0.636101925,0.124892401,5.0931996,3.52E-07,1.06E-05,nucleoporin 37 [Source:MGI Symbol	Acc:MGI:1919964]
ENSMUSG00000040022,723.4673295,-0.532990962,0.104622775,-5.094406668,3.50E-07,1.06E-05,RAB11 family interacting protein 2 (class I) [Source:MGI Symbol	Acc:MGI:1922248]
ENSMUSG00000027884,569.0939569,0.470838916,0.09245532,5.092610314,3.53E-07,1.06E-05,chloride channel CLIC-like 1 [Source:MGI Symbol	Acc:MGI:2385186]
ENSMUSG00000062376,486.7965106,-0.651737868,0.127995974,-5.091862244,3.55E-07,1.06E-05,BLOC-1 related complex subunit 7 [Source:MGI Symbol	Acc:MGI:1913689]
ENSMUSG00000030074,463.7284319,1.058657148,0.207786141,5.094936282,3.49E-07,1.06E-05,glucoside xylosyltransferase 2 [Source:MGI Symbol	Acc:MGI:2682940]
ENSMUSG00000056481,2824.728514,-0.754022031,0.148273341,-5.085351323,3.67E-07,1.10E-05,"CD248 antigen, endosialin [Source:MGI Symbol	Acc:MGI:1917695]"
ENSMUSG00000018474,5714.491937,-0.388407277,0.076434796,-5.081550502,3.74E-07,1.12E-05,chromodomain helicase DNA binding protein 3 [Source:MGI Symbol	Acc:MGI:1344395]
ENSMUSG00000031403,899.4025272,0.589410767,0.116189188,5.072853824,3.92E-07,1.17E-05,"dyskeratosis congenita 1, dyskerin [Source:MGI Symbol	Acc:MGI:1861727]"
ENSMUSG00000023147,407.2649558,0.621361119,0.12254127,5.070627374,3.97E-07,1.18E-05,tryptophan rich basic protein [Source:MGI Symbol	Acc:MGI:2136882]
ENSMUSG00000005803,3460.576248,-0.385981679,0.076196052,-5.065638828,4.07E-07,1.21E-05,sulfide quinone oxidoreductase [Source:MGI Symbol	Acc:MGI:1929899]
ENSMUSG00000027012,3826.277626,-0.374474182,0.074029789,-5.058425609,4.23E-07,1.25E-05,dynein cytoplasmic 1 intermediate chain 2 [Source:MGI Symbol	Acc:MGI:107750]
ENSMUSG00000076432,5205.683692,-0.319827869,0.063300634,-5.052522355,4.36E-07,1.28E-05,tyrosine 3-monooxygenase/tryptophan 5-monooxygenase activation protein theta [Source:MGI Symbol	Acc:MGI:891963]
ENSMUSG00000026028,1895.949517,-0.459274394,0.090881051,-5.053577056,4.34E-07,1.28E-05,"trafficking protein, kinesin binding 2 [Source:MGI Symbol	Acc:MGI:1918077]"
ENSMUSG00000029034,564.0639771,0.434746948,0.086044568,5.052578644,4.36E-07,1.28E-05,integrator complex subunit 11 [Source:MGI Symbol	Acc:MGI:1919207]
ENSMUSG00000027185,810.7602677,0.367838667,0.072873869,5.047607248,4.47E-07,1.31E-05,N-acetyltransferase 10 [Source:MGI Symbol	Acc:MGI:2138939]
ENSMUSG00000020170,4918.912289,-0.444412424,0.088062289,-5.046569067,4.50E-07,1.32E-05,fibroblast growth factor receptor substrate 2 [Source:MGI Symbol	Acc:MGI:1100860]
ENSMUSG00000074480,293.23195,0.702013772,0.139179173,5.043957065,4.56E-07,1.33E-05,mex3 RNA binding family member A [Source:MGI Symbol	Acc:MGI:1919890]
ENSMUSG00000018428,1235.637985,0.355945939,0.070588205,5.042569655,4.59E-07,1.34E-05,A kinase (PRKA) anchor protein 1 [Source:MGI Symbol	Acc:MGI:104729]
ENSMUSG00000006585,635.497112,0.763435857,0.151472332,5.040101019,4.65E-07,1.36E-05,chromatin licensing and DNA replication factor 1 [Source:MGI Symbol	Acc:MGI:1914427]
ENSMUSG00000030062,5043.663175,0.326995804,0.064926171,5.036425189,4.74E-07,1.38E-05,ribophorin I [Source:MGI Symbol	Acc:MGI:98084]
ENSMUSG00000024053,3929.433741,-0.508781966,0.10108155,-5.033381147,4.82E-07,1.40E-05,elastin microfibril interfacer 2 [Source:MGI Symbol	Acc:MGI:2389136]
ENSMUSG00000029004,3278.318044,-0.573402615,0.113958695,-5.031670623,4.86E-07,1.41E-05,lysine (K)-specific methyltransferase 2E [Source:MGI Symbol	Acc:MGI:1924825]
ENSMUSG00000038301,428.2574293,0.802533598,0.159491289,5.031833417,4.86E-07,1.41E-05,sorting nexin 10 [Source:MGI Symbol	Acc:MGI:1919232]
ENSMUSG00000027663,1376.086817,0.628205121,0.124969493,5.026867799,4.99E-07,1.44E-05,zinc finger matrin type 3 [Source:MGI Symbol	Acc:MGI:1195270]
ENSMUSG00000024378,1981.73933,-0.404635294,0.080588883,-5.020981574,5.14E-07,1.48E-05,StAR-related lipid transfer (START) domain containing 4 [Source:MGI Symbol	Acc:MGI:2156764]
ENSMUSG00000000708,1254.588221,-0.544958965,0.108530347,-5.021258839,5.13E-07,1.48E-05,K(lysine) acetyltransferase 2B [Source:MGI Symbol	Acc:MGI:1343094]
ENSMUSG00000026483,2285.110468,-0.442264104,0.088204575,-5.014072178,5.33E-07,1.53E-05,"family with sequence similarity 129, member A [Source:MGI Symbol	Acc:MGI:2137237]"
ENSMUSG00000010307,849.3871083,0.761170228,0.151801844,5.014235707,5.32E-07,1.53E-05,transmembrane protein 86A [Source:MGI Symbol	Acc:MGI:1915143]
ENSMUSG00000008206,527.4711296,-0.560057645,0.111742853,-5.012022052,5.39E-07,1.54E-05,ceramide synthase 4 [Source:MGI Symbol	Acc:MGI:1914510]
ENSMUSG00000033728,800.8993786,0.578273851,0.115469731,5.008012468,5.50E-07,1.57E-05,leucine rich repeat containing 14 [Source:MGI Symbol	Acc:MGI:2445060]
ENSMUSG00000004609,44.01501144,-2.945100044,0.588203117,-5.006943959,5.53E-07,1.58E-05,CD33 antigen [Source:MGI Symbol	Acc:MGI:99440]
ENSMUSG00000029063,2594.002362,0.349098801,0.069812709,5.000505,5.72E-07,1.63E-05,NAD kinase [Source:MGI Symbol	Acc:MGI:2183149]
ENSMUSG00000042444,1631.098174,-0.578647352,0.115756513,-4.99883191,5.77E-07,1.64E-05,MINDY lysine 48 deubiquitinase 2 [Source:MGI Symbol	Acc:MGI:2443086]
ENSMUSG00000028882,819.9453181,0.546248905,0.109302251,4.997599754,5.80E-07,1.65E-05,"protein phosphatase 1, regulatory subunit 8 [Source:MGI Symbol	Acc:MGI:2140494]"
ENSMUSG00000039031,1672.653238,-0.542178462,0.108538539,-4.995262206,5.88E-07,1.66E-05,Rho GTPase activating protein 18 [Source:MGI Symbol	Acc:MGI:1921160]
ENSMUSG00000056515,5144.256417,-0.308274707,0.061798719,-4.98836723,6.09E-07,1.71E-05,"RAB31, member RAS oncogene family [Source:MGI Symbol	Acc:MGI:1914603]"
ENSMUSG00000024782,2944.089296,-0.44489168,0.089165786,-4.989488694,6.05E-07,1.71E-05,adenylate kinase 3 [Source:MGI Symbol	Acc:MGI:1860835]
ENSMUSG00000032086,1566.313693,-0.446395192,0.089474458,-4.989079578,6.07E-07,1.71E-05,beta-site APP cleaving enzyme 1 [Source:MGI Symbol	Acc:MGI:1346542]
ENSMUSG00000030616,433.8410836,-0.634751517,0.127221068,-4.989358514,6.06E-07,1.71E-05,synaptotagmin-like 2 [Source:MGI Symbol	Acc:MGI:1933366]
ENSMUSG00000028639,13989.71222,0.301734022,0.060500665,4.987284387,6.12E-07,1.72E-05,Y box protein 1 [Source:MGI Symbol	Acc:MGI:99146]
ENSMUSG00000079478,331.0766751,0.839315237,0.168382492,4.98457545,6.21E-07,1.74E-05,Sjogren syndrome/scleroderma autoantigen 1 [Source:MGI Symbol	Acc:MGI:1913482]
ENSMUSG00000063229,12214.98166,0.317316047,0.063709677,4.980656972,6.34E-07,1.77E-05,lactate dehydrogenase A [Source:MGI Symbol	Acc:MGI:96759]
ENSMUSG00000068036,2188.497752,-0.341969064,0.068669704,-4.979911741,6.36E-07,1.78E-05,"afadin, adherens junction formation factor [Source:MGI Symbol	Acc:MGI:1314653]"
ENSMUSG00000031266,600.8776254,-0.544018268,0.109257468,-4.979231898,6.38E-07,1.78E-05,"galactosidase, alpha [Source:MGI Symbol	Acc:MGI:1347344]"
ENSMUSG00000028412,2722.52398,-0.368081994,0.073950797,-4.977390487,6.44E-07,1.79E-05,"solute carrier family 44, member 1 [Source:MGI Symbol	Acc:MGI:2140592]"
ENSMUSG00000040990,2283.43656,-0.348420682,0.069997607,-4.977608453,6.44E-07,1.79E-05,SH3-domain kinase binding protein 1 [Source:MGI Symbol	Acc:MGI:1889583]
ENSMUSG00000004897,5213.323948,0.326205106,0.065579337,4.974205577,6.55E-07,1.82E-05,hepatoma-derived growth factor [Source:MGI Symbol	Acc:MGI:1194494]
ENSMUSG00000027208,6926.161559,-0.420730753,0.084670466,-4.969037897,6.73E-07,1.86E-05,fibroblast growth factor 7 [Source:MGI Symbol	Acc:MGI:95521]
ENSMUSG00000028517,3632.078359,-0.422998978,0.085166245,-4.966744488,6.81E-07,1.87E-05,phospholipid phosphatase 3 [Source:MGI Symbol	Acc:MGI:1915166]
ENSMUSG00000017264,1267.022058,0.272830642,0.054931697,4.966725197,6.81E-07,1.87E-05,exosome component 10 [Source:MGI Symbol	Acc:MGI:1355322]
ENSMUSG00000105402,328.971368,-0.726922076,0.1463097,-4.968379229,6.75E-07,1.87E-05,predicted gene 3716 [Source:MGI Symbol	Acc:MGI:3781892]
ENSMUSG00000048007,159.8827907,0.949138819,0.19111745,4.966259343,6.83E-07,1.88E-05,translocase of inner mitochondrial membrane 8A1 [Source:MGI Symbol	Acc:MGI:1353433]
ENSMUSG00000025978,664.0932464,-0.610726194,0.123072681,-4.962321367,6.97E-07,1.91E-05,raftlin family member 2 [Source:MGI Symbol	Acc:MGI:1921263]
ENSMUSG00000021326,1182.995263,0.467780158,0.094565649,4.946618183,7.55E-07,2.07E-05,tripartite motif-containing 27 [Source:MGI Symbol	Acc:MGI:97904]
ENSMUSG00000026200,949.2340103,-0.402291712,0.081363954,-4.94434813,7.64E-07,2.09E-05,"galactosidase, beta 1-like [Source:MGI Symbol	Acc:MGI:1921827]"
ENSMUSG00000036046,2548.473354,-0.330618618,0.066887429,-4.942911105,7.70E-07,2.10E-05,RIKEN cDNA 5031439G07 gene [Source:MGI Symbol	Acc:MGI:2444899]
ENSMUSG00000028729,979.2508235,0.507343137,0.102637503,4.943058057,7.69E-07,2.10E-05,EBNA1 binding protein 2 [Source:MGI Symbol	Acc:MGI:1916322]
ENSMUSG00000021185,1373.757948,0.345267013,0.069963332,4.934971007,8.02E-07,2.17E-05,D-glutamate cyclase [Source:MGI Symbol	Acc:MGI:2444813]
ENSMUSG00000003033,1333.981786,0.335641146,0.067996603,4.936145787,7.97E-07,2.17E-05,"adaptor-related protein complex AP-1, mu subunit 1 [Source:MGI Symbol	Acc:MGI:102776]"
ENSMUSG00000026471,681.6207518,-0.50789743,0.102907106,-4.935494267,7.99E-07,2.17E-05,"major histocompatibility complex, class I-related [Source:MGI Symbol	Acc:MGI:1195463]"
ENSMUSG00000015869,1033.719851,0.480461905,0.09744922,4.930382278,8.21E-07,2.22E-05,phosphoribosyl pyrophosphate synthetase-associated protein 1 [Source:MGI Symbol	Acc:MGI:1915013]
ENSMUSG00000019710,625.0627548,0.448344758,0.09095325,4.929397865,8.25E-07,2.23E-05,mitochondrial ribosomal protein L24 [Source:MGI Symbol	Acc:MGI:1914957]
ENSMUSG00000036879,1400.470397,-0.460298989,0.093404685,-4.928007512,8.31E-07,2.24E-05,phosphorylase kinase beta [Source:MGI Symbol	Acc:MGI:97578]
ENSMUSG00000002808,1330.923672,-0.414941083,0.0842759,-4.9236031,8.50E-07,2.28E-05,ependymin related protein 1 (zebrafish) [Source:MGI Symbol	Acc:MGI:2145369]
ENSMUSG00000022881,291.6375875,0.631692356,0.128294766,4.923757825,8.49E-07,2.28E-05,replication factor C (activator 1) 4 [Source:MGI Symbol	Acc:MGI:2146571]
ENSMUSG00000031591,3294.025069,-0.35814029,0.072784409,-4.9205633,8.63E-07,2.32E-05,N-acylsphingosine amidohydrolase 1 [Source:MGI Symbol	Acc:MGI:1277124]
ENSMUSG00000073643,1894.157238,-0.386866914,0.078664979,-4.91790524,8.75E-07,2.34E-05,WD repeat and FYVE domain containing 1 [Source:MGI Symbol	Acc:MGI:1916618]
ENSMUSG00000017446,845.9210233,-0.584399804,0.118914953,-4.914434967,8.90E-07,2.38E-05,C1q and tumor necrosis factor related protein 1 [Source:MGI Symbol	Acc:MGI:1919254]
ENSMUSG00000024897,425.1472263,-0.918624348,0.186943329,-4.913918845,8.93E-07,2.38E-05,"amyloid beta (A4) precursor protein binding, family A, member 1 [Source:MGI Symbol	Acc:MGI:1860297]"
ENSMUSG00000068457,310.1890313,-0.946528008,0.192623715,-4.913870578,8.93E-07,2.38E-05,"ubiquitously transcribed tetratricopeptide repeat gene, Y chromosome [Source:MGI Symbol	Acc:MGI:894810]"
ENSMUSG00000051256,671.6026142,0.60857005,0.123936512,4.910337081,9.09E-07,2.42E-05,jagunal homolog 1 [Source:MGI Symbol	Acc:MGI:1915017]
ENSMUSG00000061024,817.9071835,0.44928627,0.091534046,4.90840609,9.18E-07,2.44E-05,ribosome biogenesis regulator 1 [Source:MGI Symbol	Acc:MGI:1929721]
ENSMUSG00000022471,839.3266139,0.368790424,0.075180337,4.905410631,9.32E-07,2.47E-05,X-ray repair complementing defective repair in Chinese hamster cells 6 [Source:MGI Symbol	Acc:MGI:95606]
ENSMUSG00000017561,553.827473,0.426556922,0.086962175,4.905085692,9.34E-07,2.47E-05,cytokine receptor-like factor 3 [Source:MGI Symbol	Acc:MGI:1860086]
ENSMUSG00000102692,143.6238592,0.858332708,0.174997162,4.904837859,9.35E-07,2.47E-05,dachsous cadherin related 2 [Source:MGI Symbol	Acc:MGI:2685263]
ENSMUSG00000057457,1203.694884,-1.537296041,0.313481949,-4.903937999,9.39E-07,2.48E-05,"phosphate regulating endopeptidase homolog, X-linked [Source:MGI Symbol	Acc:MGI:107489]"
ENSMUSG00000079018,381.7389401,-0.865080063,0.176436073,-4.903079332,9.43E-07,2.49E-05,"lymphocyte antigen 6 complex, locus C1 [Source:MGI Symbol	Acc:MGI:96882]"
ENSMUSG00000020537,800.9332782,0.452878428,0.092418783,4.90028556,9.57E-07,2.52E-05,developmentally regulated GTP binding protein 2 [Source:MGI Symbol	Acc:MGI:1342307]
ENSMUSG00000035206,1003.404401,0.630508306,0.128696726,4.899179078,9.62E-07,2.53E-05,signal peptide peptidase like 2B [Source:MGI Symbol	Acc:MGI:1920468]
ENSMUSG00000020776,820.6717272,0.468392307,0.095662662,4.89629179,9.77E-07,2.56E-05,Fas (TNFRSF6) binding factor 1 [Source:MGI Symbol	Acc:MGI:1922033]
ENSMUSG00000025867,503.3498835,-0.650357223,0.132850397,-4.89541046,9.81E-07,2.57E-05,complexin 2 [Source:MGI Symbol	Acc:MGI:104726]
ENSMUSG00000028873,695.7707076,0.451586484,0.092265041,4.894448396,9.86E-07,2.58E-05,cell division cycle associated 8 [Source:MGI Symbol	Acc:MGI:1196274]
ENSMUSG00000020649,3528.479867,0.404641483,0.082800414,4.886950018,1.02E-06,2.67E-05,ribonucleotide reductase M2 [Source:MGI Symbol	Acc:MGI:98181]
ENSMUSG00000034101,1339.965602,-0.460782907,0.094423999,-4.879934241,1.06E-06,2.76E-05,"catenin (cadherin associated protein), delta 1 [Source:MGI Symbol	Acc:MGI:105100]"
ENSMUSG00000000266,1095.234401,-0.573238278,0.117480887,-4.879417339,1.06E-06,2.76E-05,midline 2 [Source:MGI Symbol	Acc:MGI:1344333]
ENSMUSG00000034457,495.1143949,0.861809341,0.17659373,4.880180853,1.06E-06,2.76E-05,ectodysplasin A2 receptor [Source:MGI Symbol	Acc:MGI:2442860]
ENSMUSG00000073434,542.7711832,0.848848881,0.173986489,4.878820684,1.07E-06,2.77E-05,WD repeat domain 90 [Source:MGI Symbol	Acc:MGI:1921267]
ENSMUSG00000027635,408.4235022,0.592616007,0.12154777,4.875581093,1.08E-06,2.81E-05,"DSN1 homolog, MIS12 kinetochore complex component [Source:MGI Symbol	Acc:MGI:1914184]"
ENSMUSG00000035248,1958.282124,-0.434936107,0.089228285,-4.87441968,1.09E-06,2.82E-05,terminal uridylyl transferase 7 [Source:MGI Symbol	Acc:MGI:2387179]
ENSMUSG00000040112,552.6230732,0.476028765,0.097701145,4.872294659,1.10E-06,2.84E-05,mitochondrial ribosomal protein S35 [Source:MGI Symbol	Acc:MGI:2385255]
ENSMUSG00000022967,1805.030888,-0.338495705,0.069506723,-4.869970707,1.12E-06,2.87E-05,interferon (alpha and beta) receptor 1 [Source:MGI Symbol	Acc:MGI:107658]
ENSMUSG00000049420,94.06378453,-1.4563681,0.299048865,-4.870000424,1.12E-06,2.87E-05,transmembrane protein 200A [Source:MGI Symbol	Acc:MGI:1924470]
ENSMUSG00000021939,22801.94502,-0.335094016,0.068878742,-4.864984578,1.14E-06,2.94E-05,cathepsin B [Source:MGI Symbol	Acc:MGI:88561]
ENSMUSG00000031586,756.8407034,-0.526852855,0.108407171,-4.859944673,1.17E-06,3.00E-05,RNA binding protein gene with multiple splicing [Source:MGI Symbol	Acc:MGI:1334446]
ENSMUSG00000022748,251.2127265,0.850481037,0.174992492,4.860100158,1.17E-06,3.00E-05,cms small ribosomal subunit 1 [Source:MGI Symbol	Acc:MGI:1913747]
ENSMUSG00000030641,272.6419909,0.956565501,0.19693192,4.857341056,1.19E-06,3.04E-05,DNA damage-induced apoptosis suppressor [Source:MGI Symbol	Acc:MGI:1921291]
ENSMUSG00000022678,1461.458521,0.391180206,0.080598679,4.853432012,1.21E-06,3.09E-05,nudE neurodevelopment protein 1 [Source:MGI Symbol	Acc:MGI:1914453]
ENSMUSG00000030978,4247.263994,0.326998632,0.067436892,4.848957641,1.24E-06,3.16E-05,ribonucleotide reductase M1 [Source:MGI Symbol	Acc:MGI:98180]
ENSMUSG00000025139,1863.078971,-0.272248251,0.056157528,-4.84793864,1.25E-06,3.17E-05,toll interacting protein [Source:MGI Symbol	Acc:MGI:1891808]
ENSMUSG00000041491,490.1658718,0.529388294,0.109229882,4.846551925,1.26E-06,3.19E-05,centrosomal protein 78 [Source:MGI Symbol	Acc:MGI:1924386]
ENSMUSG00000045751,385.0809074,0.539699915,0.111393204,4.84499856,1.27E-06,3.21E-05,"MMS22-like, DNA repair protein [Source:MGI Symbol	Acc:MGI:2684980]"
ENSMUSG00000021868,360.3531845,0.579240547,0.119589468,4.843574902,1.28E-06,3.23E-05,peptidylprolyl isomerase F (cyclophilin F) [Source:MGI Symbol	Acc:MGI:2145814]
ENSMUSG00000030222,348.0964319,-1.372418471,0.283406716,-4.842575678,1.28E-06,3.24E-05,"RAS-like, estrogen-regulated, growth-inhibitor [Source:MGI Symbol	Acc:MGI:2665139]"
ENSMUSG00000097415,226.4357002,0.889774688,0.183768487,4.841824084,1.29E-06,3.24E-05,expressed sequence AU020206 [Source:MGI Symbol	Acc:MGI:2142134]
ENSMUSG00000033960,1656.753701,-0.459549793,0.094920756,-4.841404715,1.29E-06,3.25E-05,junctional cadherin 5 associated [Source:MGI Symbol	Acc:MGI:2685174]
ENSMUSG00000062980,1241.62289,-0.61057796,0.126163508,-4.839576584,1.30E-06,3.27E-05,cadherin-like and PC-esterase domain containing 1 [Source:MGI Symbol	Acc:MGI:2444814]
ENSMUSG00000058056,8938.95203,-0.387994406,0.080184919,-4.838745365,1.31E-06,3.28E-05,"palladin, cytoskeletal associated protein [Source:MGI Symbol	Acc:MGI:1919583]"
ENSMUSG00000019179,3570.729671,0.300960675,0.0622513,4.834608684,1.33E-06,3.34E-05,"malate dehydrogenase 2, NAD (mitochondrial) [Source:MGI Symbol	Acc:MGI:97050]"
ENSMUSG00000017314,376.419586,-0.727732042,0.150538405,-4.834195249,1.34E-06,3.34E-05,"membrane protein, palmitoylated 2 (MAGUK p55 subfamily member 2) [Source:MGI Symbol	Acc:MGI:1858257]"
ENSMUSG00000022285,11682.74307,-0.306057445,0.063337814,-4.832144123,1.35E-06,3.37E-05,"tyrosine 3-monooxygenase/tryptophan 5-monooxygenase activation protein, zeta polypeptide [Source:MGI Symbol	Acc:MGI:109484]"
ENSMUSG00000046807,851.8787803,-0.50571518,0.104691855,-4.830511236,1.36E-06,3.40E-05,leucine rich repeat containing 75B [Source:MGI Symbol	Acc:MGI:2143657]
ENSMUSG00000057113,10455.70054,0.534565834,0.110734755,4.827444061,1.38E-06,3.44E-05,nucleophosmin 1 [Source:MGI Symbol	Acc:MGI:106184]
ENSMUSG00000021477,6889.664295,-0.386328877,0.080086677,-4.823884484,1.41E-06,3.50E-05,cathepsin L [Source:MGI Symbol	Acc:MGI:88564]
ENSMUSG00000027699,1118.111758,0.506190233,0.1049556,4.822898757,1.41E-06,3.51E-05,ect2 oncogene [Source:MGI Symbol	Acc:MGI:95281]
ENSMUSG00000038888,188.9852356,0.880919214,0.182921388,4.815834961,1.47E-06,3.63E-05,cytosolic thiouridylase subunit 1 [Source:MGI Symbol	Acc:MGI:2385277]
ENSMUSG00000001467,6107.822405,-0.368062809,0.076440376,-4.815031385,1.47E-06,3.64E-05,"cytochrome P450, family 51 [Source:MGI Symbol	Acc:MGI:106040]"
ENSMUSG00000027500,628.2660683,-0.812886197,0.168886854,-4.813199952,1.49E-06,3.67E-05,stathmin-like 2 [Source:MGI Symbol	Acc:MGI:98241]
ENSMUSG00000025964,3025.501144,-0.426683812,0.088717695,-4.809455564,1.51E-06,3.73E-05,a disintegrin and metallopeptidase domain 23 [Source:MGI Symbol	Acc:MGI:1345162]
ENSMUSG00000025357,324.7257896,-0.595979222,0.124015814,-4.805671173,1.54E-06,3.80E-05,"diacylglycerol kinase, alpha [Source:MGI Symbol	Acc:MGI:102952]"
ENSMUSG00000075602,2329.811813,-0.577810018,0.120268235,-4.80434439,1.55E-06,3.82E-05,"lymphocyte antigen 6 complex, locus A [Source:MGI Symbol	Acc:MGI:107527]"
ENSMUSG00000042207,1616.187075,-0.474712287,0.098822227,-4.803699571,1.56E-06,3.82E-05,lysine (K)-specific demethylase 5B [Source:MGI Symbol	Acc:MGI:1922855]
ENSMUSG00000106847,2015.140608,-0.407417256,0.084898356,-4.798882738,1.60E-06,3.90E-05,paternally expressed 13 [Source:MGI Symbol	Acc:MGI:2663476]
ENSMUSG00000001445,742.4695759,0.608428675,0.126765007,4.799657959,1.59E-06,3.90E-05,mitochondrial ribosomal protein L10 [Source:MGI Symbol	Acc:MGI:1333801]
ENSMUSG00000021248,4253.863785,0.25764451,0.053724535,4.795658244,1.62E-06,3.96E-05,transmembrane p24 trafficking protein 10 [Source:MGI Symbol	Acc:MGI:1915831]
ENSMUSG00000040811,77.14349446,-1.381325591,0.288196326,-4.793002089,1.64E-06,4.01E-05,echinoderm microtubule associated protein like 2 [Source:MGI Symbol	Acc:MGI:1919455]
ENSMUSG00000027405,2300.733068,0.34416572,0.071840966,4.790661068,1.66E-06,4.05E-05,NOP56 ribonucleoprotein [Source:MGI Symbol	Acc:MGI:1914384]
ENSMUSG00000031604,3932.048205,-0.32953576,0.068840503,-4.78694582,1.69E-06,4.12E-05,methylsterol monoxygenase 1 [Source:MGI Symbol	Acc:MGI:1913484]
ENSMUSG00000039960,168.8005376,-0.990305064,0.206928239,-4.78574152,1.70E-06,4.14E-05,ras homolog family member U [Source:MGI Symbol	Acc:MGI:1916831]
ENSMUSG00000028530,6563.781377,-0.32009658,0.066932896,-4.782350686,1.73E-06,4.20E-05,Janus kinase 1 [Source:MGI Symbol	Acc:MGI:96628]
ENSMUSG00000000884,117.2555694,0.749927475,0.156879413,4.780279725,1.75E-06,4.24E-05,"guanine nucleotide binding protein (G protein), beta polypeptide 1-like [Source:MGI Symbol	Acc:MGI:1338057]"
ENSMUSG00000004268,1218.252628,0.627461885,0.13131572,4.778269385,1.77E-06,4.27E-05,EMG1 N1-specific pseudouridine methyltransferase [Source:MGI Symbol	Acc:MGI:1315195]
ENSMUSG00000050953,25357.51887,-0.359445067,0.075238155,-4.777430655,1.78E-06,4.29E-05,"gap junction protein, alpha 1 [Source:MGI Symbol	Acc:MGI:95713]"
ENSMUSG00000026571,1424.683705,-0.395584412,0.082836887,-4.775462082,1.79E-06,4.31E-05,DDB1 and CUL4 associated factor 6 [Source:MGI Symbol	Acc:MGI:1921356]
ENSMUSG00000034321,434.1603114,0.481922507,0.100902708,4.776110736,1.79E-06,4.31E-05,exosome component 1 [Source:MGI Symbol	Acc:MGI:1913833]
ENSMUSG00000029480,469.9357164,0.644274729,0.134999366,4.772427824,1.82E-06,4.37E-05,DEAH (Asp-Glu-Ala-His) box polypeptide 37 [Source:MGI Symbol	Acc:MGI:3028576]
ENSMUSG00000024049,778.7238304,-0.658325426,0.137971837,-4.771447877,1.83E-06,4.39E-05,myomesin 1 [Source:MGI Symbol	Acc:MGI:1341430]
ENSMUSG00000028018,428.3532825,0.545146333,0.114302278,4.769339194,1.85E-06,4.43E-05,"glutathione S-transferase, C-terminal domain containing [Source:MGI Symbol	Acc:MGI:1914803]"
ENSMUSG00000028633,965.5681325,0.386955563,0.081189746,4.766064484,1.88E-06,4.49E-05,cytidine 5'-triphosphate synthase [Source:MGI Symbol	Acc:MGI:1858304]
ENSMUSG00000032553,663.3617951,0.546451686,0.114650153,4.766253452,1.88E-06,4.49E-05,"signal recognition particle receptor, B subunit [Source:MGI Symbol	Acc:MGI:102964]"
ENSMUSG00000026657,1623.177409,-0.467554487,0.098207478,-4.760884774,1.93E-06,4.60E-05,FERM domain containing 4A [Source:MGI Symbol	Acc:MGI:1919850]
ENSMUSG00000004631,3040.612255,-0.380859238,0.080029788,-4.758968464,1.95E-06,4.63E-05,"sarcoglycan, epsilon [Source:MGI Symbol	Acc:MGI:1329042]"
ENSMUSG00000026837,13673.65569,-0.505310341,0.106271182,-4.754914093,1.99E-06,4.72E-05,"collagen, type V, alpha 1 [Source:MGI Symbol	Acc:MGI:88457]"
ENSMUSG00000021948,1685.382655,-0.304809108,0.064131488,-4.752877539,2.01E-06,4.76E-05,"protein kinase C, delta [Source:MGI Symbol	Acc:MGI:97598]"
ENSMUSG00000018882,482.213468,0.485116947,0.102166293,4.748307228,2.05E-06,4.86E-05,mitochondrial ribosomal protein L45 [Source:MGI Symbol	Acc:MGI:1914286]
ENSMUSG00000071652,768.8915339,0.448571255,0.094509271,4.746320131,2.07E-06,4.90E-05,integrator complex subunit 5 [Source:MGI Symbol	Acc:MGI:1923578]
ENSMUSG00000001082,775.198328,0.508026061,0.107063907,4.745073052,2.08E-06,4.93E-05,major facilitator superfamily domain containing 10 [Source:MGI Symbol	Acc:MGI:1915544]
ENSMUSG00000005813,926.2470508,0.337641488,0.071186429,4.743059813,2.11E-06,4.97E-05,methionyl aminopeptidase 1 [Source:MGI Symbol	Acc:MGI:1922874]
ENSMUSG00000020097,6632.175217,-0.265991238,0.056096287,-4.741690626,2.12E-06,4.99E-05,sphingosine phosphate lyase 1 [Source:MGI Symbol	Acc:MGI:1261415]
ENSMUSG00000039768,741.5387952,0.465465542,0.098176236,4.741122284,2.13E-06,4.99E-05,DnaJ heat shock protein family (Hsp40) member C11 [Source:MGI Symbol	Acc:MGI:2443386]
ENSMUSG00000029507,291.2117276,0.614946039,0.129703993,4.741149647,2.13E-06,4.99E-05,pseudouridine synthase 1 [Source:MGI Symbol	Acc:MGI:1929237]
ENSMUSG00000023886,268.2600841,-0.784472602,0.165534003,-4.739042054,2.15E-06,5.04E-05,SPARC related modular calcium binding 2 [Source:MGI Symbol	Acc:MGI:1929881]
ENSMUSG00000037894,4009.209586,0.64968654,0.137127634,4.737823593,2.16E-06,5.06E-05,"H2A histone family, member Z [Source:MGI Symbol	Acc:MGI:1888388]"
ENSMUSG00000017466,31706.58481,-0.37250108,0.078649026,-4.736245292,2.18E-06,5.08E-05,tissue inhibitor of metalloproteinase 2 [Source:MGI Symbol	Acc:MGI:98753]
ENSMUSG00000024238,1700.267294,-0.421841827,0.089054714,-4.736883758,2.17E-06,5.08E-05,zinc finger E-box binding homeobox 1 [Source:MGI Symbol	Acc:MGI:1344313]
ENSMUSG00000001036,934.0776032,-0.380771542,0.080421223,-4.73471464,2.19E-06,5.11E-05,epsin 2 [Source:MGI Symbol	Acc:MGI:1333766]
ENSMUSG00000042389,355.5290443,0.553708314,0.116953014,4.734451006,2.20E-06,5.11E-05,tRNA splicing endonuclease subunit 2 [Source:MGI Symbol	Acc:MGI:2141599]
ENSMUSG00000040033,2673.509307,-0.419344522,0.088591169,-4.733479966,2.21E-06,5.13E-05,signal transducer and activator of transcription 2 [Source:MGI Symbol	Acc:MGI:103039]
ENSMUSG00000035443,706.8613312,0.43263364,0.091437473,4.731469766,2.23E-06,5.18E-05,thymocyte nuclear protein 1 [Source:MGI Symbol	Acc:MGI:1925112]
ENSMUSG00000019823,2175.294615,-0.453929938,0.095958555,-4.730479113,2.24E-06,5.19E-05,"microtubule associated monooxygenase, calponin and LIM domain containing 1 [Source:MGI Symbol	Acc:MGI:2385847]"
ENSMUSG00000024070,1922.829389,-0.358487125,0.075788839,-4.730078075,2.24E-06,5.19E-05,protein kinase D3 [Source:MGI Symbol	Acc:MGI:1922542]
ENSMUSG00000046032,1609.766955,-0.419472943,0.088684467,-4.729948276,2.25E-06,5.19E-05,sorting nexin 12 [Source:MGI Symbol	Acc:MGI:1919331]
ENSMUSG00000003099,1012.89554,0.461969944,0.097680371,4.729404089,2.25E-06,5.20E-05,"protein phosphatase 5, catalytic subunit [Source:MGI Symbol	Acc:MGI:102666]"
ENSMUSG00000000957,22608.63856,-0.44731803,0.094657127,-4.725666648,2.29E-06,5.29E-05,matrix metallopeptidase 14 (membrane-inserted) [Source:MGI Symbol	Acc:MGI:101900]
ENSMUSG00000041313,948.7357605,0.36894866,0.078094285,4.724400267,2.31E-06,5.31E-05,"solute carrier family 7 (cationic amino acid transporter, y+ system), member 1 [Source:MGI Symbol	Acc:MGI:88117]"
ENSMUSG00000032135,285.3479508,-0.776472607,0.164354768,-4.724369214,2.31E-06,5.31E-05,melanoma cell adhesion molecule [Source:MGI Symbol	Acc:MGI:1933966]
ENSMUSG00000039450,422.1498495,0.761818199,0.161298432,4.723035356,2.32E-06,5.33E-05,dicarbonyl L-xylulose reductase [Source:MGI Symbol	Acc:MGI:1915130]
ENSMUSG00000041057,1390.855365,0.43462115,0.092107685,4.718619822,2.37E-06,5.44E-05,WD repeat domain 43 [Source:MGI Symbol	Acc:MGI:1919765]
ENSMUSG00000021217,458.186246,-0.617695912,0.130977486,-4.716046478,2.40E-06,5.50E-05,teashirt zinc finger family member 3 [Source:MGI Symbol	Acc:MGI:2442819]
ENSMUSG00000027889,1234.31808,0.470279029,0.099776284,4.713334758,2.44E-06,5.57E-05,adenosine monophosphate deaminase 2 [Source:MGI Symbol	Acc:MGI:88016]
ENSMUSG00000028430,914.5685372,0.510469741,0.108411317,4.708638886,2.49E-06,5.69E-05,nucleolar protein family 6 (RNA-associated) [Source:MGI Symbol	Acc:MGI:2140151]
ENSMUSG00000020604,138.3537734,-1.106732526,0.235098116,-4.707534649,2.51E-06,5.71E-05,arylsulfatase G [Source:MGI Symbol	Acc:MGI:1921258]
ENSMUSG00000000753,4257.604917,-0.472460729,0.100391373,-4.706188547,2.52E-06,5.74E-05,"serine (or cysteine) peptidase inhibitor, clade F, member 1 [Source:MGI Symbol	Acc:MGI:108080]"
ENSMUSG00000005580,398.5446814,-0.669882887,0.142392682,-4.704475529,2.55E-06,5.78E-05,adenylate cyclase 9 [Source:MGI Symbol	Acc:MGI:108450]
ENSMUSG00000021701,848.1367621,0.457313098,0.097219132,4.703941377,2.55E-06,5.79E-05,polo like kinase 2 [Source:MGI Symbol	Acc:MGI:1099790]
ENSMUSG00000039601,380.6156717,-0.854814406,0.181744239,-4.703392025,2.56E-06,5.80E-05,regulator of calcineurin 2 [Source:MGI Symbol	Acc:MGI:1858219]
ENSMUSG00000021665,1293.84514,-0.380335889,0.081015136,-4.694627522,2.67E-06,6.04E-05,hexosaminidase B [Source:MGI Symbol	Acc:MGI:96074]
ENSMUSG00000021993,549.695533,0.490289445,0.104448715,4.694068725,2.68E-06,6.05E-05,mitochondrial intermediate peptidase [Source:MGI Symbol	Acc:MGI:1917728]
ENSMUSG00000054263,1688.005081,-0.454769446,0.0969033,-4.693023302,2.69E-06,6.07E-05,leukemia inhibitory factor receptor [Source:MGI Symbol	Acc:MGI:96788]
ENSMUSG00000027363,2041.205498,-0.301536384,0.064317696,-4.688233634,2.76E-06,6.21E-05,ubiquitin specific peptidase 8 [Source:MGI Symbol	Acc:MGI:1934029]
ENSMUSG00000026496,1974.740406,0.280581941,0.059926371,4.68211132,2.84E-06,6.36E-05,"poly (ADP-ribose) polymerase family, member 1 [Source:MGI Symbol	Acc:MGI:1340806]"
ENSMUSG00000030204,1366.295317,0.377719262,0.080672339,4.682140959,2.84E-06,6.36E-05,DEAD (Asp-Glu-Ala-Asp) box polypeptide 47 [Source:MGI Symbol	Acc:MGI:1915005]
ENSMUSG00000096956,912.1710218,-0.621835115,0.132801843,-4.682428352,2.83E-06,6.36E-05,small nucleolar RNA host gene 18 [Source:MGI Symbol	Acc:MGI:1914085]
ENSMUSG00000020691,438.7759968,0.628186593,0.134163742,4.682238176,2.84E-06,6.36E-05,methyltransferase like 2 [Source:MGI Symbol	Acc:MGI:1289171]
ENSMUSG00000085330,70.98392535,-1.334306047,0.285040545,-4.68110966,2.85E-06,6.38E-05,predicted gene 13417 [Source:MGI Symbol	Acc:MGI:3652159]
ENSMUSG00000021820,3010.609913,-0.240917854,0.051486338,-4.679257921,2.88E-06,6.40E-05,calcium/calmodulin-dependent protein kinase II gamma [Source:MGI Symbol	Acc:MGI:88259]
ENSMUSG00000029552,1068.687844,-0.349462499,0.074668715,-4.680172906,2.87E-06,6.40E-05,testis derived transcript [Source:MGI Symbol	Acc:MGI:105081]
ENSMUSG00000031432,696.598681,0.589832679,0.126047645,4.679442281,2.88E-06,6.40E-05,phosphoribosyl pyrophosphate synthetase 1 [Source:MGI Symbol	Acc:MGI:97775]
ENSMUSG00000097960,216.4713381,-0.835033984,0.178441946,-4.679583481,2.87E-06,6.40E-05,RIKEN cDNA A330074K22 gene [Source:MGI Symbol	Acc:MGI:3045392]
ENSMUSG00000038374,1010.16874,0.52982909,0.113286123,4.676910774,2.91E-06,6.47E-05,RNA binding motif protein 8a [Source:MGI Symbol	Acc:MGI:1913129]
ENSMUSG00000028085,443.7611424,0.602835114,0.128972768,4.674127114,2.95E-06,6.55E-05,"glutamyl-tRNA(Gln) amidotransferase, subunit B [Source:MGI Symbol	Acc:MGI:2442496]"
ENSMUSG00000026389,3722.47664,-0.419259383,0.089763182,-4.670727714,3.00E-06,6.65E-05,STEAP family member 3 [Source:MGI Symbol	Acc:MGI:1915678]
ENSMUSG00000031647,294.1205283,-0.620768518,0.132916027,-4.67038122,3.01E-06,6.65E-05,microfibrillar-associated protein 3-like [Source:MGI Symbol	Acc:MGI:1918556]
ENSMUSG00000022394,439.5744168,0.529469867,0.113427653,4.667908146,3.04E-06,6.72E-05,L3MBTL2 polycomb repressive complex 1 subunit [Source:MGI Symbol	Acc:MGI:2443584]
ENSMUSG00000025047,1497.662495,0.334489399,0.071744091,4.662257111,3.13E-06,6.90E-05,programmed cell death 11 [Source:MGI Symbol	Acc:MGI:1341788]
ENSMUSG00000027669,2916.6144,-0.289344098,0.062082711,-4.660622778,3.15E-06,6.94E-05,"guanine nucleotide binding protein (G protein), beta 4 [Source:MGI Symbol	Acc:MGI:104581]"
ENSMUSG00000032834,800.7267321,0.484091077,0.103869868,4.660553501,3.15E-06,6.94E-05,PWP2 periodic tryptophan protein homolog (yeast) [Source:MGI Symbol	Acc:MGI:1341200]
ENSMUSG00000022704,443.4434764,0.55396839,0.118975383,4.656159757,3.22E-06,7.08E-05,queuine tRNA-ribosyltransferase accessory subunit 2 [Source:MGI Symbol	Acc:MGI:1922194]
ENSMUSG00000044674,2458.851909,-0.564500915,0.121257582,-4.655386546,3.23E-06,7.09E-05,frizzled class receptor 1 [Source:MGI Symbol	Acc:MGI:1196625]
ENSMUSG00000039640,590.2096993,0.760585476,0.16340177,4.654695467,3.24E-06,7.11E-05,mitochondrial ribosomal protein L12 [Source:MGI Symbol	Acc:MGI:1926273]
ENSMUSG00000034192,581.3851195,0.506407383,0.108817122,4.653747242,3.26E-06,7.13E-05,"LSM3 homolog, U6 small nuclear RNA and mRNA degradation associated [Source:MGI Symbol	Acc:MGI:1914928]"
ENSMUSG00000021114,1342.095745,-0.339003479,0.072899397,-4.650291925,3.31E-06,7.24E-05,"ATPase, H+ transporting, lysosomal V1 subunit D [Source:MGI Symbol	Acc:MGI:1921084]"
ENSMUSG00000018677,2135.564526,0.625612852,0.13462582,4.647049507,3.37E-06,7.33E-05,"solute carrier family 25, member 39 [Source:MGI Symbol	Acc:MGI:1196386]"
ENSMUSG00000002825,201.7089275,0.818191195,0.176064306,4.647115668,3.37E-06,7.33E-05,queuine tRNA-ribosyltransferase catalytic subunit 1 [Source:MGI Symbol	Acc:MGI:1931441]
ENSMUSG00000038587,3056.470704,-0.438289317,0.094410796,-4.642364366,3.44E-06,7.49E-05,A kinase (PRKA) anchor protein (gravin) 12 [Source:MGI Symbol	Acc:MGI:1932576]
ENSMUSG00000032702,581.205306,-0.827306778,0.178528801,-4.634024156,3.59E-06,7.79E-05,KN motif and ankyrin repeat domains 1 [Source:MGI Symbol	Acc:MGI:2147707]
ENSMUSG00000020886,1191.376835,-0.341612382,0.073735178,-4.632963426,3.60E-06,7.81E-05,discs large MAGUK scaffold protein 4 [Source:MGI Symbol	Acc:MGI:1277959]
ENSMUSG00000090667,784.02671,-0.839005447,0.181085812,-4.633192626,3.60E-06,7.81E-05,predicted gene 765 [Source:MGI Symbol	Acc:MGI:2685611]
ENSMUSG00000032336,6679.696749,-0.32614505,0.070452573,-4.629285151,3.67E-06,7.94E-05,neuroplastin [Source:MGI Symbol	Acc:MGI:108077]
ENSMUSG00000026283,409.0536126,0.534895792,0.115570999,4.628287333,3.69E-06,7.97E-05,"inhibitor of growth family, member 5 [Source:MGI Symbol	Acc:MGI:1922816]"
ENSMUSG00000052727,2567.072442,-0.560681663,0.121227999,-4.625017867,3.75E-06,8.03E-05,microtubule-associated protein 1B [Source:MGI Symbol	Acc:MGI:1306778]
ENSMUSG00000059552,1892.878985,0.484094252,0.104637756,4.626382211,3.72E-06,8.03E-05,transformation related protein 53 [Source:MGI Symbol	Acc:MGI:98834]
ENSMUSG00000067150,1722.063805,0.347761502,0.075192168,4.624969766,3.75E-06,8.03E-05,exportin 5 [Source:MGI Symbol	Acc:MGI:1913789]
ENSMUSG00000030850,1667.412731,-0.44032889,0.095187562,-4.625907869,3.73E-06,8.03E-05,arginyltransferase 1 [Source:MGI Symbol	Acc:MGI:1333870]
ENSMUSG00000029385,1044.622389,-0.417116011,0.090173611,-4.625699311,3.73E-06,8.03E-05,cyclin G2 [Source:MGI Symbol	Acc:MGI:1095734]
ENSMUSG00000042628,966.7469179,-0.489273189,0.105791992,-4.624860368,3.75E-06,8.03E-05,"zinc finger, FYVE domain containing 1 [Source:MGI Symbol	Acc:MGI:3026685]"
ENSMUSG00000068015,1196.281045,-0.364043286,0.078724422,-4.624273863,3.76E-06,8.04E-05,leucine-rich repeats and calponin homology (CH) domain containing 1 [Source:MGI Symbol	Acc:MGI:2443390]
ENSMUSG00000068329,901.2270216,0.630404064,0.136445004,4.620206274,3.83E-06,8.19E-05,HtrA serine peptidase 2 [Source:MGI Symbol	Acc:MGI:1928676]
ENSMUSG00000040462,5739.612962,-0.30380332,0.065833579,-4.614716722,3.94E-06,8.40E-05,amplified in osteosarcoma [Source:MGI Symbol	Acc:MGI:1924301]
ENSMUSG00000034023,268.6696356,0.684378006,0.148366546,4.612751494,3.97E-06,8.47E-05,"Fanconi anemia, complementation group D2 [Source:MGI Symbol	Acc:MGI:2448480]"
ENSMUSG00000030086,454.4860769,0.754064281,0.163542763,4.610808013,4.01E-06,8.54E-05,coiled-coil-helix-coiled-coil-helix domain containing 6 [Source:MGI Symbol	Acc:MGI:1913348]
ENSMUSG00000030894,2606.233142,-0.405443683,0.08800669,-4.606964329,4.09E-06,8.69E-05,tripeptidyl peptidase I [Source:MGI Symbol	Acc:MGI:1336194]
ENSMUSG00000001435,872.3298539,-0.520625976,0.113053142,-4.605143819,4.12E-06,8.75E-05,"collagen, type XVIII, alpha 1 [Source:MGI Symbol	Acc:MGI:88451]"
ENSMUSG00000048279,1327.634201,-0.625842125,0.136134127,-4.597246381,4.28E-06,9.06E-05,sacsin [Source:MGI Symbol	Acc:MGI:1354724]
ENSMUSG00000026721,1336.95695,-0.528714571,0.115005552,-4.59729605,4.28E-06,9.06E-05,RAB GTPase activating protein 1-like [Source:MGI Symbol	Acc:MGI:1352507]
ENSMUSG00000028068,926.0379641,0.580715548,0.126548355,4.588882623,4.46E-06,9.42E-05,IQ motif containing GTPase activating protein 3 [Source:MGI Symbol	Acc:MGI:3028642]
ENSMUSG00000030316,293.9755687,0.606008778,0.132207184,4.583781018,4.57E-06,9.63E-05,TAM41 mitochondrial translocator assembly and maintenance homolog [Source:MGI Symbol	Acc:MGI:1916221]
ENSMUSG00000053730,176.8311853,1.026243992,0.223873591,4.584033275,4.56E-06,9.63E-05,transmembrane protein 39b [Source:MGI Symbol	Acc:MGI:2682939]
ENSMUSG00000078652,1687.204718,0.298753266,0.065189203,4.582864239,4.59E-06,9.66E-05,"proteaseome (prosome, macropain) activator subunit 3 (PA28 gamma, Ki) [Source:MGI Symbol	Acc:MGI:1096366]"
ENSMUSG00000010025,1476.541161,-0.271015071,0.059155399,-4.58140888,4.62E-06,9.71E-05,"aldehyde dehydrogenase family 3, subfamily A2 [Source:MGI Symbol	Acc:MGI:1353452]"
ENSMUSG00000047866,2076.312424,-0.345372512,0.075396678,-4.580739105,4.63E-06,9.73E-05,"lon peptidase 2, peroxisomal [Source:MGI Symbol	Acc:MGI:1914137]"
ENSMUSG00000031256,853.5581192,0.389023173,0.084941975,4.579869635,4.65E-06,9.76E-05,"cleavage stimulation factor, 3' pre-RNA subunit 2 [Source:MGI Symbol	Acc:MGI:1343054]"
ENSMUSG00000025507,199.1855698,0.912243902,0.199333177,4.576478004,4.73E-06,9.91E-05,p53 induced death domain protein 1 [Source:MGI Symbol	Acc:MGI:1889507]
ENSMUSG00000027254,4450.663704,-0.488403829,0.106740772,-4.575607068,4.75E-06,9.93E-05,microtubule-associated protein 1 A [Source:MGI Symbol	Acc:MGI:1306776]
ENSMUSG00000022797,1140.18307,0.690729658,0.150966004,4.575398699,4.75E-06,9.93E-05,transferrin receptor [Source:MGI Symbol	Acc:MGI:98822]
ENSMUSG00000030780,330.9813778,0.529288575,0.115788452,4.571168954,4.85E-06,0.000101201,cDNA sequence BC017158 [Source:MGI Symbol	Acc:MGI:2384572]
ENSMUSG00000051113,64.99514762,-1.637278236,0.358282968,-4.569790873,4.88E-06,0.000101735,"family with sequence similarity 71, member E1 [Source:MGI Symbol	Acc:MGI:1922788]"
ENSMUSG00000018217,2366.276721,-0.324061344,0.070943869,-4.567855505,4.93E-06,0.000102544,peripheral myelin protein 22 [Source:MGI Symbol	Acc:MGI:97631]
ENSMUSG00000020832,342.41124,0.579929502,0.127031151,4.565254254,4.99E-06,0.000103688,Era (G-protein)-like 1 (E. coli) [Source:MGI Symbol	Acc:MGI:1889295]
ENSMUSG00000020496,2663.887207,0.553948118,0.121377915,4.563829577,5.02E-06,0.000104226,ring finger protein 187 [Source:MGI Symbol	Acc:MGI:1914224]
ENSMUSG00000025921,1067.562303,-0.473309704,0.103713693,-4.563618289,5.03E-06,0.000104226,retinol dehydrogenase 10 (all-trans) [Source:MGI Symbol	Acc:MGI:1924238]
ENSMUSG00000014077,4196.524925,-0.268912812,0.058953475,-4.561441267,5.08E-06,0.000105176,calcineurin-like EF hand protein 1 [Source:MGI Symbol	Acc:MGI:1927185]
ENSMUSG00000022754,798.9157158,-0.470120832,0.103200367,-4.555418225,5.23E-06,0.000108016,transmembrane protein 45a [Source:MGI Symbol	Acc:MGI:1913122]
ENSMUSG00000026858,546.0590113,0.516552564,0.113396054,4.555295759,5.23E-06,0.000108016,mitoguardin 2 [Source:MGI Symbol	Acc:MGI:1922035]
ENSMUSG00000025203,36859.42743,-0.39457769,0.086661603,-4.553085528,5.29E-06,0.00010863,stearoyl-Coenzyme A desaturase 2 [Source:MGI Symbol	Acc:MGI:98240]
ENSMUSG00000026970,4448.494069,-0.286325781,0.062883502,-4.553273443,5.28E-06,0.00010863,"RNA binding motif, single stranded interacting protein 1 [Source:MGI Symbol	Acc:MGI:1861774]"
ENSMUSG00000029703,434.2368794,0.548578195,0.120486873,4.55301212,5.29E-06,0.00010863,leucine-rich repeats and WD repeat domain containing 1 [Source:MGI Symbol	Acc:MGI:1918985]
ENSMUSG00000017417,224.1623974,-1.550109816,0.340434483,-4.55332786,5.28E-06,0.00010863,plexin domain containing 1 [Source:MGI Symbol	Acc:MGI:1919574]
ENSMUSG00000021823,10814.00703,-0.466110913,0.102388362,-4.552381748,5.30E-06,0.000108815,vinculin [Source:MGI Symbol	Acc:MGI:98927]
ENSMUSG00000018209,841.0318635,0.459539616,0.100958966,4.551746463,5.32E-06,0.000109003,serine/threonine kinase 4 [Source:MGI Symbol	Acc:MGI:1929004]
ENSMUSG00000013076,3587.2619,-0.290129786,0.063769259,-4.549681042,5.37E-06,0.000109936,angiomotin-like 1 [Source:MGI Symbol	Acc:MGI:1922973]
ENSMUSG00000062373,2060.500941,-0.403767633,0.088768699,-4.548536088,5.40E-06,0.000110394,transmembrane protein 65 [Source:MGI Symbol	Acc:MGI:1922118]
ENSMUSG00000045659,53.44792048,1.781932804,0.392010213,4.54562852,5.48E-06,0.000111785,"pleckstrin homology domain containing, family A member 7 [Source:MGI Symbol	Acc:MGI:2445094]"
ENSMUSG00000071335,41.57132699,2.602102734,0.572493096,4.545212425,5.49E-06,0.000111862,major facilitator superfamily domain containing 4B3 [Source:MGI Symbol	Acc:MGI:3773841]
ENSMUSG00000032531,3293.201818,0.474744522,0.104500469,4.542989411,5.55E-06,0.000112903,angiomotin-like 2 [Source:MGI Symbol	Acc:MGI:1929286]
ENSMUSG00000000934,155.6568727,0.644993161,0.142020144,4.541561111,5.58E-06,0.000113525,"DNA topoisomerase 1, mitochondrial [Source:MGI Symbol	Acc:MGI:1920210]"
ENSMUSG00000040620,1007.956842,0.379680098,0.0836443,4.539222604,5.65E-06,0.000114645,DEAH (Asp-Glu-Ala-His) box polypeptide 33 [Source:MGI Symbol	Acc:MGI:2445102]
ENSMUSG00000022139,2966.311553,-0.483580314,0.106589618,-4.536842563,5.71E-06,0.000115797,muscleblind like splicing factor 2 [Source:MGI Symbol	Acc:MGI:2145597]
ENSMUSG00000024140,1559.299047,-0.706527297,0.155862289,-4.533022726,5.81E-06,0.000117761,endothelial PAS domain protein 1 [Source:MGI Symbol	Acc:MGI:109169]
ENSMUSG00000024078,559.9892226,0.457417905,0.100924434,4.532281113,5.84E-06,0.000117875,tetratricopeptide repeat domain 27 [Source:MGI Symbol	Acc:MGI:1921446]
ENSMUSG00000078249,475.4111615,0.635124213,0.140132098,4.532325009,5.83E-06,0.000117875,high mobility group AT-hook 1B [Source:MGI Symbol	Acc:MGI:96161]
ENSMUSG00000022426,1876.605003,0.275436536,0.060786054,4.531245546,5.86E-06,0.000118303,Josephin domain containing 1 [Source:MGI Symbol	Acc:MGI:1921408]
ENSMUSG00000073700,435.6529864,0.578746174,0.127796653,4.528648918,5.94E-06,0.000119614,kelch-like 21 [Source:MGI Symbol	Acc:MGI:1919288]
ENSMUSG00000069662,24553.91983,-0.492970676,0.108870673,-4.528039198,5.95E-06,0.000119807,myristoylated alanine rich protein kinase C substrate [Source:MGI Symbol	Acc:MGI:96907]
ENSMUSG00000049775,24071.02815,-0.805196548,0.177993911,-4.523730862,6.08E-06,0.000122119,"thymosin, beta 4, X chromosome [Source:MGI Symbol	Acc:MGI:99510]"
ENSMUSG00000038683,985.5361954,0.404514765,0.089457187,4.521881122,6.13E-06,0.000123035,PAK1 interacting protein 1 [Source:MGI Symbol	Acc:MGI:1915333]
ENSMUSG00000029231,1912.185099,-0.447469544,0.09896859,-4.521328893,6.15E-06,0.0001232,"platelet derived growth factor receptor, alpha polypeptide [Source:MGI Symbol	Acc:MGI:97530]"
ENSMUSG00000096188,4497.123192,-0.307537059,0.068045302,-4.519592851,6.20E-06,0.000124058,CKLF-like MARVEL transmembrane domain containing 4 [Source:MGI Symbol	Acc:MGI:2142888]
ENSMUSG00000021585,5169.32497,-0.421127086,0.09319918,-4.518570722,6.23E-06,0.000124454,calpastatin [Source:MGI Symbol	Acc:MGI:1098236]
ENSMUSG00000032470,652.667968,-0.404815524,0.089592997,-4.518383535,6.23E-06,0.000124454,muscle and microspikes RAS [Source:MGI Symbol	Acc:MGI:1100856]
ENSMUSG00000024170,454.9515524,0.56874063,0.125907567,4.51712828,6.27E-06,0.000125037,telomere maintenance 2 [Source:MGI Symbol	Acc:MGI:1918968]
ENSMUSG00000028893,826.690445,0.713125651,0.157900096,4.516309155,6.29E-06,0.000125363,sestrin 2 [Source:MGI Symbol	Acc:MGI:2651874]
ENSMUSG00000078440,278.649464,0.775817405,0.17189904,4.513215455,6.39E-06,0.000127047,deoxyhypusine hydroxylase/monooxygenase [Source:MGI Symbol	Acc:MGI:1915964]
ENSMUSG00000030269,621.2884117,0.411332018,0.091147351,4.512824689,6.40E-06,0.000127122,myotubularin related protein 14 [Source:MGI Symbol	Acc:MGI:1916075]
ENSMUSG00000045672,913.8807148,-0.574963293,0.127468829,-4.510618786,6.46E-06,0.000128291,"collagen, type XXVII, alpha 1 [Source:MGI Symbol	Acc:MGI:2672118]"
ENSMUSG00000002546,2165.454972,-0.267711849,0.059401408,-4.506826674,6.58E-06,0.000130441,"golgi autoantigen, golgin subfamily a, 2 [Source:MGI Symbol	Acc:MGI:2139395]"
ENSMUSG00000028479,506.4634623,0.575232229,0.127650003,4.506323661,6.60E-06,0.000130587,glucosamine (UDP-N-acetyl)-2-epimerase/N-acetylmannosamine kinase [Source:MGI Symbol	Acc:MGI:1354951]
ENSMUSG00000028076,81.38175649,-1.236763536,0.274551331,-4.504671431,6.65E-06,0.000131443,CD1d1 antigen [Source:MGI Symbol	Acc:MGI:107674]
ENSMUSG00000032252,953.6866017,-0.425213597,0.094401566,-4.504306595,6.66E-06,0.000131505,glucuronyl C5-epimerase [Source:MGI Symbol	Acc:MGI:2136405]
ENSMUSG00000021745,2478.602175,-0.492193473,0.10929804,-4.503223216,6.69E-06,0.000132013,"protein tyrosine phosphatase, receptor type, G [Source:MGI Symbol	Acc:MGI:97814]"
ENSMUSG00000030421,1159.050907,0.305150741,0.067771603,4.502634235,6.71E-06,0.000132215,"URI1, prefoldin-like chaperone [Source:MGI Symbol	Acc:MGI:1342294]"
ENSMUSG00000026586,8326.451947,-0.37806504,0.0839879,-4.501422682,6.75E-06,0.000132806,paired related homeobox 1 [Source:MGI Symbol	Acc:MGI:97712]
ENSMUSG00000021400,828.6473358,0.374305407,0.083188481,4.499486041,6.81E-06,0.000133856,Werner helicase interacting protein 1 [Source:MGI Symbol	Acc:MGI:1926153]
ENSMUSG00000032440,2513.434969,-0.474380277,0.10544635,-4.498783262,6.83E-06,0.000134133,"transforming growth factor, beta receptor II [Source:MGI Symbol	Acc:MGI:98729]"
ENSMUSG00000022895,695.8422709,-0.477102953,0.106153553,-4.494460522,6.97E-06,0.000136548,"E26 avian leukemia oncogene 2, 3' domain [Source:MGI Symbol	Acc:MGI:95456]"
ENSMUSG00000067424,162.2040527,-0.873994659,0.194460152,-4.494466605,6.97E-06,0.000136548,zinc finger protein 563 [Source:MGI Symbol	Acc:MGI:2677168]
ENSMUSG00000030224,4082.266986,0.334654255,0.074482602,4.49305268,7.02E-06,0.000137285,serine/threonine kinase receptor associated protein [Source:MGI Symbol	Acc:MGI:1329037]
ENSMUSG00000044252,1293.440238,-0.35145092,0.078247851,-4.491508929,7.07E-06,0.000138114,oxysterol binding protein-like 1A [Source:MGI Symbol	Acc:MGI:1927551]
ENSMUSG00000020358,5374.138671,0.35119865,0.07824599,4.488391668,7.18E-06,0.000139843,heterogeneous nuclear ribonucleoprotein A/B [Source:MGI Symbol	Acc:MGI:1330294]
ENSMUSG00000044229,223.0662992,-0.712218591,0.158682148,-4.488334698,7.18E-06,0.000139843,"neurexophilin and PC-esterase domain family, member 4 [Source:MGI Symbol	Acc:MGI:1924792]"
ENSMUSG00000029309,1905.08281,-0.542928665,0.120973423,-4.487999524,7.19E-06,0.000139891,SPARC-like 1 [Source:MGI Symbol	Acc:MGI:108110]
ENSMUSG00000036986,1148.488324,0.507980612,0.113213434,4.486928753,7.23E-06,0.000140423,promyelocytic leukemia [Source:MGI Symbol	Acc:MGI:104662]
ENSMUSG00000022440,2229.152572,-0.47664113,0.106259992,-4.485612312,7.27E-06,0.00014112,C1q and tumor necrosis factor related protein 6 [Source:MGI Symbol	Acc:MGI:1919959]
ENSMUSG00000017400,112.6845985,-1.098347412,0.244886901,-4.485121125,7.29E-06,0.000141273,SH3 and cysteine rich domain 2 [Source:MGI Symbol	Acc:MGI:2144518]
ENSMUSG00000026781,1301.841174,-0.527300018,0.117592637,-4.484124432,7.32E-06,0.000141761,acyl-Coenzyme A binding domain containing 5 [Source:MGI Symbol	Acc:MGI:1921409]
ENSMUSG00000027811,229.7999242,0.681431342,0.15203251,4.482142275,7.39E-06,0.00014291,RIKEN cDNA 4930579G24 gene [Source:MGI Symbol	Acc:MGI:1923189]
ENSMUSG00000038296,506.5015752,-0.631758873,0.141004123,-4.480428382,7.45E-06,0.000143887,polypeptide N-acetylgalactosaminyltransferase 18 [Source:MGI Symbol	Acc:MGI:2446239]
ENSMUSG00000037119,3950.196656,-0.365203289,0.08154691,-4.478444221,7.52E-06,0.000145054,"family with sequence similarity 91, member A1 [Source:MGI Symbol	Acc:MGI:1277178]"
ENSMUSG00000042705,1119.781985,-0.375685129,0.083903564,-4.477582473,7.55E-06,0.000145464,COMM domain containing 10 [Source:MGI Symbol	Acc:MGI:1916706]
ENSMUSG00000022350,3650.349407,-0.306834562,0.068557386,-4.475587261,7.62E-06,0.000146651,WASH complex subunit 5 [Source:MGI Symbol	Acc:MGI:2146110]
ENSMUSG00000025728,1245.423463,0.382696868,0.085529857,4.474424251,7.66E-06,0.000147273,"phosphatidylinositol glycan anchor biosynthesis, class Q [Source:MGI Symbol	Acc:MGI:1333114]"
ENSMUSG00000028811,1444.233277,0.279334683,0.062460023,4.472215479,7.74E-06,0.000148622,tyrosyl-tRNA synthetase [Source:MGI Symbol	Acc:MGI:2147627]
ENSMUSG00000026958,945.6970756,-0.471895109,0.105545184,-4.471024532,7.78E-06,0.000149092,dipeptidylpeptidase 7 [Source:MGI Symbol	Acc:MGI:1933213]
ENSMUSG00000025872,769.6374817,0.364305968,0.081479618,4.471130048,7.78E-06,0.000149092,THO complex 3 [Source:MGI Symbol	Acc:MGI:1920916]
ENSMUSG00000031451,6956.224487,0.524041765,0.117220693,4.470556771,7.80E-06,0.000149165,growth arrest specific 6 [Source:MGI Symbol	Acc:MGI:95660]
ENSMUSG00000042793,451.054739,-0.596462884,0.133424836,-4.470403712,7.81E-06,0.000149165,leucine-rich repeat-containing G protein-coupled receptor 6 [Source:MGI Symbol	Acc:MGI:2441805]
ENSMUSG00000019920,10501.38064,-0.49064885,0.109761351,-4.470142236,7.82E-06,0.000149167,LIM and senescent cell antigen-like domains 1 [Source:MGI Symbol	Acc:MGI:1195263]
ENSMUSG00000045827,667.4712188,-0.561300155,0.125622217,-4.468159913,7.89E-06,0.000150375,"serine (or cysteine) peptidase inhibitor, clade B, member 9 [Source:MGI Symbol	Acc:MGI:106603]"
ENSMUSG00000025068,1251.441831,0.348730225,0.078071471,4.466807434,7.94E-06,0.000151147,glutathione S-transferase omega 1 [Source:MGI Symbol	Acc:MGI:1342273]
ENSMUSG00000045098,1643.285493,-0.318466433,0.071300607,-4.466531843,7.95E-06,0.00015116,lysine methyltransferase 5B [Source:MGI Symbol	Acc:MGI:2444557]
ENSMUSG00000020218,142.1891206,-1.199353402,0.268888443,-4.460412604,8.18E-06,0.000155355,Wnt inhibitory factor 1 [Source:MGI Symbol	Acc:MGI:1344332]
ENSMUSG00000039126,4581.643594,-0.569184568,0.127637617,-4.459379455,8.22E-06,0.000155919,prune homolog 2 [Source:MGI Symbol	Acc:MGI:1925004]
ENSMUSG00000052397,654.8918037,0.445844871,0.100013806,4.457833264,8.28E-06,0.00015686,ezrin [Source:MGI Symbol	Acc:MGI:98931]
ENSMUSG00000000384,707.5297723,0.42802744,0.096063319,4.455680303,8.36E-06,0.000158224,transforming growth factor beta regulated gene 4 [Source:MGI Symbol	Acc:MGI:1100868]
ENSMUSG00000042515,202.5901773,0.887092651,0.199102149,4.455464976,8.37E-06,0.000158224,melanoma associated antigen (mutated) 1-like 1 [Source:MGI Symbol	Acc:MGI:2445062]
ENSMUSG00000027944,821.7955493,0.474743452,0.106586268,4.454077045,8.43E-06,0.000159061,HCLS1 associated X-1 [Source:MGI Symbol	Acc:MGI:1346319]
ENSMUSG00000024695,4204.720473,-0.373069721,0.083780973,-4.452917003,8.47E-06,0.000159733,zinc finger protein 91 [Source:MGI Symbol	Acc:MGI:104854]
ENSMUSG00000039756,1101.202992,0.529816434,0.118995852,4.452394128,8.49E-06,0.000159932,"deoxynucleotidyltransferase, terminal, interacting protein 2 [Source:MGI Symbol	Acc:MGI:1923173]"
ENSMUSG00000040102,391.0587487,0.486285951,0.109385488,4.445616672,8.76E-06,0.000164863,kelch-like 42 [Source:MGI Symbol	Acc:MGI:2444786]
ENSMUSG00000034459,1237.579538,0.774913846,0.174413434,4.442971106,8.87E-06,0.000166706,interferon-induced protein with tetratricopeptide repeats 1 [Source:MGI Symbol	Acc:MGI:99450]
ENSMUSG00000051768,548.4582977,0.506270484,0.113958352,4.442592169,8.89E-06,0.000166803,X-ray repair complementing defective repair in Chinese hamster cells 1 [Source:MGI Symbol	Acc:MGI:99137]
ENSMUSG00000031595,1250.896483,-0.574412208,0.129336017,-4.441239357,8.94E-06,0.000167657,platelet-derived growth factor receptor-like [Source:MGI Symbol	Acc:MGI:1916047]
ENSMUSG00000030082,5205.840972,0.313757542,0.070666239,4.439992084,9.00E-06,0.000168432,Sec61 alpha 1 subunit (S. cerevisiae) [Source:MGI Symbol	Acc:MGI:1858417]
ENSMUSG00000025939,1336.280156,-0.546694999,0.123173884,-4.438400263,9.06E-06,0.000169482,ubiquitin-conjugating enzyme E2W (putative) [Source:MGI Symbol	Acc:MGI:1914049]
ENSMUSG00000036155,972.0053069,-0.446845553,0.100724348,-4.436321139,9.15E-06,0.000170925,mannoside acetylglucosaminyltransferase 5 [Source:MGI Symbol	Acc:MGI:894701]
ENSMUSG00000001016,1250.946325,0.404698973,0.091252902,4.43491618,9.21E-06,0.000171829,interleukin enhancer binding factor 2 [Source:MGI Symbol	Acc:MGI:1915031]
ENSMUSG00000071645,523.2372773,0.334061274,0.075329313,4.434678352,9.22E-06,0.000171829,"terminal uridylyl transferase 1, U6 snRNA-specific [Source:MGI Symbol	Acc:MGI:1917294]"
ENSMUSG00000015932,10318.04382,-0.399152693,0.090026563,-4.433721327,9.26E-06,0.000172391,destrin [Source:MGI Symbol	Acc:MGI:1929270]
ENSMUSG00000047428,52.39132042,1.487074989,0.335570836,4.431478636,9.36E-06,0.00017399,delta like non-canonical Notch ligand 2 [Source:MGI Symbol	Acc:MGI:2146838]
ENSMUSG00000021109,4544.63986,-0.473010765,0.106756799,-4.430731978,9.39E-06,0.000174185,"hypoxia inducible factor 1, alpha subunit [Source:MGI Symbol	Acc:MGI:106918]"
ENSMUSG00000038206,478.360782,-0.525690304,0.118642902,-4.430861825,9.39E-06,0.000174185,F-box protein 8 [Source:MGI Symbol	Acc:MGI:1354696]
ENSMUSG00000031486,946.674623,-0.709086809,0.160072432,-4.4297872,9.43E-06,0.000174542,adhesion G protein-coupled receptor A2 [Source:MGI Symbol	Acc:MGI:1925810]
ENSMUSG00000027752,571.2869388,0.626898993,0.141513916,4.429945919,9.43E-06,0.000174542,exosome component 8 [Source:MGI Symbol	Acc:MGI:1916889]
ENSMUSG00000020780,1687.341218,0.253297257,0.057201789,4.428135267,9.51E-06,0.000175679,signal recognition particle 68 [Source:MGI Symbol	Acc:MGI:1917447]
ENSMUSG00000004895,802.3078698,0.521618662,0.117815759,4.42740994,9.54E-06,0.000176065,papillary renal cell carcinoma (translocation-associated) [Source:MGI Symbol	Acc:MGI:2137738]
ENSMUSG00000032578,158.0214845,-1.013388143,0.228916452,-4.426890826,9.56E-06,0.000176284,cytokine inducible SH2-containing protein [Source:MGI Symbol	Acc:MGI:103159]
ENSMUSG00000062604,2048.312972,-0.346074211,0.07818684,-4.426246271,9.59E-06,0.000176606,serine/arginine-rich protein specific kinase 2 [Source:MGI Symbol	Acc:MGI:1201408]
ENSMUSG00000038128,28.21069072,2.569995776,0.580939952,4.423857868,9.70E-06,0.000178364,calcium/calmodulin-dependent protein kinase IV [Source:MGI Symbol	Acc:MGI:88258]
ENSMUSG00000034401,684.9327799,-0.47048506,0.106367224,-4.423214604,9.72E-06,0.000178688,spermatogenesis associated 6 [Source:MGI Symbol	Acc:MGI:1915196]
ENSMUSG00000031930,2435.578634,-0.343919228,0.077785492,-4.421380118,9.81E-06,0.000180004,WW domain containing E3 ubiquitin protein ligase 2 [Source:MGI Symbol	Acc:MGI:1914144]
ENSMUSG00000022956,1457.368838,0.503240045,0.113849714,4.420213529,9.86E-06,0.000180689,"ATP synthase, H+ transporting, mitochondrial F1 complex, O subunit [Source:MGI Symbol	Acc:MGI:106341]"
ENSMUSG00000019230,210.6755051,-0.864972239,0.195692432,-4.420059722,9.87E-06,0.000180689,LIM homeobox protein 9 [Source:MGI Symbol	Acc:MGI:1316721]
ENSMUSG00000056305,1120.613851,0.368491103,0.083488263,4.413687494,1.02E-05,0.000185878,ubiquitin specific peptidase 39 [Source:MGI Symbol	Acc:MGI:107622]
ENSMUSG00000032006,667.3240757,-0.590563413,0.133905615,-4.410296109,1.03E-05,0.000188596,"platelet-derived growth factor, D polypeptide [Source:MGI Symbol	Acc:MGI:1919035]"
ENSMUSG00000028093,240.8373377,0.612555415,0.138912765,4.409640948,1.04E-05,0.00018895,"acid phosphatase 6, lysophosphatidic [Source:MGI Symbol	Acc:MGI:1931010]"
ENSMUSG00000020592,7062.443769,-0.340994141,0.077389585,-4.406201966,1.05E-05,0.000191752,syndecan 1 [Source:MGI Symbol	Acc:MGI:1349162]
ENSMUSG00000020766,1021.250209,0.516311855,0.11718699,4.405880324,1.05E-05,0.000191816,galactokinase 1 [Source:MGI Symbol	Acc:MGI:95730]
ENSMUSG00000074238,839.9834946,0.357093157,0.081071624,4.404662685,1.06E-05,0.000192676,adaptor-related protein complex 1 associated regulatory protein [Source:MGI Symbol	Acc:MGI:2384822]
ENSMUSG00000039770,967.2030189,-0.500183624,0.113576701,-4.403928099,1.06E-05,0.000192887,yippee like 5 [Source:MGI Symbol	Acc:MGI:1916937]
ENSMUSG00000039457,319.8338134,0.821513703,0.18653263,4.404128667,1.06E-05,0.000192887,periplakin [Source:MGI Symbol	Acc:MGI:1194898]
ENSMUSG00000020697,671.856716,0.398648166,0.090562329,4.401920435,1.07E-05,0.000194459,"ligase III, DNA, ATP-dependent [Source:MGI Symbol	Acc:MGI:109152]"
ENSMUSG00000044026,45.00479424,1.523133853,0.346099595,4.400854185,1.08E-05,0.000195194,"solute carrier family 35, member G1 [Source:MGI Symbol	Acc:MGI:2444789]"
ENSMUSG00000030216,1699.517848,0.367838206,0.083590493,4.400478948,1.08E-05,0.000195213,WW domain binding protein 11 [Source:MGI Symbol	Acc:MGI:1891823]
ENSMUSG00000047989,882.9103049,-0.567727978,0.129019175,-4.400338003,1.08E-05,0.000195213,INO80 complex subunit C [Source:MGI Symbol	Acc:MGI:2443014]
ENSMUSG00000027253,1583.550451,-0.563180224,0.128028104,-4.398879672,1.09E-05,0.000196252,low density lipoprotein receptor-related protein 4 [Source:MGI Symbol	Acc:MGI:2442252]
ENSMUSG00000024007,831.9611141,0.477197389,0.108486184,4.398692753,1.09E-05,0.000196252,peptidylprolyl isomerase (cyclophilin)-like 1 [Source:MGI Symbol	Acc:MGI:1916066]
ENSMUSG00000024376,573.2280492,-0.389993396,0.088673638,-4.398075945,1.09E-05,0.000196587,erythrocyte membrane protein band 4.1 like 4a [Source:MGI Symbol	Acc:MGI:103007]
ENSMUSG00000026694,307.5055128,0.590316194,0.134362105,4.393472365,1.12E-05,0.00020057,methyltransferase like 13 [Source:MGI Symbol	Acc:MGI:1918699]
ENSMUSG00000034723,649.1115331,-0.464225359,0.105673846,-4.39300145,1.12E-05,0.000200778,thioredoxin-related transmembrane protein 4 [Source:MGI Symbol	Acc:MGI:106558]
ENSMUSG00000068856,1403.557956,0.552337942,0.125926971,4.386176663,1.15E-05,0.000206944,"splicing factor 3b, subunit 4 [Source:MGI Symbol	Acc:MGI:109580]"
ENSMUSG00000028798,1985.223585,0.458891463,0.104725907,4.381833249,1.18E-05,0.000210875,"eukaryotic translation initiation factor 3, subunit I [Source:MGI Symbol	Acc:MGI:1860763]"
ENSMUSG00000005204,1499.053488,0.30586093,0.069831032,4.380014478,1.19E-05,0.000212403,SUMO/sentrin specific peptidase 3 [Source:MGI Symbol	Acc:MGI:2158736]
ENSMUSG00000041120,1325.470034,-0.530190744,0.121360615,-4.368721616,1.25E-05,0.000223435,"neuroblastoma, suppression of tumorigenicity 1 [Source:MGI Symbol	Acc:MGI:104591]"
ENSMUSG00000020692,233.9015901,0.878408563,0.201094471,4.368138815,1.25E-05,0.00022378,notchless homolog 1 [Source:MGI Symbol	Acc:MGI:2429770]
ENSMUSG00000001657,821.3951624,-0.486586561,0.111410011,-4.367529948,1.26E-05,0.000224152,homeobox C8 [Source:MGI Symbol	Acc:MGI:96198]
ENSMUSG00000039109,1873.151864,-0.863165865,0.197683369,-4.366406083,1.26E-05,0.000225055,"coagulation factor XIII, A1 subunit [Source:MGI Symbol	Acc:MGI:1921395]"
ENSMUSG00000027242,201.424119,0.71546687,0.163928526,4.364505002,1.27E-05,0.000226766,WD repeat domain 76 [Source:MGI Symbol	Acc:MGI:1926186]
ENSMUSG00000040034,370.1592874,0.608125849,0.139349143,4.36404441,1.28E-05,0.000226989,nucleoporin 43 [Source:MGI Symbol	Acc:MGI:1917162]
ENSMUSG00000031657,1287.356601,0.34720928,0.07957392,4.36335521,1.28E-05,0.000227451,HEAT repeat containing 3 [Source:MGI Symbol	Acc:MGI:2444491]
ENSMUSG00000058290,1092.9702,0.544907394,0.124925428,4.361861342,1.29E-05,0.000228754,"extra spindle pole bodies 1, separase [Source:MGI Symbol	Acc:MGI:2146156]"
ENSMUSG00000034667,3165.709675,0.248245595,0.056942802,4.35956056,1.30E-05,0.000230704,"exportin, tRNA (nuclear export receptor for tRNAs) [Source:MGI Symbol	Acc:MGI:1920442]"
ENSMUSG00000061723,16.58023224,-5.587479065,1.281674552,-4.359514711,1.30E-05,0.000230704,"troponin T3, skeletal, fast [Source:MGI Symbol	Acc:MGI:109550]"
ENSMUSG00000031070,533.0951032,-0.669713738,0.153896991,-4.351701326,1.35E-05,0.00023855,"MAS-related GPR, member F [Source:MGI Symbol	Acc:MGI:2384823]"
ENSMUSG00000032238,464.2171519,-0.665323366,0.152879981,-4.351932561,1.35E-05,0.00023855,RAR-related orphan receptor alpha [Source:MGI Symbol	Acc:MGI:104661]
ENSMUSG00000031765,3107.674365,-0.462698816,0.106353791,-4.350562508,1.36E-05,0.000239526,metallothionein 1 [Source:MGI Symbol	Acc:MGI:97171]
ENSMUSG00000024603,2492.444909,-0.28586063,0.065768301,-4.346480362,1.38E-05,0.000243484,dynactin 4 [Source:MGI Symbol	Acc:MGI:1914915]
ENSMUSG00000037902,1666.800269,-0.271565813,0.062479303,-4.346492352,1.38E-05,0.000243484,signal-regulatory protein alpha [Source:MGI Symbol	Acc:MGI:108563]
ENSMUSG00000037892,743.1123293,0.4566176,0.105076018,4.345592907,1.39E-05,0.000244199,protocadherin 18 [Source:MGI Symbol	Acc:MGI:1920423]
ENSMUSG00000039509,864.9524819,0.323288615,0.074430245,4.34351137,1.40E-05,0.000246252,nucleoporin 133 [Source:MGI Symbol	Acc:MGI:2442620]
ENSMUSG00000042606,349.6510033,0.685599533,0.157875333,4.342664047,1.41E-05,0.000246931,HIRA interacting protein 3 [Source:MGI Symbol	Acc:MGI:2142364]
ENSMUSG00000034761,1362.623299,-0.371465107,0.085584082,-4.34035274,1.42E-05,0.000249267,mitogen-activated protein kinase kinase kinase kinase 5 [Source:MGI Symbol	Acc:MGI:1925503]
ENSMUSG00000023087,149.0929784,0.863738661,0.199282973,4.334232117,1.46E-05,0.000256021,nocturnin [Source:MGI Symbol	Acc:MGI:109382]
ENSMUSG00000025358,1303.8859,0.294847649,0.068063031,4.331979412,1.48E-05,0.00025837,cyclin-dependent kinase 2 [Source:MGI Symbol	Acc:MGI:104772]
ENSMUSG00000013878,420.5471789,-0.544718992,0.125754102,-4.331620086,1.48E-05,0.000258507,ring finger protein 170 [Source:MGI Symbol	Acc:MGI:1924983]
ENSMUSG00000022721,900.2633311,0.366907866,0.084740369,4.329788408,1.49E-05,0.000260379,TRM2 tRNA methyltransferase 2A [Source:MGI Symbol	Acc:MGI:96270]
ENSMUSG00000028194,687.5527466,0.478547351,0.110596681,4.326959418,1.51E-05,0.000263455,dimethylarginine dimethylaminohydrolase 1 [Source:MGI Symbol	Acc:MGI:1916469]
ENSMUSG00000027394,1196.642889,-0.356812317,0.082499879,-4.325004112,1.53E-05,0.000265511,tubulin tyrosine ligase [Source:MGI Symbol	Acc:MGI:1916987]
ENSMUSG00000026155,756.182313,-0.492432641,0.113894504,-4.323585642,1.54E-05,0.000266932,small ArfGAP 1 [Source:MGI Symbol	Acc:MGI:2138261]
ENSMUSG00000027195,4115.203667,-0.292239242,0.067636055,-4.320761221,1.55E-05,0.000270076,hydroxysteroid (17-beta) dehydrogenase 12 [Source:MGI Symbol	Acc:MGI:1926967]
ENSMUSG00000002996,888.9977041,-0.451495104,0.104624091,-4.315402896,1.59E-05,0.000276408,high mobility group box transcription factor 1 [Source:MGI Symbol	Acc:MGI:894659]
ENSMUSG00000020372,18889.52921,0.400988094,0.092951372,4.313955626,1.60E-05,0.000277921,receptor for activated C kinase 1 [Source:MGI Symbol	Acc:MGI:101849]
ENSMUSG00000027395,395.0593728,0.40642881,0.094227614,4.313266486,1.61E-05,0.000278485,polymerase (RNA) I polypeptide B [Source:MGI Symbol	Acc:MGI:108014]
ENSMUSG00000031441,1989.439564,-0.444051535,0.102991732,-4.311526061,1.62E-05,0.00028038,"ATPase, class VI, type 11A [Source:MGI Symbol	Acc:MGI:1354735]"
ENSMUSG00000007338,863.3357094,0.372676991,0.086443616,4.311214728,1.62E-05,0.000280469,mitochondrial ribosomal protein L49 [Source:MGI Symbol	Acc:MGI:108180]
ENSMUSG00000027533,396.745848,0.709475,0.164632157,4.309455769,1.64E-05,0.000282401,"fatty acid binding protein 5, epidermal [Source:MGI Symbol	Acc:MGI:101790]"
ENSMUSG00000041741,1012.90058,-0.531901896,0.123455534,-4.308449189,1.64E-05,0.000283381,"phosphodiesterase 3A, cGMP inhibited [Source:MGI Symbol	Acc:MGI:1860764]"
ENSMUSG00000024566,1932.671915,-0.283756241,0.06586656,-4.308047097,1.65E-05,0.000283588,"ATPase, class II, type 9B [Source:MGI Symbol	Acc:MGI:1354757]"
ENSMUSG00000032118,205.4485998,-0.874669984,0.203285798,-4.30266153,1.69E-05,0.000290257,fasciculation and elongation protein zeta 1 (zygin I) [Source:MGI Symbol	Acc:MGI:2670976]
ENSMUSG00000034320,1772.201388,-0.457020633,0.106253326,-4.301236036,1.70E-05,0.000291815,"solute carrier family 26 (sulfate transporter), member 2 [Source:MGI Symbol	Acc:MGI:892977]"
ENSMUSG00000049670,239.387899,-0.595426451,0.138448804,-4.300697683,1.70E-05,0.000292208,MORN repeat containing 4 [Source:MGI Symbol	Acc:MGI:2449568]
ENSMUSG00000028273,3924.533111,-0.295643526,0.0687685,-4.29911261,1.71E-05,0.000293987,PDZ and LIM domain 5 [Source:MGI Symbol	Acc:MGI:1927489]
ENSMUSG00000038507,1257.739888,-0.371698589,0.086467988,-4.298684394,1.72E-05,0.000294238,"poly (ADP-ribose) polymerase family, member 12 [Source:MGI Symbol	Acc:MGI:2143990]"
ENSMUSG00000038848,1405.876498,0.288141253,0.067048763,4.297487972,1.73E-05,0.000295511,YTH domain family 1 [Source:MGI Symbol	Acc:MGI:1917431]
ENSMUSG00000019873,5928.748141,-0.478781267,0.111525239,-4.293030611,1.76E-05,0.000300859,receptor accessory protein 3 [Source:MGI Symbol	Acc:MGI:88930]
ENSMUSG00000024593,1039.214779,-0.622113701,0.144907739,-4.293170983,1.76E-05,0.000300859,multiple EGF-like-domains 10 [Source:MGI Symbol	Acc:MGI:2685177]
ENSMUSG00000071253,758.3202948,0.412245291,0.096044976,4.292210886,1.77E-05,0.000301648,"solute carrier family 25 (mitochondrial carrier, Graves disease autoantigen), member 16 [Source:MGI Symbol	Acc:MGI:1920382]"
ENSMUSG00000024236,1573.408554,-0.381960553,0.089007493,-4.291330303,1.78E-05,0.000302521,supervillin [Source:MGI Symbol	Acc:MGI:2147319]
ENSMUSG00000051457,421.9691717,-0.509404251,0.118725808,-4.290594092,1.78E-05,0.0003032,sialophorin [Source:MGI Symbol	Acc:MGI:98384]
ENSMUSG00000041168,1762.027711,0.351992689,0.082059382,4.289487434,1.79E-05,0.000304389,"lon peptidase 1, mitochondrial [Source:MGI Symbol	Acc:MGI:1921392]"
ENSMUSG00000021728,91.55209184,1.288224828,0.300382877,4.288609396,1.80E-05,0.000305267,embigin [Source:MGI Symbol	Acc:MGI:95321]
ENSMUSG00000056076,3877.417975,0.280829839,0.065584772,4.281936687,1.85E-05,0.000313561,"eukaryotic translation initiation factor 3, subunit B [Source:MGI Symbol	Acc:MGI:106478]"
ENSMUSG00000073563,1256.616004,-0.393290527,0.091848334,-4.281956013,1.85E-05,0.000313561,"casein kinase 1, gamma 3 [Source:MGI Symbol	Acc:MGI:1917675]"
ENSMUSG00000042558,534.5179756,0.673873517,0.15737126,4.28206216,1.85E-05,0.000313561,ADP-ribosylhydrolase like 2 [Source:MGI Symbol	Acc:MGI:2140364]
ENSMUSG00000005687,994.1916807,0.448946811,0.104919713,4.278955774,1.88E-05,0.000317451,breast carcinoma amplified sequence 2 [Source:MGI Symbol	Acc:MGI:1915433]
ENSMUSG00000052926,455.8531573,0.563321899,0.131677343,4.278047262,1.89E-05,0.000318071,"ribonuclease H2, large subunit [Source:MGI Symbol	Acc:MGI:1916974]"
ENSMUSG00000041642,332.5947571,-0.748021654,0.174848045,-4.278124215,1.88E-05,0.000318071,kinesin family member 21B [Source:MGI Symbol	Acc:MGI:109234]
ENSMUSG00000057554,1818.113049,-0.272593052,0.063767345,-4.274806365,1.91E-05,0.00032239,"lectin, galactose binding, soluble 8 [Source:MGI Symbol	Acc:MGI:1928481]"
ENSMUSG00000078713,681.5006229,0.725502146,0.169771701,4.273398589,1.93E-05,0.000324089,translocase of outer mitochondrial membrane 5 [Source:MGI Symbol	Acc:MGI:1915762]
ENSMUSG00000027787,818.0102863,0.470861031,0.110270277,4.270063018,1.95E-05,0.000328625,NMD3 ribosome export adaptor [Source:MGI Symbol	Acc:MGI:2140103]
ENSMUSG00000034850,2608.880702,-0.2856678,0.066907008,-4.269624521,1.96E-05,0.000328646,transmembrane protein 127 [Source:MGI Symbol	Acc:MGI:1916720]
ENSMUSG00000029178,2325.70989,-0.429601488,0.100619229,-4.269576444,1.96E-05,0.000328646,Kruppel-like factor 3 (basic) [Source:MGI Symbol	Acc:MGI:1342773]
ENSMUSG00000024304,1411.898315,-0.403998472,0.09466936,-4.267468066,1.98E-05,0.000331066,cadherin 2 [Source:MGI Symbol	Acc:MGI:88355]
ENSMUSG00000043964,435.316649,0.550394113,0.128973402,4.267500937,1.98E-05,0.000331066,ORAI calcium release-activated calcium modulator 3 [Source:MGI Symbol	Acc:MGI:3039586]
ENSMUSG00000027177,3533.959544,-0.404285941,0.094766446,-4.266129602,1.99E-05,0.000332706,homeodomain interacting protein kinase 3 [Source:MGI Symbol	Acc:MGI:1314882]
ENSMUSG00000034329,267.295956,0.607010252,0.142385355,4.263150875,2.02E-05,0.000336818,BRCA1 interacting protein C-terminal helicase 1 [Source:MGI Symbol	Acc:MGI:2442836]
ENSMUSG00000029616,1036.878296,0.446816666,0.104859096,4.261114989,2.03E-05,0.000339187,endoplasmic reticulum protein 29 [Source:MGI Symbol	Acc:MGI:1914647]
ENSMUSG00000032288,537.162829,0.57886469,0.135846893,4.261155166,2.03E-05,0.000339187,"IMP3, U3 small nucleolar ribonucleoprotein [Source:MGI Symbol	Acc:MGI:1916119]"
ENSMUSG00000018750,1333.832119,-0.417471373,0.097994947,-4.26013163,2.04E-05,0.000340325,zinc finger and BTB domain containing 4 [Source:MGI Symbol	Acc:MGI:1922830]
ENSMUSG00000049881,658.7240145,0.523827731,0.12304131,4.257332213,2.07E-05,0.000344251,RIKEN cDNA 2810025M15 gene [Source:MGI Symbol	Acc:MGI:1917203]
ENSMUSG00000037331,2678.867839,0.340918222,0.080083457,4.257036776,2.07E-05,0.000344345,"La ribonucleoprotein domain family, member 1 [Source:MGI Symbol	Acc:MGI:1890165]"
ENSMUSG00000000555,5521.464706,-0.316147866,0.074294745,-4.255319358,2.09E-05,0.000346636,integrin alpha 5 (fibronectin receptor alpha) [Source:MGI Symbol	Acc:MGI:96604]
ENSMUSG00000059146,38.25236932,-1.557417535,0.366437849,-4.250154665,2.14E-05,0.000354355,"neurotrophic tyrosine kinase, receptor, type 3 [Source:MGI Symbol	Acc:MGI:97385]"
ENSMUSG00000003435,2455.855362,0.328449874,0.077376115,4.244848363,2.19E-05,0.000362088,suppressor of Ty 5 [Source:MGI Symbol	Acc:MGI:1202400]
ENSMUSG00000039239,1829.91969,-0.449818803,0.105966614,-4.244910584,2.19E-05,0.000362088,"transforming growth factor, beta 2 [Source:MGI Symbol	Acc:MGI:98726]"
ENSMUSG00000006678,903.265024,0.472257493,0.111276759,4.243990379,2.20E-05,0.000362718,"polymerase (DNA directed), alpha 1 [Source:MGI Symbol	Acc:MGI:99660]"
ENSMUSG00000020329,878.4313458,0.666207361,0.156969767,4.244176282,2.19E-05,0.000362718,polymerase (RNA) mitochondrial (DNA directed) [Source:MGI Symbol	Acc:MGI:1915843]
ENSMUSG00000051323,1922.491434,-0.453819289,0.106947851,-4.243369867,2.20E-05,0.000363345,protocadherin 19 [Source:MGI Symbol	Acc:MGI:2685563]
ENSMUSG00000063884,1182.675639,0.426840389,0.100676641,4.239716212,2.24E-05,0.000368925,pentatricopeptide repeat domain 3 [Source:MGI Symbol	Acc:MGI:1917206]
ENSMUSG00000037643,2057.041581,0.354929895,0.083732445,4.238857437,2.25E-05,0.000369955,"protein kinase C, iota [Source:MGI Symbol	Acc:MGI:99260]"
ENSMUSG00000006589,2081.187274,0.570327006,0.134582233,4.237758519,2.26E-05,0.000371384,adenine phosphoribosyl transferase [Source:MGI Symbol	Acc:MGI:88061]
ENSMUSG00000020914,4994.935989,0.431352675,0.10187098,4.234303775,2.29E-05,0.000376575,topoisomerase (DNA) II alpha [Source:MGI Symbol	Acc:MGI:98790]
ENSMUSG00000062866,20.77864354,2.861371456,0.675780246,4.234174455,2.29E-05,0.000376575,phosphatase and actin regulator 2 [Source:MGI Symbol	Acc:MGI:2446138]
ENSMUSG00000022098,8464.173506,-0.476604519,0.112612836,-4.232239743,2.31E-05,0.000379437,bone morphogenetic protein 1 [Source:MGI Symbol	Acc:MGI:88176]
ENSMUSG00000034285,17.58191255,2.33486821,0.551938098,4.230308105,2.33E-05,0.000382315,nipsnap homolog 1 [Source:MGI Symbol	Acc:MGI:1278344]
ENSMUSG00000034430,778.31083,0.477143882,0.112820866,4.229216624,2.35E-05,0.000383777,ZXD family zinc finger C [Source:MGI Symbol	Acc:MGI:1933108]
ENSMUSG00000030867,928.3442293,0.508490252,0.120324232,4.226000394,2.38E-05,0.000388499,polo like kinase 1 [Source:MGI Symbol	Acc:MGI:97621]
ENSMUSG00000021662,689.2194839,-0.344425323,0.081500045,-4.226075276,2.38E-05,0.000388499,Rho guanine nucleotide exchange factor (GEF) 28 [Source:MGI Symbol	Acc:MGI:1346016]
ENSMUSG00000040548,835.7913907,0.400825233,0.094873021,4.224860014,2.39E-05,0.00039007,testis expressed gene 2 [Source:MGI Symbol	Acc:MGI:102465]
ENSMUSG00000026490,4014.265099,-0.444350028,0.105219771,-4.223065901,2.41E-05,0.000392785,CDC42 binding protein kinase alpha [Source:MGI Symbol	Acc:MGI:2441841]
ENSMUSG00000029322,405.04187,-5.227366788,1.238834877,-4.219583162,2.45E-05,0.000398492,placenta-specific 8 [Source:MGI Symbol	Acc:MGI:2445289]
ENSMUSG00000025743,1784.680029,-0.46472507,0.110204586,-4.216930405,2.48E-05,0.000402794,syndecan 3 [Source:MGI Symbol	Acc:MGI:1349163]
ENSMUSG00000024286,2493.763283,-0.336062605,0.079756481,-4.213608725,2.51E-05,0.000408348,cyclin Y [Source:MGI Symbol	Acc:MGI:1915224]
ENSMUSG00000056952,1043.058351,0.354626043,0.084203444,4.211538459,2.54E-05,0.000411687,TatD DNase domain containing 2 [Source:MGI Symbol	Acc:MGI:3576210]
ENSMUSG00000022742,611.5055389,0.436653928,0.103691681,4.211079639,2.54E-05,0.000412102,coproporphyrinogen oxidase [Source:MGI Symbol	Acc:MGI:104841]
ENSMUSG00000037851,2008.931109,0.291683297,0.069346515,4.206170956,2.60E-05,0.000420721,isoleucine-tRNA synthetase [Source:MGI Symbol	Acc:MGI:2145219]
ENSMUSG00000055322,2695.679799,-0.492094227,0.117015145,-4.205389208,2.61E-05,0.000421317,tensin 1 [Source:MGI Symbol	Acc:MGI:104552]
ENSMUSG00000024790,475.4008872,0.815190999,0.193842487,4.205429949,2.61E-05,0.000421317,SAC3 domain containing 1 [Source:MGI Symbol	Acc:MGI:1913656]
ENSMUSG00000004069,962.3142386,0.413136384,0.098276138,4.203832119,2.62E-05,0.000423796,DnaJ heat shock protein family (Hsp40) member A3 [Source:MGI Symbol	Acc:MGI:1933786]
ENSMUSG00000036564,340.0944691,-0.473623169,0.112724994,-4.201580786,2.65E-05,0.000427598,N-myc downstream regulated gene 4 [Source:MGI Symbol	Acc:MGI:2384590]
ENSMUSG00000041688,2172.779851,-0.40882869,0.09734211,-4.199916029,2.67E-05,0.000430055,angiomotin [Source:MGI Symbol	Acc:MGI:108440]
ENSMUSG00000025158,452.4035311,0.763958609,0.181902564,4.199823194,2.67E-05,0.000430055,RFNG O-fucosylpeptide 3-beta-N-acetylglucosaminyltransferase [Source:MGI Symbol	Acc:MGI:894275]
ENSMUSG00000027774,877.2091065,0.368583613,0.087792434,4.198352805,2.69E-05,0.00043198,"G elongation factor, mitochondrial 1 [Source:MGI Symbol	Acc:MGI:107339]"
ENSMUSG00000029246,483.685181,0.425594791,0.101371,4.198388014,2.69E-05,0.00043198,phosphoribosyl pyrophosphate amidotransferase [Source:MGI Symbol	Acc:MGI:2387203]
ENSMUSG00000019528,1035.460033,0.278275948,0.06629034,4.197835595,2.69E-05,0.000432423,glycogenin [Source:MGI Symbol	Acc:MGI:1351614]
ENSMUSG00000021025,754.2044154,0.52566931,0.125229071,4.197661992,2.70E-05,0.000432423,"nuclear factor of kappa light polypeptide gene enhancer in B cells inhibitor, alpha [Source:MGI Symbol	Acc:MGI:104741]"
ENSMUSG00000024778,190.5956157,0.804611596,0.191716347,4.196885709,2.71E-05,0.000433469,Fas (TNF receptor superfamily member 6) [Source:MGI Symbol	Acc:MGI:95484]
ENSMUSG00000047187,3571.820769,-0.274994475,0.065541122,-4.195754792,2.72E-05,0.000434321,"RAB2A, member RAS oncogene family [Source:MGI Symbol	Acc:MGI:1928750]"
ENSMUSG00000042599,1254.070301,-0.619115973,0.147553629,-4.195870878,2.72E-05,0.000434321,lysine (K)-specific demethylase 7A [Source:MGI Symbol	Acc:MGI:2443388]
ENSMUSG00000036810,1173.402444,-0.295884952,0.070519363,-4.195797292,2.72E-05,0.000434321,CTD nuclear envelope phosphatase 1 regulatory subunit 1 [Source:MGI Symbol	Acc:MGI:1921981]
ENSMUSG00000022018,35.09621428,2.015548579,0.480517072,4.194541041,2.73E-05,0.000436214,regulator of cell cycle [Source:MGI Symbol	Acc:MGI:1913464]
ENSMUSG00000044258,153.6264651,-0.811253566,0.193522672,-4.19203372,2.76E-05,0.000440621,cytotoxic T lymphocyte-associated protein 2 alpha [Source:MGI Symbol	Acc:MGI:88554]
ENSMUSG00000036432,332.0805132,0.534994225,0.127661939,4.190710494,2.78E-05,0.000442754,siah E3 ubiquitin protein ligase 2 [Source:MGI Symbol	Acc:MGI:108062]
ENSMUSG00000054823,2144.67289,-0.297843003,0.071098839,-4.189140171,2.80E-05,0.000444935,nuclear receptor binding SET domain protein 3 [Source:MGI Symbol	Acc:MGI:2142581]
ENSMUSG00000078671,1390.219567,-0.426847528,0.101889964,-4.189299045,2.80E-05,0.000444935,chromodomain helicase DNA binding protein 2 [Source:MGI Symbol	Acc:MGI:2448567]
ENSMUSG00000046756,735.7710858,0.490914082,0.117204663,4.188520062,2.81E-05,0.000445354,mitchondrial ribosomal protein S7 [Source:MGI Symbol	Acc:MGI:1354367]
ENSMUSG00000027959,154.4997649,0.678535315,0.162000665,4.188472395,2.81E-05,0.000445354,SAS-6 centriolar assembly protein [Source:MGI Symbol	Acc:MGI:1920026]
ENSMUSG00000019796,1456.109247,-0.4242732,0.101363243,-4.18567113,2.84E-05,0.000450432,low density lipoprotein receptor-related protein 11 [Source:MGI Symbol	Acc:MGI:2442989]
ENSMUSG00000005470,350.7181484,0.495129723,0.11830949,4.185038097,2.85E-05,0.000451238,anti-silencing function 1B histone chaperone [Source:MGI Symbol	Acc:MGI:1914179]
ENSMUSG00000004098,2874.249303,-0.377093792,0.090255155,-4.178085895,2.94E-05,0.000464787,"collagen, type V, alpha 3 [Source:MGI Symbol	Acc:MGI:1858212]"
ENSMUSG00000067586,877.0813489,-0.471005127,0.112809403,-4.1752293,2.98E-05,0.00047019,sphingosine-1-phosphate receptor 3 [Source:MGI Symbol	Acc:MGI:1339365]
ENSMUSG00000024899,536.2435722,-0.480393822,0.115090651,-4.174047324,2.99E-05,0.000472167,3'-phosphoadenosine 5'-phosphosulfate synthase 2 [Source:MGI Symbol	Acc:MGI:1330223]
ENSMUSG00000020775,418.2105516,0.706141363,0.169216231,4.173012016,3.01E-05,0.000473847,mitochondrial ribosomal protein L38 [Source:MGI Symbol	Acc:MGI:1926269]
ENSMUSG00000027953,551.3292394,0.520224715,0.124721733,4.17108313,3.03E-05,0.000477402,"solute carrier family 50 (sugar transporter), member 1 [Source:MGI Symbol	Acc:MGI:107417]"
ENSMUSG00000027998,836.3924082,0.406418363,0.097455212,4.17030916,3.04E-05,0.000478551,pleiotropic regulator 1 [Source:MGI Symbol	Acc:MGI:1858197]
ENSMUSG00000063410,2167.064767,-0.299601433,0.071936033,-4.164831192,3.12E-05,0.000489701,serine/threonine kinase 24 [Source:MGI Symbol	Acc:MGI:2385007]
ENSMUSG00000047777,590.5808045,0.500146052,0.12016516,4.162155253,3.15E-05,0.000494515,PHD finger protein 13 [Source:MGI Symbol	Acc:MGI:2446217]
ENSMUSG00000090394,369.3814114,-0.57346041,0.13778687,-4.161938007,3.16E-05,0.000494515,RIKEN cDNA 4930523C07 gene [Source:MGI Symbol	Acc:MGI:1914897]
ENSMUSG00000020806,110.3388803,0.830003617,0.199428011,4.161920953,3.16E-05,0.000494515,rhomboid 5 homolog 2 [Source:MGI Symbol	Acc:MGI:2442473]
ENSMUSG00000039050,1058.609973,-0.286206344,0.0687777,-4.161324725,3.16E-05,0.000495319,oxysterol binding protein-like 2 [Source:MGI Symbol	Acc:MGI:2442832]
ENSMUSG00000022973,1140.921765,-0.424853059,0.102112397,-4.160641341,3.17E-05,0.000496313,synaptojanin 1 [Source:MGI Symbol	Acc:MGI:1354961]
ENSMUSG00000028330,1284.408588,0.270308157,0.06497389,4.160258181,3.18E-05,0.000496657,nuclear cap binding protein subunit 1 [Source:MGI Symbol	Acc:MGI:1891840]
ENSMUSG00000026482,2667.752601,-0.335539844,0.080732038,-4.156216668,3.24E-05,0.000505023,"ral guanine nucleotide dissociation stimulator,-like 1 [Source:MGI Symbol	Acc:MGI:107484]"
ENSMUSG00000009739,1120.68632,-0.455039312,0.109513938,-4.155081259,3.25E-05,0.000507038,"POU domain, class 6, transcription factor 1 [Source:MGI Symbol	Acc:MGI:102935]"
ENSMUSG00000035024,582.7470733,0.460074312,0.110804703,4.152118976,3.29E-05,0.000513143,"non-SMC condensin II complex, subunit D3 [Source:MGI Symbol	Acc:MGI:2142989]"
ENSMUSG00000053080,1644.24436,-0.51787601,0.124781426,-4.150265213,3.32E-05,0.000516809,RIKEN cDNA 2700081O15 gene [Source:MGI Symbol	Acc:MGI:1919667]
ENSMUSG00000058392,429.2325129,0.588858829,0.14196037,4.148050813,3.35E-05,0.000521321,ribosomal RNA processing 1 homolog B (S. cerevisiae) [Source:MGI Symbol	Acc:MGI:1919712]
ENSMUSG00000029994,6481.364848,-0.232110722,0.055962921,-4.147580528,3.36E-05,0.000521881,annexin A4 [Source:MGI Symbol	Acc:MGI:88030]
ENSMUSG00000044030,728.4330733,0.695060067,0.167676713,4.145239095,3.39E-05,0.000526727,interferon regulatory factor 2 binding protein 1 [Source:MGI Symbol	Acc:MGI:2442159]
ENSMUSG00000061353,309547.3834,-0.242449167,0.058502755,-4.14423504,3.41E-05,0.000528522,chemokine (C-X-C motif) ligand 12 [Source:MGI Symbol	Acc:MGI:103556]
ENSMUSG00000020661,684.5073675,-0.39110609,0.094395301,-4.143279233,3.42E-05,0.000530213,DNA methyltransferase 3A [Source:MGI Symbol	Acc:MGI:1261827]
ENSMUSG00000041702,2156.82313,-0.376360202,0.090873402,-4.141588114,3.45E-05,0.000533617,BTB (POZ) domain containing 7 [Source:MGI Symbol	Acc:MGI:1917858]
ENSMUSG00000025762,160.2951524,0.556469859,0.134369861,4.141329433,3.45E-05,0.000533698,"La ribonucleoprotein domain family, member 1B [Source:MGI Symbol	Acc:MGI:1914604]"
ENSMUSG00000021567,915.3467761,-0.576390502,0.139202127,-4.140673095,3.46E-05,0.000534707,naked cuticle 2 [Source:MGI Symbol	Acc:MGI:1919543]
ENSMUSG00000000420,2589.670991,-0.303817944,0.073398336,-4.13930291,3.48E-05,0.000535476,polypeptide N-acetylgalactosaminyltransferase 1 [Source:MGI Symbol	Acc:MGI:894693]
ENSMUSG00000021830,956.5895972,-0.426499093,0.103037948,-4.139242888,3.48E-05,0.000535476,thioredoxin domain containing 16 [Source:MGI Symbol	Acc:MGI:1917811]
ENSMUSG00000043885,842.0172345,-0.374555555,0.090476587,-4.139806431,3.48E-05,0.000535476,"solute carrier family 36 (proton/amino acid symporter), member 4 [Source:MGI Symbol	Acc:MGI:2442595]"
ENSMUSG00000042428,557.1067934,-0.515051495,0.124431741,-4.139229201,3.48E-05,0.000535476,mannoside acetylglucosaminyltransferase 3 [Source:MGI Symbol	Acc:MGI:104532]
ENSMUSG00000034007,479.5768676,-0.554428754,0.133940185,-4.139375751,3.48E-05,0.000535476,S phase cyclin A-associated protein in the ER [Source:MGI Symbol	Acc:MGI:1925976]
ENSMUSG00000030007,6042.415132,0.358326835,0.086612355,4.137133032,3.52E-05,0.000539344,"chaperonin containing Tcp1, subunit 7 (eta) [Source:MGI Symbol	Acc:MGI:107184]"
ENSMUSG00000041355,1992.936198,0.366515399,0.088590609,4.137181161,3.52E-05,0.000539344,"signal sequence receptor, beta [Source:MGI Symbol	Acc:MGI:1913506]"
ENSMUSG00000001017,2607.598213,0.276544076,0.06684896,4.136849338,3.52E-05,0.000539489,chromatin target of PRMT1 [Source:MGI Symbol	Acc:MGI:1913761]
ENSMUSG00000020034,1004.706287,-0.380540876,0.092034748,-4.134752195,3.55E-05,0.000543794,t-complex 11 (mouse) like 2 [Source:MGI Symbol	Acc:MGI:2444679]
ENSMUSG00000002949,857.3394446,0.363356084,0.087882196,4.134581303,3.56E-05,0.000543794,translocase of inner mitochondrial membrane 44 [Source:MGI Symbol	Acc:MGI:1343262]
ENSMUSG00000005718,163.3079565,0.608848968,0.147277132,4.134036023,3.56E-05,0.000544561,transcription factor AP4 [Source:MGI Symbol	Acc:MGI:103239]
ENSMUSG00000029463,241.5151967,0.626720854,0.151626638,4.1333163,3.58E-05,0.000545744,"family with sequence similarity 216, member A [Source:MGI Symbol	Acc:MGI:1916198]"
ENSMUSG00000022325,331.8317163,0.422106749,0.102187179,4.130721237,3.62E-05,0.000551411,"processing of precursor 1, ribonuclease P/MRP family, (S. cerevisiae) [Source:MGI Symbol	Acc:MGI:1914974]"
ENSMUSG00000036875,194.0577376,0.742017755,0.179662139,4.130073028,3.63E-05,0.000552437,DNA replication helicase/nuclease 2 [Source:MGI Symbol	Acc:MGI:2443732]
ENSMUSG00000023572,1115.564181,-0.305058003,0.07393531,-4.126012372,3.69E-05,0.000561738,cyclin D-type binding-protein 1 [Source:MGI Symbol	Acc:MGI:109595]
ENSMUSG00000035181,2098.016118,-0.350654757,0.085005453,-4.125085452,3.71E-05,0.000563464,HEAT repeat containing 5A [Source:MGI Symbol	Acc:MGI:2444133]
ENSMUSG00000020015,1009.394651,-0.416876083,0.101094164,-4.123641435,3.73E-05,0.000566467,cyclin-dependent kinase 17 [Source:MGI Symbol	Acc:MGI:97517]
ENSMUSG00000051285,1783.972057,-0.585893176,0.142171586,-4.121028639,3.77E-05,0.000572382,protein-L-isoaspartate (D-aspartate) O-methyltransferase domain containing 1 [Source:MGI Symbol	Acc:MGI:2441773]
ENSMUSG00000041438,759.3323309,0.384688255,0.093374464,4.119844327,3.79E-05,0.000574782,UTP4 small subunit processome component [Source:MGI Symbol	Acc:MGI:1096573]
ENSMUSG00000026974,501.5666904,0.511919701,0.124354918,4.116601967,3.84E-05,0.000581812,"zinc finger, MYND domain containing 19 [Source:MGI Symbol	Acc:MGI:1914437]"
ENSMUSG00000032698,22.66414795,-5.575175223,1.354262722,-4.116760457,3.84E-05,0.000581812,LIM domain only 2 [Source:MGI Symbol	Acc:MGI:102811]
ENSMUSG00000032586,212.3312625,0.699510945,0.169960074,4.115736873,3.86E-05,0.000583442,TRAF-interacting protein [Source:MGI Symbol	Acc:MGI:1096377]
ENSMUSG00000017707,6851.597031,-0.299074375,0.072670642,-4.11547729,3.86E-05,0.000583543,serine incorporator 3 [Source:MGI Symbol	Acc:MGI:1349457]
ENSMUSG00000027601,917.0013258,0.420731142,0.102242028,4.115050844,3.87E-05,0.000584066,mitochondrial fission regulator 1 [Source:MGI Symbol	Acc:MGI:1914722]
ENSMUSG00000030102,3046.199392,0.375159867,0.091238296,4.111868386,3.92E-05,0.000591615,"inositol 1,4,5-trisphosphate receptor 1 [Source:MGI Symbol	Acc:MGI:96623]"
ENSMUSG00000036943,1605.041645,-0.39629469,0.096389464,-4.111390103,3.93E-05,0.000592279,"RAB8B, member RAS oncogene family [Source:MGI Symbol	Acc:MGI:2442982]"
ENSMUSG00000024892,1084.045252,0.427233564,0.1039503,4.109979123,3.96E-05,0.000595344,pyruvate carboxylase [Source:MGI Symbol	Acc:MGI:97520]
ENSMUSG00000006219,1679.395667,-0.474789712,0.11558954,-4.107549116,4.00E-05,0.00060107,filamin binding LIM protein 1 [Source:MGI Symbol	Acc:MGI:1921452]
ENSMUSG00000018796,1358.793105,-0.299670089,0.07299485,-4.105359317,4.04E-05,0.000606218,acyl-CoA synthetase long-chain family member 1 [Source:MGI Symbol	Acc:MGI:102797]
ENSMUSG00000002365,3298.647357,-0.162484049,0.03960165,-4.102961559,4.08E-05,0.000611446,sorting nexin 9 [Source:MGI Symbol	Acc:MGI:1913866]
ENSMUSG00000025574,1365.735525,0.549406677,0.133912175,4.102738801,4.08E-05,0.000611446,thymidine kinase 1 [Source:MGI Symbol	Acc:MGI:98763]
ENSMUSG00000031985,1025.459423,0.321002469,0.078241418,4.102717948,4.08E-05,0.000611446,glyceronephosphate O-acyltransferase [Source:MGI Symbol	Acc:MGI:1343460]
ENSMUSG00000078789,210.5407472,0.816937273,0.199141251,4.102300596,4.09E-05,0.000611973,diphthamide biosynthesis 1 [Source:MGI Symbol	Acc:MGI:2151233]
ENSMUSG00000028948,747.4687664,0.347764278,0.084816899,4.100176748,4.13E-05,0.000617034,nucleolar protein 9 [Source:MGI Symbol	Acc:MGI:1921285]
ENSMUSG00000042190,403.7619866,-0.631049601,0.153963467,-4.09869701,4.15E-05,0.000620407,chemokine-like receptor 1 [Source:MGI Symbol	Acc:MGI:109603]
ENSMUSG00000024077,1188.549954,-0.391874465,0.095651966,-4.096878307,4.19E-05,0.000624711,"striatin, calmodulin binding protein [Source:MGI Symbol	Acc:MGI:1333757]"
ENSMUSG00000031875,2790.073511,-0.323570141,0.079053077,-4.093074601,4.26E-05,0.000634348,CKLF-like MARVEL transmembrane domain containing 3 [Source:MGI Symbol	Acc:MGI:2447162]
ENSMUSG00000031781,819.0138901,0.495932812,0.121169165,4.09289618,4.26E-05,0.000634348,cytokine induced apoptosis inhibitor 1 [Source:MGI Symbol	Acc:MGI:1922083]
ENSMUSG00000018651,413.6358467,0.452507784,0.11056885,4.092543092,4.27E-05,0.000634719,transcriptional adaptor 2A [Source:MGI Symbol	Acc:MGI:2144471]
ENSMUSG00000061778,988.6468786,-0.507127576,0.123976813,-4.090503418,4.30E-05,0.000639727,motile sperm domain containing 2 [Source:MGI Symbol	Acc:MGI:1924013]
ENSMUSG00000036941,361.0273701,-0.528911114,0.12933469,-4.089476029,4.32E-05,0.000641965,elaC ribonuclease Z 1 [Source:MGI Symbol	Acc:MGI:1890495]
ENSMUSG00000001524,329.1229194,0.644227248,0.157573104,4.08843407,4.34E-05,0.000643861,"general transcription factor II H, polypeptide 4 [Source:MGI Symbol	Acc:MGI:1338799]"
ENSMUSG00000026303,166.7119823,-0.849794572,0.207857183,-4.088357972,4.34E-05,0.000643861,melanophilin [Source:MGI Symbol	Acc:MGI:2176380]
ENSMUSG00000027130,575.855924,-0.438816053,0.107441315,-4.084239412,4.42E-05,0.000654774,"solute carrier family 12, member 6 [Source:MGI Symbol	Acc:MGI:2135960]"
ENSMUSG00000060224,286.1883425,-0.66664159,0.163280384,-4.082802675,4.45E-05,0.000658222,pyridine nucleotide-disulphide oxidoreductase domain 2 [Source:MGI Symbol	Acc:MGI:1921830]
ENSMUSG00000020682,559.7500393,-0.606733467,0.148709815,-4.079982653,4.50E-05,0.000665638,matrix metallopeptidase 28 (epilysin) [Source:MGI Symbol	Acc:MGI:2153062]
ENSMUSG00000041734,5396.531467,0.3263194,0.079986008,4.079706032,4.51E-05,0.00066581,kirre like nephrin family adhesion molecule 1 [Source:MGI Symbol	Acc:MGI:1891396]
ENSMUSG00000031168,1091.502121,-0.396372082,0.097191728,-4.078249147,4.54E-05,0.000669372,phenylalkylamine Ca2+ antagonist (emopamil) binding protein [Source:MGI Symbol	Acc:MGI:107822]
ENSMUSG00000021569,426.9269695,0.651565412,0.159783263,4.077807646,4.55E-05,0.00067002,thyroid hormone receptor interactor 13 [Source:MGI Symbol	Acc:MGI:1916966]
ENSMUSG00000029752,1637.865865,0.35078611,0.086051315,4.076475875,4.57E-05,0.000673242,asparagine synthetase [Source:MGI Symbol	Acc:MGI:1350929]
ENSMUSG00000040618,2536.715479,0.357719537,0.087786897,4.07486251,4.60E-05,0.000677298,phosphoenolpyruvate carboxykinase 2 (mitochondrial) [Source:MGI Symbol	Acc:MGI:1860456]
ENSMUSG00000054309,853.9390108,0.353584544,0.086786677,4.074179992,4.62E-05,0.000678657,cleavage and polyadenylation specificity factor 3 [Source:MGI Symbol	Acc:MGI:1859328]
ENSMUSG00000026509,6919.500933,-0.22233663,0.054623614,-4.070339037,4.69E-05,0.000689306,calpain 2 [Source:MGI Symbol	Acc:MGI:88264]
ENSMUSG00000044148,885.0328726,-0.389313133,0.095663487,-4.06961053,4.71E-05,0.000690825,RIKEN cDNA 1810030O07 gene [Source:MGI Symbol	Acc:MGI:1916405]
ENSMUSG00000027496,762.3856789,0.426637945,0.104919732,4.066327063,4.78E-05,0.000699978,aurora kinase A [Source:MGI Symbol	Acc:MGI:894678]
ENSMUSG00000032397,586.5607078,0.549570559,0.135222603,4.064191537,4.82E-05,0.000705765,timeless interacting protein [Source:MGI Symbol	Acc:MGI:1921571]
ENSMUSG00000045092,1602.578392,-0.38515947,0.094780105,-4.063716429,4.83E-05,0.000706551,sphingosine-1-phosphate receptor 1 [Source:MGI Symbol	Acc:MGI:1096355]
ENSMUSG00000036257,1643.514142,-0.429403483,0.105735315,-4.061116967,4.88E-05,0.000713807,patatin-like phospholipase domain containing 8 [Source:MGI Symbol	Acc:MGI:1914702]
ENSMUSG00000028583,704.0051804,-0.443372743,0.109184317,-4.060773155,4.89E-05,0.000714201,podoplanin [Source:MGI Symbol	Acc:MGI:103098]
ENSMUSG00000032555,1898.186299,0.286530578,0.070586593,4.059277602,4.92E-05,0.000717961,topoisomerase (DNA) II binding protein 1 [Source:MGI Symbol	Acc:MGI:1920018]
ENSMUSG00000029875,33.84617069,1.722464536,0.424344588,4.059117478,4.93E-05,0.000717961,coiled-coil domain containing 184 [Source:MGI Symbol	Acc:MGI:2146066]
ENSMUSG00000038733,4553.500326,-0.334105606,0.082331848,-4.058036037,4.95E-05,0.000720631,WD repeat domain 26 [Source:MGI Symbol	Acc:MGI:1923825]
ENSMUSG00000028378,935.4673308,-0.395749177,0.09755479,-4.056686257,4.98E-05,0.000723478,prostaglandin reductase 1 [Source:MGI Symbol	Acc:MGI:1914353]
ENSMUSG00000063873,267.5001276,-0.704477879,0.173649358,-4.056898828,4.97E-05,0.000723478,"solute carrier family 24 (sodium/potassium/calcium exchanger), member 3 [Source:MGI Symbol	Acc:MGI:2137513]"
ENSMUSG00000039242,602.2055843,0.396699352,0.097818042,4.055482436,5.00E-05,0.000726548,"UDP-GalNAc:betaGlcNAc beta 1,3-galactosaminyltransferase, polypeptide 2 [Source:MGI Symbol	Acc:MGI:2145517]"
ENSMUSG00000025220,2662.656509,-0.358933674,0.088534965,-4.054146015,5.03E-05,0.000730045,meningioma expressed antigen 5 (hyaluronidase) [Source:MGI Symbol	Acc:MGI:1932139]
ENSMUSG00000024529,50729.35265,-0.413049999,0.101959808,-4.05110609,5.10E-05,0.00073892,lysyl oxidase [Source:MGI Symbol	Acc:MGI:96817]
ENSMUSG00000040003,254.629711,-0.706973753,0.174650634,-4.047931206,5.17E-05,0.000748329,"membrane associated guanylate kinase, WW and PDZ domain containing 2 [Source:MGI Symbol	Acc:MGI:1354953]"
ENSMUSG00000025586,492.5148807,-0.515083953,0.127290125,-4.04653506,5.20E-05,0.000752117,cytoplasmic polyadenylation element binding protein 1 [Source:MGI Symbol	Acc:MGI:108442]
ENSMUSG00000029175,809.9395047,-0.334534906,0.082705419,-4.044897084,5.23E-05,0.000756015,"solute carrier family 35, member F6 [Source:MGI Symbol	Acc:MGI:1922169]"
ENSMUSG00000022945,581.6664424,0.447747066,0.110691429,4.045002139,5.23E-05,0.000756015,"chromatin assembly factor 1, subunit B (p60) [Source:MGI Symbol	Acc:MGI:1314881]"
ENSMUSG00000034591,922.7721054,-0.408452756,0.10104576,-4.042255272,5.29E-05,0.00076389,"solute carrier family 41, member 2 [Source:MGI Symbol	Acc:MGI:2442940]"
ENSMUSG00000026014,1240.378051,-0.502141731,0.124240128,-4.04170328,5.31E-05,0.000764995,Ras association (RalGDS/AF-6) and pleckstrin homology domains 1 [Source:MGI Symbol	Acc:MGI:1924550]
ENSMUSG00000020413,297.3837075,0.473207882,0.117219385,4.036942212,5.42E-05,0.000779972,HUS1 checkpoint clamp component [Source:MGI Symbol	Acc:MGI:1277962]
ENSMUSG00000032035,933.8955568,0.360914105,0.089438142,4.035348873,5.45E-05,0.000784149,"E26 avian leukemia oncogene 1, 5' domain [Source:MGI Symbol	Acc:MGI:95455]"
ENSMUSG00000029610,373.190312,0.486906447,0.120662902,4.035262195,5.45E-05,0.000784149,aminoacyl tRNA synthetase complex-interacting multifunctional protein 2 [Source:MGI Symbol	Acc:MGI:2385237]
ENSMUSG00000028268,260.4626569,1.864863504,0.462209682,4.034669927,5.47E-05,0.000785418,guanylate binding protein 3 [Source:MGI Symbol	Acc:MGI:1926263]
ENSMUSG00000028995,1712.334734,-0.307282426,0.076172169,-4.034051123,5.48E-05,0.000786778,"family with sequence similarity 126, member A [Source:MGI Symbol	Acc:MGI:2149839]"
ENSMUSG00000018841,256.8479706,0.555373316,0.137746779,4.031842479,5.53E-05,0.000793492,RAD51 paralog D [Source:MGI Symbol	Acc:MGI:1261809]
ENSMUSG00000039046,709.3412963,-0.447658103,0.111083326,-4.029930666,5.58E-05,0.000798906,USP6 N-terminal like [Source:MGI Symbol	Acc:MGI:2138893]
ENSMUSG00000017737,56.3270806,5.20312959,1.29115687,4.029819853,5.58E-05,0.000798906,matrix metallopeptidase 9 [Source:MGI Symbol	Acc:MGI:97011]
ENSMUSG00000027346,972.6334981,-0.44734953,0.111047587,-4.028448909,5.61E-05,0.000802853,glycerophosphocholine phosphodiesterase 1 [Source:MGI Symbol	Acc:MGI:104898]
ENSMUSG00000026023,65.08369045,-2.374431698,0.589487213,-4.027961332,5.63E-05,0.000803795,cyclin-dependent kinase 15 [Source:MGI Symbol	Acc:MGI:3583944]
ENSMUSG00000008373,777.9944622,0.404236228,0.100400456,4.02623898,5.67E-05,0.000808973,pre-mRNA processing factor 31 [Source:MGI Symbol	Acc:MGI:1916238]
ENSMUSG00000026341,11702.40704,-0.334452997,0.08309843,-4.024781198,5.70E-05,0.000813269,ARP3 actin-related protein 3 [Source:MGI Symbol	Acc:MGI:1921367]
ENSMUSG00000050332,692.6791486,-0.432559351,0.107611687,-4.019631714,5.83E-05,0.000830503,APC membrane recruitment 1 [Source:MGI Symbol	Acc:MGI:1919595]
ENSMUSG00000033863,1807.13914,-0.395732183,0.098463662,-4.019068279,5.84E-05,0.000831744,Kruppel-like factor 9 [Source:MGI Symbol	Acc:MGI:1333856]
ENSMUSG00000033282,1004.973973,-0.441132765,0.10980684,-4.017352349,5.89E-05,0.000836471,Rpgrip1-like [Source:MGI Symbol	Acc:MGI:1920563]
ENSMUSG00000054404,877.8160046,-1.169488384,0.291112323,-4.017309792,5.89E-05,0.000836471,schlafen 5 [Source:MGI Symbol	Acc:MGI:1329004]
ENSMUSG00000059323,476.3415041,0.501856547,0.12495288,4.016366403,5.91E-05,0.000839073,"tonsoku-like, DNA repair protein [Source:MGI Symbol	Acc:MGI:1919999]"
ENSMUSG00000042379,470.2038233,-1.068268733,0.266080531,-4.014832381,5.95E-05,0.000843794,endothelial cell-specific molecule 1 [Source:MGI Symbol	Acc:MGI:1918940]
ENSMUSG00000027006,8383.786925,-0.294500166,0.073377453,-4.013496709,5.98E-05,0.000847827,DnaJ heat shock protein family (Hsp40) member C10 [Source:MGI Symbol	Acc:MGI:1914111]
ENSMUSG00000037334,21.4149272,-1.929805933,0.480958308,-4.012418338,6.01E-05,0.00085095,"histocompatibility 2, M region locus 1 [Source:MGI Symbol	Acc:MGI:95913]"
ENSMUSG00000060733,1245.005607,-0.272220513,0.067877838,-4.010447615,6.06E-05,0.000856819,inositol polyphosphate multikinase [Source:MGI Symbol	Acc:MGI:1916968]
ENSMUSG00000023074,523.0618323,-0.594800339,0.148315404,-4.010374666,6.06E-05,0.000856819,motile sperm domain containing 1 [Source:MGI Symbol	Acc:MGI:1917630]
ENSMUSG00000029701,1645.588531,0.272983441,0.068085617,4.009414229,6.09E-05,0.000859545,RNA binding motif protein 28 [Source:MGI Symbol	Acc:MGI:2655711]
ENSMUSG00000021171,5507.8155,-0.343699112,0.085753898,-4.007970722,6.12E-05,0.000862929,extended synaptotagmin-like protein 2 [Source:MGI Symbol	Acc:MGI:1261845]
ENSMUSG00000024423,2455.943678,-0.332823378,0.083042748,-4.007856049,6.13E-05,0.000862929,"impact, RWD domain protein [Source:MGI Symbol	Acc:MGI:1098233]"
ENSMUSG00000002210,328.4032904,0.517381383,0.12908079,4.008198152,6.12E-05,0.000862929,"smg-9 homolog, nonsense mediated mRNA decay factor (C. elegans) [Source:MGI Symbol	Acc:MGI:1919247]"
ENSMUSG00000038335,654.8515363,0.365077773,0.091148306,4.005316067,6.19E-05,0.000871481,TSR1 20S rRNA accumulation [Source:MGI Symbol	Acc:MGI:2144566]
ENSMUSG00000039058,472.236075,0.516857435,0.129065469,4.004614377,6.21E-05,0.000873297,adenylate kinase 5 [Source:MGI Symbol	Acc:MGI:2677491]
ENSMUSG00000024777,1106.752511,-0.383994855,0.095908913,-4.00374527,6.23E-05,0.000875737,"protein phosphatase 2, regulatory subunit B', beta [Source:MGI Symbol	Acc:MGI:2388480]"
ENSMUSG00000033762,219.176785,0.799020541,0.199588628,4.003337012,6.25E-05,0.000876474,RecQ protein-like 4 [Source:MGI Symbol	Acc:MGI:1931028]
ENSMUSG00000036188,720.0279234,-0.41362166,0.103339548,-4.002549521,6.27E-05,0.000878619,ankyrin repeat and MYND domain containing 2 [Source:MGI Symbol	Acc:MGI:2144755]
ENSMUSG00000025580,1755.189622,0.364977888,0.091229471,4.000657719,6.32E-05,0.000884891,eukaryotic translation initiation factor 4A3 [Source:MGI Symbol	Acc:MGI:1923731]
ENSMUSG00000027671,701.0219627,0.37415026,0.093530066,4.000320694,6.33E-05,0.00088537,actin-like 6A [Source:MGI Symbol	Acc:MGI:1861453]
ENSMUSG00000022946,743.2553274,-0.58741955,0.146862615,-3.999789524,6.34E-05,0.000886577,dopey family member 2 [Source:MGI Symbol	Acc:MGI:1917278]
ENSMUSG00000026353,2615.89428,-0.188516371,0.047137089,-3.999321411,6.35E-05,0.00088755,UBX domain protein 4 [Source:MGI Symbol	Acc:MGI:1915062]
ENSMUSG00000027680,1821.671281,0.330711062,0.082756358,3.996201263,6.44E-05,0.000898532,"fragile X mental retardation gene 1, autosomal homolog [Source:MGI Symbol	Acc:MGI:104860]"
ENSMUSG00000027613,1451.989488,0.542301329,0.135737298,3.995227095,6.46E-05,0.000901441,eukaryotic translation initiation factor 6 [Source:MGI Symbol	Acc:MGI:1196288]
ENSMUSG00000001305,431.3784558,0.445691777,0.11158296,3.994263811,6.49E-05,0.000904318,ribosomal RNA processing 15 homolog (S. cerevisiae) [Source:MGI Symbol	Acc:MGI:1914473]
ENSMUSG00000021282,6242.894406,-0.343974866,0.086123072,-3.993992076,6.50E-05,0.000904561,eukaryotic translation initiation factor 5 [Source:MGI Symbol	Acc:MGI:95309]
ENSMUSG00000019916,5004.504108,-0.213270468,0.053412918,-3.99286307,6.53E-05,0.000908083,"procollagen-proline, 2-oxoglutarate 4-dioxygenase (proline 4-hydroxylase), alpha 1 polypeptide [Source:MGI Symbol	Acc:MGI:97463]"
ENSMUSG00000045954,1120.684668,-0.405255624,0.101589778,-3.989137807,6.63E-05,0.000921653,caveolae associated 2 [Source:MGI Symbol	Acc:MGI:99513]
ENSMUSG00000019978,7888.550942,-0.208544209,0.05228591,-3.98853554,6.65E-05,0.000922615,erythrocyte membrane protein band 4.1 like 2 [Source:MGI Symbol	Acc:MGI:103009]
ENSMUSG00000068922,675.4420506,0.487682941,0.122275854,3.988383037,6.65E-05,0.000922615,"misato 1, mitochondrial distribution and morphology regulator [Source:MGI Symbol	Acc:MGI:2385175]"
ENSMUSG00000024525,396.9049549,0.601887106,0.150914434,3.988267317,6.66E-05,0.000922615,inositol (myo)-1(or 4)-monophosphatase 2 [Source:MGI Symbol	Acc:MGI:2149728]
ENSMUSG00000015568,9219.928847,-0.260598454,0.065380177,-3.985894002,6.72E-05,0.000931073,lipoprotein lipase [Source:MGI Symbol	Acc:MGI:96820]
ENSMUSG00000030116,606.984219,-0.518575856,0.130119491,-3.98538183,6.74E-05,0.000932269,microfibrillar associated protein 5 [Source:MGI Symbol	Acc:MGI:1354387]
ENSMUSG00000054079,616.9860505,0.304839087,0.076533955,3.983056777,6.80E-05,0.00094062,UTP18 small subunit processome component [Source:MGI Symbol	Acc:MGI:1923402]
ENSMUSG00000022150,2226.461719,-0.387666035,0.097370878,-3.981334492,6.85E-05,0.000946184,"disabled 2, mitogen-responsive phosphoprotein [Source:MGI Symbol	Acc:MGI:109175]"
ENSMUSG00000021936,995.0286812,-0.459315713,0.115369974,-3.981241374,6.86E-05,0.000946184,mitogen-activated protein kinase 8 [Source:MGI Symbol	Acc:MGI:1346861]
ENSMUSG00000074476,329.9609378,0.765481422,0.192694029,3.972522788,7.11E-05,0.000980651,"SPC24, NDC80 kinetochore complex component, homolog (S. cerevisiae) [Source:MGI Symbol	Acc:MGI:1914879]"
ENSMUSG00000028622,698.438861,0.497421456,0.125247371,3.971512159,7.14E-05,0.000983966,mitochondrial ribosomal protein L37 [Source:MGI Symbol	Acc:MGI:1926268]
ENSMUSG00000034773,118.353358,0.700835266,0.176550085,3.969611615,7.20E-05,0.000990986,cDNA sequence BC030867 [Source:MGI Symbol	Acc:MGI:2387601]
ENSMUSG00000041199,357.2834045,0.617221334,0.155561317,3.967704468,7.26E-05,0.000998081,RNA pseudouridylate synthase domain containing 1 [Source:MGI Symbol	Acc:MGI:1919186]
ENSMUSG00000034120,3770.461263,0.285567445,0.071983582,3.96711911,7.27E-05,0.000998106,serine/arginine-rich splicing factor 2 [Source:MGI Symbol	Acc:MGI:98284]
ENSMUSG00000004356,2027.916665,0.407028224,0.102601492,3.967078997,7.28E-05,0.000998106,UTP20 small subunit processome component [Source:MGI Symbol	Acc:MGI:1917933]
ENSMUSG00000041147,313.2522405,0.595805498,0.15018439,3.967159969,7.27E-05,0.000998106,"breast cancer 2, early onset [Source:MGI Symbol	Acc:MGI:109337]"
ENSMUSG00000022892,14260.86223,-0.317146591,0.079966482,-3.96599402,7.31E-05,0.001001791,amyloid beta (A4) precursor protein [Source:MGI Symbol	Acc:MGI:88059]
ENSMUSG00000046295,258.5459265,0.779261791,0.196529112,3.965121426,7.34E-05,0.001004595,ankyrin repeat and LEM domain containing 1 [Source:MGI Symbol	Acc:MGI:1918775]
ENSMUSG00000025006,1449.386716,-0.356437161,0.089905029,-3.964596473,7.35E-05,0.001005939,sorbin and SH3 domain containing 1 [Source:MGI Symbol	Acc:MGI:700014]
ENSMUSG00000005125,1491.919862,-0.301780005,0.076134899,-3.963753932,7.38E-05,0.001008628,N-myc downstream regulated gene 1 [Source:MGI Symbol	Acc:MGI:1341799]
ENSMUSG00000020471,805.1796052,0.54730638,0.138151003,3.961653314,7.44E-05,0.001016668,"polymerase (DNA directed), delta 2, regulatory subunit [Source:MGI Symbol	Acc:MGI:1097163]"
ENSMUSG00000022391,2868.377315,0.279071355,0.070573737,3.954323049,7.68E-05,0.001047442,RAN GTPase activating protein 1 [Source:MGI Symbol	Acc:MGI:103071]
ENSMUSG00000001056,929.7573143,0.541180743,0.13691297,3.952735388,7.73E-05,0.001052607,NHP2 ribonucleoprotein [Source:MGI Symbol	Acc:MGI:1098547]
ENSMUSG00000033773,200.1685417,0.689558019,0.174450508,3.952742975,7.73E-05,0.001052607,RNA polymerase II associated protein 2 [Source:MGI Symbol	Acc:MGI:2141142]
ENSMUSG00000002831,3884.562746,0.376239372,0.095209051,3.951718561,7.76E-05,0.001056183,perilipin 4 [Source:MGI Symbol	Acc:MGI:1929709]
ENSMUSG00000031214,667.2837144,-0.392621642,0.099414355,-3.94934558,7.84E-05,0.001065793,oligophrenin 1 [Source:MGI Symbol	Acc:MGI:2151070]
ENSMUSG00000019699,1686.06618,-0.407162266,0.103132607,-3.947948933,7.88E-05,0.00107111,thymoma viral proto-oncogene 3 [Source:MGI Symbol	Acc:MGI:1345147]
ENSMUSG00000004698,122.2493272,-0.894843745,0.226737154,-3.946612764,7.93E-05,0.00107618,histone deacetylase 9 [Source:MGI Symbol	Acc:MGI:1931221]
ENSMUSG00000025366,6034.627119,-0.360905978,0.091470517,-3.945598983,7.96E-05,0.001079112,extended synaptotagmin-like protein 1 [Source:MGI Symbol	Acc:MGI:1344426]
ENSMUSG00000032078,665.8549491,0.350548132,0.088846432,3.945551044,7.96E-05,0.001079112,ZPR1 zinc finger [Source:MGI Symbol	Acc:MGI:1330262]
ENSMUSG00000020091,4751.248599,0.288216267,0.073058185,3.945023623,7.98E-05,0.001080566,eukaryotic translation initiation factor 4E binding protein 2 [Source:MGI Symbol	Acc:MGI:109198]
ENSMUSG00000033161,4857.031456,0.277804826,0.070429576,3.94443415,8.00E-05,0.001082303,"ATPase, Na+/K+ transporting, alpha 1 polypeptide [Source:MGI Symbol	Acc:MGI:88105]"
ENSMUSG00000074886,1443.470908,0.426627627,0.108192428,3.943229993,8.04E-05,0.001086827,G protein-coupled receptor kinase 6 [Source:MGI Symbol	Acc:MGI:1347078]
ENSMUSG00000057421,849.9987796,0.347826231,0.088256871,3.941066879,8.11E-05,0.001094809,LAS1-like (S. cerevisiae) [Source:MGI Symbol	Acc:MGI:1923380]
ENSMUSG00000026705,697.66679,-0.325042246,0.082471449,-3.941269977,8.11E-05,0.001094809,kelch-like 20 [Source:MGI Symbol	Acc:MGI:2444855]
ENSMUSG00000031812,5081.975215,-0.275543167,0.06992581,-3.940507357,8.13E-05,0.001096306,microtubule-associated protein 1 light chain 3 beta [Source:MGI Symbol	Acc:MGI:1914693]
ENSMUSG00000053841,1639.819509,0.280997022,0.071313046,3.940331213,8.14E-05,0.001096306,taxilin alpha [Source:MGI Symbol	Acc:MGI:105968]
ENSMUSG00000035891,1044.405921,-0.4501601,0.11428887,-3.938792123,8.19E-05,0.001102425,ceramide kinase [Source:MGI Symbol	Acc:MGI:2386052]
ENSMUSG00000015697,1204.36567,0.28552907,0.072496159,3.938540642,8.20E-05,0.001102645,"SET domain, bifurcated 1 [Source:MGI Symbol	Acc:MGI:1934229]"
ENSMUSG00000058571,1726.229749,-0.509004505,0.12926364,-3.937723763,8.23E-05,0.001105467,glypican 6 [Source:MGI Symbol	Acc:MGI:1346322]
ENSMUSG00000024135,508.7317598,0.41563189,0.105571764,3.936960734,8.25E-05,0.001108047,S1 RNA binding domain 1 [Source:MGI Symbol	Acc:MGI:1925836]
ENSMUSG00000026245,967.4737843,0.322749483,0.082051085,3.933518753,8.37E-05,0.001123091,"phenylalanyl-tRNA synthetase, beta subunit [Source:MGI Symbol	Acc:MGI:1346035]"
ENSMUSG00000020300,939.0622178,-0.564284111,0.143496411,-3.932391798,8.41E-05,0.001127417,cytoplasmic polyadenylation element binding protein 4 [Source:MGI Symbol	Acc:MGI:1914829]
ENSMUSG00000021895,205.8264816,-0.795455997,0.202383367,-3.930441572,8.48E-05,0.001135642,Rho guanine nucleotide exchange factor (GEF) 3 [Source:MGI Symbol	Acc:MGI:1918954]
ENSMUSG00000034880,551.6068177,0.50271875,0.127951011,3.928993952,8.53E-05,0.001141535,mitochondrial ribosomal protein L34 [Source:MGI Symbol	Acc:MGI:2137227]
ENSMUSG00000009112,1059.695967,0.344649318,0.087743463,3.927920185,8.57E-05,0.001145675,BCL2-like 13 (apoptosis facilitator) [Source:MGI Symbol	Acc:MGI:2136959]
ENSMUSG00000052146,124.1158953,0.838555616,0.213571466,3.926346671,8.62E-05,0.001152221,ribosomal protein S10 [Source:MGI Symbol	Acc:MGI:1914347]
ENSMUSG00000020580,5654.639971,-0.425877151,0.108475237,-3.926031077,8.64E-05,0.001152762,Rho-associated coiled-coil containing protein kinase 2 [Source:MGI Symbol	Acc:MGI:107926]
ENSMUSG00000003235,1881.423839,0.288381162,0.07347558,3.92485725,8.68E-05,0.001157423,"eukaryotic translation initiation factor 2B, subunit 5 epsilon [Source:MGI Symbol	Acc:MGI:2446176]"
ENSMUSG00000107881,1237.236022,-0.552745735,0.140937279,-3.921927112,8.78E-05,0.001170608,"predicted gene, 44250 [Source:MGI Symbol	Acc:MGI:5690642]"
ENSMUSG00000019189,1717.394509,-0.272939267,0.069602175,-3.92141867,8.80E-05,0.001172096,ring finger protein 145 [Source:MGI Symbol	Acc:MGI:1921565]
ENSMUSG00000032498,290.6987682,0.500923828,0.127803974,3.919469901,8.87E-05,0.001180622,mutL homolog 1 [Source:MGI Symbol	Acc:MGI:101938]
ENSMUSG00000002660,579.8118128,0.568860614,0.145147777,3.919182416,8.88E-05,0.00118104,caseinolytic mitochondrial matrix peptidase proteolytic subunit [Source:MGI Symbol	Acc:MGI:1858213]
ENSMUSG00000005625,1764.020959,0.269384672,0.068754961,3.918039782,8.93E-05,0.001184665,"proteasome (prosome, macropain) 26S subunit, non-ATPase, 4 [Source:MGI Symbol	Acc:MGI:1201670]"
ENSMUSG00000024747,50.01286878,1.617847075,0.412922533,3.918040179,8.93E-05,0.001184665,"aldehyde dehydrogenase family 1, subfamily A7 [Source:MGI Symbol	Acc:MGI:1347050]"
ENSMUSG00000001424,5025.537273,0.356319758,0.091002917,3.915476242,9.02E-05,0.001196323,staphylococcal nuclease and tudor domain containing 1 [Source:MGI Symbol	Acc:MGI:1929266]
ENSMUSG00000035493,90.29575694,-1.253019085,0.320094382,-3.914530073,9.06E-05,0.001200021,"transforming growth factor, beta induced [Source:MGI Symbol	Acc:MGI:99959]"
ENSMUSG00000111465,14.20762171,3.838722725,0.980694582,3.914289726,9.07E-05,0.001200214,"predicted gene, 47113 [Source:MGI Symbol	Acc:MGI:6095855]"
ENSMUSG00000028195,4568.238551,0.393025775,0.100423584,3.913680021,9.09E-05,0.001201244,cysteine rich protein 61 [Source:MGI Symbol	Acc:MGI:88613]
ENSMUSG00000027823,1373.022602,0.424071275,0.108355237,3.913712782,9.09E-05,0.001201244,guanine monophosphate synthetase [Source:MGI Symbol	Acc:MGI:2448526]
ENSMUSG00000036352,633.57392,0.381227554,0.09747347,3.911090395,9.19E-05,0.001213188,ubiquitin associated domain containing 1 [Source:MGI Symbol	Acc:MGI:1920995]
ENSMUSG00000015165,6624.485898,0.256850022,0.065701278,3.90936114,9.25E-05,0.001219873,heterogeneous nuclear ribonucleoprotein L [Source:MGI Symbol	Acc:MGI:104816]
ENSMUSG00000026102,697.4523581,-0.432615542,0.1106593,-3.909436828,9.25E-05,0.001219873,inositol polyphosphate-1-phosphatase [Source:MGI Symbol	Acc:MGI:104848]
ENSMUSG00000068921,1066.492244,0.337427701,0.086325029,3.908804938,9.28E-05,0.001221669,death associated protein 3 [Source:MGI Symbol	Acc:MGI:1929538]
ENSMUSG00000007379,72.19808757,1.121561246,0.2869855,3.908076346,9.30E-05,0.001224342,DENN/MADD domain containing 2C [Source:MGI Symbol	Acc:MGI:3036254]
ENSMUSG00000047284,787.9806022,0.438383215,0.112205416,3.906970192,9.35E-05,0.001228938,neuralized E3 ubiquitin protein ligase 4 [Source:MGI Symbol	Acc:MGI:1921092]
ENSMUSG00000061751,638.3830774,-0.498279438,0.127573503,-3.905822337,9.39E-05,0.001233764,"kalirin, RhoGEF kinase [Source:MGI Symbol	Acc:MGI:2685385]"
ENSMUSG00000078771,314.7172885,-0.747028329,0.191288226,-3.90524991,9.41E-05,0.001235665,ecotropic viral integration site 2a [Source:MGI Symbol	Acc:MGI:95458]
ENSMUSG00000091957,12808.53177,0.532048315,0.136311681,3.903174774,9.49E-05,0.001244013,"ribosomal protein S2, pseudogene 10 [Source:MGI Symbol	Acc:MGI:3645604]"
ENSMUSG00000026737,556.2682295,-0.361173589,0.092531422,-3.903253413,9.49E-05,0.001244013,"phosphatidylinositol-5-phosphate 4-kinase, type II, alpha [Source:MGI Symbol	Acc:MGI:1298206]"
ENSMUSG00000039934,157.4854046,-0.727833812,0.186479588,-3.90302134,9.50E-05,0.001244013,gamma-secretase activating protein [Source:MGI Symbol	Acc:MGI:2442259]
ENSMUSG00000003382,344.0586263,0.446978822,0.114650594,3.898617579,9.67E-05,0.001265806,ets variant 3 [Source:MGI Symbol	Acc:MGI:1350926]
ENSMUSG00000026889,874.7646775,-0.367974254,0.094433547,-3.89664761,9.75E-05,0.00127509,RNA binding motif protein 18 [Source:MGI Symbol	Acc:MGI:1915139]
ENSMUSG00000025608,31.20379301,1.38390715,0.355201618,3.896117247,9.77E-05,0.001276831,podocalyxin-like [Source:MGI Symbol	Acc:MGI:1351317]
ENSMUSG00000029055,9.758017101,5.62975157,1.445916426,3.893552538,9.88E-05,0.001289351,"phospholipase C, eta 2 [Source:MGI Symbol	Acc:MGI:2443078]"
ENSMUSG00000014599,11277.43867,0.178520148,0.045877378,3.891245653,9.97E-05,0.001300602,colony stimulating factor 1 (macrophage) [Source:MGI Symbol	Acc:MGI:1339753]
ENSMUSG00000057541,830.9620133,0.372151012,0.095736029,3.887261843,0.000101381,0.001320601,pseudouridylate synthase 7 [Source:MGI Symbol	Acc:MGI:1925947]
ENSMUSG00000018102,443.6890862,-0.518438876,0.133372727,-3.887143097,0.000101431,0.001320601,"histone cluster 1, H2bc [Source:MGI Symbol	Acc:MGI:1915274]"
ENSMUSG00000031969,493.482154,0.528161193,0.136024862,3.882828373,0.000103248,0.001343161,"acyl-Coenzyme A dehydrogenase family, member 8 [Source:MGI Symbol	Acc:MGI:1914198]"
ENSMUSG00000049823,260.1419876,0.553131254,0.142662781,3.877193841,0.000105668,0.001373513,zinc finger and BTB domain containing 12 [Source:MGI Symbol	Acc:MGI:88133]
ENSMUSG00000021668,720.1222522,0.479320567,0.123677323,3.875573583,0.000106374,0.001381553,"polymerase (DNA directed), kappa [Source:MGI Symbol	Acc:MGI:1349767]"
ENSMUSG00000021474,1764.189895,0.285827389,0.073786568,3.873704903,0.000107193,0.001391055,sideroflexin 1 [Source:MGI Symbol	Acc:MGI:2137677]
ENSMUSG00000050014,348.0960337,-0.571031472,0.147439188,-3.872996586,0.000107505,0.001393965,apolipoprotein L 10B [Source:MGI Symbol	Acc:MGI:3043522]
ENSMUSG00000021235,344.7173753,0.484970258,0.125231329,3.872595307,0.000107683,0.001395122,coenzyme Q6 monooxygenase [Source:MGI Symbol	Acc:MGI:1924408]
ENSMUSG00000027068,122.6231998,0.851377639,0.220059576,3.86885068,0.00010935,0.001415564,dehydrogenase/reductase (SDR family) member 9 [Source:MGI Symbol	Acc:MGI:2442798]
ENSMUSG00000044308,2242.81321,-0.334668019,0.086558478,-3.866380568,0.000110463,0.001428805,ubiquitin protein ligase E3 component n-recognin 3 [Source:MGI Symbol	Acc:MGI:1861100]
ENSMUSG00000001891,2353.197846,-0.400472693,0.103583705,-3.86617463,0.000110556,0.001428846,UDP-glucose pyrophosphorylase 2 [Source:MGI Symbol	Acc:MGI:2183447]
ENSMUSG00000025134,1250.333237,0.378974478,0.098085271,3.863724656,0.000111671,0.001442085,Aly/REF export factor [Source:MGI Symbol	Acc:MGI:1341044]
ENSMUSG00000075227,389.1594053,0.791867032,0.204980845,3.86312697,0.000111945,0.001444443,"zinc finger, HIT domain containing 2 [Source:MGI Symbol	Acc:MGI:1352481]"
ENSMUSG00000068101,407.6298445,0.66963999,0.173417725,3.861427607,0.000112726,0.001452165,centromere protein M [Source:MGI Symbol	Acc:MGI:1913820]
ENSMUSG00000032285,160.2615598,-0.734352955,0.190168303,-3.861594928,0.000112649,0.001452165,DnaJ heat shock protein family (Hsp40) member A4 [Source:MGI Symbol	Acc:MGI:1927638]
ENSMUSG00000045896,1335.455494,0.398280558,0.103160691,3.860778319,0.000113026,0.001454848,poly(A) binding protein interacting protein 2B [Source:MGI Symbol	Acc:MGI:2386865]
ENSMUSG00000027618,735.2853501,0.33784597,0.087536547,3.85948477,0.000113626,0.001461384,nitrogen fixation gene 1 (S. cerevisiae) [Source:MGI Symbol	Acc:MGI:1316706]
ENSMUSG00000026208,288.087903,-0.633872015,0.164280846,-3.858465742,0.000114101,0.0014663,desmin [Source:MGI Symbol	Acc:MGI:94885]
ENSMUSG00000070461,313.073647,-0.765546601,0.19843248,-3.857970222,0.000114333,0.001468086,RIKEN cDNA 9230112E08 gene [Source:MGI Symbol	Acc:MGI:2444774]
ENSMUSG00000038702,1138.33385,-0.46512112,0.12057284,-3.857594459,0.000114508,0.001469154,dermatan sulfate epimerase-like [Source:MGI Symbol	Acc:MGI:2442948]
ENSMUSG00000040093,483.8534305,-0.757552831,0.196531758,-3.854607727,0.000115915,0.001486003,BCL2 modifying factor [Source:MGI Symbol	Acc:MGI:2176433]
ENSMUSG00000023944,54029.07576,0.186646596,0.04843607,3.853462821,0.000116459,0.001491766,"heat shock protein 90 alpha (cytosolic), class B member 1 [Source:MGI Symbol	Acc:MGI:96247]"
ENSMUSG00000028089,106.9971628,0.678659679,0.176130689,3.853159742,0.000116603,0.001492409,chromodomain helicase DNA binding protein 1-like [Source:MGI Symbol	Acc:MGI:1915308]
ENSMUSG00000042747,839.7782126,0.573558498,0.148868832,3.85277757,0.000116785,0.001492528,keratinocyte associated protein 2 [Source:MGI Symbol	Acc:MGI:1913309]
ENSMUSG00000015748,693.5116625,0.28282883,0.073409685,3.852745431,0.000116801,0.001492528,pre-mRNA processing factor 3 [Source:MGI Symbol	Acc:MGI:1918017]
ENSMUSG00000068566,7792.133241,-0.344162513,0.089356161,-3.851581219,0.000117358,0.001498435,myeloid-associated differentiation marker [Source:MGI Symbol	Acc:MGI:1355332]
ENSMUSG00000034462,4688.297618,-0.313842562,0.081517667,-3.849994428,0.000118121,0.001506963,polycystic kidney disease 2 [Source:MGI Symbol	Acc:MGI:1099818]
ENSMUSG00000042097,165.5716987,0.648017736,0.168332237,3.84963539,0.000118294,0.00150796,zinc finger protein 239 [Source:MGI Symbol	Acc:MGI:1306812]
ENSMUSG00000005802,4123.94675,-0.389799667,0.101289873,-3.848357763,0.000118912,0.001514628,"solute carrier family 30 (zinc transporter), member 4 [Source:MGI Symbol	Acc:MGI:1345282]"
ENSMUSG00000039100,2458.858209,-0.295348162,0.076775641,-3.846899325,0.000119622,0.001520466,membrane-associated ring finger (C3HC4) 6 [Source:MGI Symbol	Acc:MGI:2442773]
ENSMUSG00000027189,2244.849329,-0.30614147,0.079576797,-3.847119795,0.000119515,0.001520466,tripartite motif-containing 44 [Source:MGI Symbol	Acc:MGI:1931835]
ENSMUSG00000097430,21.0197997,4.962964744,1.290145665,3.846825113,0.000119658,0.001520466,predicted gene 10544 [Source:MGI Symbol	Acc:MGI:3642892]
ENSMUSG00000032040,390.6697896,0.490752269,0.127635032,3.844965302,0.000120569,0.001530818,"decapping enzyme, scavenger [Source:MGI Symbol	Acc:MGI:1916555]"
ENSMUSG00000064341,65269.71251,-0.49267957,0.128154333,-3.844423809,0.000120836,0.001531409,mitochondrially encoded NADH dehydrogenase 1 [Source:MGI Symbol	Acc:MGI:101787]
ENSMUSG00000021811,1011.142408,0.43482215,0.113108801,3.844282203,0.000120906,0.001531409,DnaJ heat shock protein family (Hsp40) member C9 [Source:MGI Symbol	Acc:MGI:1915326]
ENSMUSG00000049957,523.7433683,0.475110063,0.12358583,3.84437329,0.000120861,0.001531409,coiled-coil domain containing 137 [Source:MGI Symbol	Acc:MGI:1914541]
ENSMUSG00000036371,8688.65841,0.257845122,0.067140176,3.840399861,0.000122834,0.001554591,serpine1 mRNA binding protein 1 [Source:MGI Symbol	Acc:MGI:1914120]
ENSMUSG00000019124,969.3920972,-0.365307239,0.095129997,-3.840084648,0.000122992,0.001555347,secernin 1 [Source:MGI Symbol	Acc:MGI:1917188]
ENSMUSG00000069763,76.10823875,-1.716910525,0.447130712,-3.839840291,0.000123114,0.001555656,transmembrane protein 100 [Source:MGI Symbol	Acc:MGI:1915138]
ENSMUSG00000018819,363.9993916,-0.408318073,0.10635826,-3.839081926,0.000123495,0.001559225,lymphocyte specific 1 [Source:MGI Symbol	Acc:MGI:96832]
ENSMUSG00000028907,909.5299512,0.395808027,0.10313322,3.837832514,0.000124125,0.001565931,UTP11 small subunit processome component [Source:MGI Symbol	Acc:MGI:1914455]
ENSMUSG00000042462,264.2936736,0.948860985,0.247287066,3.837082958,0.000124504,0.001569468,dCTP pyrophosphatase 1 [Source:MGI Symbol	Acc:MGI:1913672]
ENSMUSG00000039952,5713.035645,-0.38158498,0.099492058,-3.835331046,0.000125395,0.0015745,dystroglycan 1 [Source:MGI Symbol	Acc:MGI:101864]
ENSMUSG00000041096,1476.981454,-0.392411498,0.102302966,-3.835778326,0.000125167,0.0015745,TSPY-like 2 [Source:MGI Symbol	Acc:MGI:106244]
ENSMUSG00000054302,836.9826648,-0.504564515,0.131557282,-3.835321829,0.0001254,0.0015745,E2F-associated phosphoprotein [Source:MGI Symbol	Acc:MGI:1913516]
ENSMUSG00000027679,497.4283658,0.530188636,0.138212383,3.836042924,0.000125033,0.0015745,DnaJ heat shock protein family (Hsp40) member C19 [Source:MGI Symbol	Acc:MGI:1914963]
ENSMUSG00000106464,68.40791448,1.15585285,0.301343138,3.835670052,0.000125222,0.0015745,RIKEN cDNA C130083M11 gene [Source:MGI Symbol	Acc:MGI:3041216]
ENSMUSG00000031617,1008.693732,-0.343215429,0.089522687,-3.833837437,0.00012616,0.001582783,transmembrane protein 184C [Source:MGI Symbol	Acc:MGI:2384562]
ENSMUSG00000038046,110.537322,0.773266123,0.201762236,3.832561228,0.000126816,0.001589762,mitochondrial rRNA methyltransferase 3 [Source:MGI Symbol	Acc:MGI:1914640]
ENSMUSG00000027996,4698.362061,-0.595756763,0.155470223,-3.831966986,0.000127123,0.001592349,secreted frizzled-related protein 2 [Source:MGI Symbol	Acc:MGI:108078]
ENSMUSG00000026878,4000.155288,-0.338807047,0.088443482,-3.830774637,0.00012774,0.001598823,"RAB14, member RAS oncogene family [Source:MGI Symbol	Acc:MGI:1915615]"
ENSMUSG00000004661,94.98103665,-1.018920656,0.266244832,-3.827006318,0.000129711,0.001622208,AT rich interactive domain 3B (BRIGHT-like) [Source:MGI Symbol	Acc:MGI:1930768]
ENSMUSG00000022292,549.4829379,-0.488048011,0.127606203,-3.824641748,0.000130962,0.001636565,ribonucleotide reductase M2 B (TP53 inducible) [Source:MGI Symbol	Acc:MGI:2155865]
ENSMUSG00000046982,878.4999532,-0.402629829,0.105291052,-3.823970043,0.00013132,0.001639741,teashirt zinc finger family member 1 [Source:MGI Symbol	Acc:MGI:1346031]
ENSMUSG00000038697,658.2233413,0.43876484,0.114759848,3.823330594,0.000131661,0.001642707,TATA-box binding protein associated factor 5 like [Source:MGI Symbol	Acc:MGI:1919039]
ENSMUSG00000027710,561.9610883,0.465089788,0.121681118,3.82220181,0.000132265,0.00164895,"acyl-Coenzyme A dehydrogenase family, member 9 [Source:MGI Symbol	Acc:MGI:1914272]"
ENSMUSG00000097906,2943.144106,0.545946072,0.14285717,3.821621781,0.000132577,0.001651536,predicted gene 9625 [Source:MGI Symbol	Acc:MGI:3780033]
ENSMUSG00000018848,1480.444549,0.312148072,0.081684891,3.821368531,0.000132713,0.001651935,arginyl-tRNA synthetase [Source:MGI Symbol	Acc:MGI:1914297]
ENSMUSG00000070942,406.8419777,-0.659820613,0.172709509,-3.820406966,0.000133232,0.001657088,interleukin 1 receptor-like 2 [Source:MGI Symbol	Acc:MGI:1913107]
ENSMUSG00000048668,551.909889,0.39587317,0.103628354,3.820124075,0.000133385,0.00165769,RAD9-HUS1-RAD1 interacting nuclear orphan 1 [Source:MGI Symbol	Acc:MGI:1915315]
ENSMUSG00000036390,804.8655688,-0.637493816,0.166952305,-3.818418774,0.00013431,0.001666576,growth arrest and DNA-damage-inducible 45 alpha [Source:MGI Symbol	Acc:MGI:107799]
ENSMUSG00000042109,67.17260891,-1.576163271,0.41276654,-3.818534494,0.000134247,0.001666576,"cold shock domain containing C2, RNA binding [Source:MGI Symbol	Acc:MGI:2146027]"
ENSMUSG00000036299,1301.584501,-0.360510968,0.094431286,-3.817706869,0.000134698,0.001670085,cDNA sequence BC031181 [Source:MGI Symbol	Acc:MGI:3039614]
ENSMUSG00000024301,382.2058002,0.52237119,0.136882298,3.816207054,0.000135519,0.001678951,kinesin family member C5B [Source:MGI Symbol	Acc:MGI:2137414]
ENSMUSG00000024732,507.0458438,0.582391609,0.152621583,3.815919068,0.000135677,0.001679598,coiled-coil domain containing 86 [Source:MGI Symbol	Acc:MGI:1277220]
ENSMUSG00000025026,947.0552927,-0.37990588,0.099573435,-3.815333664,0.000135999,0.001682272,adducin 3 (gamma) [Source:MGI Symbol	Acc:MGI:1351615]
ENSMUSG00000006315,737.8086269,0.550596742,0.144325416,3.814967287,0.000136201,0.001683457,transmembrane protein 147 [Source:MGI Symbol	Acc:MGI:1915011]
ENSMUSG00000043019,1782.507698,-0.417997736,0.109614556,-3.813341498,0.0001371,0.001693255,"ER degradation enhancer, mannosidase alpha-like 3 [Source:MGI Symbol	Acc:MGI:1914217]"
ENSMUSG00000033970,422.279948,0.4566562,0.119824168,3.811052537,0.000138376,0.001707683,replication factor C (activator 1) 3 [Source:MGI Symbol	Acc:MGI:1916513]
ENSMUSG00000028990,505.1230426,0.369743004,0.097057729,3.809516317,0.000139239,0.001716991,leucine zipper and CTNNBIP1 domain containing [Source:MGI Symbol	Acc:MGI:1916401]
ENSMUSG00000040325,756.2435271,0.350415308,0.092031496,3.807558533,0.000140346,0.00172925,DDB1 and CUL4 associated factor 1 [Source:MGI Symbol	Acc:MGI:2445220]
ENSMUSG00000043969,246.738013,-0.495683911,0.13019055,-3.807372435,0.000140451,0.00172925,empty spiracles homeobox 2 [Source:MGI Symbol	Acc:MGI:95388]
ENSMUSG00000040888,461.7668297,0.563360266,0.147991071,3.806717952,0.000140823,0.001732486,"growth factor, augmenter of liver regeneration [Source:MGI Symbol	Acc:MGI:107757]"
ENSMUSG00000020628,774.3370933,-0.369579049,0.097129303,-3.805021124,0.000141792,0.001743053,trafficking protein particle complex 12 [Source:MGI Symbol	Acc:MGI:2445089]
ENSMUSG00000030630,1305.249048,0.260684593,0.068583698,3.800970201,0.000144131,0.001770429,fumarylacetoacetate hydrolase [Source:MGI Symbol	Acc:MGI:95482]
ENSMUSG00000022607,2263.421367,-0.251109823,0.066090414,-3.799489345,0.000144995,0.001778286,PTK2 protein tyrosine kinase 2 [Source:MGI Symbol	Acc:MGI:95481]
ENSMUSG00000022305,668.6912527,-0.414766839,0.10915953,-3.799639293,0.000144907,0.001778286,low density lipoprotein-related protein 12 [Source:MGI Symbol	Acc:MGI:2443132]
ENSMUSG00000001707,373.7817667,0.545950271,0.143714288,3.79885869,0.000145364,0.001781438,eukaryotic translation elongation factor 1 epsilon 1 [Source:MGI Symbol	Acc:MGI:1913393]
ENSMUSG00000028690,165.3036021,0.731179884,0.192533332,3.797679476,0.000146057,0.00178855,"methylmalonic aciduria cblC type, with homocystinuria [Source:MGI Symbol	Acc:MGI:1914346]"
ENSMUSG00000030879,1147.844636,0.414954481,0.109356545,3.794509791,0.000147935,0.001808759,mitochondrial ribosomal protein L17 [Source:MGI Symbol	Acc:MGI:1351608]
ENSMUSG00000085604,9.958152461,-5.22743313,1.377596552,-3.794603814,0.000147879,0.001808759,"DEAH (Asp-Glu-Ala-His) box polypeptide 58, opposite strand [Source:MGI Symbol	Acc:MGI:3705104]"
ENSMUSG00000029427,557.3401441,0.376724404,0.099298465,3.793859276,0.000148324,0.00181211,"zinc finger, CCHC domain containing 8 [Source:MGI Symbol	Acc:MGI:1917900]"
ENSMUSG00000005354,2510.813806,0.231828648,0.061168054,3.790028177,0.00015063,0.00183799,thioredoxin 2 [Source:MGI Symbol	Acc:MGI:1929468]
ENSMUSG00000017831,1748.713806,-0.312309587,0.08240454,-3.789956079,0.000150674,0.00183799,"RAB5A, member RAS oncogene family [Source:MGI Symbol	Acc:MGI:105926]"
ENSMUSG00000038844,2133.60635,-0.405758173,0.107121431,-3.78783376,0.000151966,0.001852332,kinesin family member 16B [Source:MGI Symbol	Acc:MGI:1098240]
ENSMUSG00000032279,1376.049191,0.344554761,0.090968949,3.787608464,0.000152104,0.001852588,isocitrate dehydrogenase 3 (NAD+) alpha [Source:MGI Symbol	Acc:MGI:1915084]
ENSMUSG00000035212,1648.595728,-0.281590338,0.074391143,-3.785267005,0.000153544,0.001868684,leptin receptor overlapping transcript [Source:MGI Symbol	Acc:MGI:2687005]
ENSMUSG00000020160,495.6019936,-0.398406807,0.105349468,-3.781763818,0.000155721,0.001893731,Meis homeobox 1 [Source:MGI Symbol	Acc:MGI:104717]
ENSMUSG00000022100,1801.94434,0.267155319,0.07065254,3.781255674,0.000156039,0.001896147,exportin 7 [Source:MGI Symbol	Acc:MGI:1929705]
ENSMUSG00000031516,859.2713891,-0.369393119,0.097712979,-3.780389482,0.000156583,0.001901299,dynactin 6 [Source:MGI Symbol	Acc:MGI:1343154]
ENSMUSG00000006205,745.0118706,-0.705072193,0.186517241,-3.780198502,0.000156703,0.001901302,HtrA serine peptidase 1 [Source:MGI Symbol	Acc:MGI:1929076]
ENSMUSG00000017146,536.3033629,0.441373478,0.116769452,3.779871103,0.00015691,0.001902349,"breast cancer 1, early onset [Source:MGI Symbol	Acc:MGI:104537]"
ENSMUSG00000020894,1231.016797,-0.301586675,0.07980741,-3.778930732,0.000157503,0.001908087,vesicle-associated membrane protein 2 [Source:MGI Symbol	Acc:MGI:1313277]
ENSMUSG00000045160,463.4091382,0.621772536,0.164551988,3.778578078,0.000157726,0.001909332,bolA-like 3 (E. coli) [Source:MGI Symbol	Acc:MGI:1925903]
ENSMUSG00000041241,442.0580383,0.440168084,0.116527615,3.777371425,0.000158492,0.00191714,mitochondrial ubiquitin ligase activator of NFKB 1 [Source:MGI Symbol	Acc:MGI:1915600]
ENSMUSG00000058258,1802.582907,-0.504629213,0.133647254,-3.775829255,0.000159476,0.001927571,isopentenyl-diphosphate delta isomerase [Source:MGI Symbol	Acc:MGI:2442264]
ENSMUSG00000030770,6229.760527,-0.278443156,0.073749341,-3.775534173,0.000159665,0.001928385,"parvin, alpha [Source:MGI Symbol	Acc:MGI:1931144]"
ENSMUSG00000031928,662.697156,0.302788616,0.080202705,3.775291812,0.00015982,0.001928792,"MRE11A homolog A, double strand break repair nuclease [Source:MGI Symbol	Acc:MGI:1100512]"
ENSMUSG00000004996,304.3644864,0.702708379,0.186206671,3.77380882,0.000160774,0.001938824,methylthioribose-1-phosphate isomerase 1 [Source:MGI Symbol	Acc:MGI:1915123]
ENSMUSG00000020335,4.302047583,5.464696603,1.448414425,3.772881925,0.000161373,0.001944565,zinc finger protein 354B [Source:MGI Symbol	Acc:MGI:1351476]
ENSMUSG00000103332,30.20263781,-2.465781178,0.653624831,-3.772471701,0.000161638,0.001946287,"protocadherin gamma subfamily A, 2 [Source:MGI Symbol	Acc:MGI:1935214]"
ENSMUSG00000028066,548.0538418,0.575728602,0.152667536,3.771126579,0.000162512,0.001955325,polyamine-modulated factor 1 [Source:MGI Symbol	Acc:MGI:1914287]
ENSMUSG00000027810,1123.744463,0.346383117,0.091875412,3.770139463,0.000163156,0.001958617,eukaryotic translation initiation factor 2A [Source:MGI Symbol	Acc:MGI:1098684]
ENSMUSG00000089682,1019.651315,-0.387635434,0.10281444,-3.770243101,0.000163089,0.001958617,BCL2-like 2 [Source:MGI Symbol	Acc:MGI:108052]
ENSMUSG00000026617,586.3093418,0.364658011,0.096717686,3.770334317,0.000163029,0.001958617,bisphosphate 3'-nucleotidase 1 [Source:MGI Symbol	Acc:MGI:1338800]
ENSMUSG00000040658,362.1752311,0.643958762,0.170839198,3.769385299,0.00016365,0.001963058,2'-deoxynucleoside 5'-phosphate N-hydrolase 1 [Source:MGI Symbol	Acc:MGI:3039376]
ENSMUSG00000014907,493.5448518,0.401279147,0.10649134,3.768185713,0.000164438,0.001971023,nuclear assembly factor 1 ribonucleoprotein [Source:MGI Symbol	Acc:MGI:2682306]
ENSMUSG00000020311,1061.772423,-0.453374815,0.12033742,-3.767529806,0.000164871,0.001974715,endoplasmic reticulum lectin 1 [Source:MGI Symbol	Acc:MGI:1914003]
ENSMUSG00000038871,459.9437303,-0.469144198,0.124559844,-3.766416082,0.000165608,0.001980548,"2,3-bisphosphoglycerate mutase [Source:MGI Symbol	Acc:MGI:1098242]"
ENSMUSG00000034156,30.96562448,-4.836860038,1.284196529,-3.76644846,0.000165586,0.001980548,TSPO associated protein 1 [Source:MGI Symbol	Acc:MGI:2450877]
ENSMUSG00000036295,26.39560193,2.61000295,0.693209443,3.765100111,0.000166482,0.001989508,"leucine rich repeat protein 3, neuronal [Source:MGI Symbol	Acc:MGI:106036]"
ENSMUSG00000003721,1502.956838,-0.314712894,0.083604308,-3.764314331,0.000167007,0.001994271,insulin induced gene 2 [Source:MGI Symbol	Acc:MGI:1920249]
ENSMUSG00000023963,851.7290212,-0.385688683,0.102513344,-3.762326616,0.00016834,0.00200868,"cytochrome P450, family 39, subfamily a, polypeptide 1 [Source:MGI Symbol	Acc:MGI:1927096]"
ENSMUSG00000017188,873.22382,0.560025472,0.148858998,3.762120387,0.000168479,0.002008826,cytochrome C oxidase assembly factor 3 [Source:MGI Symbol	Acc:MGI:1098757]
ENSMUSG00000039361,5119.029622,-0.395614999,0.105231164,-3.759485142,0.000170263,0.002027055,phosphatidylinositol binding clathrin assembly protein [Source:MGI Symbol	Acc:MGI:2385902]
ENSMUSG00000028878,1168.588084,-0.299610922,0.079692937,-3.759566806,0.000170208,0.002027055,"family with sequence similarity 76, member A [Source:MGI Symbol	Acc:MGI:2385211]"
ENSMUSG00000042046,1457.303857,-0.324918605,0.086438336,-3.758964143,0.000170618,0.002029756,dual serine/threonine and tyrosine protein kinase [Source:MGI Symbol	Acc:MGI:1925064]
ENSMUSG00000025583,1066.136363,0.436316378,0.116102433,3.758029571,0.000171257,0.002035823,"regulatory associated protein of MTOR, complex 1 [Source:MGI Symbol	Acc:MGI:1921620]"
ENSMUSG00000014353,901.3323135,-0.392274893,0.104430108,-3.756339054,0.000172417,0.002048082,transmembrane protein 87B [Source:MGI Symbol	Acc:MGI:1919727]
ENSMUSG00000055491,1443.121354,0.41446512,0.110364866,3.755408163,0.000173059,0.002054171,"peroxisome proliferative activated receptor, gamma, coactivator-related 1 [Source:MGI Symbol	Acc:MGI:2385096]"
ENSMUSG00000034848,823.3855851,-0.33849859,0.090142631,-3.755144347,0.000173242,0.002054798,tetratricopeptide repeat domain 21B [Source:MGI Symbol	Acc:MGI:1920918]
ENSMUSG00000025007,2111.26778,0.351550259,0.093632688,3.754567631,0.000173641,0.002057996,"aldehyde dehydrogenase 18 family, member A1 [Source:MGI Symbol	Acc:MGI:1888908]"
ENSMUSG00000028179,117.7789139,0.913814905,0.243422402,3.754029614,0.000174014,0.00206088,cystathionase (cystathionine gamma-lyase) [Source:MGI Symbol	Acc:MGI:1339968]
ENSMUSG00000049124,266.476447,1.002633867,0.267202148,3.752342096,0.00017519,0.002073258,predicted gene 8186 [Source:MGI Symbol	Acc:MGI:3643110]
ENSMUSG00000063696,11837.63356,0.433595291,0.115595039,3.750985297,0.000176141,0.002082956,predicted pseudogene 8730 [Source:MGI Symbol	Acc:MGI:3644565]
ENSMUSG00000024944,1146.314141,0.539892474,0.144008995,3.749019103,0.000177528,0.002097788,ADP-ribosylation factor-like 2 [Source:MGI Symbol	Acc:MGI:1928393]
ENSMUSG00000020326,7015.085834,0.38912789,0.103856208,3.746794689,0.000179109,0.002114895,cyclin G1 [Source:MGI Symbol	Acc:MGI:102890]
ENSMUSG00000033105,1943.113371,-0.305653905,0.081601302,-3.745698893,0.000179892,0.002119936,lanosterol synthase [Source:MGI Symbol	Acc:MGI:1336155]
ENSMUSG00000029672,1345.739825,-0.261385812,0.069780732,-3.745816395,0.000179808,0.002119936,"family with sequence similarity 3, member C [Source:MGI Symbol	Acc:MGI:107892]"
ENSMUSG00000028933,218.9993057,0.565171438,0.150887935,3.745637052,0.000179937,0.002119936,X-ray repair complementing defective repair in Chinese hamster cells 2 [Source:MGI Symbol	Acc:MGI:1927345]
ENSMUSG00000019813,424.5687985,0.523940394,0.139891429,3.74533593,0.000180153,0.002120905,centrosomal protein 57-like 1 [Source:MGI Symbol	Acc:MGI:1915511]
ENSMUSG00000024581,953.3974719,-0.30971423,0.082704204,-3.744842655,0.000180507,0.0021235,N-ethylmaleimide sensitive fusion protein attachment protein gamma [Source:MGI Symbol	Acc:MGI:104561]
ENSMUSG00000059810,1384.131469,-0.314935674,0.084140298,-3.742982624,0.000181849,0.002137701,regulator of G-protein signaling 3 [Source:MGI Symbol	Acc:MGI:1354734]
ENSMUSG00000035455,333.8621596,0.566339892,0.151347779,3.741976883,0.000182578,0.002144687,fidgetin-like 1 [Source:MGI Symbol	Acc:MGI:1890648]
ENSMUSG00000039529,494.6513572,-0.860678171,0.230021878,-3.741723082,0.000182763,0.002145265,"ATPase, class I, type 8B, member 1 [Source:MGI Symbol	Acc:MGI:1859665]"
ENSMUSG00000040111,363.6725685,-0.478164834,0.127856494,-3.739855674,0.000184126,0.002159667,GRAM domain containing 1B [Source:MGI Symbol	Acc:MGI:1925037]
ENSMUSG00000025785,312.4864476,0.440961443,0.11793061,3.739160186,0.000184636,0.002164049,exosome component 7 [Source:MGI Symbol	Acc:MGI:1913696]
ENSMUSG00000017713,99.57290092,0.832601695,0.22270404,3.738601663,0.000185047,0.00216726,threonine aldolase 1 [Source:MGI Symbol	Acc:MGI:1919026]
ENSMUSG00000022863,211.4560873,-0.702497389,0.187926663,-3.738146446,0.000185382,0.002169585,B cell translocation gene 3 [Source:MGI Symbol	Acc:MGI:109532]
ENSMUSG00000025651,2738.471626,0.451979143,0.120925598,3.737663088,0.000185739,0.002172155,ubiquinol-cytochrome c reductase core protein 1 [Source:MGI Symbol	Acc:MGI:107876]
ENSMUSG00000025268,3743.916252,-0.239880331,0.064192606,-3.73688411,0.000186315,0.002177288,"melanoma antigen, family D, 2 [Source:MGI Symbol	Acc:MGI:1933391]"
ENSMUSG00000031442,305.7554519,-0.489795181,0.131087115,-3.736409814,0.000186666,0.00217979,mcf.2 transforming sequence-like [Source:MGI Symbol	Acc:MGI:103263]
ENSMUSG00000020549,538.2610397,0.49803625,0.133302659,3.736131396,0.000186873,0.002180598,elaC ribonuclease Z 2 [Source:MGI Symbol	Acc:MGI:1890496]
ENSMUSG00000020585,17945.1014,-0.298092239,0.079815175,-3.734781486,0.000187878,0.002190716,lysosomal-associated protein transmembrane 4A [Source:MGI Symbol	Acc:MGI:108017]
ENSMUSG00000040711,4326.49339,-0.373827513,0.100133012,-3.733309376,0.00018898,0.002201946,SH3 and PX domains 2B [Source:MGI Symbol	Acc:MGI:2442062]
ENSMUSG00000018932,2306.431037,0.308835674,0.082728835,3.733107993,0.000189131,0.002202087,mitogen-activated protein kinase kinase 3 [Source:MGI Symbol	Acc:MGI:1346868]
ENSMUSG00000020777,2045.682036,-0.238429665,0.0638721,-3.732923523,0.00018927,0.002202087,"acyl-Coenzyme A oxidase 1, palmitoyl [Source:MGI Symbol	Acc:MGI:1330812]"
ENSMUSG00000022365,3578.019223,-0.262116497,0.070245511,-3.731434103,0.000190393,0.002213526,"Der1-like domain family, member 1 [Source:MGI Symbol	Acc:MGI:1915069]"
ENSMUSG00000029388,511.9156348,0.413722087,0.11094048,3.729225671,0.000192069,0.002231378,"eukaryotic translation initiation factor 2B, subunit 1 (alpha) [Source:MGI Symbol	Acc:MGI:2384802]"
ENSMUSG00000048833,1455.227071,-0.261897893,0.070242173,-3.728499297,0.000192623,0.002236181,"solute carrier family 39 (zinc transporter), member 9 [Source:MGI Symbol	Acc:MGI:1914820]"
ENSMUSG00000021796,2826.916388,-0.350183567,0.093944288,-3.727566343,0.000193338,0.00224283,"bone morphogenetic protein receptor, type 1A [Source:MGI Symbol	Acc:MGI:1338938]"
ENSMUSG00000003847,7033.884528,-0.51325915,0.137781598,-3.725164726,0.000195188,0.002262637,nuclear factor of activated T cells 5 [Source:MGI Symbol	Acc:MGI:1859333]
ENSMUSG00000035596,734.2910657,0.320728396,0.086111287,3.724580213,0.000195641,0.002266229,membrane bound O-acyltransferase domain containing 7 [Source:MGI Symbol	Acc:MGI:1924832]
ENSMUSG00000024150,1871.749879,0.357136338,0.0959399,3.722500616,0.000197259,0.002283314,multiple coagulation factor deficiency 2 [Source:MGI Symbol	Acc:MGI:2183439]
ENSMUSG00000020122,516.2168065,-0.513252942,0.137889003,-3.722218105,0.00019748,0.002284204,epidermal growth factor receptor [Source:MGI Symbol	Acc:MGI:95294]
ENSMUSG00000031176,3634.624592,-0.540931372,0.145343147,-3.721753553,0.000197844,0.002285077,dynein light chain Tctex-type 3 [Source:MGI Symbol	Acc:MGI:1914367]
ENSMUSG00000090100,547.3124674,-0.545039686,0.146442435,-3.721869871,0.000197753,0.002285077,tau tubulin kinase 2 [Source:MGI Symbol	Acc:MGI:2155779]
ENSMUSG00000020085,766.4467858,-0.34108951,0.091652177,-3.721564721,0.000197992,0.002285123,"apoptosis-inducing factor, mitochondrion-associated 2 [Source:MGI Symbol	Acc:MGI:1918611]"
ENSMUSG00000029802,862.4055643,0.422101282,0.113479891,3.719613027,0.000199528,0.002301177,ATP binding cassette subfamily G member 2 (Junior blood group) [Source:MGI Symbol	Acc:MGI:1347061]
ENSMUSG00000020482,452.1937803,0.391597013,0.105303395,3.718750137,0.000200211,0.002307373,coiled-coil domain containing 117 [Source:MGI Symbol	Acc:MGI:2144383]
ENSMUSG00000035109,387.4984813,-0.493402404,0.132718049,-3.717673729,0.000201066,0.002315541,"SHC (Src homology 2 domain containing) family, member 4 [Source:MGI Symbol	Acc:MGI:2655364]"
ENSMUSG00000020525,274.3981229,0.50090166,0.134759637,3.717000666,0.000201602,0.002320031,"protein phosphatase 1D magnesium-dependent, delta isoform [Source:MGI Symbol	Acc:MGI:1858214]"
ENSMUSG00000075284,1449.695416,-0.263211872,0.070833026,-3.715948436,0.000202443,0.00232802,"WAS/WASL interacting protein family, member 1 [Source:MGI Symbol	Acc:MGI:2178801]"
ENSMUSG00000028702,230.3430265,0.560182692,0.150774248,3.715373815,0.000202904,0.002330572,RAD54 like (S. cerevisiae) [Source:MGI Symbol	Acc:MGI:894697]
ENSMUSG00000034295,83.83736666,-1.822874137,0.490649332,-3.715228,0.000203021,0.002330572,formin homology 2 domain containing 3 [Source:MGI Symbol	Acc:MGI:1925847]
ENSMUSG00000103144,34.75005163,-1.943342099,0.523089714,-3.715121992,0.000203106,0.002330572,"protocadherin gamma subfamily A, 1 [Source:MGI Symbol	Acc:MGI:1935212]"
ENSMUSG00000021262,379.9106915,-0.510813786,0.137523244,-3.714381447,0.000203701,0.002335716,Ena-vasodilator stimulated phosphoprotein [Source:MGI Symbol	Acc:MGI:1194884]
ENSMUSG00000083833,190.7097074,1.483721022,0.399527013,3.713693879,0.000204256,0.002340382,predicted gene 13841 [Source:MGI Symbol	Acc:MGI:3650890]
ENSMUSG00000039116,584.2464981,-0.537760167,0.144817226,-3.713371552,0.000204516,0.002341675,adhesion G protein-coupled receptor G6 [Source:MGI Symbol	Acc:MGI:1916151]
ENSMUSG00000081603,181.1940446,0.790501827,0.213014218,3.711028467,0.000206419,0.002361754,predicted gene 14681 [Source:MGI Symbol	Acc:MGI:3705734]
ENSMUSG00000021614,10344.8856,-0.446104463,0.120263992,-3.709376793,0.00020777,0.002375148,versican [Source:MGI Symbol	Acc:MGI:102889]
ENSMUSG00000039917,438.6383141,0.516523067,0.139253384,3.709231713,0.000207889,0.002375148,rhomboid domain containing 2 [Source:MGI Symbol	Acc:MGI:1915612]
ENSMUSG00000002804,173.5709435,0.687804107,0.185547502,3.706889616,0.00020982,0.002395487,nudix (nucleoside diphosphate linked moiety X)-type motif 14 [Source:MGI Symbol	Acc:MGI:1913424]
ENSMUSG00000030435,3174.57361,0.344486538,0.092957265,3.705859225,0.000210675,0.00240278,U2 small nuclear ribonucleoprotein auxiliary factor (U2AF) 2 [Source:MGI Symbol	Acc:MGI:98886]
ENSMUSG00000079215,1357.733019,-0.247154396,0.066694753,-3.705754726,0.000210762,0.00240278,zinc finger protein 664 [Source:MGI Symbol	Acc:MGI:2442505]
ENSMUSG00000052684,916.6776391,0.466024314,0.125771537,3.705324166,0.000211121,0.002405136,jun proto-oncogene [Source:MGI Symbol	Acc:MGI:96646]
ENSMUSG00000026872,4954.484552,-0.463124979,0.125018542,-3.704450331,0.00021185,0.002411709,zinc finger E-box binding homeobox 2 [Source:MGI Symbol	Acc:MGI:1344407]
ENSMUSG00000028060,960.6617831,0.309954929,0.08370499,3.702944479,0.000213112,0.002422597,"KH domain containing 4, pre-mRNA splicing factor [Source:MGI Symbol	Acc:MGI:1921450]"
ENSMUSG00000036053,784.9022252,-0.482565774,0.130317124,-3.703011222,0.000213055,0.002422597,formin-like 2 [Source:MGI Symbol	Acc:MGI:1918659]
ENSMUSG00000033577,1278.902432,-0.325834065,0.088030506,-3.701376719,0.000214433,0.002435871,myosin VI [Source:MGI Symbol	Acc:MGI:104785]
ENSMUSG00000073002,307.1230512,0.620850492,0.167765629,3.700701368,0.000215004,0.002440615,vesicle-associated membrane protein 5 [Source:MGI Symbol	Acc:MGI:1858622]
ENSMUSG00000039220,961.8468408,0.461163741,0.124668428,3.699122126,0.000216346,0.002454093,"protein phosphatase 1, regulatory subunit 10 [Source:MGI Symbol	Acc:MGI:1289273]"
ENSMUSG00000059895,934.6534567,0.515695856,0.139426028,3.698705777,0.000216702,0.002454665,protein tyrosine phosphatase 4a3 [Source:MGI Symbol	Acc:MGI:1277098]
ENSMUSG00000033983,258.7004128,0.511281572,0.138232774,3.698700073,0.000216706,0.002454665,coilin [Source:MGI Symbol	Acc:MGI:104842]
ENSMUSG00000008450,964.0917294,0.519044136,0.140340967,3.698450619,0.00021692,0.002455325,nuclear transport factor 2 [Source:MGI Symbol	Acc:MGI:1915301]
ENSMUSG00000025949,1168.232126,-0.456867446,0.12355252,-3.697759028,0.000217511,0.002460266,"phosphoinositide kinase, FYVE type zinc finger containing [Source:MGI Symbol	Acc:MGI:1335106]"
ENSMUSG00000026797,1337.518174,-0.38076265,0.102993532,-3.696956894,0.000218199,0.002462352,syntaxin binding protein 1 [Source:MGI Symbol	Acc:MGI:107363]
ENSMUSG00000046562,858.2936622,0.437132737,0.118236913,3.697091913,0.000218083,0.002462352,unc-119 lipid binding chaperone B [Source:MGI Symbol	Acc:MGI:2147162]
ENSMUSG00000011832,795.3009531,-0.395387534,0.106951125,-3.69689925,0.000218249,0.002462352,ecotropic viral integration site 5 like [Source:MGI Symbol	Acc:MGI:2442167]
ENSMUSG00000020251,495.509016,-0.576677888,0.155992946,-3.696820292,0.000218317,0.002462352,glycosyltransferase 8 domain containing 2 [Source:MGI Symbol	Acc:MGI:1922032]
ENSMUSG00000027204,14437.51368,-0.416682099,0.112740594,-3.695936701,0.000219078,0.002469177,fibrillin 1 [Source:MGI Symbol	Acc:MGI:95489]
ENSMUSG00000041633,262.4227575,0.819517614,0.221773945,3.695283564,0.000219642,0.002473775,potassium channel tetramerisation domain containing 12b [Source:MGI Symbol	Acc:MGI:2444667]
ENSMUSG00000019923,3129.451772,-0.165760501,0.044859617,-3.695093963,0.000219805,0.002473865,ZW10 interactor [Source:MGI Symbol	Acc:MGI:1289227]
ENSMUSG00000031672,2628.721026,0.29674325,0.080368363,3.692289362,0.000222244,0.00249954,"glutamatic-oxaloacetic transaminase 2, mitochondrial [Source:MGI Symbol	Acc:MGI:95792]"
ENSMUSG00000024735,4071.357564,0.296113037,0.080247889,3.689979172,0.000224272,0.002520561,pre-mRNA processing factor 19 [Source:MGI Symbol	Acc:MGI:106247]
ENSMUSG00000020402,4004.230307,0.191297135,0.051848825,3.689517243,0.00022468,0.002521568,voltage-dependent anion channel 1 [Source:MGI Symbol	Acc:MGI:106919]
ENSMUSG00000026281,1428.938912,0.44904063,0.121703766,3.689619848,0.000224589,0.002521568,deoxythymidylate kinase [Source:MGI Symbol	Acc:MGI:108396]
ENSMUSG00000020993,847.9414335,-0.379280168,0.102816012,-3.688921207,0.000225207,0.002525694,trafficking protein particle complex 6B [Source:MGI Symbol	Acc:MGI:1925482]
ENSMUSG00000035042,30.71941822,1.877263332,0.509430665,3.68502224,0.000228683,0.002562862,chemokine (C-C motif) ligand 5 [Source:MGI Symbol	Acc:MGI:98262]
ENSMUSG00000036499,3152.976305,-0.435278735,0.118140665,-3.684410741,0.000229232,0.002567208,early endosome antigen 1 [Source:MGI Symbol	Acc:MGI:2442192]
ENSMUSG00000020070,844.888805,-0.39967728,0.108502676,-3.683570701,0.000229989,0.002573869,RUN and FYVE domain-containing 2 [Source:MGI Symbol	Acc:MGI:1917682]
ENSMUSG00000028494,2537.292609,0.234092382,0.063560268,3.682998672,0.000230506,0.002577835,perilipin 2 [Source:MGI Symbol	Acc:MGI:87920]
ENSMUSG00000003526,28.02841253,1.647176309,0.44754501,3.680470729,0.000232804,0.002601693,proline dehydrogenase [Source:MGI Symbol	Acc:MGI:97770]
ENSMUSG00000029436,96.31938678,-0.891996416,0.242460964,-3.678927942,0.000234216,0.002615637,matrix metallopeptidase 17 [Source:MGI Symbol	Acc:MGI:1346076]
ENSMUSG00000002763,807.5833841,0.510824765,0.138858572,3.678741318,0.000234388,0.002615709,peroxisomal biogenesis factor 6 [Source:MGI Symbol	Acc:MGI:2385054]
ENSMUSG00000014859,961.5658515,0.388681884,0.105667598,3.678345037,0.000234752,0.002617933,E2F transcription factor 4 [Source:MGI Symbol	Acc:MGI:103012]
ENSMUSG00000021707,667.2707509,0.548525069,0.149153356,3.677591208,0.000235447,0.002623835,dihydrofolate reductase [Source:MGI Symbol	Acc:MGI:94890]
ENSMUSG00000091898,100.5591139,-1.0445282,0.284051289,-3.677252102,0.00023576,0.002625479,"troponin C, cardiac/slow skeletal [Source:MGI Symbol	Acc:MGI:98779]"
ENSMUSG00000056592,229.2070918,-0.679264716,0.184751941,-3.676631011,0.000236335,0.00263003,zinc finger protein 658 [Source:MGI Symbol	Acc:MGI:2652821]
ENSMUSG00000002847,522.2901981,-0.641293419,0.17453751,-3.674244109,0.000238555,0.002652874,phospholipase A1 member A [Source:MGI Symbol	Acc:MGI:1934677]
ENSMUSG00000033420,11636.32058,-0.297489332,0.080978314,-3.673691355,0.000239071,0.002656759,anthrax toxin receptor 1 [Source:MGI Symbol	Acc:MGI:1916788]
ENSMUSG00000031328,63651.48264,-0.211379597,0.057548338,-3.673079114,0.000239645,0.002661271,"filamin, alpha [Source:MGI Symbol	Acc:MGI:95556]"
ENSMUSG00000021186,3573.508493,-0.352845047,0.096143532,-3.669982157,0.000242567,0.002689954,fibulin 5 [Source:MGI Symbol	Acc:MGI:1346091]
ENSMUSG00000021629,1223.56793,0.254402567,0.069318528,3.670051503,0.000242502,0.002689954,"solute carrier family 30 (zinc transporter), member 5 [Source:MGI Symbol	Acc:MGI:1916298]"
ENSMUSG00000041957,161.9695387,0.707619248,0.193024876,3.665948461,0.000246424,0.002730807,plakophilin 2 [Source:MGI Symbol	Acc:MGI:1914701]
ENSMUSG00000000276,92.61677143,-1.100792979,0.300305714,-3.665574534,0.000246784,0.002732891,"diacylglycerol kinase, epsilon [Source:MGI Symbol	Acc:MGI:1889276]"
ENSMUSG00000055435,3007.168492,-0.419236007,0.114394148,-3.664837883,0.000247495,0.002738856,avian musculoaponeurotic fibrosarcoma oncogene homolog [Source:MGI Symbol	Acc:MGI:96909]
ENSMUSG00000027864,2775.820622,-0.383662515,0.104713825,-3.663914641,0.00024839,0.002746836,prostaglandin F2 receptor negative regulator [Source:MGI Symbol	Acc:MGI:1277114]
ENSMUSG00000005103,8719.058074,-0.15866926,0.043312103,-3.663393113,0.000248896,0.002750519,WD repeat domain 1 [Source:MGI Symbol	Acc:MGI:1337100]
ENSMUSG00000023004,15252.44121,0.291666245,0.079712757,3.6589657,0.000253235,0.002796521,"tubulin, alpha 1B [Source:MGI Symbol	Acc:MGI:107804]"
ENSMUSG00000040123,1112.271097,-0.407328003,0.11138,-3.657101843,0.000255083,0.002814967,"zinc finger, MYM-type 5 [Source:MGI Symbol	Acc:MGI:3041170]"
ENSMUSG00000031375,68799.70543,-0.36291067,0.099254653,-3.656359272,0.000255823,0.002821166,biglycan [Source:MGI Symbol	Acc:MGI:88158]
ENSMUSG00000028646,2228.909407,-0.23896706,0.065404286,-3.653691139,0.000258497,0.002848679,Ras-related GTP binding C [Source:MGI Symbol	Acc:MGI:1858751]
ENSMUSG00000020211,1839.718373,0.461531337,0.12636733,3.652299505,0.000259903,0.002862176,"splicing factor 3a, subunit 2 [Source:MGI Symbol	Acc:MGI:104912]"
ENSMUSG00000031722,1831.97563,-0.489979444,0.13417557,-3.651778363,0.000260431,0.002866002,haptoglobin [Source:MGI Symbol	Acc:MGI:96211]
ENSMUSG00000029571,3404.246194,-0.338885373,0.092861132,-3.649377997,0.000262876,0.002890907,transmembrane protein 106B [Source:MGI Symbol	Acc:MGI:1919150]
ENSMUSG00000042063,824.4557712,-0.397873819,0.109054146,-3.648406186,0.000263872,0.002897843,zinc finger protein 386 (Kruppel-like) [Source:MGI Symbol	Acc:MGI:1930708]
ENSMUSG00000029319,468.7382501,0.493470104,0.135250708,3.648558381,0.000263716,0.002897843,coenzyme Q2 4-hydroxybenzoate polyprenyltransferase [Source:MGI Symbol	Acc:MGI:1919133]
ENSMUSG00000041346,180.9564211,0.666296722,0.182676708,3.6474093,0.000264898,0.002907093,"WD repeat containing, antisense to Trp53 [Source:MGI Symbol	Acc:MGI:2384933]"
ENSMUSG00000040749,159.1532303,0.623842029,0.171053923,3.64704894,0.000265269,0.002907147,siah E3 ubiquitin protein ligase 1B [Source:MGI Symbol	Acc:MGI:108063]
ENSMUSG00000034173,38.13149908,1.187793093,0.325685166,3.647059239,0.000265259,0.002907147,"zinc finger, BED type containing 5 [Source:MGI Symbol	Acc:MGI:1919220]"
ENSMUSG00000038481,1339.667217,-0.358763346,0.09837895,-3.646749097,0.000265579,0.00290853,cyclin-dependent kinase 19 [Source:MGI Symbol	Acc:MGI:1925584]
ENSMUSG00000028582,765.1711301,0.356556655,0.097796737,3.64589522,0.000266463,0.002916193,coiled-coil and C2 domain containing 1B [Source:MGI Symbol	Acc:MGI:2443076]
ENSMUSG00000002718,2271.569443,0.304929964,0.083681783,3.643922886,0.000268514,0.002934592,chromosome segregation 1-like (S. cerevisiae) [Source:MGI Symbol	Acc:MGI:1339951]
ENSMUSG00000026343,24.32945231,-1.381146677,0.379010416,-3.644086329,0.000268343,0.002934592,G protein-coupled receptor 39 [Source:MGI Symbol	Acc:MGI:1918361]
ENSMUSG00000006456,793.5492419,0.526605371,0.14454097,3.643294851,0.00026917,0.002939739,RNA binding motif protein 14 [Source:MGI Symbol	Acc:MGI:1929092]
ENSMUSG00000030811,633.4536986,0.515114626,0.141529458,3.639628331,0.000273032,0.002979862,F-box and leucine-rich repeat protein 19 [Source:MGI Symbol	Acc:MGI:3039600]
ENSMUSG00000021124,1745.440399,-0.341100443,0.093806676,-3.636206493,0.000276683,0.003017629,vesicle transport through interaction with t-SNAREs 1B [Source:MGI Symbol	Acc:MGI:1855688]
ENSMUSG00000032018,1697.597271,-0.368828829,0.101450497,-3.635554678,0.000277383,0.00302319,sterol-C5-desaturase [Source:MGI Symbol	Acc:MGI:1353611]
ENSMUSG00000029363,450.0591828,0.383502622,0.10551498,3.634579853,0.000278434,0.003032559,replication factor C (activator 1) 5 [Source:MGI Symbol	Acc:MGI:1919401]
ENSMUSG00000007480,158.225379,0.931238757,0.256368093,3.632428454,0.000280766,0.003055864,melanocortin 5 receptor [Source:MGI Symbol	Acc:MGI:99420]
ENSMUSG00000036980,341.2401857,0.397161228,0.109349179,3.632045819,0.000281183,0.003056273,TATA-box binding protein associated factor 6 [Source:MGI Symbol	Acc:MGI:109129]
ENSMUSG00000027859,116.1901576,0.864566229,0.238038739,3.632040029,0.000281189,0.003056273,nerve growth factor [Source:MGI Symbol	Acc:MGI:97321]
ENSMUSG00000003808,1084.126466,0.355475011,0.09790736,3.630728193,0.000282623,0.003069747,"phenylalanyl-tRNA synthetase, alpha subunit [Source:MGI Symbol	Acc:MGI:1913840]"
ENSMUSG00000022965,2525.449575,-0.236767827,0.06522651,-3.62993246,0.000283495,0.003075014,interferon gamma receptor 2 [Source:MGI Symbol	Acc:MGI:107654]
ENSMUSG00000020593,750.3856238,-0.443735392,0.122243355,-3.629934678,0.000283493,0.003075014,lipin 1 [Source:MGI Symbol	Acc:MGI:1891340]
ENSMUSG00000038324,3207.776298,0.275461474,0.075912968,3.628648474,0.000284909,0.003083361,"transient receptor potential cation channel, subfamily C, member 4 associated protein [Source:MGI Symbol	Acc:MGI:1930751]"
ENSMUSG00000029461,2217.620325,-0.28218993,0.077758706,-3.629046096,0.00028447,0.003083361,"family with sequence similarity 168, member A [Source:MGI Symbol	Acc:MGI:2442372]"
ENSMUSG00000028339,540.4229922,-0.752746062,0.207452231,-3.6285272,0.000285043,0.003083361,"collagen, type XV, alpha 1 [Source:MGI Symbol	Acc:MGI:88449]"
ENSMUSG00000034509,310.6748045,0.541076068,0.149116187,3.628553538,0.000285014,0.003083361,MAD2L1 binding protein [Source:MGI Symbol	Acc:MGI:1913841]
ENSMUSG00000030346,389.1813326,0.456378635,0.125821994,3.627176937,0.000286537,0.003097412,RAD51 associated protein 1 [Source:MGI Symbol	Acc:MGI:1098224]
ENSMUSG00000032401,376.740986,-0.394174775,0.108678111,-3.626993261,0.000286741,0.003097504,lactase-like [Source:MGI Symbol	Acc:MGI:2183549]
ENSMUSG00000046711,611.5743326,0.550503927,0.151843462,3.625470086,0.000288436,0.003113698,high mobility group AT-hook 1 [Source:MGI Symbol	Acc:MGI:96160]
ENSMUSG00000054728,311.7576099,0.757732503,0.209091051,3.623935607,0.000290154,0.003130109,phosphatase and actin regulator 1 [Source:MGI Symbol	Acc:MGI:2659021]
ENSMUSG00000024601,936.9742798,0.311420052,0.085957029,3.622973651,0.000291236,0.003139641,isochorismatase domain containing 1 [Source:MGI Symbol	Acc:MGI:1913557]
ENSMUSG00000037174,1059.184979,0.300478611,0.082953013,3.622274845,0.000292024,0.003145999,E74-like factor 2 [Source:MGI Symbol	Acc:MGI:1916507]
ENSMUSG00000039462,541.2564833,-0.438254,0.121033194,-3.620940534,0.000293534,0.003160123,"collagen, type X, alpha 1 [Source:MGI Symbol	Acc:MGI:88445]"
ENSMUSG00000028455,802.7062518,0.387844463,0.107169592,3.618978625,0.000295768,0.003182015,stomatin (Epb7.2)-like 2 [Source:MGI Symbol	Acc:MGI:1913842]
ENSMUSG00000021754,42.10772896,1.216597837,0.336212149,3.618542163,0.000296267,0.003185224,mitogen-activated protein kinase kinase kinase 1 [Source:MGI Symbol	Acc:MGI:1346872]
ENSMUSG00000038387,1407.471401,-0.4455926,0.123165584,-3.617833691,0.000297079,0.00319179,related RAS viral (r-ras) oncogene [Source:MGI Symbol	Acc:MGI:98179]
ENSMUSG00000042272,1627.47124,-0.369744271,0.102221245,-3.617098089,0.000297924,0.003198704,SEC14 and spectrin domains 1 [Source:MGI Symbol	Acc:MGI:1916262]
ENSMUSG00000002205,367.3957746,0.488258399,0.134998884,3.616758785,0.000298315,0.003200731,vaccinia related kinase 3 [Source:MGI Symbol	Acc:MGI:2182465]
ENSMUSG00000032518,31544.36232,0.31092803,0.086001609,3.615374575,0.000299914,0.003215707,ribosomal protein SA [Source:MGI Symbol	Acc:MGI:105381]
ENSMUSG00000031246,12189.25821,-0.487249128,0.1347869,-3.614959083,0.000300395,0.003216519,SH3-binding domain glutamic acid-rich protein like [Source:MGI Symbol	Acc:MGI:1930849]
ENSMUSG00000020354,348.1428193,-0.458812844,0.126919458,-3.614992138,0.000300357,0.003216519,"sarcoglycan, delta (dystrophin-associated glycoprotein) [Source:MGI Symbol	Acc:MGI:1346525]"
ENSMUSG00000025369,7064.17576,-0.242469626,0.067095247,-3.613812238,0.000301728,0.003228379,"SWI/SNF related, matrix associated, actin dependent regulator of chromatin, subfamily c, member 2 [Source:MGI Symbol	Acc:MGI:1915344]"
ENSMUSG00000030268,997.2774522,0.331551611,0.091749639,3.61365574,0.00030191,0.003228379,"branched chain aminotransferase 1, cytosolic [Source:MGI Symbol	Acc:MGI:104861]"
ENSMUSG00000035890,1661.24001,0.603412542,0.167022744,3.612756739,0.000302959,0.003237414,ring finger protein 126 [Source:MGI Symbol	Acc:MGI:1917544]
ENSMUSG00000021901,1503.926687,0.284875509,0.078861833,3.61233688,0.00030345,0.00323842,Brca1 associated protein 1 [Source:MGI Symbol	Acc:MGI:1206586]
ENSMUSG00000052688,732.016734,-0.320649745,0.088765425,-3.612327041,0.000303462,0.00323842,"RAB7B, member RAS oncogene family [Source:MGI Symbol	Acc:MGI:2442295]"
ENSMUSG00000033508,5.873227975,-5.475169672,1.516259631,-3.610971077,0.000305053,0.003253211,"aspartic peptidase, retroviral-like 1 [Source:MGI Symbol	Acc:MGI:1915105]"
ENSMUSG00000030691,709.6986849,-0.376947786,0.104403355,-3.61049494,0.000305613,0.003256999,FCH and double SH3 domains 2 [Source:MGI Symbol	Acc:MGI:2448475]
ENSMUSG00000047193,610.7499327,-0.517127128,0.143266878,-3.609537212,0.000306744,0.003266852,dynein cytoplasmic 2 heavy chain 1 [Source:MGI Symbol	Acc:MGI:107736]
ENSMUSG00000047656,128.6218528,0.758923513,0.210430722,3.606524312,0.000310326,0.003302783,tRNA phosphotransferase 1 [Source:MGI Symbol	Acc:MGI:1333115]
ENSMUSG00000031808,884.1780247,-0.470506039,0.130541793,-3.604255979,0.000313048,0.003329525,"solute carrier family 27 (fatty acid transporter), member 1 [Source:MGI Symbol	Acc:MGI:1347098]"
ENSMUSG00000039536,2667.527445,-0.259663336,0.072067508,-3.603056956,0.000314497,0.003342686,staufen double-stranded RNA binding protein 1 [Source:MGI Symbol	Acc:MGI:1338864]
ENSMUSG00000027654,691.3821065,0.470315961,0.130550246,3.602566629,0.000315091,0.003346756,"family with sequence similarity 83, member D [Source:MGI Symbol	Acc:MGI:1919128]"
ENSMUSG00000018736,1437.703189,-0.201387633,0.055904895,-3.602325551,0.000315383,0.00334762,nudE neurodevelopment protein 1 like 1 [Source:MGI Symbol	Acc:MGI:1932915]
ENSMUSG00000063888,2320.801814,0.301272015,0.083661972,3.601062809,0.000316919,0.003361673,ribosomal protein L7-like 1 [Source:MGI Symbol	Acc:MGI:1913479]
ENSMUSG00000031924,6953.000557,-0.248360969,0.068991921,-3.599855855,0.000318394,0.003375058,cytochrome b5 type B [Source:MGI Symbol	Acc:MGI:1913677]
ENSMUSG00000038910,140.7855951,0.740611421,0.205882343,3.597255644,0.000321592,0.003406688,phospholipase C-like 2 [Source:MGI Symbol	Acc:MGI:1352756]
ENSMUSG00000007610,678.9789582,0.544117417,0.151295146,3.59639704,0.000322655,0.003415665,GTP binding protein 3 [Source:MGI Symbol	Acc:MGI:1917609]
ENSMUSG00000002319,763.5981555,0.371086253,0.103228644,3.594799262,0.000324642,0.003434403,importin 4 [Source:MGI Symbol	Acc:MGI:1923001]
ENSMUSG00000047613,379.6583604,0.522558483,0.145379571,3.594442316,0.000325087,0.003436821,RIKEN cDNA A430005L14 gene [Source:MGI Symbol	Acc:MGI:2140680]
ENSMUSG00000031207,13854.31897,-0.248686957,0.069200142,-3.5937348,0.000325972,0.0034423,moesin [Source:MGI Symbol	Acc:MGI:97167]
ENSMUSG00000022960,312.9576062,0.382975504,0.106569156,3.593680539,0.00032604,0.0034423,downstream neighbor of SON [Source:MGI Symbol	Acc:MGI:1890621]
ENSMUSG00000038429,4517.201889,0.207464358,0.057736878,3.593272897,0.00032655,0.003445399,ubiquitin specific peptidase 5 (isopeptidase T) [Source:MGI Symbol	Acc:MGI:1347343]
ENSMUSG00000044949,410.0761381,-0.498351098,0.138805111,-3.590293566,0.000330306,0.003481225,ubiquitin domain containing 2 [Source:MGI Symbol	Acc:MGI:2444752]
ENSMUSG00000020092,359.5593056,0.518606573,0.144449355,3.590231138,0.000330385,0.003481225,"phosphatase domain containing, paladin 1 [Source:MGI Symbol	Acc:MGI:1351623]"
ENSMUSG00000009418,1404.582352,-0.429161555,0.119588158,-3.58866264,0.000332379,0.003499907,neuron navigator 1 [Source:MGI Symbol	Acc:MGI:2183683]
ENSMUSG00000068267,4695.234142,-0.268098373,0.074774284,-3.585435517,0.000336516,0.003541123,centromere protein B [Source:MGI Symbol	Acc:MGI:88376]
ENSMUSG00000029073,250.4346316,0.555708835,0.155000115,3.585215639,0.0003368,0.003541758,ceramide-1-phosphate transfer protein [Source:MGI Symbol	Acc:MGI:1933107]
ENSMUSG00000062421,1461.121578,-0.327108003,0.091254272,-3.584577406,0.000337624,0.003548077,ADP-ribosylation factor 2 [Source:MGI Symbol	Acc:MGI:99595]
ENSMUSG00000058446,693.6355343,0.351083928,0.097961827,3.583885062,0.000338521,0.003555144,zinc and ring finger 2 [Source:MGI Symbol	Acc:MGI:1196246]
ENSMUSG00000073775,170.8927652,0.519358297,0.145144693,3.57821072,0.000345954,0.003630805,"KTI12 homolog, chromatin associated [Source:MGI Symbol	Acc:MGI:1923547]"
ENSMUSG00000034675,1623.007223,-0.414853141,0.115971312,-3.577204856,0.000347288,0.003638418,drebrin 1 [Source:MGI Symbol	Acc:MGI:1931838]
ENSMUSG00000020087,979.8577915,0.693549872,0.193883662,3.577144489,0.000347368,0.003638418,trypsin domain containing 1 [Source:MGI Symbol	Acc:MGI:1919017]
ENSMUSG00000041420,397.8890548,-0.58037297,0.162235309,-3.577353,0.000347091,0.003638418,Meis homeobox 3 [Source:MGI Symbol	Acc:MGI:108519]
ENSMUSG00000022972,155.3568106,0.729700746,0.204002619,3.576918529,0.000347668,0.003639159,cilia and flagella associate protien 298 [Source:MGI Symbol	Acc:MGI:1915251]
ENSMUSG00000049327,1587.823713,0.248622947,0.06960337,3.571995811,0.000354271,0.003705825,lysine methyltransferase 5A [Source:MGI Symbol	Acc:MGI:1915206]
ENSMUSG00000026701,1686.834348,0.25444542,0.071276064,3.569857875,0.000357175,0.003733738,peroxiredoxin 6 [Source:MGI Symbol	Acc:MGI:894320]
ENSMUSG00000042709,381.182618,0.413740029,0.115939669,3.568580391,0.000358921,0.003749516,ATP synthase mitochondrial F1 complex assembly factor 2 [Source:MGI Symbol	Acc:MGI:2180561]
ENSMUSG00000020250,8049.121531,-0.144342549,0.040502627,-3.56378237,0.000365549,0.003816246,thioredoxin reductase 1 [Source:MGI Symbol	Acc:MGI:1354175]
ENSMUSG00000027162,2182.394455,-0.38014693,0.106736613,-3.561542013,0.000368683,0.003846432,lin-7 homolog C (C. elegans) [Source:MGI Symbol	Acc:MGI:1330839]
ENSMUSG00000048240,173.5026079,0.623239296,0.17501725,3.56101639,0.000369422,0.003851607,"guanine nucleotide binding protein (G protein), gamma 7 [Source:MGI Symbol	Acc:MGI:95787]"
ENSMUSG00000066148,431.7839957,0.411795878,0.115662467,3.560324166,0.000370397,0.003859238,pre-mRNA processing factor 4 [Source:MGI Symbol	Acc:MGI:1917302]
ENSMUSG00000029097,190.1428496,0.604022408,0.169665713,3.560073485,0.000370751,0.003860387,tRNA methyltransferase 44 [Source:MGI Symbol	Acc:MGI:1926140]
ENSMUSG00000052151,1671.560584,0.341970012,0.096086394,3.558984767,0.000372291,0.00387388,phospholipid phosphatase 2 [Source:MGI Symbol	Acc:MGI:1354945]
ENSMUSG00000031826,767.4090506,0.508144437,0.142825596,3.557796709,0.000373979,0.003887676,ubiquitin specific peptidase 10 [Source:MGI Symbol	Acc:MGI:894652]
ENSMUSG00000115149,113.1647967,0.774115102,0.217588257,3.557706252,0.000374107,0.003887676,RIKEN cDNA 9330188P03 gene [Source:MGI Symbol	Acc:MGI:2686435]
ENSMUSG00000016493,58.96032592,-1.368726573,0.384741175,-3.557525584,0.000374365,0.003887803,"CD46 antigen, complement regulatory protein [Source:MGI Symbol	Acc:MGI:1203290]"
ENSMUSG00000036333,3147.845333,-0.293563786,0.082563193,-3.55562539,0.000377081,0.00391345,kinase D-interacting substrate 220 [Source:MGI Symbol	Acc:MGI:1924730]
ENSMUSG00000021950,1490.965601,-0.341422691,0.09611154,-3.552358977,0.000381794,0.003959767,annexin A8 [Source:MGI Symbol	Acc:MGI:1201374]
ENSMUSG00000010663,9270.999612,-0.253257606,0.071300468,-3.551976775,0.000382349,0.003962931,fatty acid desaturase 1 [Source:MGI Symbol	Acc:MGI:1923517]
ENSMUSG00000020121,242.7712652,-0.666405253,0.187675776,-3.550832537,0.000384015,0.003977599,SLIT-ROBO Rho GTPase activating protein 1 [Source:MGI Symbol	Acc:MGI:2152936]
ENSMUSG00000027367,1178.380948,0.278034386,0.078321559,3.549908738,0.000385365,0.003988978,START domain containing 7 [Source:MGI Symbol	Acc:MGI:2139090]
ENSMUSG00000047363,36.70837301,-1.737340866,0.489663691,-3.548028773,0.000388126,0.004014938,"CSA-conditional, T cell activation-dependent protein [Source:MGI Symbol	Acc:MGI:1925867]"
ENSMUSG00000024997,1852.564938,0.343278869,0.096756855,3.54785062,0.000388388,0.004015035,peroxiredoxin 3 [Source:MGI Symbol	Acc:MGI:88034]
ENSMUSG00000024548,1998.058029,-0.418247573,0.117963553,-3.545566083,0.000391771,0.004047362,SET binding protein 1 [Source:MGI Symbol	Acc:MGI:1933199]
ENSMUSG00000032113,237.4387442,0.5299447,0.149523656,3.544219787,0.000393777,0.004065438,checkpoint kinase 1 [Source:MGI Symbol	Acc:MGI:1202065]
ENSMUSG00000022544,347.4367818,0.499299245,0.140913569,3.54330139,0.000395151,0.004076969,eukaryotic elongation factor 2 lysine methyltransferase [Source:MGI Symbol	Acc:MGI:1917761]
ENSMUSG00000032905,1438.606606,-0.338839179,0.095655143,-3.542299644,0.000396655,0.004089824,autophagy related 12 [Source:MGI Symbol	Acc:MGI:1914776]
ENSMUSG00000047824,1123.407595,0.391731972,0.110610715,3.541537271,0.000397803,0.004098996,pygopus 2 [Source:MGI Symbol	Acc:MGI:1916161]
ENSMUSG00000019877,10434.47836,-0.260085946,0.07347985,-3.539554665,0.000400803,0.004127227,serine incorporator 1 [Source:MGI Symbol	Acc:MGI:1926228]
ENSMUSG00000018509,78.96708487,0.978938071,0.276651275,3.538527241,0.000402366,0.004140634,centromere protein V [Source:MGI Symbol	Acc:MGI:1920389]
ENSMUSG00000036377,260.4788021,-0.65106991,0.184014258,-3.538149248,0.000402942,0.004143877,RIKEN cDNA C530008M17 gene [Source:MGI Symbol	Acc:MGI:2444817]
ENSMUSG00000022280,1516.8271,-0.279057292,0.078882516,-3.537631724,0.000403733,0.004149316,ring finger protein 19A [Source:MGI Symbol	Acc:MGI:1353623]
ENSMUSG00000024006,2211.922329,-0.282281259,0.079813725,-3.536750835,0.000405082,0.00415991,serine/threonine kinase 38 [Source:MGI Symbol	Acc:MGI:2442572]
ENSMUSG00000037710,903.0887087,0.376192204,0.106370663,3.536616158,0.000405288,0.00415991,CDGSH iron sulfur domain 1 [Source:MGI Symbol	Acc:MGI:1261855]
ENSMUSG00000021211,57.12664157,-1.493098878,0.422225839,-3.536256525,0.00040584,0.004162883,"aldo-keto reductase family 1, member C12 [Source:MGI Symbol	Acc:MGI:1351661]"
ENSMUSG00000057691,856.3139294,0.337599066,0.095482649,3.535711129,0.000406679,0.00416879,zinc finger protein 746 [Source:MGI Symbol	Acc:MGI:1916478]
ENSMUSG00000027247,3043.287661,-0.309736515,0.087610084,-3.535397978,0.000407161,0.004171037,Rho GTPase activating protein 1 [Source:MGI Symbol	Acc:MGI:2445003]
ENSMUSG00000017221,2518.378734,0.436531274,0.123501413,3.534625749,0.000408353,0.004180544,"proteasome (prosome, macropain) 26S subunit, non-ATPase, 3 [Source:MGI Symbol	Acc:MGI:98858]"
ENSMUSG00000026048,734.0334408,0.326176458,0.092444326,3.52835561,0.00041815,0.004275455,"excision repair cross-complementing rodent repair deficiency, complementation group 5 [Source:MGI Symbol	Acc:MGI:103582]"
ENSMUSG00000032121,230.3209275,-0.683652913,0.193760095,-3.528347325,0.000418163,0.004275455,transmembrane protein 218 [Source:MGI Symbol	Acc:MGI:1913529]
ENSMUSG00000042626,5574.19922,0.223990465,0.063490202,3.52795326,0.000418786,0.004279066,src homology 2 domain-containing transforming protein C1 [Source:MGI Symbol	Acc:MGI:98296]
ENSMUSG00000026664,756.0845379,-0.442106051,0.125330689,-3.527516323,0.000419478,0.004283374,phytanoyl-CoA hydroxylase [Source:MGI Symbol	Acc:MGI:891978]
ENSMUSG00000028028,1168.352883,-0.427250495,0.121134736,-3.527068348,0.000420188,0.004287867,alpha-kinase 1 [Source:MGI Symbol	Acc:MGI:1918731]
ENSMUSG00000024727,16.22428139,1.923612921,0.545479048,3.526465278,0.000421146,0.004294881,"transient receptor potential cation channel, subfamily M, member 6 [Source:MGI Symbol	Acc:MGI:2675603]"
ENSMUSG00000075592,663.4699764,-0.537258818,0.152365139,-3.526126918,0.000421685,0.004297608,NYN domain and retroviral integrase containing [Source:MGI Symbol	Acc:MGI:2652872]
ENSMUSG00000020078,3877.37341,-0.242982916,0.0689313,-3.525001209,0.000423481,0.004310669,VPS26 retromer complex component A [Source:MGI Symbol	Acc:MGI:1353654]
ENSMUSG00000022575,423.3908185,-0.621226656,0.176235364,-3.524982965,0.00042351,0.004310669,gasdermin D [Source:MGI Symbol	Acc:MGI:1916396]
ENSMUSG00000051359,47.20464335,-1.152190649,0.326912133,-3.524465853,0.000424338,0.004316321,neurocalcin delta [Source:MGI Symbol	Acc:MGI:1196326]
ENSMUSG00000031376,11.79582553,-4.749992845,1.347787492,-3.524289158,0.000424621,0.004316432,"ATPase, Ca++ transporting, plasma membrane 3 [Source:MGI Symbol	Acc:MGI:1347353]"
ENSMUSG00000055371,1416.28905,-0.323017218,0.091661211,-3.524033918,0.00042503,0.004317824,signal transducing adaptor molecule (SH3 domain and ITAM motif) 2 [Source:MGI Symbol	Acc:MGI:1929100]
ENSMUSG00000029726,725.0750504,0.441411808,0.125318208,3.522327802,0.000427775,0.004342928,methylphosphate capping enzyme [Source:MGI Symbol	Acc:MGI:106477]
ENSMUSG00000030869,971.7864155,0.348289977,0.098935427,3.520376761,0.000430934,0.004372204,NADH:ubiquinone oxidoreductase subunit AB1 [Source:MGI Symbol	Acc:MGI:1917566]
ENSMUSG00000052337,3625.964329,0.229407882,0.065169384,3.520178756,0.000431256,0.004372672,"inner membrane protein, mitochondrial [Source:MGI Symbol	Acc:MGI:1923864]"
ENSMUSG00000036545,4853.159558,-0.457834491,0.130128923,-3.518314607,0.000434297,0.004400693,"a disintegrin-like and metallopeptidase (reprolysin type) with thrombospondin type 1 motif, 2 [Source:MGI Symbol	Acc:MGI:1347356]"
ENSMUSG00000037243,218.8578226,0.592185451,0.168325466,3.518097796,0.000434652,0.004401477,zinc finger protein 692 [Source:MGI Symbol	Acc:MGI:2144276]
ENSMUSG00000012296,1346.132392,0.430647851,0.12251665,3.515014893,0.000439729,0.00445005,tight junction associated protein 1 [Source:MGI Symbol	Acc:MGI:1921344]
ENSMUSG00000075410,23.0304493,1.724313936,0.49063824,3.514430378,0.000440698,0.00445701,photoreceptor disc component [Source:MGI Symbol	Acc:MGI:3649529]
ENSMUSG00000001632,983.8794969,0.316542096,0.090147703,3.511371727,0.000445801,0.004505739,"bromodomain and PHD finger containing, 1 [Source:MGI Symbol	Acc:MGI:1926033]"
ENSMUSG00000029098,540.3661219,-0.42119544,0.120004048,-3.509843588,0.00044837,0.004528826,"acyl-Coenzyme A oxidase 3, pristanoyl [Source:MGI Symbol	Acc:MGI:1933156]"
ENSMUSG00000045005,990.2381801,-0.39129902,0.111500546,-3.509391061,0.000449134,0.004533652,frizzled class receptor 5 [Source:MGI Symbol	Acc:MGI:108571]
ENSMUSG00000019942,2568.356532,0.387917564,0.110549053,3.509008472,0.000449781,0.004534406,cyclin-dependent kinase 1 [Source:MGI Symbol	Acc:MGI:88351]
ENSMUSG00000053293,807.2241615,0.538163394,0.153359282,3.509167415,0.000449512,0.004534406,nuclear pore membrane protein 121 [Source:MGI Symbol	Acc:MGI:2137624]
ENSMUSG00000052331,985.7515932,-0.384422265,0.109615897,-3.506993736,0.0004532,0.004565974,ankyrin repeat domain 44 [Source:MGI Symbol	Acc:MGI:3045243]
ENSMUSG00000033589,488.3075008,0.487373169,0.138986028,3.506634278,0.000453812,0.004569243,receptor accessory protein 4 [Source:MGI Symbol	Acc:MGI:1919799]
ENSMUSG00000021193,2137.805978,0.262140399,0.074784162,3.505292969,0.000456105,0.004586502,pitrilysin metallepetidase 1 [Source:MGI Symbol	Acc:MGI:1916867]
ENSMUSG00000025666,1980.017428,-0.462058794,0.131817119,-3.505301864,0.00045609,0.004586502,transmembrane protein 47 [Source:MGI Symbol	Acc:MGI:2177570]
ENSMUSG00000001674,1091.14013,0.288138625,0.082214187,3.504731204,0.000457069,0.004593278,DEAD (Asp-Glu-Ala-Asp) box polypeptide 18 [Source:MGI Symbol	Acc:MGI:1914192]
ENSMUSG00000051177,590.4005953,-0.429317793,0.122582338,-3.502280988,0.000461293,0.004632794,"phospholipase C, beta 1 [Source:MGI Symbol	Acc:MGI:97613]"
ENSMUSG00000032418,2467.198744,-0.28953335,0.082679283,-3.501885119,0.000461979,0.004633814,"malic enzyme 1, NADP(+)-dependent, cytosolic [Source:MGI Symbol	Acc:MGI:97043]"
ENSMUSG00000031431,1524.673351,-0.303519016,0.086671507,-3.501946901,0.000461872,0.004633814,"TSC22 domain family, member 3 [Source:MGI Symbol	Acc:MGI:1196284]"
ENSMUSG00000020859,4317.695579,-0.287579049,0.082143636,-3.500929147,0.000463639,0.004645974,sperm associated antigen 9 [Source:MGI Symbol	Acc:MGI:1918084]
ENSMUSG00000050244,950.6921854,0.365466568,0.104393671,3.500849835,0.000463777,0.004645974,HEAT repeat containing 1 [Source:MGI Symbol	Acc:MGI:2442524]
ENSMUSG00000047712,272.3128753,0.491195945,0.140325134,3.500413154,0.000464538,0.004650655,uronyl-2-sulfotransferase [Source:MGI Symbol	Acc:MGI:2442406]
ENSMUSG00000025374,1018.319691,0.38711404,0.110650286,3.49853629,0.000467819,0.004680555,nucleic acid binding protein 2 [Source:MGI Symbol	Acc:MGI:1917167]
ENSMUSG00000020189,2318.472554,-0.404142426,0.115539279,-3.497879076,0.000468974,0.004689146,oxysterol binding protein-like 8 [Source:MGI Symbol	Acc:MGI:2443807]
ENSMUSG00000005958,1446.990427,-0.423285021,0.121039417,-3.49708409,0.000470374,0.004700179,Eph receptor B3 [Source:MGI Symbol	Acc:MGI:104770]
ENSMUSG00000032777,1896.853525,0.331643079,0.094898933,3.494697649,0.000474599,0.004739416,general transcription factor III C 1 [Source:MGI Symbol	Acc:MGI:107887]
ENSMUSG00000026643,1014.179786,-0.309513611,0.088589555,-3.493793495,0.000476209,0.004752502,N-myristoyltransferase 2 [Source:MGI Symbol	Acc:MGI:1202298]
ENSMUSG00000060519,1717.97112,-0.303726103,0.086942254,-3.493423375,0.00047687,0.004756102,"torsin family 3, member A [Source:MGI Symbol	Acc:MGI:1353652]"
ENSMUSG00000046949,1176.723544,-0.394677191,0.112995252,-3.492865277,0.000477868,0.004760065,N-ribosyldihydronicotinamide quinone reductase 2 [Source:MGI Symbol	Acc:MGI:104513]
ENSMUSG00000024222,479.9990399,0.383563457,0.109808859,3.493010126,0.000477608,0.004760065,FK506 binding protein 5 [Source:MGI Symbol	Acc:MGI:104670]
ENSMUSG00000042734,581.3948713,-0.381389269,0.109215425,-3.492082467,0.00047927,0.004771041,tetratricopeptide repeat domain 9 [Source:MGI Symbol	Acc:MGI:1916730]
ENSMUSG00000024644,1156.339893,-0.331717845,0.095006283,-3.491535866,0.000480252,0.004777814,CNDP dipeptidase 2 (metallopeptidase M20 family) [Source:MGI Symbol	Acc:MGI:1913304]
ENSMUSG00000032422,846.3325945,-0.372346287,0.106707275,-3.489417994,0.000484074,0.004812814,sorting nexin 14 [Source:MGI Symbol	Acc:MGI:2155664]
ENSMUSG00000075033,93.96747999,0.754285591,0.21626827,3.487731184,0.000487138,0.004840243,"neurexophilin and PC-esterase domain family, member 3 [Source:MGI Symbol	Acc:MGI:2686598]"
ENSMUSG00000031684,449.6904926,-0.331670305,0.09512533,-3.486666521,0.000489081,0.004855419,"solute carrier family 10 (sodium/bile acid cotransporter family), member 7 [Source:MGI Symbol	Acc:MGI:1924025]"
ENSMUSG00000041632,358.0071088,0.456691262,0.13098624,3.486559057,0.000489277,0.004855419,mitochondrial ribosomal protein S27 [Source:MGI Symbol	Acc:MGI:1919064]
ENSMUSG00000039943,392.1798755,-0.498846661,0.143140661,-3.485010191,0.000492118,0.004878808,"phospholipase C, beta 4 [Source:MGI Symbol	Acc:MGI:107464]"
ENSMUSG00000050705,250.2792384,0.539662151,0.154855557,3.484938882,0.000492249,0.004878808,RIKEN cDNA 2310061I04 gene [Source:MGI Symbol	Acc:MGI:1916912]
ENSMUSG00000021036,1786.916608,-0.22353574,0.064167585,-3.483624009,0.000494674,0.004899774,"serine palmitoyltransferase, long chain base subunit 2 [Source:MGI Symbol	Acc:MGI:108074]"
ENSMUSG00000024764,852.6676557,0.262735716,0.075425558,3.483377817,0.000495129,0.004901221,"N(alpha)-acetyltransferase 40, NatD catalytic subunit [Source:MGI Symbol	Acc:MGI:1918249]"
ENSMUSG00000037926,518.7895757,0.431535628,0.123902876,3.482854001,0.000496099,0.004907758,slingshot protein phosphatase 2 [Source:MGI Symbol	Acc:MGI:2679255]
ENSMUSG00000028698,1319.425499,-0.364777102,0.104743086,-3.482588845,0.00049659,0.004909558,phosphoinositide-3-kinase regulatory subunit 3 [Source:MGI Symbol	Acc:MGI:109277]
ENSMUSG00000021645,531.6062025,0.373496565,0.107268957,3.481870002,0.000497925,0.004919689,survival motor neuron 1 [Source:MGI Symbol	Acc:MGI:109257]
ENSMUSG00000034194,1000.473729,-0.290496527,0.083455944,-3.480836877,0.00049985,0.004935628,R3H domain and coiled-coil containing 1 [Source:MGI Symbol	Acc:MGI:1919093]
ENSMUSG00000026640,1033.343756,-0.413465182,0.118790787,-3.480616568,0.000500261,0.004936615,plexin A2 [Source:MGI Symbol	Acc:MGI:107684]
ENSMUSG00000055980,1485.584005,-0.476680605,0.136963518,-3.480347258,0.000500764,0.004938507,insulin receptor substrate 1 [Source:MGI Symbol	Acc:MGI:99454]
ENSMUSG00000022451,3155.417056,-0.245832903,0.070659212,-3.479134528,0.000503036,0.004957828,twinfilin actin binding protein 1 [Source:MGI Symbol	Acc:MGI:1100520]
ENSMUSG00000024350,885.774644,-0.339812368,0.097684918,-3.478657441,0.000503932,0.004963577,DnaJ heat shock protein family (Hsp40) member C18 [Source:MGI Symbol	Acc:MGI:1923844]
ENSMUSG00000021838,1963.32202,-0.349272769,0.100411012,-3.478430916,0.000504358,0.00496469,sterile alpha motif domain containing 4 [Source:MGI Symbol	Acc:MGI:1921730]
ENSMUSG00000021134,7541.617517,-0.410164086,0.118007833,-3.475736117,0.000509453,0.005011731,serine/arginine-rich splicing factor 5 [Source:MGI Symbol	Acc:MGI:98287]
ENSMUSG00000001119,79431.63972,-0.350111994,0.100735566,-3.475554946,0.000509798,0.005012008,"collagen, type VI, alpha 1 [Source:MGI Symbol	Acc:MGI:88459]"
ENSMUSG00000018415,630.4780858,0.325338434,0.093636201,3.474494181,0.000511817,0.005025636,"GID complex subunit 4, VID24 homolog [Source:MGI Symbol	Acc:MGI:1914021]"
ENSMUSG00000029380,84.60460947,1.169519105,0.336599276,3.474514617,0.000511778,0.005025636,chemokine (C-X-C motif) ligand 1 [Source:MGI Symbol	Acc:MGI:108068]
ENSMUSG00000099966,153.8439936,-0.594870763,0.171226318,-3.474178317,0.00051242,0.005028442,RIKEN cDNA 2810402E24 gene [Source:MGI Symbol	Acc:MGI:1913715]
ENSMUSG00000038319,210.1772832,-0.792548069,0.228242242,-3.47239872,0.00051583,0.005058767,"potassium voltage-gated channel, subfamily H (eag-related), member 2 [Source:MGI Symbol	Acc:MGI:1341722]"
ENSMUSG00000022885,730.6659462,-0.366602972,0.105640448,-3.470289817,0.000519897,0.005095505,"beta galactoside alpha 2,6 sialyltransferase 1 [Source:MGI Symbol	Acc:MGI:108470]"
ENSMUSG00000025212,3270.183599,-0.31663696,0.09127067,-3.469208248,0.000521995,0.005109748,sideroflexin 3 [Source:MGI Symbol	Acc:MGI:2137679]
ENSMUSG00000026767,932.4096992,-0.370722624,0.106857763,-3.469309217,0.000521799,0.005109748,MINDY lysine 48 deubiquitinase 3 [Source:MGI Symbol	Acc:MGI:1914210]
ENSMUSG00000026365,799.4842346,-0.687223308,0.198137195,-3.468421501,0.000523525,0.005121571,complement component factor h [Source:MGI Symbol	Acc:MGI:88385]
ENSMUSG00000039458,875.9426738,-0.311762863,0.089892019,-3.468192918,0.000523971,0.005122769,myotubularin related protein 12 [Source:MGI Symbol	Acc:MGI:2443034]
ENSMUSG00000109324,2453.352507,0.340055514,0.098091938,3.466701947,0.000526886,0.005148093,protein arginine N-methyltransferase 1 [Source:MGI Symbol	Acc:MGI:107846]
ENSMUSG00000030138,1681.597297,0.314905773,0.090842324,3.46650942,0.000527263,0.005148609,"BMS1, ribosome biogenesis factor [Source:MGI Symbol	Acc:MGI:2446132]"
ENSMUSG00000032047,1955.36262,0.269351157,0.077766265,3.463599,0.000533,0.005201428,acetyl-Coenzyme A acetyltransferase 1 [Source:MGI Symbol	Acc:MGI:87870]
ENSMUSG00000003438,666.6914567,0.542781346,0.1569049,3.459301433,0.000541578,0.005281889,translocase of inner mitochondrial membrane 50 [Source:MGI Symbol	Acc:MGI:1913775]
ENSMUSG00000040820,431.6889273,0.457690366,0.132330221,3.458698723,0.000542792,0.005290467,holocarboxylase synthetase (biotin- [propriony-Coenzyme A-carboxylase (ATP-hydrolysing)] ligase) [Source:MGI Symbol	Acc:MGI:894646]
ENSMUSG00000030595,278.4593217,0.523554805,0.151397406,3.458149117,0.0005439,0.005298016,"nuclear factor of kappa light polypeptide gene enhancer in B cells inhibitor, beta [Source:MGI Symbol	Acc:MGI:104752]"
ENSMUSG00000047260,470.1729875,0.485294781,0.140350751,3.457728434,0.00054475,0.005303038,ER membrane protein complex subunit 6 [Source:MGI Symbol	Acc:MGI:1913298]
ENSMUSG00000051721,153.5902999,0.543957492,0.157398765,3.45591969,0.000548419,0.005332203,WD repeat and coiled coil containing [Source:MGI Symbol	Acc:MGI:3040699]
ENSMUSG00000020834,118.8836448,0.799720436,0.23140254,3.455970858,0.000548315,0.005332203,dehydrogenase/reductase (SDR family) member 13 [Source:MGI Symbol	Acc:MGI:1917701]
ENSMUSG00000031562,243.8697946,0.463599795,0.134162847,3.455500586,0.000549272,0.005337228,dCMP deaminase [Source:MGI Symbol	Acc:MGI:2444529]
ENSMUSG00000021037,2192.533284,0.260861441,0.075498925,3.455167642,0.000549951,0.005340551,"AHA1, activator of heat shock protein ATPase 1 [Source:MGI Symbol	Acc:MGI:2387603]"
ENSMUSG00000067336,2871.628035,-0.49412551,0.143055978,-3.454071046,0.000552192,0.005353842,"bone morphogenetic protein receptor, type II (serine/threonine kinase) [Source:MGI Symbol	Acc:MGI:1095407]"
ENSMUSG00000027001,198.5567905,0.590822932,0.171051588,3.454062825,0.000552209,0.005353842,dual specificity phosphatase 19 [Source:MGI Symbol	Acc:MGI:1915332]
ENSMUSG00000035234,182.1822472,0.628081778,0.181841728,3.454002474,0.000552332,0.005353842,BRCA1 A complex subunit [Source:MGI Symbol	Acc:MGI:1917931]
ENSMUSG00000026558,1128.900545,0.25906698,0.075038341,3.452461454,0.000555497,0.005379566,uridine-cytidine kinase 2 [Source:MGI Symbol	Acc:MGI:1931744]
ENSMUSG00000084866,6.574829663,4.135839621,1.197967671,3.452379995,0.000555665,0.005379566,RIKEN cDNA A930006K02 gene [Source:MGI Symbol	Acc:MGI:1925683]
ENSMUSG00000034957,1902.342843,0.655951727,0.190122971,3.450144517,0.000560287,0.005411099,"CCAAT/enhancer binding protein (C/EBP), alpha [Source:MGI Symbol	Acc:MGI:99480]"
ENSMUSG00000063275,721.7213866,-0.336368168,0.097493113,-3.450173648,0.000560226,0.005411099,3-hydroxyacyl-CoA dehydratase 1 [Source:MGI Symbol	Acc:MGI:1353592]
ENSMUSG00000001995,477.5541913,-0.434137473,0.125824425,-3.450343399,0.000559874,0.005411099,signal-induced proliferation-associated 1 like 2 [Source:MGI Symbol	Acc:MGI:2676970]
ENSMUSG00000035513,156.8052448,-1.005825157,0.291516898,-3.450315102,0.000559933,0.005411099,netrin G2 [Source:MGI Symbol	Acc:MGI:2159341]
ENSMUSG00000034875,552.0696497,0.402504429,0.116668853,3.44997332,0.000560642,0.005411236,nudix (nucleoside diphosphate linked moiety X)-type motif 19 [Source:MGI Symbol	Acc:MGI:94203]
ENSMUSG00000028830,817.8221211,0.359019041,0.104097002,3.448889327,0.000562897,0.0054297,expressed sequence AU040320 [Source:MGI Symbol	Acc:MGI:2140475]
ENSMUSG00000004207,57472.17618,-0.26678964,0.077374894,-3.448012983,0.000564727,0.005444036,prosaposin [Source:MGI Symbol	Acc:MGI:97783]
ENSMUSG00000082307,28.99799305,-2.36504925,0.686528625,-3.444939021,0.000571188,0.005502979,predicted gene 13418 [Source:MGI Symbol	Acc:MGI:3650378]
ENSMUSG00000003360,2570.093047,0.223664071,0.064939313,3.444201387,0.000572749,0.005514664,DEAD (Asp-Glu-Ala-Asp) box polypeptide 23 [Source:MGI Symbol	Acc:MGI:1921601]
ENSMUSG00000040767,202.9903416,0.734977542,0.213411614,3.443943504,0.000573295,0.005516578,small nuclear ribonucleoprotein 25 (U11/U12) [Source:MGI Symbol	Acc:MGI:1925622]
ENSMUSG00000024325,613.1110187,0.48196553,0.139954923,3.443719727,0.00057377,0.005517797,ring finger protein 1 [Source:MGI Symbol	Acc:MGI:1101770]
ENSMUSG00000046387,345.4026253,-0.603696221,0.175327314,-3.443252551,0.000574762,0.005523988,protocadherin beta 17 [Source:MGI Symbol	Acc:MGI:2136754]
ENSMUSG00000094786,4.371817333,-4.24838016,1.23440494,-3.441642222,0.000578194,0.005553608,predicted gene 14403 [Source:MGI Symbol	Acc:MGI:3649813]
ENSMUSG00000042042,1591.257007,-0.397299918,0.115445486,-3.441450438,0.000578604,0.005554183,chondroitin sulfate N-acetylgalactosaminyltransferase 2 [Source:MGI Symbol	Acc:MGI:1926002]
ENSMUSG00000027849,8.876263248,-4.767411417,1.385649322,-3.440561289,0.000580509,0.005569093,synaptotagmin VI [Source:MGI Symbol	Acc:MGI:1859544]
ENSMUSG00000026043,21990.5707,-0.267221399,0.077681352,-3.439968421,0.000581782,0.005574562,"collagen, type III, alpha 1 [Source:MGI Symbol	Acc:MGI:88453]"
ENSMUSG00000048249,884.0793403,-0.452948433,0.131666614,-3.440116053,0.000581465,0.005574562,CREB3 regulatory factor [Source:MGI Symbol	Acc:MGI:1924378]
ENSMUSG00000024993,699.8305599,-0.387650621,0.112713725,-3.43924948,0.000583329,0.005586013,"family with sequence similarity 45, member A [Source:MGI Symbol	Acc:MGI:1915144]"
ENSMUSG00000069755,221.8329903,-0.646977439,0.188138929,-3.438828109,0.000584238,0.005591338,zinc finger protein 125 [Source:MGI Symbol	Acc:MGI:1336211]
ENSMUSG00000021224,654.2693798,-0.311499448,0.090634981,-3.436856754,0.000588507,0.005625401,NUMB endocytic adaptor protein [Source:MGI Symbol	Acc:MGI:107423]
ENSMUSG00000038880,432.4380653,0.547048273,0.15916883,3.436905788,0.0005884,0.005625401,mitochondrial ribosomal protein S34 [Source:MGI Symbol	Acc:MGI:1930188]
ENSMUSG00000074207,53.00507633,-1.601772734,0.466122254,-3.436379019,0.000589546,0.005631936,alcohol dehydrogenase 1 (class I) [Source:MGI Symbol	Acc:MGI:87921]
ENSMUSG00000064215,2543.894679,-0.413944079,0.120537895,-3.434140588,0.000594436,0.005672776,"interferon, alpha-inducible protein 27 [Source:MGI Symbol	Acc:MGI:1277180]"
ENSMUSG00000090063,43.12013119,-1.70335922,0.496014025,-3.43409487,0.000594536,0.005672776,"distal-less homeobox 6, opposite strand 1 [Source:MGI Symbol	Acc:MGI:2443217]"
ENSMUSG00000040717,524.953899,-1.109137251,0.323007454,-3.433782217,0.000595222,0.005675907,interleukin 17 receptor D [Source:MGI Symbol	Acc:MGI:2159727]
ENSMUSG00000045576,400.955813,0.419038055,0.122070454,3.432755774,0.00059748,0.005694013,suppression of tumorigenicity 7-like [Source:MGI Symbol	Acc:MGI:2386964]
ENSMUSG00000005360,38.81150704,1.415919825,0.412512172,3.432431623,0.000598195,0.0056974,"solute carrier family 1 (glial high affinity glutamate transporter), member 3 [Source:MGI Symbol	Acc:MGI:99917]"
ENSMUSG00000021669,1886.41399,-0.36453486,0.106220407,-3.431872188,0.00059943,0.005705739,"collagen, type IV, alpha 3 (Goodpasture antigen) binding protein [Source:MGI Symbol	Acc:MGI:1915268]"
ENSMUSG00000020952,1278.5679,-0.285194726,0.083162702,-3.429358574,0.00060501,0.005755395,Sec1 family domain containing 1 [Source:MGI Symbol	Acc:MGI:1924233]
ENSMUSG00000054693,3347.793243,-0.278682417,0.08128772,-3.428345863,0.000607271,0.005773446,a disintegrin and metallopeptidase domain 10 [Source:MGI Symbol	Acc:MGI:109548]
ENSMUSG00000034659,2242.077819,0.281232228,0.082044266,3.427810896,0.000608469,0.00577798,transmembrane protein 109 [Source:MGI Symbol	Acc:MGI:1915789]
ENSMUSG00000003363,2301.242075,-0.408243392,0.119097529,-3.427807416,0.000608477,0.00577798,"phospholipase D family, member 3 [Source:MGI Symbol	Acc:MGI:1333782]"
ENSMUSG00000038379,481.2158308,0.384022552,0.112045412,3.427383105,0.000609429,0.005783554,Ttk protein kinase [Source:MGI Symbol	Acc:MGI:1194921]
ENSMUSG00000037070,1044.202742,0.252314381,0.073626361,3.426957097,0.000610385,0.00578571,"RNA binding motif protein, X-linked like-1 [Source:MGI Symbol	Acc:MGI:1343045]"
ENSMUSG00000028672,498.5370389,0.526024904,0.153490239,3.42709027,0.000610086,0.00578571,3-hydroxy-3-methylglutaryl-Coenzyme A lyase [Source:MGI Symbol	Acc:MGI:96158]
ENSMUSG00000064068,357.3080879,0.498544343,0.145509492,3.426198089,0.000612094,0.005798437,metaxin 1 [Source:MGI Symbol	Acc:MGI:103025]
ENSMUSG00000030051,274.587493,0.512572346,0.149620299,3.425820897,0.000612944,0.005803028,aprataxin and PNKP like factor [Source:MGI Symbol	Acc:MGI:1919353]
ENSMUSG00000027845,201.4688072,0.566385236,0.165364194,3.425077831,0.000614623,0.005815451,DNA cross-link repair 1B [Source:MGI Symbol	Acc:MGI:2156057]
ENSMUSG00000049090,2003.184505,-0.233061011,0.068078088,-3.423436499,0.000618347,0.005847195,"zinc binding alcohol dehydrogenase, domain containing 2 [Source:MGI Symbol	Acc:MGI:2444835]"
ENSMUSG00000025875,1972.068966,-0.3201827,0.093573693,-3.421717049,0.00062227,0.005880789,tetraspanin 17 [Source:MGI Symbol	Acc:MGI:1921507]
ENSMUSG00000003031,3507.96731,-0.238096363,0.069623679,-3.419761273,0.000626761,0.005916177,cyclin-dependent kinase inhibitor 1B [Source:MGI Symbol	Acc:MGI:104565]
ENSMUSG00000044700,527.863763,0.463799623,0.135621784,3.419801808,0.000626668,0.005916177,transmembrane protein 201 [Source:MGI Symbol	Acc:MGI:1196277]
ENSMUSG00000019961,5563.587423,0.231810684,0.067790962,3.419492484,0.000627381,0.005918502,thymopoietin [Source:MGI Symbol	Acc:MGI:106920]
ENSMUSG00000014748,1554.992364,0.272545204,0.079718659,3.418838304,0.000628891,0.005929222,testis expressed gene 261 [Source:MGI Symbol	Acc:MGI:1096575]
ENSMUSG00000024037,562.5931912,0.426143741,0.124658763,3.418482029,0.000629715,0.005933462,WD repeat domain 4 [Source:MGI Symbol	Acc:MGI:1889002]
ENSMUSG00000028370,510.7620638,-0.548550214,0.160477427,-3.418239081,0.000630277,0.005935235,pregnancy-associated plasma protein A [Source:MGI Symbol	Acc:MGI:97479]
ENSMUSG00000032400,519.7133497,0.433845951,0.126930781,3.417972755,0.000630894,0.00593752,zwilch kinetochore protein [Source:MGI Symbol	Acc:MGI:1915264]
ENSMUSG00000051950,772.1548528,-0.358685522,0.104986352,-3.416496666,0.000634324,0.005966261,beta-3-glucosyltransferase [Source:MGI Symbol	Acc:MGI:2685903]
ENSMUSG00000014039,301.9333239,0.414895774,0.121491935,3.415006704,0.000637804,0.005995437,PR domain containing 15 [Source:MGI Symbol	Acc:MGI:1930121]
ENSMUSG00000040785,6072.905311,-0.281855239,0.082550144,-3.41435185,0.00063934,0.006006307,tetratricopeptide repeat domain 3 [Source:MGI Symbol	Acc:MGI:1276539]
ENSMUSG00000030342,12319.08899,-0.248361966,0.072771189,-3.41291616,0.000642717,0.006034463,CD9 antigen [Source:MGI Symbol	Acc:MGI:88348]
ENSMUSG00000024104,2681.492745,-0.272310209,0.079802543,-3.412299893,0.000644172,0.006044544,WASH complex subunit 2` [Source:MGI Symbol	Acc:MGI:106463]
ENSMUSG00000027340,2223.130398,-0.298108928,0.087396768,-3.410983437,0.00064729,0.006070212,"solute carrier family 23 (nucleobase transporters), member 2 [Source:MGI Symbol	Acc:MGI:1859682]"
ENSMUSG00000038368,439.4462455,0.50208691,0.147212631,3.410623842,0.000648144,0.00607463,focadhesin [Source:MGI Symbol	Acc:MGI:2676921]
ENSMUSG00000010755,1229.912625,0.258597428,0.075865734,3.408619598,0.000652925,0.006115817,cysteinyl-tRNA synthetase [Source:MGI Symbol	Acc:MGI:1351477]
ENSMUSG00000034022,1554.495162,0.32983805,0.096784221,3.407973387,0.000654473,0.0061267,cleavage and polyadenylation specific factor 1 [Source:MGI Symbol	Acc:MGI:2679722]
ENSMUSG00000030689,556.9513006,0.40067779,0.117645148,3.405816532,0.000659665,0.006171662,INO80 complex subunit E [Source:MGI Symbol	Acc:MGI:2141881]
ENSMUSG00000024413,924.3516734,-0.349013007,0.102489299,-3.405360464,0.000660768,0.006178334,NPC intracellular cholesterol transporter 1 [Source:MGI Symbol	Acc:MGI:1097712]
ENSMUSG00000004455,2182.630452,0.280445656,0.082367988,3.404789435,0.000662151,0.006187619,protein phosphatase 1 catalytic subunit gamma [Source:MGI Symbol	Acc:MGI:104872]
ENSMUSG00000037572,694.2600191,0.407210508,0.119609007,3.404513743,0.00066282,0.00619022,WD repeat and HMG-box DNA binding protein 1 [Source:MGI Symbol	Acc:MGI:2443514]
ENSMUSG00000014195,1253.002966,0.246229472,0.072334747,3.404027575,0.000664,0.006197599,DnaJ heat shock protein family (Hsp40) member C7 [Source:MGI Symbol	Acc:MGI:1928373]
ENSMUSG00000032009,1875.272711,-0.357342552,0.104984467,-3.403765945,0.000664637,0.006199888,sestrin 3 [Source:MGI Symbol	Acc:MGI:1922997]
ENSMUSG00000059040,2481.989907,0.330883855,0.097227753,3.403183192,0.000666056,0.006209475,"enolase 1B, retrotransposed [Source:MGI Symbol	Acc:MGI:3648653]"
ENSMUSG00000041895,1510.391141,-0.297564795,0.087446616,-3.402816594,0.00066695,0.006214159,"WD repeat domain, phosphoinositide interacting 1 [Source:MGI Symbol	Acc:MGI:1261864]"
ENSMUSG00000021188,1524.684467,-0.429619501,0.126268816,-3.402419653,0.00066792,0.006219538,thyroid hormone receptor interactor 11 [Source:MGI Symbol	Acc:MGI:1924393]
ENSMUSG00000024212,1188.309959,0.452927005,0.133165445,3.401235257,0.000670821,0.006242884,"myeloid/lymphoid or mixed-lineage leukemia	translocated to, 1 [Source:MGI Symbol	Acc:MGI:1927238]"
ENSMUSG00000022537,177.0708968,-0.69889396,0.205544919,-3.400200614,0.000673364,0.00626288,transmembrane protein 44 [Source:MGI Symbol	Acc:MGI:1924489]
ENSMUSG00000003299,970.9580904,0.504447385,0.148366452,3.400009758,0.000673834,0.00626358,mitochondrial ribosomal protein L4 [Source:MGI Symbol	Acc:MGI:2137210]
ENSMUSG00000067274,23159.09956,0.323623561,0.095203575,3.399279502,0.000675636,0.00627665,"ribosomal protein, large, P0 [Source:MGI Symbol	Acc:MGI:1927636]"
ENSMUSG00000020802,906.3448557,0.340374715,0.100144571,3.398833428,0.000676739,0.006283214,ubiquitin-conjugating enzyme E2O [Source:MGI Symbol	Acc:MGI:2444266]
ENSMUSG00000001440,8828.330756,0.214978578,0.06327378,3.397593416,0.000679814,0.006308067,karyopherin (importin) beta 1 [Source:MGI Symbol	Acc:MGI:107532]
ENSMUSG00000015605,1589.79762,0.524467613,0.154434345,3.396055543,0.000683645,0.006328956,serum response factor [Source:MGI Symbol	Acc:MGI:106658]
ENSMUSG00000024420,1154.947401,0.860816219,0.253475799,3.396048941,0.000683661,0.006328956,zinc finger protein 521 [Source:MGI Symbol	Acc:MGI:95459]
ENSMUSG00000018068,606.301262,0.422044761,0.124266684,3.396282474,0.000683078,0.006328956,integrator complex subunit 2 [Source:MGI Symbol	Acc:MGI:1917672]
ENSMUSG00000032373,12.20224148,1.919738905,0.565232187,3.396372233,0.000682854,0.006328956,carbonic anhydrase 12 [Source:MGI Symbol	Acc:MGI:1923709]
ENSMUSG00000039804,1169.622692,0.252372711,0.074318185,3.395840626,0.000684182,0.006330079,nuclear receptor coactivator 5 [Source:MGI Symbol	Acc:MGI:2385165]
ENSMUSG00000039741,1578.35282,0.518572349,0.152785879,3.394111756,0.000688516,0.006366464,BAH domain and coiled-coil containing 1 [Source:MGI Symbol	Acc:MGI:2679272]
ENSMUSG00000000127,1229.988458,-0.275197414,0.081103721,-3.393153968,0.000690928,0.006385044,fer (fms/fps related) protein kinase [Source:MGI Symbol	Acc:MGI:105917]
ENSMUSG00000006221,49.9142021,0.921934991,0.271801041,3.391947971,0.000693976,0.006409478,"heat shock protein family, member 7 (cardiovascular) [Source:MGI Symbol	Acc:MGI:1352494]"
ENSMUSG00000067297,21.19252826,4.653969694,1.372346845,3.391248875,0.000695749,0.006422111,interferon induced protein with tetratricopeptide repeats 1B like 2 [Source:MGI Symbol	Acc:MGI:2148249]
ENSMUSG00000021253,3312.051296,-0.365134078,0.107753021,-3.388620337,0.000702452,0.006480211,"transforming growth factor, beta 3 [Source:MGI Symbol	Acc:MGI:98727]"
ENSMUSG00000028136,1262.061159,0.274975178,0.081154162,3.388306551,0.000703256,0.006480412,sorting nexin family member 27 [Source:MGI Symbol	Acc:MGI:1923992]
ENSMUSG00000031373,986.6231449,-0.309525574,0.091352372,-3.388259849,0.000703376,0.006480412,"carbonic anhydrase 5b, mitochondrial [Source:MGI Symbol	Acc:MGI:1926249]"
ENSMUSG00000034353,64.16163581,-1.627544963,0.480366222,-3.388133657,0.0007037,0.006480412,receptor (calcitonin) activity modifying protein 1 [Source:MGI Symbol	Acc:MGI:1858418]
ENSMUSG00000070348,7265.610884,-0.21572313,0.06368117,-3.387549755,0.000705199,0.006486948,cyclin D1 [Source:MGI Symbol	Acc:MGI:88313]
ENSMUSG00000023008,4699.123236,-0.212214223,0.062651265,-3.387229634,0.000706023,0.006486948,formin-like 3 [Source:MGI Symbol	Acc:MGI:109569]
ENSMUSG00000021190,2570.909339,-0.222198634,0.065600954,-3.38712505,0.000706292,0.006486948,legumain [Source:MGI Symbol	Acc:MGI:1330838]
ENSMUSG00000030271,322.1178703,0.516524587,0.15249931,3.387061806,0.000706455,0.006486948,8-oxoguanine DNA-glycosylase 1 [Source:MGI Symbol	Acc:MGI:1097693]
ENSMUSG00000018983,36.81948824,1.216621105,0.359194537,3.387081314,0.000706404,0.006486948,E2F transcription factor 2 [Source:MGI Symbol	Acc:MGI:1096341]
ENSMUSG00000020986,2114.109732,-0.322536289,0.095234088,-3.386773521,0.000707197,0.00649001,"SEC23 homolog A, COPII coat complex component [Source:MGI Symbol	Acc:MGI:1349635]"
ENSMUSG00000034394,6.727314182,2.249187054,0.664173457,3.386445256,0.000708044,0.006494021,leukemia inhibitory factor [Source:MGI Symbol	Acc:MGI:96787]
ENSMUSG00000040213,89.90668891,0.852181539,0.251676977,3.386013093,0.00070916,0.006500497,kynurenine aminotransferase 3 [Source:MGI Symbol	Acc:MGI:2677849]
ENSMUSG00000026383,35.88285155,1.467686386,0.433575172,3.385079405,0.000711577,0.006518881,erythrocyte membrane protein band 4.1 like 5 [Source:MGI Symbol	Acc:MGI:103006]
ENSMUSG00000025742,890.9934999,0.381562743,0.112762476,3.383774076,0.000714968,0.006546169,phosphoribosyl pyrophosphate synthetase 2 [Source:MGI Symbol	Acc:MGI:97776]
ENSMUSG00000034075,3160.434199,-0.319475405,0.094438445,-3.382895653,0.000717259,0.006563353,"zinc finger, DHHC domain containing 5 [Source:MGI Symbol	Acc:MGI:1923573]"
ENSMUSG00000020099,3260.484926,-0.409003017,0.120918169,-3.382477764,0.000718351,0.006569555,unc-5 netrin receptor B [Source:MGI Symbol	Acc:MGI:894703]
ENSMUSG00000020380,774.717362,0.381214939,0.112889734,3.376878703,0.000733134,0.006700885,RAD50 double strand break repair protein [Source:MGI Symbol	Acc:MGI:109292]
ENSMUSG00000015943,202.6944214,0.841178361,0.249140531,3.376320821,0.000734622,0.00671062,bolA-like 1 (E. coli) [Source:MGI Symbol	Acc:MGI:1916418]
ENSMUSG00000037411,2097.774746,0.585015133,0.173343846,3.374882615,0.000738472,0.006741903,"serine (or cysteine) peptidase inhibitor, clade E, member 1 [Source:MGI Symbol	Acc:MGI:97608]"
ENSMUSG00000026018,53.25770901,-1.458707848,0.432265387,-3.374565464,0.000739323,0.006745793,islet cell autoantigen 1-like [Source:MGI Symbol	Acc:MGI:1917625]
ENSMUSG00000024535,413.0580216,-0.38584562,0.114369305,-3.373681617,0.000741701,0.006758791,sorting nexing 24 [Source:MGI Symbol	Acc:MGI:1916476]
ENSMUSG00000097194,55.6143875,-1.280351202,0.379523141,-3.373578744,0.000741978,0.006758791,RIKEN cDNA 9330175E14 gene [Source:MGI Symbol	Acc:MGI:2443913]
ENSMUSG00000107768,15.99502562,-2.180636693,0.646390206,-3.373560847,0.000742026,0.006758791,"predicted gene, 44275 [Source:MGI Symbol	Acc:MGI:5690667]"
ENSMUSG00000069539,1457.994055,-0.269115973,0.079803553,-3.372230487,0.00074562,0.006787627,SCY1-like 2 (S. cerevisiae) [Source:MGI Symbol	Acc:MGI:1289172]
ENSMUSG00000002221,761.6326703,0.310290616,0.092042284,3.371174658,0.000748484,0.006809786,PAX interacting (with transcription-activation domain) protein 1 [Source:MGI Symbol	Acc:MGI:1890430]
ENSMUSG00000028096,419.0170291,0.481890897,0.142967315,3.370636816,0.000749947,0.006819182,G protein-coupled receptor 89 [Source:MGI Symbol	Acc:MGI:1914799]
ENSMUSG00000056870,4611.044036,-0.393082432,0.116628338,-3.37038527,0.000750632,0.006820567,"GULP, engulfment adaptor PTB domain containing 1 [Source:MGI Symbol	Acc:MGI:1920407]"
ENSMUSG00000007783,664.2813045,0.43086773,0.127843872,3.370265033,0.000750959,0.006820567,carnitine palmitoyltransferase 1c [Source:MGI Symbol	Acc:MGI:2446526]
ENSMUSG00000084349,1967.182985,0.361157912,0.107166628,3.370059508,0.00075152,0.00682175,"ribosomal protein L3, pseudogene 1 [Source:MGI Symbol	Acc:MGI:3644217]"
ENSMUSG00000036402,3782.772992,-0.249052126,0.073946475,-3.368005379,0.000757141,0.006868847,"guanine nucleotide binding protein (G protein), gamma 12 [Source:MGI Symbol	Acc:MGI:1336171]"
ENSMUSG00000021098,4.868694489,-5.205002587,1.545538175,-3.36776061,0.000757814,0.006871017,RIKEN cDNA 4930447C04 gene [Source:MGI Symbol	Acc:MGI:1923051]
ENSMUSG00000026074,6193.650697,-0.173985728,0.051668395,-3.367353075,0.000758935,0.006874449,mitogen-activated protein kinase kinase kinase kinase 4 [Source:MGI Symbol	Acc:MGI:1349394]
ENSMUSG00000074088,530.9385154,0.352518752,0.104688604,3.367307794,0.000759059,0.006874449,small nuclear ribonucleoprotein 40 (U5) [Source:MGI Symbol	Acc:MGI:1913835]
ENSMUSG00000022032,25.92492574,-2.826655957,0.839703007,-3.366256801,0.000761957,0.006896758,"scavenger receptor class A, member 5 [Source:MGI Symbol	Acc:MGI:1918395]"
ENSMUSG00000107283,753.4387616,-0.404867093,0.12031007,-3.365197041,0.00076489,0.006919354,MpV17 mitochondrial inner membrane protein [Source:MGI Symbol	Acc:MGI:97138]
ENSMUSG00000023104,729.8019136,0.366591173,0.108942645,3.364992406,0.000765458,0.00692054,replication factor C (activator 1) 2 [Source:MGI Symbol	Acc:MGI:1341868]
ENSMUSG00000038400,1599.162194,-0.359115581,0.106804948,-3.362349673,0.000772822,0.006983137,"prostate transmembrane protein, androgen induced 1 [Source:MGI Symbol	Acc:MGI:1929600]"
ENSMUSG00000066839,275.6860321,0.414688599,0.123338745,3.36219248,0.000773262,0.006983137,ECSIT signalling integrator [Source:MGI Symbol	Acc:MGI:1349469]
ENSMUSG00000043079,1117.516427,0.456325932,0.135831395,3.359502651,0.000780829,0.00704746,synaptopodin [Source:MGI Symbol	Acc:MGI:1099446]
ENSMUSG00000041801,3942.757755,0.467232083,0.13911183,3.358679714,0.000783158,0.007064458,"pleckstrin homology like domain, family A, member 3 [Source:MGI Symbol	Acc:MGI:1351485]"
ENSMUSG00000029761,27005.13907,-0.314566172,0.093695749,-3.357315316,0.000787033,0.007095378,caldesmon 1 [Source:MGI Symbol	Acc:MGI:88250]
ENSMUSG00000115284,6.569766583,-2.459573381,0.732670897,-3.356996151,0.000787942,0.007099537,"predicted gene, 34678 [Source:MGI Symbol	Acc:MGI:5593837]"
ENSMUSG00000046994,252.9149571,0.503367344,0.149999681,3.35578944,0.000791388,0.007126536,methionine-tRNA synthetase 2 (mitochondrial) [Source:MGI Symbol	Acc:MGI:2444136]
ENSMUSG00000019338,605.8767188,0.358898027,0.107005937,3.354001058,0.000796521,0.007168685,zinc finger protein 687 [Source:MGI Symbol	Acc:MGI:1925516]
ENSMUSG00000045752,474.0560087,0.542486504,0.161759106,3.353669036,0.000797477,0.007173221,tumor-suppressing subchromosomal transferable fragment 4 [Source:MGI Symbol	Acc:MGI:1861712]
ENSMUSG00000050550,145.6187535,-0.852214374,0.25416038,-3.353057519,0.000799241,0.007185013,predicted gene 11868 [Source:MGI Symbol	Acc:MGI:3650507]
ENSMUSG00000061130,1518.845891,-0.251983218,0.075158504,-3.352690686,0.000800301,0.007190466,"protein phosphatase 1B, magnesium dependent, beta isoform [Source:MGI Symbol	Acc:MGI:101841]"
ENSMUSG00000030870,750.6495928,0.30773068,0.091833363,3.350968216,0.000805295,0.007231243,ubiquitin family domain containing 1 [Source:MGI Symbol	Acc:MGI:107301]
ENSMUSG00000025747,724.8316028,0.393223033,0.117383494,3.349900571,0.000808406,0.007255064,thymidylate synthase [Source:MGI Symbol	Acc:MGI:98878]
ENSMUSG00000112291,3.505770257,5.210902056,1.555615045,3.349737502,0.000808882,0.00725523,"predicted gene, 48276 [Source:MGI Symbol	Acc:MGI:6097704]"
ENSMUSG00000017843,2534.494943,-0.191603653,0.057224424,-3.348284496,0.000813135,0.007289256,"protein phosphatase 2, regulatory subunit B', gamma [Source:MGI Symbol	Acc:MGI:1349475]"
ENSMUSG00000041417,2609.213965,-0.342034852,0.102258897,-3.344793093,0.00082344,0.007377462,phosphoinositide-3-kinase regulatory subunit 1 [Source:MGI Symbol	Acc:MGI:97583]
ENSMUSG00000028551,2289.481601,-0.254826015,0.076209457,-3.34375844,0.000826517,0.007400848,cyclin dependent kinase inhibitor 2C [Source:MGI Symbol	Acc:MGI:105388]
ENSMUSG00000020460,7686.171914,0.415879607,0.124395639,3.343200851,0.000828179,0.007411551,ribosomal protein S27A [Source:MGI Symbol	Acc:MGI:1925544]
ENSMUSG00000037725,1830.958373,0.371407505,0.111117841,3.342465107,0.000830378,0.007427035,cytoskeleton associated protein 2 [Source:MGI Symbol	Acc:MGI:1931797]
ENSMUSG00000066979,1735.13463,0.319328217,0.095550944,3.341968213,0.000831866,0.007436149,BUB3 mitotic checkpoint protein [Source:MGI Symbol	Acc:MGI:1343463]
ENSMUSG00000035247,4215.742552,-0.33507411,0.100272959,-3.341619842,0.000832911,0.007441293,HECT domain E3 ubiquitin protein ligase 1 [Source:MGI Symbol	Acc:MGI:2384768]
ENSMUSG00000027940,2783.223975,0.211455306,0.063285638,3.341284239,0.000833918,0.007446099,"tropomyosin 3, gamma [Source:MGI Symbol	Acc:MGI:1890149]"
ENSMUSG00000020721,789.8556509,0.394966646,0.11824268,3.340305263,0.000836863,0.007468194,helicase with zinc finger domain [Source:MGI Symbol	Acc:MGI:1925705]
ENSMUSG00000035868,315.1115644,-0.485646723,0.145501779,-3.337737358,0.000844635,0.007533312,zinc finger protein 983 [Source:MGI Symbol	Acc:MGI:1920479]
ENSMUSG00000042489,476.8775529,0.462250374,0.138498759,3.337577744,0.000845121,0.007533404,claspin [Source:MGI Symbol	Acc:MGI:2445153]
ENSMUSG00000000440,978.7852227,0.308976685,0.092613662,3.336189041,0.000849354,0.007566884,peroxisome proliferator activated receptor gamma [Source:MGI Symbol	Acc:MGI:97747]
ENSMUSG00000086834,3.954231054,-4.918698961,1.474476192,-3.335895816,0.00085025,0.007570616,predicted gene 14547 [Source:MGI Symbol	Acc:MGI:3705289]
ENSMUSG00000026019,689.8463349,0.380929794,0.114238362,3.334517299,0.000854476,0.007602179,WD repeat domain 12 [Source:MGI Symbol	Acc:MGI:1927241]
ENSMUSG00000057963,556.0188201,-0.445577956,0.133629549,-3.334426848,0.000854754,0.007602179,"inositol 1,3,4-triphosphate 5/6 kinase [Source:MGI Symbol	Acc:MGI:2446159]"
ENSMUSG00000042797,19.62263366,1.512039609,0.453504262,3.334124361,0.000855684,0.007606186,aquaporin 11 [Source:MGI Symbol	Acc:MGI:1913583]
ENSMUSG00000001518,428.139466,0.402041702,0.120597661,3.333743778,0.000856855,0.007612333,integrin alpha FG-GAP repeat containing 2 [Source:MGI Symbol	Acc:MGI:1915450]
ENSMUSG00000031292,71.59739129,1.130700982,0.339184879,3.33358311,0.000857351,0.007612466,cyclin-dependent kinase-like 5 [Source:MGI Symbol	Acc:MGI:1278336]
ENSMUSG00000030647,851.4233173,0.491460772,0.147485321,3.332269063,0.000861409,0.007639949,NADH:ubiquinone oxidoreductase subunit C2 [Source:MGI Symbol	Acc:MGI:1344370]
ENSMUSG00000019235,29.55768905,-1.404346979,0.421436781,-3.332283849,0.000861364,0.007639949,ribosomal protein S6 kinase-like 1 [Source:MGI Symbol	Acc:MGI:2443413]
ENSMUSG00000040998,96.0633728,-0.829395271,0.248910499,-3.332102406,0.000861925,0.007640253,nephronectin [Source:MGI Symbol	Acc:MGI:2148811]
ENSMUSG00000025894,444.4750383,0.55593883,0.166922428,3.330522061,0.000866833,0.007679462,aminoadipate-semialdehyde dehydrogenase-phosphopantetheinyl transferase [Source:MGI Symbol	Acc:MGI:1914868]
ENSMUSG00000024404,1791.582044,-0.285755114,0.085805393,-3.330269846,0.000867619,0.00768213,RIO kinase 3 [Source:MGI Symbol	Acc:MGI:1914128]
ENSMUSG00000026620,396.7650672,0.566394137,0.170118484,3.329409747,0.000870303,0.007701596,MAP/microtubule affinity regulating kinase 1 [Source:MGI Symbol	Acc:MGI:2664902]
ENSMUSG00000032399,24545.31536,0.20682532,0.062129135,3.328958638,0.000871713,0.007709778,ribosomal protein L4 [Source:MGI Symbol	Acc:MGI:1915141]
ENSMUSG00000018923,249.5956859,0.627907778,0.188649112,3.328442803,0.000873329,0.007719764,mediator complex subunit 11 [Source:MGI Symbol	Acc:MGI:1913422]
ENSMUSG00000062762,1276.649922,0.29003525,0.087155977,3.327772346,0.000875434,0.007734055,etoposide induced 2.4 mRNA [Source:MGI Symbol	Acc:MGI:108090]
ENSMUSG00000023988,586.0915104,0.347686088,0.104491069,3.327423974,0.000876529,0.007739419,bystin-like [Source:MGI Symbol	Acc:MGI:1858419]
ENSMUSG00000028413,2566.942376,-0.284746804,0.085581674,-3.327193687,0.000877254,0.007741508,"UDP-Gal:betaGlcNAc beta 1,4- galactosyltransferase, polypeptide 1 [Source:MGI Symbol	Acc:MGI:95705]"
ENSMUSG00000030541,2895.327019,0.257826234,0.077512873,3.326237611,0.000880269,0.007762238,"isocitrate dehydrogenase 2 (NADP+), mitochondrial [Source:MGI Symbol	Acc:MGI:96414]"
ENSMUSG00000037089,2189.818662,0.342947846,0.103106907,3.326138442,0.000880582,0.007762238,"solute carrier family 35, member B2 [Source:MGI Symbol	Acc:MGI:1921086]"
ENSMUSG00000021508,42.9202706,-2.57282635,0.773563691,-3.325939906,0.000881209,0.007763454,chemokine (C-X-C motif) ligand 14 [Source:MGI Symbol	Acc:MGI:1888514]
ENSMUSG00000024966,5528.928094,0.225498255,0.067804179,3.325727959,0.00088188,0.007765045,stress-induced phosphoprotein 1 [Source:MGI Symbol	Acc:MGI:109130]
ENSMUSG00000028456,182.5747069,-0.714028182,0.214829388,-3.323698808,0.000888321,0.00781742,unc-13 homolog B [Source:MGI Symbol	Acc:MGI:1342278]
ENSMUSG00000035949,1547.899161,-0.240274309,0.07230352,-3.323134324,0.00089012,0.007828913,F-box and WD-40 domain protein 2 [Source:MGI Symbol	Acc:MGI:1353435]
ENSMUSG00000012848,10176.99755,0.454495272,0.136876844,3.320468671,0.000898664,0.007898283,ribosomal protein S5 [Source:MGI Symbol	Acc:MGI:1097682]
ENSMUSG00000031916,764.7324897,0.351113658,0.105745555,3.320363293,0.000899004,0.007898283,component of oligomeric golgi complex 8 [Source:MGI Symbol	Acc:MGI:2142885]
ENSMUSG00000042306,6.100042404,-4.915697773,1.480735148,-3.319768413,0.000900922,0.007910749,S100 calcium binding protein A14 [Source:MGI Symbol	Acc:MGI:1913416]
ENSMUSG00000050796,108.5944907,0.82232464,0.247742135,3.319276473,0.00090251,0.007920314,"UDP-Gal:betaGal beta 1,3-galactosyltransferase, polypeptide 6 [Source:MGI Symbol	Acc:MGI:2152819]"
ENSMUSG00000039680,842.4357324,0.386527219,0.116455569,3.319096052,0.000903094,0.00792105,mitochondrial ribosomal protein S6 [Source:MGI Symbol	Acc:MGI:2153111]
ENSMUSG00000064363,28284.49534,-0.39978049,0.120467152,-3.318585059,0.000904748,0.007931171,mitochondrially encoded NADH dehydrogenase 4 [Source:MGI Symbol	Acc:MGI:102498]
ENSMUSG00000039697,1201.265059,-0.369283241,0.111287437,-3.318283272,0.000905726,0.007935359,nuclear receptor coactivator 7 [Source:MGI Symbol	Acc:MGI:2444847]
ENSMUSG00000035505,213.912727,0.615255119,0.18548795,3.316954651,0.000910044,0.007968788,cytochrome c oxidase assembly protein 18 [Source:MGI Symbol	Acc:MGI:2448532]
ENSMUSG00000035992,1921.040832,-0.453469306,0.136816382,-3.314437207,0.000918278,0.008014338,folliculin interacting protein 1 [Source:MGI Symbol	Acc:MGI:2444668]
ENSMUSG00000041324,949.9596922,-0.508139124,0.153294575,-3.314788699,0.000917124,0.008014338,inhibin beta-A [Source:MGI Symbol	Acc:MGI:96570]
ENSMUSG00000031848,836.453629,0.663287998,0.200104125,3.314714274,0.000917368,0.008014338,"LSM4 homolog, U6 small nuclear RNA and mRNA degradation associated [Source:MGI Symbol	Acc:MGI:1354692]"
ENSMUSG00000000378,687.1924758,0.439398551,0.132563995,3.314614571,0.000917696,0.008014338,cerebral cavernous malformation 2 [Source:MGI Symbol	Acc:MGI:2384924]
ENSMUSG00000038860,211.0496482,-0.61684591,0.18607957,-3.314957736,0.00091657,0.008014338,GTPase activating RANGAP domain-like 3 [Source:MGI Symbol	Acc:MGI:2139309]
ENSMUSG00000110126,106.7002209,0.889119301,0.268245532,3.314572645,0.000917833,0.008014338,predicted gene 9347 [Source:MGI Symbol	Acc:MGI:3648409]
ENSMUSG00000066877,939.6946102,-0.293598359,0.088587902,-3.314203777,0.000919045,0.00801662,non-catalytic region of tyrosine kinase adaptor protein 2 [Source:MGI Symbol	Acc:MGI:1306821]
ENSMUSG00000043445,784.119763,0.721988725,0.217935562,3.312854123,0.000923491,0.008050976,phosphoglycolate phosphatase [Source:MGI Symbol	Acc:MGI:1914328]
ENSMUSG00000022263,2630.267168,-0.350929647,0.105965863,-3.311723574,0.000927231,0.008079138,triple functional domain (PTPRF interacting) [Source:MGI Symbol	Acc:MGI:1927230]
ENSMUSG00000029776,1886.899185,0.25390169,0.076689916,3.310757177,0.000930439,0.008102638,3-hydroxyisobutyrate dehydrogenase [Source:MGI Symbol	Acc:MGI:1889802]
ENSMUSG00000033294,417.7191149,0.467013187,0.141104044,3.309708018,0.000933933,0.008128604,NOC4 like [Source:MGI Symbol	Acc:MGI:2140843]
ENSMUSG00000026456,1021.193457,0.231056208,0.069825783,3.309038548,0.000936169,0.008143596,cytochrome b5 reductase 1 [Source:MGI Symbol	Acc:MGI:1919267]
ENSMUSG00000004665,21641.24589,-0.239857279,0.072514701,-3.307705554,0.000940637,0.008177968,calponin 2 [Source:MGI Symbol	Acc:MGI:105093]
ENSMUSG00000057657,60.46117578,0.943198273,0.285228665,3.306814457,0.000943634,0.008199531,"ribosomal protein S18, pseudogene 3 [Source:MGI Symbol	Acc:MGI:3642474]"
ENSMUSG00000058835,2334.093635,-0.25406624,0.076869724,-3.305153526,0.000949244,0.008243762,abl-interactor 1 [Source:MGI Symbol	Acc:MGI:104913]
ENSMUSG00000022551,2222.672643,0.391258549,0.118386913,3.304913841,0.000950056,0.008246299,cytochrome c-1 [Source:MGI Symbol	Acc:MGI:1913695]
ENSMUSG00000054766,5545.733763,0.203445101,0.061588733,3.303284409,0.000955594,0.00828151,SET nuclear oncogene [Source:MGI Symbol	Acc:MGI:1860267]
ENSMUSG00000025001,1627.377732,0.500406944,0.151488842,3.303259416,0.000955679,0.00828151,"helicase, lymphoid specific [Source:MGI Symbol	Acc:MGI:106209]"
ENSMUSG00000041482,7.425413481,-5.176599335,1.567042483,-3.303419907,0.000955132,0.00828151,piezo-type mechanosensitive ion channel component 2 [Source:MGI Symbol	Acc:MGI:1918781]
ENSMUSG00000041594,1340.095523,-0.310903784,0.094138481,-3.302621631,0.000957855,0.008295833,transmembrane and tetratricopeptide repeat containing 4 [Source:MGI Symbol	Acc:MGI:1921050]
ENSMUSG00000092274,5353.170704,-0.664752703,0.20129996,-3.302299232,0.000958957,0.008300842,nuclear paraspeckle assembly transcript 1 (non-protein coding) [Source:MGI Symbol	Acc:MGI:1914211]
ENSMUSG00000035093,2511.85951,-0.294630055,0.089283518,-3.299937791,0.000967063,0.00836539,SECIS binding protein 2-like [Source:MGI Symbol	Acc:MGI:1917604]
ENSMUSG00000034109,2277.358123,-0.246552463,0.074716946,-3.299819856,0.000967469,0.00836539,golgi integral membrane protein 4 [Source:MGI Symbol	Acc:MGI:1920374]
ENSMUSG00000021835,1605.78462,0.363908994,0.110304836,3.299120947,0.000969881,0.008381676,bone morphogenetic protein 4 [Source:MGI Symbol	Acc:MGI:88180]
ENSMUSG00000028410,3839.040213,-0.313285138,0.095022849,-3.296945335,0.000977425,0.008442271,DnaJ heat shock protein family (Hsp40) member A1 [Source:MGI Symbol	Acc:MGI:1270129]
ENSMUSG00000002767,702.0594594,0.41352258,0.125451687,3.296269575,0.00097978,0.008453004,mitochondrial ribosomal protein L2 [Source:MGI Symbol	Acc:MGI:1351622]
ENSMUSG00000032666,523.1582525,-0.308257581,0.093521067,-3.296129848,0.000980267,0.008453004,RIKEN cDNA 1700025G04 gene [Source:MGI Symbol	Acc:MGI:1916649]
ENSMUSG00000056753,23.13868579,-2.156078975,0.654122808,-3.296137894,0.000980239,0.008453004,RIKEN cDNA C330011M18 gene [Source:MGI Symbol	Acc:MGI:3045248]
ENSMUSG00000021597,422.5024058,0.520486524,0.157962693,3.294996527,0.000984229,0.008482556,SMC5-SMC6 complex localization factor 1 [Source:MGI Symbol	Acc:MGI:2145448]
ENSMUSG00000047710,919.5041501,0.251680532,0.076412925,3.293690568,0.000988813,0.008512809,chromosome alignment maintaining phosphoprotein 1 [Source:MGI Symbol	Acc:MGI:1196398]
ENSMUSG00000001138,346.1183798,0.475246217,0.144286284,3.29377266,0.000988524,0.008512809,cyclin M3 [Source:MGI Symbol	Acc:MGI:2151055]
ENSMUSG00000035783,65551.78362,-0.286636673,0.087038934,-3.293200641,0.000990538,0.008519497,"actin, alpha 2, smooth muscle, aorta [Source:MGI Symbol	Acc:MGI:87909]"
ENSMUSG00000024725,2766.476406,-0.313166826,0.09509601,-3.293164715,0.000990664,0.008519497,osteoclast stimulating factor 1 [Source:MGI Symbol	Acc:MGI:700012]
ENSMUSG00000036955,1308.444502,-0.255351029,0.077575002,-3.291666424,0.000995957,0.008560093,KIF1 binding protein [Source:MGI Symbol	Acc:MGI:1919570]
ENSMUSG00000029687,1182.550856,0.319529289,0.097076423,3.291523087,0.000996464,0.008560093,enhancer of zeste 2 polycomb repressive complex 2 subunit [Source:MGI Symbol	Acc:MGI:107940]
ENSMUSG00000039275,1556.519943,0.206965619,0.062888509,3.290992612,0.000998345,0.008571608,forkhead box K2 [Source:MGI Symbol	Acc:MGI:1916087]
ENSMUSG00000095362,610.7343948,-0.590956581,0.179613102,-3.290164105,0.00100129,0.008592236,predicted gene 14325 [Source:MGI Symbol	Acc:MGI:3702875]
ENSMUSG00000039656,879.2346348,0.407441089,0.123848999,3.28982142,0.00100251,0.008598054,retinoid X receptor beta [Source:MGI Symbol	Acc:MGI:98215]
ENSMUSG00000032228,3049.08175,-0.250587894,0.076175669,-3.289605432,0.00100328,0.008600004,transcription factor 12 [Source:MGI Symbol	Acc:MGI:101877]
ENSMUSG00000030465,876.9699611,-0.454909294,0.138302434,-3.289235628,0.001004599,0.008602013,pleckstrin and Sec7 domain containing 3 [Source:MGI Symbol	Acc:MGI:1918215]
ENSMUSG00000021311,723.0223989,0.365631651,0.111157133,3.28932243,0.001004289,0.008602013,5-methyltetrahydrofolate-homocysteine methyltransferase [Source:MGI Symbol	Acc:MGI:894292]
ENSMUSG00000033705,936.0061831,-0.501178165,0.152386673,-3.288858231,0.001005947,0.008608907,START domain containing 9 [Source:MGI Symbol	Acc:MGI:3045258]
ENSMUSG00000075254,791.3195696,-0.484714473,0.147389529,-3.288662876,0.001006645,0.008609046,heart development protein with EGF-like domains 1 [Source:MGI Symbol	Acc:MGI:1924696]
ENSMUSG00000103472,23.47951886,-1.95644422,0.594926092,-3.288550035,0.001007049,0.008609046,"protocadherin gamma subfamily A, 7 [Source:MGI Symbol	Acc:MGI:1935219]"
ENSMUSG00000041570,1758.158411,-0.343344708,0.104431244,-3.287758464,0.001009884,0.008628635,"calmodulin regulated spectrin-associated protein family, member 2 [Source:MGI Symbol	Acc:MGI:1922434]"
ENSMUSG00000027714,458.6989384,0.360742479,0.109732567,3.287469594,0.001010921,0.008632841,exosome component 9 [Source:MGI Symbol	Acc:MGI:1355319]
ENSMUSG00000028741,636.1803659,0.435989108,0.132650712,3.286745319,0.001013525,0.008650415,"mRNA turnover 4, ribosome maturation factor [Source:MGI Symbol	Acc:MGI:1917152]"
ENSMUSG00000058173,117.9819589,0.739263133,0.225017214,3.285362569,0.001018512,0.008688309,single-pass membrane protein with coiled-coil domains 4 [Source:MGI Symbol	Acc:MGI:3039636]
ENSMUSG00000024885,1659.283879,-0.339803768,0.103445514,-3.284857472,0.00102034,0.008699219,"aldehyde dehydrogenase 3 family, member B1 [Source:MGI Symbol	Acc:MGI:1914939]"
ENSMUSG00000031529,2684.504725,-0.342426476,0.104264984,-3.284194386,0.001022744,0.008715028,"tankyrase, TRF1-interacting ankyrin-related ADP-ribose polymerase [Source:MGI Symbol	Acc:MGI:1341087]"
ENSMUSG00000031749,2622.344177,-0.339170958,0.103300289,-3.283349566,0.001025814,0.008736496,"ST3 beta-galactoside alpha-2,3-sialyltransferase 2 [Source:MGI Symbol	Acc:MGI:99427]"
ENSMUSG00000073985,37.29718011,-1.210881586,0.369065081,-3.280943244,0.001034606,0.008806643,predicted gene 10602 [Source:MGI Symbol	Acc:MGI:3708759]
ENSMUSG00000005973,4573.428935,-0.191521732,0.058380841,-3.280557945,0.00103602,0.008813681,reticulocalbin 1 [Source:MGI Symbol	Acc:MGI:104559]
ENSMUSG00000051262,68.19581191,-2.51653924,0.767140453,-3.28041525,0.001036544,0.008813681,N-acetyltransferase 8 (GCN5-related) family member 3 [Source:MGI Symbol	Acc:MGI:2136449]
ENSMUSG00000103076,12.24724014,-3.011689427,0.918843292,-3.277696484,0.001046579,0.008894236,"predicted gene, 37902 [Source:MGI Symbol	Acc:MGI:5611130]"
ENSMUSG00000005882,507.8679208,0.362925162,0.1107326,3.277491551,0.001047339,0.008895927,ubiquinol-cytochrome c reductase complex assembly factor 1 [Source:MGI Symbol	Acc:MGI:1929472]
ENSMUSG00000033216,350.8556659,0.457888419,0.139718927,3.277211107,0.00104838,0.008900001,"eukaryotic elongation factor, selenocysteine-tRNA-specific [Source:MGI Symbol	Acc:MGI:2137092]"
ENSMUSG00000027430,200.09056,0.581797832,0.177545907,3.276886768,0.001049585,0.008905464,D-tyrosyl-tRNA deacylase 1 [Source:MGI Symbol	Acc:MGI:1913294]
ENSMUSG00000020263,2632.354409,-0.27978803,0.085409627,-3.275837169,0.001053493,0.008929069,"adaptor protein, phosphotyrosine interaction, PH domain and leucine zipper containing 2 [Source:MGI Symbol	Acc:MGI:2384914]"
ENSMUSG00000022144,184.1418916,-0.507937105,0.155049186,-3.27597403,0.001052982,0.008929069,glial cell line derived neurotrophic factor [Source:MGI Symbol	Acc:MGI:107430]
ENSMUSG00000022484,2145.681516,-0.258545557,0.078935181,-3.275416046,0.001055065,0.008937615,homeobox C10 [Source:MGI Symbol	Acc:MGI:96192]
ENSMUSG00000067148,768.4161462,0.479219424,0.146358398,3.274287156,0.001059289,0.00896861,polymerase (RNA) I polypeptide C [Source:MGI Symbol	Acc:MGI:103288]
ENSMUSG00000006740,4703.044353,-0.352642482,0.107755825,-3.272607147,0.001065605,0.009017268,kinesin family member 5B [Source:MGI Symbol	Acc:MGI:1098268]
ENSMUSG00000030322,243.0773135,0.587648613,0.179730163,3.269615985,0.001076936,0.009108292,methyl-CpG binding domain protein 4 [Source:MGI Symbol	Acc:MGI:1333850]
ENSMUSG00000006800,932.3166156,0.510346663,0.15611894,3.268960607,0.001079433,0.009124549,sulfatase 2 [Source:MGI Symbol	Acc:MGI:1919293]
ENSMUSG00000024114,8.812830709,2.354169603,0.720672103,3.266630683,0.001088356,0.009195068,"protease, serine 41 [Source:MGI Symbol	Acc:MGI:1918253]"
ENSMUSG00000021998,41.12136547,-1.138850035,0.348734846,-3.265661714,0.001092086,0.009221674,lymphocyte cytosolic protein 1 [Source:MGI Symbol	Acc:MGI:104808]
ENSMUSG00000064370,70929.19557,-0.325820872,0.099791766,-3.265007595,0.001094611,0.009223352,mitochondrially encoded cytochrome b [Source:MGI Symbol	Acc:MGI:102501]
ENSMUSG00000003072,4719.785311,0.519370443,0.159051622,3.265420603,0.001093016,0.009223352,"ATP synthase, H+ transporting, mitochondrial F1 complex, delta subunit [Source:MGI Symbol	Acc:MGI:1913293]"
ENSMUSG00000002017,1050.231233,0.289104187,0.088546147,3.265011504,0.001094596,0.009223352,"family with sequence similarity 98, member A [Source:MGI Symbol	Acc:MGI:1919972]"
ENSMUSG00000058440,678.1152217,0.311121338,0.095283772,3.265208028,0.001093837,0.009223352,nuclear respiratory factor 1 [Source:MGI Symbol	Acc:MGI:1332235]
ENSMUSG00000034190,1346.68975,-0.245466337,0.075210919,-3.263706105,0.001099652,0.009260901,charged multivesicular body protein 7 [Source:MGI Symbol	Acc:MGI:1913922]
ENSMUSG00000008475,5418.175127,-0.298279173,0.091404902,-3.263273283,0.001101333,0.009270134,"actin related protein 2/3 complex, subunit 5 [Source:MGI Symbol	Acc:MGI:1915021]"
ENSMUSG00000040430,600.3537049,-0.423656144,0.129887856,-3.261707118,0.001107435,0.009316554,"phosphatidylinositol transfer protein, cytoplasmic 1 [Source:MGI Symbol	Acc:MGI:1919045]"
ENSMUSG00000020359,235.0533531,0.495219179,0.151856156,3.261107045,0.001109781,0.009331343,5-phosphohydroxy-L-lysine phospholyase [Source:MGI Symbol	Acc:MGI:1920197]
ENSMUSG00000031521,1687.388682,-0.342718031,0.105105134,-3.260716378,0.001111311,0.009339256,aspartylglucosaminidase [Source:MGI Symbol	Acc:MGI:104873]
ENSMUSG00000041747,673.5485125,0.328281438,0.10068995,3.260319802,0.001112867,0.009347372,UTP15 small subunit processome component [Source:MGI Symbol	Acc:MGI:2145443]
ENSMUSG00000032235,317.8455419,0.462449793,0.141859744,3.259908545,0.001114481,0.00935598,interactor of little elongation complex ELL subunit 2 [Source:MGI Symbol	Acc:MGI:2135947]
ENSMUSG00000028187,382.9274207,0.474873863,0.145694616,3.259378259,0.001116567,0.009368528,ribosome production factor 1 homolog [Source:MGI Symbol	Acc:MGI:1917535]
ENSMUSG00000036565,3773.986388,-0.538047161,0.165091241,-3.259089694,0.001117703,0.009373103,tweety family member 3 [Source:MGI Symbol	Acc:MGI:1925589]
ENSMUSG00000035215,1010.390291,0.572954432,0.175861612,3.25798465,0.001122065,0.009404706,"LSM7 homolog, U6 small nuclear RNA and mRNA degradation associated [Source:MGI Symbol	Acc:MGI:1913344]"
ENSMUSG00000024975,828.2656334,0.370277118,0.113674113,3.257356571,0.001124551,0.009420563,programmed cell death 4 [Source:MGI Symbol	Acc:MGI:107490]
ENSMUSG00000020477,505.4277181,0.713359866,0.219031034,3.256889468,0.001126403,0.009431096,mitochondrial ribosomal protein S24 [Source:MGI Symbol	Acc:MGI:1928142]
ENSMUSG00000055447,2432.317125,-0.295519207,0.090801058,-3.254578895,0.001135606,0.009503136,"CD47 antigen (Rh-related antigen, integrin-associated signal transducer) [Source:MGI Symbol	Acc:MGI:96617]"
ENSMUSG00000028953,1710.010751,0.216396678,0.066525503,3.252837934,0.001142586,0.009556506,"ATP-binding cassette, sub-family F (GCN20), member 2 [Source:MGI Symbol	Acc:MGI:1351657]"
ENSMUSG00000020262,2370.491452,-0.322766082,0.099292081,-3.250672956,0.001151322,0.009619424,"adenosine deaminase, RNA-specific, B1 [Source:MGI Symbol	Acc:MGI:891999]"
ENSMUSG00000005124,1095.416374,-0.340885756,0.104864281,-3.250732768,0.00115108,0.009619424,WNT1 inducible signaling pathway protein 1 [Source:MGI Symbol	Acc:MGI:1197008]
ENSMUSG00000027806,1694.015795,0.292948056,0.090165648,3.248998516,0.001158121,0.009671132,"TSC22 domain family, member 2 [Source:MGI Symbol	Acc:MGI:1919283]"
ENSMUSG00000025354,2879.45702,-0.208870829,0.06432458,-3.247138641,0.001165716,0.009729433,DnaJ heat shock protein family (Hsp40) member C14 [Source:MGI Symbol	Acc:MGI:1921580]
ENSMUSG00000019188,3903.468587,-0.27187814,0.083743778,-3.246547346,0.00116814,0.009739415,histocompatibility 13 [Source:MGI Symbol	Acc:MGI:95886]
ENSMUSG00000008305,410.1385129,0.429085072,0.132162801,3.246640274,0.001167759,0.009739415,transducin-like enhancer of split 1 [Source:MGI Symbol	Acc:MGI:104636]
ENSMUSG00000059263,3378.629841,-0.290679051,0.089592628,-3.244452789,0.001176765,0.00980102,ubiquitin specific peptidase 47 [Source:MGI Symbol	Acc:MGI:1922246]
ENSMUSG00000039616,167.5141834,-0.626462813,0.193082595,-3.244532808,0.001176435,0.00980102,molybdenum cofactor sulfurase [Source:MGI Symbol	Acc:MGI:1915841]
ENSMUSG00000031613,800.2333893,1.453020842,0.447912915,3.243980681,0.001178717,0.009812126,hydroxyprostaglandin dehydrogenase 15 (NAD) [Source:MGI Symbol	Acc:MGI:108085]
ENSMUSG00000027339,5519.84159,-0.249006178,0.076780445,-3.243093696,0.001182393,0.009837561,Ras association (RalGDS/AF-6) domain family member 2 [Source:MGI Symbol	Acc:MGI:2442060]
ENSMUSG00000038773,1668.549551,-0.212118969,0.065421511,-3.242342842,0.001185513,0.009858347,KDM3B lysine (K)-specific demethylase 3B [Source:MGI Symbol	Acc:MGI:1923356]
ENSMUSG00000029777,3968.35383,0.243578996,0.07512898,3.242144317,0.001186339,0.009860046,glycyl-tRNA synthetase [Source:MGI Symbol	Acc:MGI:2449057]
ENSMUSG00000018362,2730.303161,0.322394576,0.09946216,3.2413792,0.001189528,0.0098813,karyopherin (importin) alpha 2 [Source:MGI Symbol	Acc:MGI:103561]
ENSMUSG00000032640,1418.235139,-0.320355207,0.09883748,-3.241232029,0.001190143,0.0098813,chondroitin sulfate synthase 1 [Source:MGI Symbol	Acc:MGI:2681120]
ENSMUSG00000002459,94.30977218,-0.665667161,0.205418961,-3.240534171,0.00119306,0.009889985,regulator of G-protein signaling 20 [Source:MGI Symbol	Acc:MGI:1929866]
ENSMUSG00000028982,88.78754448,0.852493079,0.263071223,3.240540983,0.001193031,0.009889985,"solute carrier family 25, member 33 [Source:MGI Symbol	Acc:MGI:1917806]"
ENSMUSG00000105867,76.46602334,1.376912804,0.424864287,3.240829712,0.001191824,0.009889985,predicted gene 42517 [Source:MGI Symbol	Acc:MGI:5662654]
ENSMUSG00000070713,1167.944311,0.302960242,0.093498316,3.240274848,0.001194145,0.009893813,predicted pseudogene 10282 [Source:MGI Symbol	Acc:MGI:3704312]
ENSMUSG00000073179,21.31222244,-1.502577951,0.463745693,-3.240090363,0.001194918,0.009895046,predicted gene 10478 [Source:MGI Symbol	Acc:MGI:3714531]
ENSMUSG00000019066,694.2732225,-0.402742013,0.124318848,-3.239589316,0.00119702,0.009907275,"RAB3D, member RAS oncogene family [Source:MGI Symbol	Acc:MGI:97844]"
ENSMUSG00000042804,419.1984035,-0.764007437,0.235917388,-3.238453274,0.001201797,0.009941626,G protein-coupled receptor 153 [Source:MGI Symbol	Acc:MGI:1916157]
ENSMUSG00000040506,990.4083616,-0.266880319,0.08243779,-3.237354105,0.001206436,0.009974799,autophagy/beclin 1 regulator 1 [Source:MGI Symbol	Acc:MGI:2443564]
ENSMUSG00000085438,3252.625744,-0.34266378,0.10585732,-3.237034347,0.001207789,0.009980778,RIKEN cDNA 1700020I14 gene [Source:MGI Symbol	Acc:MGI:1913852]
ENSMUSG00000026484,1525.787831,-0.322301508,0.099620469,-3.235294031,0.001215175,0.010036588,ring finger protein 2 [Source:MGI Symbol	Acc:MGI:1101759]
ENSMUSG00000022752,2866.123488,0.271088101,0.083813836,3.234407506,0.001218954,0.010062557,translocase of outer mitochondrial membrane 70A [Source:MGI Symbol	Acc:MGI:106295]
ENSMUSG00000042105,736.1473422,-0.320306698,0.099054305,-3.233647407,0.001222202,0.010084124,inositol polyphosphate-5-phosphatase F [Source:MGI Symbol	Acc:MGI:2141867]
ENSMUSG00000007080,535.4759315,0.453763215,0.140369392,3.232636468,0.001226535,0.010114611,"polymerase (DNA directed), epsilon [Source:MGI Symbol	Acc:MGI:1196391]"
ENSMUSG00000018697,604.2944786,0.298720664,0.092425042,3.232031677,0.001229134,0.010130775,apoptosis antagonizing transcription factor [Source:MGI Symbol	Acc:MGI:1929608]
ENSMUSG00000022584,13.42521194,-2.13507675,0.660696346,-3.231555258,0.001231185,0.010142407,"lymphocyte antigen 6 complex, locus C2 [Source:MGI Symbol	Acc:MGI:3712069]"
ENSMUSG00000000399,1381.694964,0.267473535,0.082788322,3.230812368,0.001234389,0.01016313,NADH:ubiquinone oxidoreductase subunit A9 [Source:MGI Symbol	Acc:MGI:1913358]
ENSMUSG00000021319,150.0637609,-0.968163731,0.29967846,-3.230675074,0.001234982,0.01016313,secreted frizzled-related protein 4 [Source:MGI Symbol	Acc:MGI:892010]
ENSMUSG00000040084,1632.731694,0.304292098,0.094200512,3.230259476,0.001236779,0.010172637,"BUB1B, mitotic checkpoint serine/threonine kinase [Source:MGI Symbol	Acc:MGI:1333889]"
ENSMUSG00000034826,554.4413361,0.313312878,0.097018123,3.229426308,0.001240388,0.010197035,nucleoporin 54 [Source:MGI Symbol	Acc:MGI:1920460]
ENSMUSG00000072214,590.9287615,-0.475447574,0.147268623,-3.228437689,0.001244684,0.010227044,septin 5 [Source:MGI Symbol	Acc:MGI:1195461]
ENSMUSG00000040997,3471.417595,-0.23696232,0.073416344,-3.227650784,0.001248112,0.010249905,abhydrolase domain containing 4 [Source:MGI Symbol	Acc:MGI:1915938]
ENSMUSG00000099759,111.9134333,-0.826366912,0.256159856,-3.22598133,0.001255415,0.010304544,RIKEN cDNA 1700030C10 gene [Source:MGI Symbol	Acc:MGI:1916763]
ENSMUSG00000024097,2378.988188,0.33849131,0.104953593,3.225152185,0.001259057,0.010329089,serine/arginine-rich splicing factor 7 [Source:MGI Symbol	Acc:MGI:1926232]
ENSMUSG00000020219,1206.127751,0.91528409,0.283869226,3.224316012,0.00126274,0.010353943,translocase of inner mitochondrial membrane 13 [Source:MGI Symbol	Acc:MGI:1353432]
ENSMUSG00000029594,331.6648747,0.379185472,0.117613512,3.223995823,0.001264152,0.01036017,RNA binding motif protein 19 [Source:MGI Symbol	Acc:MGI:1921361]
ENSMUSG00000024270,1722.563118,-0.213975517,0.066407351,-3.222166098,0.001272254,0.010421176,"solute carrier family 39 (metal ion transporter), member 6 [Source:MGI Symbol	Acc:MGI:2147279]"
ENSMUSG00000030353,60.51230805,0.771172176,0.239492683,3.22002395,0.001281799,0.010493942,TEA domain family member 4 [Source:MGI Symbol	Acc:MGI:106907]
ENSMUSG00000008859,1656.790112,-0.290829791,0.090339028,-3.219315045,0.001284972,0.010496212,v-ral simian leukemia viral oncogene A (ras related) [Source:MGI Symbol	Acc:MGI:1927243]
ENSMUSG00000033417,1280.060745,-0.271623,0.084375334,-3.219222829,0.001285386,0.010496212,"CDK2 associated, cullin domain 1 [Source:MGI Symbol	Acc:MGI:1926082]"
ENSMUSG00000032480,1147.025772,0.303640419,0.09430911,3.219629766,0.001283563,0.010496212,DEAH (Asp-Glu-Ala-His) box polypeptide 30 [Source:MGI Symbol	Acc:MGI:1920081]
ENSMUSG00000028476,387.0202669,-0.482932021,0.14999869,-3.219574926,0.001283808,0.010496212,reversion-inducing-cysteine-rich protein with kazal motifs [Source:MGI Symbol	Acc:MGI:1855698]
ENSMUSG00000028910,308.3194851,0.561734347,0.174483659,3.21940948,0.001284549,0.010496212,mitochondrial trans-2-enoyl-CoA reductase [Source:MGI Symbol	Acc:MGI:1349441]
ENSMUSG00000038417,1723.170336,-0.271754289,0.084450718,-3.217903828,0.001291311,0.010539172,FIG4 phosphoinositide 5-phosphatase [Source:MGI Symbol	Acc:MGI:2143585]
ENSMUSG00000035258,3041.628474,-0.324554749,0.100866217,-3.21767542,0.00129234,0.010542142,"ABI gene family, member 3 (NESH) binding protein [Source:MGI Symbol	Acc:MGI:2444583]"
ENSMUSG00000068794,33.78145642,1.964422228,0.610559883,3.217411237,0.00129353,0.01054643,"collagen, type XXVIII, alpha 1 [Source:MGI Symbol	Acc:MGI:2685312]"
ENSMUSG00000033554,223.7556242,0.454954388,0.141442193,3.216539411,0.001297467,0.01057309,diphthamide biosynthesis 5 [Source:MGI Symbol	Acc:MGI:1916990]
ENSMUSG00000022519,165.2989511,0.573974978,0.178482724,3.215857347,0.001300555,0.010592807,sarcalumenin [Source:MGI Symbol	Acc:MGI:2146620]
ENSMUSG00000032479,7421.938008,-0.207537539,0.064542215,-3.215531697,0.001302031,0.010599389,microtubule-associated protein 4 [Source:MGI Symbol	Acc:MGI:97178]
ENSMUSG00000038174,569.5563333,-0.507447879,0.157909982,-3.213526302,0.001311158,0.010665049,"family with sequence similarity 126, member B [Source:MGI Symbol	Acc:MGI:1098784]"
ENSMUSG00000079055,23.50673702,3.246594314,1.010309812,3.213464103,0.001311442,0.010665049,"solute carrier family 8 (sodium/calcium exchanger), member 3 [Source:MGI Symbol	Acc:MGI:107976]"
ENSMUSG00000061731,2883.227328,-0.250042611,0.077820504,-3.213068507,0.00131325,0.010674276,exostoses (multiple) 1 [Source:MGI Symbol	Acc:MGI:894663]
ENSMUSG00000017686,1228.204669,0.283704993,0.088326857,3.211990141,0.001318189,0.010708935,ras homolog family member T1 [Source:MGI Symbol	Acc:MGI:1926078]
ENSMUSG00000030802,1057.597495,0.355971303,0.110848145,3.211341994,0.001321166,0.010727625,branched chain ketoacid dehydrogenase kinase [Source:MGI Symbol	Acc:MGI:1276121]
ENSMUSG00000022701,153.5882189,0.601152085,0.187205468,3.211188715,0.001321871,0.010727856,coiled-coil domain containing 191 [Source:MGI Symbol	Acc:MGI:1922661]
ENSMUSG00000017929,1055.916116,-0.353000106,0.109941016,-3.210813567,0.001323598,0.010730886,"UDP-Gal:betaGlcNAc beta 1,4-galactosyltransferase, polypeptide 5 [Source:MGI Symbol	Acc:MGI:1927169]"
ENSMUSG00000042106,61.75425558,1.140787207,0.355286761,3.210891404,0.001323239,0.010730886,inka box actin regulator 1 [Source:MGI Symbol	Acc:MGI:1915426]
ENSMUSG00000022105,715.6004245,-0.410521013,0.127904207,-3.209597432,0.00132921,0.010770879,RB transcriptional corepressor 1 [Source:MGI Symbol	Acc:MGI:97874]
ENSMUSG00000035960,450.6254691,0.477137058,0.148666667,3.209442077,0.001329928,0.010771197,apurinic/apyrimidinic endonuclease 1 [Source:MGI Symbol	Acc:MGI:88042]
ENSMUSG00000031007,2005.626559,-0.276882254,0.086280748,-3.209085011,0.001331581,0.010779078,"ATPase, H+ transporting, lysosomal accessory protein 2 [Source:MGI Symbol	Acc:MGI:1917745]"
ENSMUSG00000022634,947.0524773,-0.279896842,0.08726916,-3.207282409,0.001339954,0.010835792,YY1 associated factor 2 [Source:MGI Symbol	Acc:MGI:1914307]
ENSMUSG00000087412,56.1600549,0.842889501,0.262803649,3.20729755,0.001339883,0.010835792,predicted pseudogene 15501 [Source:MGI Symbol	Acc:MGI:3704296]
ENSMUSG00000026409,261.9122938,-0.557106594,0.173722807,-3.206870778,0.001341873,0.010845777,"6-phosphofructo-2-kinase/fructose-2,6-biphosphatase 2 [Source:MGI Symbol	Acc:MGI:107815]"
ENSMUSG00000002325,1019.071331,-0.418833805,0.130688211,-3.204832334,0.001351412,0.010911756,interferon regulatory factor 9 [Source:MGI Symbol	Acc:MGI:107587]
ENSMUSG00000087331,29.08872592,1.918392585,0.598592312,3.204840002,0.001351376,0.010911756,RIKEN cDNA 1810021B22 gene [Source:MGI Symbol	Acc:MGI:1916370]
ENSMUSG00000004642,992.9232172,0.354759793,0.110709717,3.204414229,0.001353376,0.010922055,stem-loop binding protein [Source:MGI Symbol	Acc:MGI:108402]
ENSMUSG00000031851,229.4794736,0.570001692,0.177902996,3.204002774,0.001355312,0.010932112,"nucleoside-triphosphatase, cancer-related [Source:MGI Symbol	Acc:MGI:1913816]"
ENSMUSG00000051278,340.164511,0.425378386,0.132789197,3.203411081,0.0013581,0.010949032,"zinc finger, GRF-type containing 1 [Source:MGI Symbol	Acc:MGI:1918893]"
ENSMUSG00000028464,8826.714115,-0.247396785,0.077324647,-3.199455718,0.001376873,0.011094745,"tropomyosin 2, beta [Source:MGI Symbol	Acc:MGI:98810]"
ENSMUSG00000004056,2758.913773,0.266112045,0.083187873,3.198928363,0.001379394,0.011109414,thymoma viral proto-oncogene 2 [Source:MGI Symbol	Acc:MGI:104874]
ENSMUSG00000090958,1051.495921,-0.353187178,0.110414523,-3.198738434,0.001380303,0.011111092,leucine rich repeat containing 32 [Source:MGI Symbol	Acc:MGI:93882]
ENSMUSG00000014668,578.3704282,-0.318956493,0.099740926,-3.197849712,0.001384564,0.011139736,checkpoint with forkhead and ring finger domains [Source:MGI Symbol	Acc:MGI:2444898]
ENSMUSG00000020668,733.3087413,-0.321506824,0.100606026,-3.195701472,0.001394914,0.01121705,kinesin family member 3C [Source:MGI Symbol	Acc:MGI:107979]
ENSMUSG00000002012,17.5544428,-4.431530668,1.386776656,-3.195561916,0.001395588,0.01121705,pregnancy upregulated non-ubiquitously expressed CaM kinase [Source:MGI Symbol	Acc:MGI:1347357]
ENSMUSG00000038608,279.0780599,-1.120210908,0.350707303,-3.194147651,0.001402444,0.01126644,dedicator of cytokinesis 10 [Source:MGI Symbol	Acc:MGI:2146320]
ENSMUSG00000025790,131.4028074,-0.53491255,0.167520681,-3.193113511,0.001407476,0.011301142,"solute carrier organic anion transporter family, member 3a1 [Source:MGI Symbol	Acc:MGI:1351867]"
ENSMUSG00000112825,39.60931979,0.972946869,0.304756588,3.192537614,0.001410286,0.011317971,predicted gene 9118 [Source:MGI Symbol	Acc:MGI:3648185]
ENSMUSG00000019518,340.6620193,0.420046057,0.131585678,3.192186749,0.001412,0.011325998,"adaptor-related protein complex AP-4, mu 1 [Source:MGI Symbol	Acc:MGI:1337063]"
ENSMUSG00000082585,126.1635154,0.83405676,0.261345275,3.191397896,0.001415861,0.011351229,predicted gene 15387 [Source:MGI Symbol	Acc:MGI:3705374]
ENSMUSG00000023723,673.3955127,0.328668378,0.103020211,3.190329101,0.001421109,0.011381788,mitochondrial ribosomal protein S23 [Source:MGI Symbol	Acc:MGI:1928138]
ENSMUSG00000020846,637.7734096,0.304493372,0.095439996,3.190416844,0.001420677,0.011381788,refilin B [Source:MGI Symbol	Acc:MGI:1923816]
ENSMUSG00000020547,2449.748313,-0.226876805,0.071122105,-3.189961891,0.001422916,0.011388254,basic leucine zipper and W2 domains 2 [Source:MGI Symbol	Acc:MGI:1914162]
ENSMUSG00000043140,283.6996593,0.460773824,0.144453024,3.189783175,0.001423796,0.011388254,transmembrane protein 186 [Source:MGI Symbol	Acc:MGI:1913940]
ENSMUSG00000103807,8.618872127,2.842466956,0.891131614,3.189727433,0.00142407,0.011388254,T cell receptor beta variable 6 [Source:MGI Symbol	Acc:MGI:5009962]
ENSMUSG00000055116,337.3485327,-0.37122221,0.116386886,-3.189553573,0.001424927,0.011389363,aryl hydrocarbon receptor nuclear translocator-like [Source:MGI Symbol	Acc:MGI:1096381]
ENSMUSG00000070319,1289.930402,0.316194403,0.099144835,3.189217087,0.001426587,0.011396885,"eukaryotic translation initiation factor 3, subunit G [Source:MGI Symbol	Acc:MGI:1858258]"
ENSMUSG00000020544,59.6735506,1.077814551,0.338265469,3.186297896,0.001441061,0.011506722,"cytochrome c oxidase assembly protein 11, copper chaperone [Source:MGI Symbol	Acc:MGI:1917052]"
ENSMUSG00000019889,2006.644751,-0.305551286,0.095907461,-3.185896925,0.00144306,0.011516883,"protein tyrosine phosphatase, receptor type, K [Source:MGI Symbol	Acc:MGI:103310]"
ENSMUSG00000002731,772.9589336,-0.294039423,0.092318986,-3.185037403,0.001447353,0.011543582,"protein kinase, interferon inducible double stranded RNA dependent activator [Source:MGI Symbol	Acc:MGI:1344375]"
ENSMUSG00000109946,161.7983498,-0.529150115,0.166141533,-3.184935797,0.001447861,0.011543582,"bromodomain containing 3, opposite strand [Source:MGI Symbol	Acc:MGI:106557]"
ENSMUSG00000027519,1773.735868,-0.261069101,0.081986953,-3.184276162,0.001451165,0.011564107,"RAB22A, member RAS oncogene family [Source:MGI Symbol	Acc:MGI:105072]"
ENSMUSG00000024976,2251.636174,-0.272727241,0.085659356,-3.183858185,0.001453262,0.011569824,"Shoc2, leucine rich repeat scaffold protein [Source:MGI Symbol	Acc:MGI:1927197]"
ENSMUSG00000089832,476.2942101,-0.415088616,0.130373484,-3.183842322,0.001453342,0.011569824,Sh3kbp1 binding protein 1 [Source:MGI Symbol	Acc:MGI:2385803]
ENSMUSG00000025155,564.1445051,0.317200628,0.099632875,3.183694404,0.001454084,0.01156993,dihydrouridine synthase 1-like (S. cerevisiae) [Source:MGI Symbol	Acc:MGI:1915980]
ENSMUSG00000070871,1292.511414,-0.289844448,0.091086098,-3.182093141,0.001462148,0.011628255,cyclin Y-like 1 [Source:MGI Symbol	Acc:MGI:2138614]
ENSMUSG00000024999,978.3781692,0.319033455,0.100288691,3.181150867,0.001466912,0.011660297,NOC3 like DNA replication regulator [Source:MGI Symbol	Acc:MGI:1932610]
ENSMUSG00000022476,624.2720327,0.49022537,0.154110975,3.180989355,0.00146773,0.011660955,polymerase (RNA) III (DNA directed) polypeptide H [Source:MGI Symbol	Acc:MGI:1926179]
ENSMUSG00000022553,1486.485429,-0.327121854,0.102854383,-3.180436681,0.001470533,0.011671525,"MAF1 homolog, negative regulator of RNA polymerase III [Source:MGI Symbol	Acc:MGI:1916127]"
ENSMUSG00000079363,189.527753,-3.964196057,1.246386203,-3.180551939,0.001469948,0.011671525,guanylate binding protein 4 [Source:MGI Symbol	Acc:MGI:97072]
ENSMUSG00000034858,494.2515093,-0.406833635,0.127928961,-3.180152723,0.001471975,0.011677125,"family with sequence similarity 214, member A [Source:MGI Symbol	Acc:MGI:2387648]"
[truncated: 1,029 more rows]
