# Supplementary material for: MAF1, a repressor of RNA polymerase III-dependent transcription, regulates bone mass
Source: eLife. 2022 May 25;11:e74740. doi: 10.7554/eLife.74740 (PMC9212997; doi:10.7554/eLife.74740)
Supplement: Figure 6—source data 1. [file elife-74740-fig6-data1.zip › Figure 6 - source data/Figure 6A- source data3 - shBRF1vsSCR_d0.csv]

,baseMean,log2FoldChange,lfcSE,stat,pvalue,padj,gene_description
ENSMUSG00000003617,3325.577438,-1.859883057,0.111396873,-16.69600777,1.40E-62,2.46E-58,ceruloplasmin [Source:MGI Symbol	Acc:MGI:88476]
ENSMUSG00000020140,308.8728732,-4.121295122,0.253614426,-16.25023933,2.22E-59,1.96E-55,leucine rich repeat containing G protein coupled receptor 5 [Source:MGI Symbol	Acc:MGI:1341817]
ENSMUSG00000061353,309547.3834,-1.049130988,0.065296542,-16.06717534,4.33E-58,2.54E-54,chemokine (C-X-C motif) ligand 12 [Source:MGI Symbol	Acc:MGI:103556]
ENSMUSG00000041757,1533.69102,-2.072850318,0.140234175,-14.78134925,1.93E-49,8.50E-46,"pleckstrin homology domain containing, family A member 6 [Source:MGI Symbol	Acc:MGI:2388662]"
ENSMUSG00000026365,799.4842346,-2.692925555,0.192304757,-14.00342663,1.49E-44,5.22E-41,complement component factor h [Source:MGI Symbol	Acc:MGI:88385]
ENSMUSG00000026748,2789.757278,-1.472025804,0.106635913,-13.80422189,2.40E-43,7.04E-40,plexin domain containing 2 [Source:MGI Symbol	Acc:MGI:1914698]
ENSMUSG00000039109,1873.151864,1.755510478,0.127625917,13.75512524,4.74E-43,1.19E-39,"coagulation factor XIII, A1 subunit [Source:MGI Symbol	Acc:MGI:1921395]"
ENSMUSG00000040033,2673.509307,-1.272980845,0.096066787,-13.25099841,4.45E-40,9.79E-37,signal transducer and activator of transcription 2 [Source:MGI Symbol	Acc:MGI:103039]
ENSMUSG00000074934,1693.826541,1.370967641,0.103768832,13.21174788,7.51E-40,1.47E-36,"gremlin 1, DAN family BMP antagonist [Source:MGI Symbol	Acc:MGI:1344337]"
ENSMUSG00000019102,1382.432663,1.287666286,0.097930865,13.14872777,1.73E-39,3.04E-36,"aldehyde dehydrogenase family 3, subfamily A1 [Source:MGI Symbol	Acc:MGI:1353451]"
ENSMUSG00000022836,6302.553799,-1.300882632,0.099328643,-13.09675226,3.44E-39,5.49E-36,"myosin, light polypeptide kinase [Source:MGI Symbol	Acc:MGI:894806]"
ENSMUSG00000054404,877.8160046,-2.000968683,0.154058129,-12.98840048,1.42E-38,2.09E-35,schlafen 5 [Source:MGI Symbol	Acc:MGI:1329004]
ENSMUSG00000020263,2632.354409,-1.173874437,0.090521247,-12.96794374,1.86E-38,2.52E-35,"adaptor protein, phosphotyrosine interaction, PH domain and leucine zipper containing 2 [Source:MGI Symbol	Acc:MGI:2384914]"
ENSMUSG00000038521,3988.905079,-1.062399367,0.08248882,-12.87931351,5.89E-38,7.39E-35,"complement component 1, s subcomponent 1 [Source:MGI Symbol	Acc:MGI:1355312]"
ENSMUSG00000024049,778.7238304,-1.726494998,0.13665932,-12.63356934,1.38E-36,1.62E-33,myomesin 1 [Source:MGI Symbol	Acc:MGI:1341430]
ENSMUSG00000054072,1194.749023,-2.520551476,0.200915121,-12.5453548,4.22E-36,4.63E-33,interferon inducible GTPase 1 [Source:MGI Symbol	Acc:MGI:1926259]
ENSMUSG00000020262,2370.491452,-1.342272881,0.10984911,-12.21924226,2.45E-34,2.54E-31,"adenosine deaminase, RNA-specific, B1 [Source:MGI Symbol	Acc:MGI:891999]"
ENSMUSG00000018339,3357.885485,-1.573476134,0.130510966,-12.05627532,1.80E-33,1.76E-30,glutathione peroxidase 3 [Source:MGI Symbol	Acc:MGI:105102]
ENSMUSG00000019326,1607.692074,-1.804794388,0.149761072,-12.05115833,1.91E-33,1.77E-30,"amine oxidase, copper containing 3 [Source:MGI Symbol	Acc:MGI:1306797]"
ENSMUSG00000060519,1717.97112,-1.152222238,0.097185549,-11.85590087,2.01E-32,1.76E-29,"torsin family 3, member A [Source:MGI Symbol	Acc:MGI:1353652]"
ENSMUSG00000011179,2299.97762,0.978769259,0.083839658,11.67429929,1.72E-31,1.44E-28,"ornithine decarboxylase, structural 1 [Source:MGI Symbol	Acc:MGI:97402]"
ENSMUSG00000018001,3401.921901,-0.727064377,0.062514306,-11.63036782,2.89E-31,2.31E-28,cytohesin 3 [Source:MGI Symbol	Acc:MGI:1335107]
ENSMUSG00000015243,1429.420746,-1.554519557,0.136959077,-11.35024852,7.40E-30,5.65E-27,"ATP-binding cassette, sub-family A (ABC1), member 1 [Source:MGI Symbol	Acc:MGI:99607]"
ENSMUSG00000028037,530.0762824,-2.666690216,0.238337061,-11.18873499,4.63E-29,3.26E-26,interferon-induced protein 44 [Source:MGI Symbol	Acc:MGI:2443016]
ENSMUSG00000073418,274.9108574,-4.129613033,0.36906648,-11.18934734,4.60E-29,3.26E-26,complement component 4B (Chido blood group) [Source:MGI Symbol	Acc:MGI:88228]
ENSMUSG00000039883,334.1246686,-1.843764256,0.168068181,-10.97033503,5.31E-28,3.59E-25,leucine rich repeat containing 17 [Source:MGI Symbol	Acc:MGI:1921761]
ENSMUSG00000024593,1039.214779,-1.670820617,0.153997546,-10.84965743,2.00E-27,1.30E-24,multiple EGF-like-domains 10 [Source:MGI Symbol	Acc:MGI:2685177]
ENSMUSG00000036103,19277.37902,-0.877590516,0.081147535,-10.81475261,2.93E-27,1.84E-24,collectin sub-family member 12 [Source:MGI Symbol	Acc:MGI:2152907]
ENSMUSG00000031996,12505.25866,-0.6290977,0.058636212,-10.72882575,7.45E-27,4.52E-24,amyloid beta (A4) precursor-like protein 2 [Source:MGI Symbol	Acc:MGI:88047]
ENSMUSG00000042284,1159.515071,-1.405652106,0.134342814,-10.46317299,1.28E-25,7.47E-23,integrin alpha 1 [Source:MGI Symbol	Acc:MGI:96599]
ENSMUSG00000029552,1068.687844,0.887160942,0.085164887,10.41698018,2.07E-25,1.18E-22,testis derived transcript [Source:MGI Symbol	Acc:MGI:105081]
ENSMUSG00000022878,238.1168771,-2.782469079,0.267502749,-10.40164668,2.44E-25,1.34E-22,"adiponectin, C1Q and collagen domain containing [Source:MGI Symbol	Acc:MGI:106675]"
ENSMUSG00000071847,700.2182948,1.219613565,0.117860623,10.34793076,4.28E-25,2.28E-22,adenomatosis polyposis coli down-regulated 1 [Source:MGI Symbol	Acc:MGI:3513977]
ENSMUSG00000029561,755.5361255,-2.490259903,0.243143399,-10.24193916,1.29E-24,6.65E-22,2'-5' oligoadenylate synthetase-like 2 [Source:MGI Symbol	Acc:MGI:1344390]
ENSMUSG00000030930,1121.104029,-1.083145244,0.108110614,-10.01886132,1.26E-23,6.25E-21,carbohydrate (N-acetylgalactosamine 4-sulfate 6-O) sulfotransferase 15 [Source:MGI Symbol	Acc:MGI:1924840]
ENSMUSG00000002289,982.4927753,1.079307226,0.107743963,10.01733365,1.28E-23,6.25E-21,angiopoietin-like 4 [Source:MGI Symbol	Acc:MGI:1888999]
ENSMUSG00000005611,289.3811592,-2.517433299,0.251570212,-10.00688149,1.42E-23,6.76E-21,MRV integration site 1 [Source:MGI Symbol	Acc:MGI:1338023]
ENSMUSG00000040717,524.953899,-2.159130241,0.217191276,-9.941146239,2.76E-23,1.28E-20,interleukin 17 receptor D [Source:MGI Symbol	Acc:MGI:2159727]
ENSMUSG00000026896,638.2664432,-1.353091892,0.136168795,-9.936872071,2.88E-23,1.30E-20,interferon induced with helicase C domain 1 [Source:MGI Symbol	Acc:MGI:1918836]
ENSMUSG00000006344,2134.381917,-1.548350833,0.156648569,-9.884232209,4.87E-23,2.14E-20,gamma-glutamyltransferase 5 [Source:MGI Symbol	Acc:MGI:1346063]
ENSMUSG00000031596,1401.33127,-1.192721767,0.120710717,-9.880827487,5.04E-23,2.16E-20,"solute carrier family 7 (cationic amino acid transporter, y+ system), member 2 [Source:MGI Symbol	Acc:MGI:99828]"
ENSMUSG00000028270,409.9323563,-1.672150501,0.170059237,-9.832753169,8.14E-23,3.41E-20,guanylate binding protein 2 [Source:MGI Symbol	Acc:MGI:102772]
ENSMUSG00000078606,128.2796102,-4.05751855,0.413074427,-9.822729954,8.99E-23,3.68E-20,predicted gene 4070 [Source:MGI Symbol	Acc:MGI:3782245]
ENSMUSG00000040253,332.1512387,-2.06368332,0.21109797,-9.775950557,1.43E-22,5.71E-20,guanylate binding protein 7 [Source:MGI Symbol	Acc:MGI:2444421]
ENSMUSG00000037206,2667.493362,-1.453810416,0.148752303,-9.77336407,1.47E-22,5.72E-20,immunoglobulin superfamily containing leucine-rich repeat [Source:MGI Symbol	Acc:MGI:1349645]
ENSMUSG00000024242,2002.315739,-0.810963161,0.083901013,-9.665713624,4.22E-22,1.61E-19,mitogen-activated protein kinase kinase kinase kinase 3 [Source:MGI Symbol	Acc:MGI:2154405]
ENSMUSG00000048482,427.3132194,1.486187434,0.154534803,9.617169773,6.77E-22,2.53E-19,brain derived neurotrophic factor [Source:MGI Symbol	Acc:MGI:88145]
ENSMUSG00000042834,1758.554034,-1.505633902,0.157404452,-9.565383238,1.12E-21,4.09E-19,neuronal regeneration related protein [Source:MGI Symbol	Acc:MGI:99444]
ENSMUSG00000079363,189.527753,-3.800146519,0.397822356,-9.552370445,1.27E-21,4.55E-19,guanylate binding protein 4 [Source:MGI Symbol	Acc:MGI:97072]
ENSMUSG00000069874,453.9427794,-1.772713391,0.185635005,-9.549456424,1.30E-21,4.58E-19,immunity-related GTPase family M member 2 [Source:MGI Symbol	Acc:MGI:1926262]
ENSMUSG00000027199,256.6251372,1.330674641,0.139702965,9.525027878,1.65E-21,5.69E-19,glycine amidinotransferase (L-arginine:glycine amidinotransferase) [Source:MGI Symbol	Acc:MGI:1914342]
ENSMUSG00000030761,669.5599503,-1.657177028,0.174410307,-9.501600342,2.07E-21,6.99E-19,myosin VIIA [Source:MGI Symbol	Acc:MGI:104510]
ENSMUSG00000009687,664.0421958,1.122104083,0.118269824,9.487661758,2.36E-21,7.78E-19,FXYD domain-containing ion transport regulator 5 [Source:MGI Symbol	Acc:MGI:1201785]
ENSMUSG00000029298,206.3518487,-3.279908762,0.345745441,-9.48648449,2.39E-21,7.78E-19,guanylate-binding protein 9 [Source:MGI Symbol	Acc:MGI:3605620]
ENSMUSG00000020571,5617.364164,0.613131429,0.06475797,9.468045806,2.85E-21,9.12E-19,protein disulfide isomerase associated 6 [Source:MGI Symbol	Acc:MGI:1919103]
ENSMUSG00000020900,4509.492107,-1.038542078,0.109770729,-9.461011061,3.05E-21,9.36E-19,"myosin, heavy polypeptide 10, non-muscle [Source:MGI Symbol	Acc:MGI:1930780]"
ENSMUSG00000045672,913.8807148,-1.596107014,0.168726775,-9.459713873,3.09E-21,9.36E-19,"collagen, type XXVII, alpha 1 [Source:MGI Symbol	Acc:MGI:2672118]"
ENSMUSG00000026222,252.7060367,-2.233372135,0.236009568,-9.463057609,2.99E-21,9.36E-19,nuclear antigen Sp100 [Source:MGI Symbol	Acc:MGI:109561]
ENSMUSG00000016918,840.1524347,-1.231293308,0.130747606,-9.417329646,4.63E-21,1.38E-18,sulfatase 1 [Source:MGI Symbol	Acc:MGI:2138563]
ENSMUSG00000035873,672.9483636,-1.288560289,0.137458741,-9.374160408,6.97E-21,2.04E-18,"PRKC, apoptosis, WT1, regulator [Source:MGI Symbol	Acc:MGI:2149961]"
ENSMUSG00000039601,380.6156717,-1.244959597,0.133317924,-9.338276234,9.79E-21,2.82E-18,regulator of calcineurin 2 [Source:MGI Symbol	Acc:MGI:1858219]
ENSMUSG00000062184,2350.225489,-0.958322395,0.103418582,-9.266442996,1.92E-20,5.46E-18,heparan sulfate 6-O-sulfotransferase 2 [Source:MGI Symbol	Acc:MGI:1354959]
ENSMUSG00000025232,5265.131877,-0.518537974,0.056431905,-9.18873778,3.97E-20,1.11E-17,hexosaminidase A [Source:MGI Symbol	Acc:MGI:96073]
ENSMUSG00000039114,42.06612751,2.613474153,0.284668454,9.180764908,4.28E-20,1.18E-17,neuritin 1 [Source:MGI Symbol	Acc:MGI:1915654]
ENSMUSG00000028780,630.2376586,1.673387381,0.182453499,9.171582851,4.66E-20,1.26E-17,"sema domain, immunoglobulin domain (Ig), short basic domain, secreted, (semaphorin) 3C [Source:MGI Symbol	Acc:MGI:107557]"
ENSMUSG00000034459,1237.579538,-1.520058571,0.165871051,-9.164098001,5.00E-20,1.33E-17,interferon-induced protein with tetratricopeptide repeats 1 [Source:MGI Symbol	Acc:MGI:99450]
ENSMUSG00000028369,1306.74232,-1.757716836,0.192170461,-9.146654617,5.87E-20,1.54E-17,"sushi, von Willebrand factor type A, EGF and pentraxin domain containing 1 [Source:MGI Symbol	Acc:MGI:1928849]"
ENSMUSG00000045294,3158.674937,-0.667929196,0.07314193,-9.131960197,6.73E-20,1.73E-17,insulin induced gene 1 [Source:MGI Symbol	Acc:MGI:1916289]
ENSMUSG00000024140,1559.299047,-1.629404668,0.178450256,-9.130862052,6.80E-20,1.73E-17,endothelial PAS domain protein 1 [Source:MGI Symbol	Acc:MGI:109169]
ENSMUSG00000015647,2396.493611,-1.857861368,0.203740178,-9.118777568,7.60E-20,1.91E-17,"laminin, alpha 5 [Source:MGI Symbol	Acc:MGI:105382]"
ENSMUSG00000029816,840.9570716,-1.311291019,0.143823922,-9.117335978,7.70E-20,1.91E-17,glycoprotein (transmembrane) nmb [Source:MGI Symbol	Acc:MGI:1934765]
ENSMUSG00000040260,2055.556638,-0.881566484,0.096791126,-9.107926744,8.40E-20,2.05E-17,dishevelled associated activator of morphogenesis 2 [Source:MGI Symbol	Acc:MGI:1923691]
ENSMUSG00000068245,364.2232076,-1.83212568,0.201223309,-9.104937618,8.63E-20,2.08E-17,PHD finger protein 11D [Source:MGI Symbol	Acc:MGI:1277133]
ENSMUSG00000060600,1398.583172,0.916080732,0.100692279,9.097824949,9.22E-20,2.19E-17,"enolase 3, beta muscle [Source:MGI Symbol	Acc:MGI:95395]"
ENSMUSG00000039462,541.2564833,1.307236277,0.143963871,9.080307916,1.08E-19,2.54E-17,"collagen, type X, alpha 1 [Source:MGI Symbol	Acc:MGI:88445]"
ENSMUSG00000051236,8554.87843,-0.488720767,0.053964089,-9.056407262,1.35E-19,3.12E-17,methionine sulfoxide reductase B3 [Source:MGI Symbol	Acc:MGI:2443538]
ENSMUSG00000073557,1782.482891,-0.819225725,0.090542473,-9.047971635,1.46E-19,3.33E-17,"protein phosphatase 1, regulatory subunit 12B [Source:MGI Symbol	Acc:MGI:1916417]"
ENSMUSG00000028108,4349.723444,1.15221151,0.128450691,8.970068573,2.96E-19,6.68E-17,extracellular matrix protein 1 [Source:MGI Symbol	Acc:MGI:103060]
ENSMUSG00000022246,8880.143665,-0.608383026,0.068002667,-8.946458294,3.67E-19,8.17E-17,retinoic acid induced 14 [Source:MGI Symbol	Acc:MGI:1922896]
ENSMUSG00000076435,508.7344575,-1.299837421,0.145449179,-8.936711957,4.01E-19,8.81E-17,acyl-CoA synthetase family member 2 [Source:MGI Symbol	Acc:MGI:2388287]
ENSMUSG00000035208,494.0646426,-1.494349628,0.167425538,-8.925458113,4.44E-19,9.64E-17,schlafen 8 [Source:MGI Symbol	Acc:MGI:2672859]
ENSMUSG00000031342,2102.37477,-1.1537165,0.129374274,-8.917665485,4.76E-19,1.02E-16,glycoprotein m6b [Source:MGI Symbol	Acc:MGI:107672]
ENSMUSG00000026674,19698.57924,-0.841411932,0.094460105,-8.907590445,5.22E-19,1.10E-16,"discoidin domain receptor family, member 2 [Source:MGI Symbol	Acc:MGI:1345277]"
ENSMUSG00000000693,5869.785464,0.755036873,0.084926359,8.89048913,6.08E-19,1.27E-16,lysyl oxidase-like 3 [Source:MGI Symbol	Acc:MGI:1337004]
ENSMUSG00000074896,1060.094911,-1.580978178,0.178982988,-8.833119825,1.02E-18,2.11E-16,interferon-induced protein with tetratricopeptide repeats 3 [Source:MGI Symbol	Acc:MGI:1101055]
ENSMUSG00000045838,1032.33885,0.759331641,0.086314705,8.797245385,1.40E-18,2.87E-16,coiled-coil domain containing 9B [Source:MGI Symbol	Acc:MGI:2685199]
ENSMUSG00000060802,17631.72611,-0.705964004,0.080717992,-8.746055091,2.21E-18,4.47E-16,beta-2 microglobulin [Source:MGI Symbol	Acc:MGI:88127]
ENSMUSG00000004105,8032.431823,0.709713995,0.081167498,8.743820039,2.25E-18,4.50E-16,angiopoietin-like 2 [Source:MGI Symbol	Acc:MGI:1347002]
ENSMUSG00000022594,1579.623729,0.757038432,0.086923266,8.70927276,3.06E-18,6.04E-16,Ly6/neurotoxin 1 [Source:MGI Symbol	Acc:MGI:1345180]
ENSMUSG00000028268,260.4626569,-1.791804454,0.205962398,-8.699667882,3.33E-18,6.50E-16,guanylate binding protein 3 [Source:MGI Symbol	Acc:MGI:1926263]
ENSMUSG00000042379,470.2038233,-1.877989974,0.215991199,-8.694752283,3.48E-18,6.72E-16,endothelial cell-specific molecule 1 [Source:MGI Symbol	Acc:MGI:1918940]
ENSMUSG00000038279,1365.428014,0.796564065,0.091833533,8.674000034,4.17E-18,7.97E-16,NOP2 nucleolar protein [Source:MGI Symbol	Acc:MGI:107891]
ENSMUSG00000062980,1241.62289,-1.060927209,0.122992769,-8.625931586,6.36E-18,1.20E-15,cadherin-like and PC-esterase domain containing 1 [Source:MGI Symbol	Acc:MGI:2444814]
ENSMUSG00000030921,466.1361404,-1.617204211,0.188807826,-8.565345244,1.08E-17,2.02E-15,tripartite motif-containing 30A [Source:MGI Symbol	Acc:MGI:98178]
ENSMUSG00000068036,2188.497752,-0.647799506,0.076514481,-8.466364769,2.53E-17,4.69E-15,"afadin, adherens junction formation factor [Source:MGI Symbol	Acc:MGI:1314653]"
ENSMUSG00000048096,1780.37926,-0.788369527,0.093462441,-8.435148064,3.31E-17,6.06E-15,leiomodin 1 (smooth muscle) [Source:MGI Symbol	Acc:MGI:2135671]
ENSMUSG00000031349,2187.732397,-0.555304035,0.065881853,-8.428785969,3.49E-17,6.33E-15,NAD(P) dependent steroid dehydrogenase-like [Source:MGI Symbol	Acc:MGI:1099438]
ENSMUSG00000026043,21990.5707,0.736486099,0.087733542,8.394578409,4.68E-17,8.39E-15,"collagen, type III, alpha 1 [Source:MGI Symbol	Acc:MGI:88453]"
ENSMUSG00000030352,1157.815685,0.840063167,0.100220525,8.382146919,5.20E-17,9.23E-15,tetraspanin 9 [Source:MGI Symbol	Acc:MGI:1924558]
ENSMUSG00000022479,1232.049099,1.124758329,0.134702267,8.349958451,6.83E-17,1.20E-14,"vitamin D (1,25-dihydroxyvitamin D3) receptor [Source:MGI Symbol	Acc:MGI:103076]"
ENSMUSG00000026200,949.2340103,-0.674549018,0.081399298,-8.286914408,1.16E-16,2.02E-14,"galactosidase, beta 1-like [Source:MGI Symbol	Acc:MGI:1921827]"
ENSMUSG00000036390,804.8655688,-1.501379461,0.181459865,-8.273892766,1.30E-16,2.24E-14,growth arrest and DNA-damage-inducible 45 alpha [Source:MGI Symbol	Acc:MGI:107799]
ENSMUSG00000033763,8709.992153,-1.050184172,0.12703577,-8.266838354,1.38E-16,2.35E-14,metastasis suppressor 1-like [Source:MGI Symbol	Acc:MGI:3039591]
ENSMUSG00000046718,1491.475021,-1.599968744,0.194029669,-8.246000465,1.64E-16,2.77E-14,bone marrow stromal cell antigen 2 [Source:MGI Symbol	Acc:MGI:1916800]
ENSMUSG00000028128,2084.514285,-0.601020949,0.073142641,-8.217107554,2.08E-16,3.49E-14,coagulation factor III [Source:MGI Symbol	Acc:MGI:88381]
ENSMUSG00000031765,3107.674365,-0.96408678,0.118123832,-8.161661911,3.30E-16,5.48E-14,metallothionein 1 [Source:MGI Symbol	Acc:MGI:97171]
ENSMUSG00000030748,806.5176648,0.984646801,0.120657737,8.160660248,3.33E-16,5.48E-14,"interleukin 4 receptor, alpha [Source:MGI Symbol	Acc:MGI:105367]"
ENSMUSG00000054263,1688.005081,-0.878901489,0.107948697,-8.141844327,3.89E-16,6.28E-14,leukemia inhibitory factor receptor [Source:MGI Symbol	Acc:MGI:96788]
ENSMUSG00000070469,464.2128522,-1.370032995,0.168248388,-8.142918989,3.86E-16,6.28E-14,ADAMTS-like 3 [Source:MGI Symbol	Acc:MGI:3028499]
ENSMUSG00000078921,404.0690906,-1.566885,0.193233458,-8.108766568,5.11E-16,8.17E-14,T cell specific GTPase 2 [Source:MGI Symbol	Acc:MGI:3710083]
ENSMUSG00000006800,932.3166156,1.425644732,0.176257983,8.08839808,6.05E-16,9.58E-14,sulfatase 2 [Source:MGI Symbol	Acc:MGI:1919293]
ENSMUSG00000030102,3046.199392,-0.805732639,0.099865777,-8.068155719,7.14E-16,1.12E-13,"inositol 1,4,5-trisphosphate receptor 1 [Source:MGI Symbol	Acc:MGI:96623]"
ENSMUSG00000056870,4611.044036,-1.040630847,0.129762217,-8.019521151,1.06E-15,1.65E-13,"GULP, engulfment adaptor PTB domain containing 1 [Source:MGI Symbol	Acc:MGI:1920407]"
ENSMUSG00000032690,226.5630137,-2.698880808,0.340166042,-7.934010092,2.12E-15,3.27E-13,2'-5' oligoadenylate synthetase 2 [Source:MGI Symbol	Acc:MGI:2180852]
ENSMUSG00000022906,820.7166959,-1.11090579,0.140437613,-7.910315221,2.57E-15,3.93E-13,"poly (ADP-ribose) polymerase family, member 9 [Source:MGI Symbol	Acc:MGI:1933117]"
ENSMUSG00000035929,242.3583218,-2.139524076,0.270744908,-7.902361289,2.74E-15,4.15E-13,"histocompatibility 2, Q region locus 4 [Source:MGI Symbol	Acc:MGI:95933]"
ENSMUSG00000029822,979.5983115,0.565522028,0.07164923,7.892925398,2.95E-15,4.44E-13,oxysterol binding protein-like 3 [Source:MGI Symbol	Acc:MGI:1918970]
ENSMUSG00000029484,2603.528483,0.909606311,0.115377281,7.883755816,3.18E-15,4.72E-13,annexin A3 [Source:MGI Symbol	Acc:MGI:1201378]
ENSMUSG00000028370,510.7620638,-1.875941617,0.237971255,-7.883059727,3.19E-15,4.72E-13,pregnancy-associated plasma protein A [Source:MGI Symbol	Acc:MGI:97479]
ENSMUSG00000038482,2843.122637,0.435410945,0.0554038,7.85886431,3.88E-15,5.68E-13,transcription factor Dp 1 [Source:MGI Symbol	Acc:MGI:101934]
ENSMUSG00000090667,784.02671,-1.594220955,0.203763883,-7.823864234,5.12E-15,7.44E-13,predicted gene 765 [Source:MGI Symbol	Acc:MGI:2685611]
ENSMUSG00000025185,941.8107571,0.929411327,0.119034082,7.807942991,5.81E-15,8.38E-13,lysyl oxidase-like 4 [Source:MGI Symbol	Acc:MGI:1914823]
ENSMUSG00000011257,2367.1582,0.542875706,0.06960627,7.799235676,6.23E-15,8.90E-13,"poly(A) binding protein, cytoplasmic 4 [Source:MGI Symbol	Acc:MGI:2385206]"
ENSMUSG00000022676,4509.587249,-0.646487405,0.08294139,-7.794508927,6.47E-15,9.17E-13,snail family zinc finger 2 [Source:MGI Symbol	Acc:MGI:1096393]
ENSMUSG00000048578,5549.452409,0.422502653,0.054596376,7.738657497,1.00E-14,1.41E-12,malectin [Source:MGI Symbol	Acc:MGI:1924015]
ENSMUSG00000021806,3031.272176,-1.250256337,0.162007797,-7.717260288,1.19E-14,1.66E-12,nidogen 2 [Source:MGI Symbol	Acc:MGI:1298229]
ENSMUSG00000022108,19848.7916,-0.492013951,0.063961285,-7.692371286,1.44E-14,2.00E-12,integral membrane protein 2B [Source:MGI Symbol	Acc:MGI:1309517]
ENSMUSG00000029063,2594.002362,0.594596568,0.077533387,7.66890999,1.73E-14,2.36E-12,NAD kinase [Source:MGI Symbol	Acc:MGI:2183149]
ENSMUSG00000032243,2146.015221,-1.150282429,0.149983881,-7.66937366,1.73E-14,2.36E-12,integrin alpha 11 [Source:MGI Symbol	Acc:MGI:2442114]
ENSMUSG00000023963,851.7290212,-0.758795367,0.099371296,-7.635961278,2.24E-14,3.03E-12,"cytochrome P450, family 39, subfamily a, polypeptide 1 [Source:MGI Symbol	Acc:MGI:1927096]"
ENSMUSG00000050379,1039.336288,-0.836915485,0.109710143,-7.628423971,2.38E-14,3.19E-12,septin 6 [Source:MGI Symbol	Acc:MGI:1888939]
ENSMUSG00000010663,9270.999612,-0.610814553,0.080097095,-7.625926425,2.42E-14,3.23E-12,fatty acid desaturase 1 [Source:MGI Symbol	Acc:MGI:1923517]
ENSMUSG00000028339,540.4229922,-1.648690161,0.216272255,-7.623216208,2.47E-14,3.27E-12,"collagen, type XV, alpha 1 [Source:MGI Symbol	Acc:MGI:88449]"
ENSMUSG00000040483,355.7100385,-1.438065347,0.189030507,-7.607583416,2.79E-14,3.66E-12,XIAP associated factor 1 [Source:MGI Symbol	Acc:MGI:3772572]
ENSMUSG00000058571,1726.229749,-1.096171198,0.144187323,-7.60241034,2.91E-14,3.79E-12,glypican 6 [Source:MGI Symbol	Acc:MGI:1346322]
ENSMUSG00000062901,1680.718183,-0.688752962,0.091098797,-7.560505596,4.02E-14,5.19E-12,kelch-like 24 [Source:MGI Symbol	Acc:MGI:1923035]
ENSMUSG00000022992,2396.26525,0.465542302,0.061697652,7.545543198,4.50E-14,5.78E-12,KAT8 regulatory NSL complex subunit 2 [Source:MGI Symbol	Acc:MGI:1916862]
ENSMUSG00000005802,4123.94675,0.850452162,0.113293199,7.506647948,6.07E-14,7.73E-12,"solute carrier family 30 (zinc transporter), member 4 [Source:MGI Symbol	Acc:MGI:1345282]"
ENSMUSG00000056457,454.9147886,1.513112063,0.202096777,7.487066766,7.04E-14,8.91E-12,"prolactin family 2, subfamily c, member 3 [Source:MGI Symbol	Acc:MGI:1341833]"
ENSMUSG00000073411,542.0199973,-1.740637493,0.232595968,-7.483523927,7.24E-14,9.02E-12,"histocompatibility 2, D region locus 1 [Source:MGI Symbol	Acc:MGI:95896]"
ENSMUSG00000038608,279.0780599,-1.551047923,0.207247365,-7.484041721,7.21E-14,9.02E-12,dedicator of cytokinesis 10 [Source:MGI Symbol	Acc:MGI:2146320]
ENSMUSG00000062488,526.2330699,-1.451049589,0.194544353,-7.458708359,8.74E-14,1.08E-11,interferon-induced protein with tetratricopeptide repeats 3B [Source:MGI Symbol	Acc:MGI:3698419]
ENSMUSG00000040133,2323.833634,-0.601275276,0.080662816,-7.454181572,9.04E-14,1.11E-11,G protein-coupled receptor 176 [Source:MGI Symbol	Acc:MGI:2685858]
ENSMUSG00000033355,593.3660958,-1.330091251,0.178804587,-7.438798253,1.02E-13,1.24E-11,receptor transporter protein 4 [Source:MGI Symbol	Acc:MGI:1915025]
ENSMUSG00000010830,1350.8667,0.582995539,0.078500157,7.426679914,1.11E-13,1.35E-11,KDEL (Lys-Asp-Glu-Leu) endoplasmic reticulum protein retention receptor 3 [Source:MGI Symbol	Acc:MGI:2145953]
ENSMUSG00000033436,3242.120736,0.426977656,0.057601398,7.412626664,1.24E-13,1.49E-11,"armadillo repeat containing, X-linked 2 [Source:MGI Symbol	Acc:MGI:1914666]"
ENSMUSG00000070327,1677.08907,-1.119418887,0.151821354,-7.373263747,1.67E-13,1.99E-11,ring finger protein 213 [Source:MGI Symbol	Acc:MGI:1289196]
ENSMUSG00000027111,319.7737443,1.617074896,0.219337768,7.372532825,1.67E-13,1.99E-11,integrin alpha 6 [Source:MGI Symbol	Acc:MGI:96605]
ENSMUSG00000027405,2300.733068,0.604649945,0.082289937,7.347799331,2.01E-13,2.38E-11,NOP56 ribonucleoprotein [Source:MGI Symbol	Acc:MGI:1914384]
ENSMUSG00000033577,1278.902432,-0.673720661,0.091724414,-7.34505279,2.06E-13,2.41E-11,myosin VI [Source:MGI Symbol	Acc:MGI:104785]
ENSMUSG00000021185,1373.757948,0.547913592,0.074763222,7.328651429,2.32E-13,2.71E-11,D-glutamate cyclase [Source:MGI Symbol	Acc:MGI:2444813]
ENSMUSG00000035493,90.29575694,2.825629552,0.386504984,7.310719578,2.66E-13,3.07E-11,"transforming growth factor, beta induced [Source:MGI Symbol	Acc:MGI:99959]"
ENSMUSG00000021595,2187.001319,0.639605662,0.08753945,7.306484809,2.74E-13,3.15E-11,NOL1/NOP2/Sun domain family member 2 [Source:MGI Symbol	Acc:MGI:107252]
ENSMUSG00000034422,641.8575849,-1.418758336,0.194296185,-7.302039092,2.83E-13,3.24E-11,"poly (ADP-ribose) polymerase family, member 14 [Source:MGI Symbol	Acc:MGI:1919489]"
ENSMUSG00000017009,2955.652146,0.47341831,0.064901916,7.294365648,3.00E-13,3.40E-11,syndecan 4 [Source:MGI Symbol	Acc:MGI:1349164]
ENSMUSG00000028173,5471.364913,-0.540807662,0.07423804,-7.284778239,3.22E-13,3.63E-11,wntless WNT ligand secretion mediator [Source:MGI Symbol	Acc:MGI:1915401]
ENSMUSG00000032883,2365.368425,-0.682026934,0.094102881,-7.247673263,4.24E-13,4.75E-11,acyl-CoA synthetase long-chain family member 3 [Source:MGI Symbol	Acc:MGI:1921455]
ENSMUSG00000023341,129.9080445,-2.772715064,0.382796936,-7.243305273,4.38E-13,4.87E-11,MX dynamin-like GTPase 2 [Source:MGI Symbol	Acc:MGI:97244]
ENSMUSG00000045903,228.9269875,-2.263278677,0.314806524,-7.189427478,6.51E-13,7.20E-11,neuronal PAS domain protein 4 [Source:MGI Symbol	Acc:MGI:2664186]
ENSMUSG00000047250,371.4695877,0.900230143,0.125338073,7.182415672,6.85E-13,7.53E-11,prostaglandin-endoperoxide synthase 1 [Source:MGI Symbol	Acc:MGI:97797]
ENSMUSG00000024421,99.06719376,-2.007614156,0.279922529,-7.172034926,7.39E-13,8.07E-11,"laminin, alpha 3 [Source:MGI Symbol	Acc:MGI:99909]"
ENSMUSG00000074151,430.7370112,-1.469989679,0.20501849,-7.170034663,7.50E-13,8.14E-11,"NLR family, CARD domain containing 5 [Source:MGI Symbol	Acc:MGI:3612191]"
ENSMUSG00000024921,1008.435415,-0.766388263,0.107015368,-7.161478555,7.98E-13,8.61E-11,"SWI/SNF related, matrix associated, actin dependent regulator of chromatin, subfamily a, member 2 [Source:MGI Symbol	Acc:MGI:99603]"
ENSMUSG00000063873,267.5001276,-1.504125016,0.210069405,-7.16013366,8.06E-13,8.64E-11,"solute carrier family 24 (sodium/potassium/calcium exchanger), member 3 [Source:MGI Symbol	Acc:MGI:2137513]"
ENSMUSG00000030189,3502.077437,0.71307243,0.099618023,7.158066486,8.18E-13,8.72E-11,Y box protein 3 [Source:MGI Symbol	Acc:MGI:2137670]
ENSMUSG00000051256,671.6026142,1.002693226,0.140288615,7.147359955,8.85E-13,9.37E-11,jagunal homolog 1 [Source:MGI Symbol	Acc:MGI:1915017]
ENSMUSG00000022754,798.9157158,0.777531838,0.10884708,7.143341266,9.11E-13,9.59E-11,transmembrane protein 45a [Source:MGI Symbol	Acc:MGI:1913122]
ENSMUSG00000031595,1250.896483,-1.066440549,0.1493292,-7.141540641,9.23E-13,9.66E-11,platelet-derived growth factor receptor-like [Source:MGI Symbol	Acc:MGI:1916047]
ENSMUSG00000026104,887.1966578,-1.015433134,0.142299438,-7.135889978,9.62E-13,1.00E-10,signal transducer and activator of transcription 1 [Source:MGI Symbol	Acc:MGI:103063]
ENSMUSG00000001435,872.3298539,0.849633729,0.119104675,7.13350445,9.78E-13,1.01E-10,"collagen, type XVIII, alpha 1 [Source:MGI Symbol	Acc:MGI:88451]"
ENSMUSG00000016262,804.9501335,-0.666801011,0.09373417,-7.113745299,1.13E-12,1.16E-10,SERTA domain containing 4 [Source:MGI Symbol	Acc:MGI:2443496]
ENSMUSG00000000386,70.04533745,-3.147760234,0.444308105,-7.08463383,1.39E-12,1.43E-10,MX dynamin-like GTPase 1 [Source:MGI Symbol	Acc:MGI:97243]
ENSMUSG00000025869,581.6685359,0.904769757,0.127933306,7.072198661,1.52E-12,1.55E-10,NOP16 nucleolar protein [Source:MGI Symbol	Acc:MGI:107862]
ENSMUSG00000020644,577.1210458,0.749025032,0.105964143,7.068665014,1.56E-12,1.58E-10,inhibitor of DNA binding 2 [Source:MGI Symbol	Acc:MGI:96397]
ENSMUSG00000028961,3633.50461,0.586893877,0.083176065,7.056042802,1.71E-12,1.72E-10,phosphogluconate dehydrogenase [Source:MGI Symbol	Acc:MGI:97553]
ENSMUSG00000008393,2041.722252,0.548698363,0.07780032,7.052649165,1.76E-12,1.75E-10,calcium regulated heat stable protein 1 [Source:MGI Symbol	Acc:MGI:1196368]
ENSMUSG00000074649,1058.222768,0.648364218,0.091990634,7.04815466,1.81E-12,1.80E-10,cDNA sequence BC029722 [Source:MGI Symbol	Acc:MGI:3584273]
ENSMUSG00000033161,4857.031456,0.557071982,0.079119888,7.040859054,1.91E-12,1.89E-10,"ATPase, Na+/K+ transporting, alpha 1 polypeptide [Source:MGI Symbol	Acc:MGI:88105]"
ENSMUSG00000022894,6055.154577,-0.603944897,0.085959512,-7.025922809,2.13E-12,2.09E-10,"a disintegrin-like and metallopeptidase (reprolysin type) with thrombospondin type 1 motif, 5 (aggrecanase-2) [Source:MGI Symbol	Acc:MGI:1346321]"
ENSMUSG00000044254,167.3729947,-2.168618919,0.309831794,-6.999342732,2.57E-12,2.51E-10,proprotein convertase subtilisin/kexin type 9 [Source:MGI Symbol	Acc:MGI:2140260]
ENSMUSG00000026249,2746.13979,-0.763213957,0.109090156,-6.996176201,2.63E-12,2.56E-10,"serine (or cysteine) peptidase inhibitor, clade E, member 2 [Source:MGI Symbol	Acc:MGI:101780]"
ENSMUSG00000055116,337.3485327,1.051395393,0.150801684,6.972040147,3.12E-12,3.01E-10,aryl hydrocarbon receptor nuclear translocator-like [Source:MGI Symbol	Acc:MGI:1096381]
ENSMUSG00000020123,61.47159355,-2.16854888,0.311045512,-6.971805714,3.13E-12,3.01E-10,arginine vasopressin receptor 1A [Source:MGI Symbol	Acc:MGI:1859216]
ENSMUSG00000030849,1043.795294,-0.663459797,0.095392879,-6.955024353,3.53E-12,3.37E-10,fibroblast growth factor receptor 2 [Source:MGI Symbol	Acc:MGI:95523]
ENSMUSG00000025498,416.8436635,-1.811901135,0.260683973,-6.950565898,3.64E-12,3.46E-10,interferon regulatory factor 7 [Source:MGI Symbol	Acc:MGI:1859212]
ENSMUSG00000009281,332.1358752,-1.505218037,0.216644424,-6.947873432,3.71E-12,3.51E-10,retinoic acid receptor responder (tazarotene induced) 2 [Source:MGI Symbol	Acc:MGI:1918910]
ENSMUSG00000046814,233.0946999,1.940240937,0.279319519,6.946313478,3.75E-12,3.53E-10,GTP cyclohydrolase I feedback regulator [Source:MGI Symbol	Acc:MGI:2443977]
ENSMUSG00000031647,294.1205283,1.070448819,0.154488731,6.928976708,4.24E-12,3.96E-10,microfibrillar-associated protein 3-like [Source:MGI Symbol	Acc:MGI:1918556]
ENSMUSG00000026675,2001.900265,-0.756628588,0.109263316,-6.924818102,4.37E-12,4.06E-10,hydroxysteroid (17-beta) dehydrogenase 7 [Source:MGI Symbol	Acc:MGI:1330808]
ENSMUSG00000026932,3449.304778,-0.615163839,0.08891351,-6.918676766,4.56E-12,4.22E-10,"nucleus accumbens associated 2, BEN and BTB (POZ) domain containing [Source:MGI Symbol	Acc:MGI:1915241]"
ENSMUSG00000031451,6956.224487,-0.896719378,0.129768896,-6.910125679,4.84E-12,4.46E-10,growth arrest specific 6 [Source:MGI Symbol	Acc:MGI:95660]
ENSMUSG00000017417,224.1623974,-1.998147967,0.289645682,-6.898593999,5.25E-12,4.81E-10,plexin domain containing 1 [Source:MGI Symbol	Acc:MGI:1919574]
ENSMUSG00000024854,1390.061954,0.84014456,0.121848127,6.895014127,5.39E-12,4.91E-10,"polymerase (DNA-directed), delta 4 [Source:MGI Symbol	Acc:MGI:1916995]"
ENSMUSG00000031626,928.2843352,-0.862628893,0.125163384,-6.892022794,5.50E-12,4.99E-10,sorbin and SH3 domain containing 2 [Source:MGI Symbol	Acc:MGI:1924574]
ENSMUSG00000042734,581.3948713,0.855976511,0.124240069,6.889697663,5.59E-12,5.04E-10,tetratricopeptide repeat domain 9 [Source:MGI Symbol	Acc:MGI:1916730]
ENSMUSG00000007655,7539.581779,0.618650724,0.090035856,6.871159498,6.37E-12,5.71E-10,"caveolin 1, caveolae protein [Source:MGI Symbol	Acc:MGI:102709]"
ENSMUSG00000033208,556.2860688,-1.429543862,0.208189701,-6.866544574,6.58E-12,5.87E-10,"S100 protein, beta polypeptide, neural [Source:MGI Symbol	Acc:MGI:98217]"
ENSMUSG00000048486,411.7861099,0.677014568,0.098631089,6.864109201,6.69E-12,5.94E-10,fat storage-inducing transmembrane protein 2 [Source:MGI Symbol	Acc:MGI:2444508]
ENSMUSG00000030095,3693.61004,0.510527182,0.074416483,6.860404599,6.87E-12,6.07E-10,transmembrane protein 43 [Source:MGI Symbol	Acc:MGI:1921372]
ENSMUSG00000028111,1824.01549,-0.758710919,0.110715769,-6.852781003,7.24E-12,6.37E-10,cathepsin K [Source:MGI Symbol	Acc:MGI:107823]
ENSMUSG00000003849,1185.228994,0.802445369,0.117353177,6.837866602,8.04E-12,7.03E-10,"NAD(P)H dehydrogenase, quinone 1 [Source:MGI Symbol	Acc:MGI:103187]"
ENSMUSG00000038280,1639.433069,-0.533009828,0.077959698,-6.836991927,8.09E-12,7.04E-10,osteopetrosis associated transmembrane protein 1 [Source:MGI Symbol	Acc:MGI:2655574]
ENSMUSG00000032294,24658.61928,0.397177652,0.058188184,6.825744121,8.75E-12,7.58E-10,"pyruvate kinase, muscle [Source:MGI Symbol	Acc:MGI:97591]"
ENSMUSG00000045136,687.5409094,0.775110945,0.11373062,6.815323329,9.41E-12,8.11E-10,"tubulin, beta 2B class IIB [Source:MGI Symbol	Acc:MGI:1920960]"
ENSMUSG00000019359,321.5872124,-2.021184004,0.296858756,-6.808571294,9.86E-12,8.45E-10,glycerophosphodiester phosphodiesterase domain containing 2 [Source:MGI Symbol	Acc:MGI:1918834]
ENSMUSG00000038418,2163.326721,-0.95223925,0.139978262,-6.802765216,1.03E-11,8.76E-10,early growth response 1 [Source:MGI Symbol	Acc:MGI:95295]
ENSMUSG00000006998,6653.680616,0.373798651,0.055026555,6.793059265,1.10E-11,9.29E-10,"proteasome (prosome, macropain) 26S subunit, non-ATPase, 2 [Source:MGI Symbol	Acc:MGI:1096584]"
ENSMUSG00000033105,1943.113371,-0.636525206,0.093705323,-6.792839388,1.10E-11,9.29E-10,lanosterol synthase [Source:MGI Symbol	Acc:MGI:1336155]
ENSMUSG00000020869,4476.339727,0.518908418,0.076418778,6.790326041,1.12E-11,9.41E-10,leucine rich repeat containing 59 [Source:MGI Symbol	Acc:MGI:2138133]
ENSMUSG00000022564,4931.059194,-0.897513471,0.132210651,-6.788511085,1.13E-11,9.49E-10,"glutamate receptor, ionotropic, N-methyl D-aspartate-associated protein 1 (glutamate binding) [Source:MGI Symbol	Acc:MGI:1913418]"
ENSMUSG00000012889,1884.405338,0.921064729,0.135716714,6.786671291,1.15E-11,9.56E-10,podocan-like 1 [Source:MGI Symbol	Acc:MGI:2685352]
ENSMUSG00000090942,55.73721972,-3.457558148,0.509537914,-6.785673947,1.16E-11,9.58E-10,RIKEN cDNA F830016B08 gene [Source:MGI Symbol	Acc:MGI:3588218]
ENSMUSG00000032231,17970.31379,0.490143523,0.072241495,6.784792068,1.16E-11,9.60E-10,annexin A2 [Source:MGI Symbol	Acc:MGI:88246]
ENSMUSG00000036086,481.2684872,-1.019498901,0.150283419,-6.783841544,1.17E-11,9.61E-10,"zinc finger, RAN-binding domain containing 3 [Source:MGI Symbol	Acc:MGI:1918362]"
ENSMUSG00000035199,4255.897801,0.608885812,0.089823582,6.778685488,1.21E-11,9.92E-10,ADP-ribosylation factor-like 6 interacting protein 5 [Source:MGI Symbol	Acc:MGI:1929501]
ENSMUSG00000031538,1027.826296,0.798924314,0.118021149,6.769331757,1.29E-11,1.05E-09,"plasminogen activator, tissue [Source:MGI Symbol	Acc:MGI:97610]"
ENSMUSG00000004264,3340.349883,0.574325456,0.084871962,6.766963359,1.32E-11,1.07E-09,prohibitin 2 [Source:MGI Symbol	Acc:MGI:102520]
ENSMUSG00000023832,1613.779814,-0.540094691,0.079903192,-6.75936316,1.39E-11,1.12E-09,acetyl-Coenzyme A acetyltransferase 2 [Source:MGI Symbol	Acc:MGI:87871]
ENSMUSG00000063767,69.43573373,1.788033781,0.264720222,6.754428374,1.43E-11,1.15E-09,S100 calcium binding protein A7A [Source:MGI Symbol	Acc:MGI:2687194]
ENSMUSG00000026981,11353.96905,-0.494144243,0.073205463,-6.750100656,1.48E-11,1.18E-09,interleukin 1 receptor antagonist [Source:MGI Symbol	Acc:MGI:96547]
ENSMUSG00000062867,2131.69884,0.537029241,0.079596056,6.746932837,1.51E-11,1.20E-09,inosine monophosphate dehydrogenase 2 [Source:MGI Symbol	Acc:MGI:109367]
ENSMUSG00000027514,265.7435049,-2.215294669,0.328371948,-6.746296937,1.52E-11,1.20E-09,Z-DNA binding protein 1 [Source:MGI Symbol	Acc:MGI:1927449]
ENSMUSG00000041842,666.6541175,0.580685492,0.08612366,6.742461883,1.56E-11,1.23E-09,FH2 domain containing 1 [Source:MGI Symbol	Acc:MGI:2684972]
ENSMUSG00000048368,461.7037538,1.466854553,0.217642143,6.73975423,1.59E-11,1.25E-09,osteomodulin [Source:MGI Symbol	Acc:MGI:1350918]
ENSMUSG00000030224,4082.266986,0.560935805,0.083253322,6.737698761,1.61E-11,1.26E-09,serine/threonine kinase receptor associated protein [Source:MGI Symbol	Acc:MGI:1329037]
ENSMUSG00000033880,4008.656691,-0.878422161,0.130485263,-6.731964511,1.67E-11,1.30E-09,"lectin, galactoside-binding, soluble, 3 binding protein [Source:MGI Symbol	Acc:MGI:99554]"
ENSMUSG00000031586,756.8407034,-0.788681056,0.117301402,-6.723543316,1.77E-11,1.37E-09,RNA binding protein gene with multiple splicing [Source:MGI Symbol	Acc:MGI:1334446]
ENSMUSG00000033730,562.2453348,-1.275449854,0.189727752,-6.722526589,1.79E-11,1.38E-09,early growth response 3 [Source:MGI Symbol	Acc:MGI:1306780]
ENSMUSG00000034152,1456.178714,0.499183902,0.074480126,6.702242947,2.05E-11,1.58E-09,exocyst complex component 3 [Source:MGI Symbol	Acc:MGI:2443972]
ENSMUSG00000033278,1437.269669,-0.756444436,0.112885717,-6.700975586,2.07E-11,1.58E-09,"protein tyrosine phosphatase, receptor type, M [Source:MGI Symbol	Acc:MGI:102694]"
ENSMUSG00000038393,1136.043099,-0.754303254,0.113172261,-6.665089566,2.65E-11,2.01E-09,thioredoxin interacting protein [Source:MGI Symbol	Acc:MGI:1889549]
ENSMUSG00000106734,494.1534694,-1.188799041,0.178477943,-6.660761681,2.72E-11,2.06E-09,"predicted gene, 20559 [Source:MGI Symbol	Acc:MGI:5295666]"
ENSMUSG00000032802,2548.831997,0.479339506,0.072141604,6.644425425,3.04E-11,2.30E-09,sulfiredoxin 1 homolog (S. cerevisiae) [Source:MGI Symbol	Acc:MGI:104971]
ENSMUSG00000000751,3416.562695,0.424322364,0.063911789,6.639187709,3.15E-11,2.37E-09,replication protein A1 [Source:MGI Symbol	Acc:MGI:1915525]
ENSMUSG00000039191,1400.99893,0.549827508,0.082919425,6.630864945,3.34E-11,2.50E-09,recombination signal binding protein for immunoglobulin kappa J region [Source:MGI Symbol	Acc:MGI:96522]
ENSMUSG00000022965,2525.449575,-0.479036764,0.072329736,-6.622957477,3.52E-11,2.62E-09,interferon gamma receptor 2 [Source:MGI Symbol	Acc:MGI:107654]
ENSMUSG00000020034,1004.706287,-0.635125073,0.095942876,-6.619825262,3.60E-11,2.67E-09,t-complex 11 (mouse) like 2 [Source:MGI Symbol	Acc:MGI:2444679]
ENSMUSG00000026620,396.7650672,-1.078935161,0.163237157,-6.609617438,3.85E-11,2.85E-09,MAP/microtubule affinity regulating kinase 1 [Source:MGI Symbol	Acc:MGI:2664902]
ENSMUSG00000035441,1680.811246,-0.750733627,0.113657256,-6.60524153,3.97E-11,2.92E-09,myosin ID [Source:MGI Symbol	Acc:MGI:107728]
ENSMUSG00000047547,1337.437039,0.79820718,0.121137428,6.589269689,4.42E-11,3.24E-09,"clathrin, light polypeptide (Lcb) [Source:MGI Symbol	Acc:MGI:1921575]"
ENSMUSG00000032060,1327.333622,0.71282991,0.108265364,6.584099319,4.58E-11,3.34E-09,"crystallin, alpha B [Source:MGI Symbol	Acc:MGI:88516]"
ENSMUSG00000034731,465.6607051,-1.286566431,0.19554,-6.579556272,4.72E-11,3.43E-09,"diacylglycerol kinase, eta [Source:MGI Symbol	Acc:MGI:2444188]"
ENSMUSG00000051439,149.4306412,1.313088516,0.199664014,6.576490611,4.82E-11,3.49E-09,CD14 antigen [Source:MGI Symbol	Acc:MGI:88318]
ENSMUSG00000063268,1230.231108,-0.952807412,0.144964169,-6.572709787,4.94E-11,3.56E-09,"poly (ADP-ribose) polymerase family, member 10 [Source:MGI Symbol	Acc:MGI:3712326]"
ENSMUSG00000030835,1716.215316,0.56548813,0.08604619,6.571913632,4.97E-11,3.56E-09,nodal modulator 1 [Source:MGI Symbol	Acc:MGI:2385850]
ENSMUSG00000041642,332.5947571,-1.426775589,0.217434058,-6.561877194,5.31E-11,3.80E-09,kinesin family member 21B [Source:MGI Symbol	Acc:MGI:109234]
ENSMUSG00000078853,380.1575782,-1.54539238,0.235608129,-6.559164095,5.41E-11,3.85E-09,interferon gamma induced GTPase [Source:MGI Symbol	Acc:MGI:107729]
ENSMUSG00000000567,138.0781293,1.755982446,0.2678547,6.555727584,5.54E-11,3.93E-09,SRY (sex determining region Y)-box 9 [Source:MGI Symbol	Acc:MGI:98371]
ENSMUSG00000042156,1516.645009,-0.727220883,0.111030439,-6.549743415,5.76E-11,4.07E-09,DAZ interacting protein 1 [Source:MGI Symbol	Acc:MGI:1914311]
ENSMUSG00000002870,2202.903183,0.589387285,0.090186196,6.535227218,6.35E-11,4.47E-09,minichromosome maintenance complex component 2 [Source:MGI Symbol	Acc:MGI:105380]
ENSMUSG00000025083,389.2010771,-1.003940429,0.153877183,-6.524296889,6.83E-11,4.79E-09,actin filament associated protein 1-like 2 [Source:MGI Symbol	Acc:MGI:2147658]
ENSMUSG00000046668,370.9809844,-1.235246192,0.189387958,-6.522305868,6.92E-11,4.83E-09,CXXC finger 5 [Source:MGI Symbol	Acc:MGI:1914643]
ENSMUSG00000073555,147.3700062,-1.982526859,0.304152419,-6.518201835,7.12E-11,4.95E-09,predicted gene 4951 [Source:MGI Symbol	Acc:MGI:3644953]
ENSMUSG00000038119,573.3765017,-0.918913002,0.141042531,-6.515148287,7.26E-11,5.03E-09,cell adhesion molecule-related/down-regulated by oncogenes [Source:MGI Symbol	Acc:MGI:1926387]
ENSMUSG00000019970,2083.51068,0.649970756,0.099829111,6.510833852,7.47E-11,5.15E-09,serum/glucocorticoid regulated kinase 1 [Source:MGI Symbol	Acc:MGI:1340062]
ENSMUSG00000040296,962.7039667,-0.91194677,0.140122129,-6.508228059,7.60E-11,5.22E-09,DEAD (Asp-Glu-Ala-Asp) box polypeptide 58 [Source:MGI Symbol	Acc:MGI:2442858]
ENSMUSG00000045005,990.2381801,-0.758074444,0.116514515,-6.506266163,7.70E-11,5.27E-09,frizzled class receptor 5 [Source:MGI Symbol	Acc:MGI:108571]
ENSMUSG00000032596,422.5820178,-1.340763522,0.206108417,-6.505137157,7.76E-11,5.29E-09,ubiquitin-like modifier activating enzyme 7 [Source:MGI Symbol	Acc:MGI:1349462]
ENSMUSG00000031373,986.6231449,0.631331022,0.097241007,6.492436045,8.45E-11,5.73E-09,"carbonic anhydrase 5b, mitochondrial [Source:MGI Symbol	Acc:MGI:1926249]"
ENSMUSG00000023960,475.1800185,-0.809005164,0.124649535,-6.4902381,8.57E-11,5.80E-09,ectonucleotide pyrophosphatase/phosphodiesterase 5 [Source:MGI Symbol	Acc:MGI:1933830]
ENSMUSG00000042659,3892.812343,-0.424793216,0.065520924,-6.483321555,8.97E-11,6.04E-09,arrestin domain containing 4 [Source:MGI Symbol	Acc:MGI:1913662]
ENSMUSG00000025503,2217.28889,0.592988887,0.09148005,6.482166158,9.04E-11,6.07E-09,transaldolase 1 [Source:MGI Symbol	Acc:MGI:1274789]
ENSMUSG00000073490,302.5523551,-1.854398013,0.286248888,-6.478271504,9.28E-11,6.20E-09,interferon activated gene 207 [Source:MGI Symbol	Acc:MGI:2138302]
ENSMUSG00000024190,456.0572002,0.967959462,0.149586551,6.470898983,9.74E-11,6.49E-09,dual specificity phosphatase 1 [Source:MGI Symbol	Acc:MGI:105120]
ENSMUSG00000056174,300.5059063,-2.762355439,0.427212677,-6.465995957,1.01E-10,6.67E-09,"collagen, type VIII, alpha 2 [Source:MGI Symbol	Acc:MGI:88464]"
ENSMUSG00000029134,84.46325952,-2.370500024,0.366630222,-6.465642708,1.01E-10,6.67E-09,phospholipase B1 [Source:MGI Symbol	Acc:MGI:1922406]
ENSMUSG00000063229,12214.98166,0.462315573,0.071512646,6.464808687,1.01E-10,6.68E-09,lactate dehydrogenase A [Source:MGI Symbol	Acc:MGI:96759]
ENSMUSG00000026193,206444.2536,-0.933598474,0.144427834,-6.464117404,1.02E-10,6.68E-09,fibronectin 1 [Source:MGI Symbol	Acc:MGI:95566]
ENSMUSG00000024481,77.84815994,-2.257786082,0.350033759,-6.450195222,1.12E-10,7.30E-09,laeverin [Source:MGI Symbol	Acc:MGI:1921824]
ENSMUSG00000063659,963.7414326,-0.642702043,0.099704168,-6.446090029,1.15E-10,7.47E-09,zinc finger and BTB domain containing 18 [Source:MGI Symbol	Acc:MGI:1353609]
ENSMUSG00000048376,4841.697474,-0.580880333,0.090152845,-6.443283418,1.17E-10,7.59E-09,coagulation factor II (thrombin) receptor [Source:MGI Symbol	Acc:MGI:101802]
ENSMUSG00000032281,143.8040808,1.734094565,0.27026661,6.416236787,1.40E-10,9.03E-09,acyl-CoA synthetase bubblegum family member 1 [Source:MGI Symbol	Acc:MGI:2385656]
ENSMUSG00000031555,4319.167105,0.367486897,0.0574492,6.396727829,1.59E-10,1.02E-08,a disintegrin and metallopeptidase domain 9 (meltrin gamma) [Source:MGI Symbol	Acc:MGI:105376]
ENSMUSG00000031722,1831.97563,-0.998776624,0.156156434,-6.39600046,1.59E-10,1.02E-08,haptoglobin [Source:MGI Symbol	Acc:MGI:96211]
ENSMUSG00000000782,80.76882179,-3.716658989,0.581883833,-6.387286904,1.69E-10,1.08E-08,"transcription factor 7, T cell specific [Source:MGI Symbol	Acc:MGI:98507]"
ENSMUSG00000039529,494.6513572,-1.094256644,0.171388494,-6.384656387,1.72E-10,1.09E-08,"ATPase, class I, type 8B, member 1 [Source:MGI Symbol	Acc:MGI:1859665]"
ENSMUSG00000043259,907.0883564,-0.6481423,0.101536502,-6.383342794,1.73E-10,1.10E-08,"family with sequence similarity 13, member C [Source:MGI Symbol	Acc:MGI:1918971]"
ENSMUSG00000024420,1154.947401,-1.250069967,0.195903303,-6.381056085,1.76E-10,1.11E-08,zinc finger protein 521 [Source:MGI Symbol	Acc:MGI:95459]
ENSMUSG00000013033,173.1324589,-2.082449206,0.32705717,-6.367233007,1.92E-10,1.21E-08,adhesion G protein-coupled receptor L1 [Source:MGI Symbol	Acc:MGI:1929461]
ENSMUSG00000056492,268.4102148,-1.739550273,0.273261014,-6.365892624,1.94E-10,1.22E-08,adhesion G protein-coupled receptor F5 [Source:MGI Symbol	Acc:MGI:2182928]
ENSMUSG00000022962,1167.767071,0.460606419,0.072426403,6.359647901,2.02E-10,1.27E-08,phosphoribosylglycinamide formyltransferase [Source:MGI Symbol	Acc:MGI:95654]
ENSMUSG00000071713,101.1014594,-1.826832909,0.287738897,-6.348925808,2.17E-10,1.35E-08,"colony stimulating factor 2 receptor, beta, low-affinity (granulocyte-macrophage) [Source:MGI Symbol	Acc:MGI:1339759]"
ENSMUSG00000026192,2240.432929,0.414479858,0.065336344,6.343787147,2.24E-10,1.39E-08,5-aminoimidazole-4-carboxamide ribonucleotide formyltransferase/IMP cyclohydrolase [Source:MGI Symbol	Acc:MGI:1351352]
ENSMUSG00000023886,268.2600841,1.180530422,0.186199588,6.340134443,2.30E-10,1.42E-08,SPARC related modular calcium binding 2 [Source:MGI Symbol	Acc:MGI:1929881]
ENSMUSG00000053675,103.7815128,2.094167169,0.330321761,6.339779615,2.30E-10,1.42E-08,transglutaminase 5 [Source:MGI Symbol	Acc:MGI:1921426]
ENSMUSG00000059588,1102.109161,0.739574388,0.116710049,6.336852717,2.35E-10,1.44E-08,calcitonin receptor-like [Source:MGI Symbol	Acc:MGI:1926944]
ENSMUSG00000027416,451.5655566,-1.719860241,0.272180163,-6.318830229,2.64E-10,1.61E-08,otoraplin [Source:MGI Symbol	Acc:MGI:1888678]
ENSMUSG00000030096,7906.030347,-0.533286944,0.084437934,-6.315727024,2.69E-10,1.64E-08,"solute carrier family 6 (neurotransmitter transporter, taurine), member 6 [Source:MGI Symbol	Acc:MGI:98488]"
ENSMUSG00000071369,587.7570324,-0.810826074,0.128613445,-6.304364769,2.89E-10,1.76E-08,mitogen-activated protein kinase kinase kinase 5 [Source:MGI Symbol	Acc:MGI:1346876]
ENSMUSG00000031400,3363.560425,0.553446649,0.087935865,6.293753396,3.10E-10,1.87E-08,glucose-6-phosphate dehydrogenase X-linked [Source:MGI Symbol	Acc:MGI:105979]
ENSMUSG00000032826,52.00546827,-3.319236936,0.527396388,-6.293628497,3.10E-10,1.87E-08,"ankyrin 2, brain [Source:MGI Symbol	Acc:MGI:88025]"
ENSMUSG00000031431,1524.673351,-0.58620624,0.09317833,-6.291229279,3.15E-10,1.90E-08,"TSC22 domain family, member 3 [Source:MGI Symbol	Acc:MGI:1196284]"
ENSMUSG00000048960,1313.044781,-0.931808697,0.148179976,-6.288357711,3.21E-10,1.93E-08,"phosphatidylinositol-3,4,5-trisphosphate-dependent Rac exchange factor 2 [Source:MGI Symbol	Acc:MGI:1923385]"
ENSMUSG00000038587,3056.470704,-0.650892326,0.10355691,-6.285358727,3.27E-10,1.96E-08,A kinase (PRKA) anchor protein (gravin) 12 [Source:MGI Symbol	Acc:MGI:1932576]
ENSMUSG00000038296,506.5015752,0.989196651,0.157601184,6.276581351,3.46E-10,2.06E-08,polypeptide N-acetylgalactosaminyltransferase 18 [Source:MGI Symbol	Acc:MGI:2446239]
ENSMUSG00000031548,247.4854476,-5.488646373,0.87464948,-6.275252542,3.49E-10,2.07E-08,secreted frizzled-related protein 1 [Source:MGI Symbol	Acc:MGI:892014]
ENSMUSG00000055067,326.7850115,-0.948780941,0.151236496,-6.273491944,3.53E-10,2.09E-08,SET and MYND domain containing 3 [Source:MGI Symbol	Acc:MGI:1916976]
ENSMUSG00000019256,1296.794276,-0.66542413,0.106100252,-6.271654571,3.57E-10,2.11E-08,aryl-hydrocarbon receptor [Source:MGI Symbol	Acc:MGI:105043]
ENSMUSG00000009739,1120.68632,-0.737730223,0.117876454,-6.258503703,3.89E-10,2.29E-08,"POU domain, class 6, transcription factor 1 [Source:MGI Symbol	Acc:MGI:102935]"
ENSMUSG00000036356,1392.575078,0.473332657,0.075705469,6.252291422,4.04E-10,2.36E-08,chondroitin sulfate N-acetylgalactosaminyltransferase 1 [Source:MGI Symbol	Acc:MGI:2442354]
ENSMUSG00000018427,316.6913294,-1.016767027,0.162622327,-6.252321225,4.04E-10,2.36E-08,yippee like 2 [Source:MGI Symbol	Acc:MGI:1925114]
ENSMUSG00000070733,1069.88365,-0.826512276,0.132216164,-6.251219608,4.07E-10,2.37E-08,FRY like transcription coactivator [Source:MGI Symbol	Acc:MGI:1919563]
ENSMUSG00000027253,1583.550451,-0.812417359,0.13005701,-6.246624905,4.19E-10,2.43E-08,low density lipoprotein receptor-related protein 4 [Source:MGI Symbol	Acc:MGI:2442252]
ENSMUSG00000001131,2840.331973,0.671563719,0.107544815,6.244501154,4.25E-10,2.46E-08,tissue inhibitor of metalloproteinase 1 [Source:MGI Symbol	Acc:MGI:98752]
ENSMUSG00000003235,1881.423839,0.511625455,0.081973005,6.241389497,4.34E-10,2.50E-08,"eukaryotic translation initiation factor 2B, subunit 5 epsilon [Source:MGI Symbol	Acc:MGI:2446176]"
ENSMUSG00000032399,24545.31536,0.433653286,0.069570459,6.23329629,4.57E-10,2.62E-08,ribosomal protein L4 [Source:MGI Symbol	Acc:MGI:1915141]
ENSMUSG00000039959,1900.844808,-0.572586142,0.091903755,-6.230280162,4.66E-10,2.67E-08,huntingtin interacting protein 1 [Source:MGI Symbol	Acc:MGI:1099804]
ENSMUSG00000025558,361.6263734,-0.756436391,0.121537036,-6.223916732,4.85E-10,2.77E-08,dedicator of cytokinesis 9 [Source:MGI Symbol	Acc:MGI:106321]
ENSMUSG00000050541,50.30267692,2.01091135,0.323997964,6.20655552,5.42E-10,3.08E-08,"adrenergic receptor, alpha 1b [Source:MGI Symbol	Acc:MGI:104774]"
ENSMUSG00000020053,837.9719713,-1.832793608,0.295407156,-6.20429658,5.49E-10,3.12E-08,insulin-like growth factor 1 [Source:MGI Symbol	Acc:MGI:96432]
ENSMUSG00000020911,112.9638161,1.801773073,0.290932244,6.193102028,5.90E-10,3.34E-08,keratin 19 [Source:MGI Symbol	Acc:MGI:96693]
ENSMUSG00000001768,3565.901001,-0.445795169,0.072029046,-6.189102789,6.05E-10,3.41E-08,Ras and Rab interactor 2 [Source:MGI Symbol	Acc:MGI:1921280]
ENSMUSG00000004951,61.24635767,3.162131643,0.511271052,6.184843894,6.22E-10,3.49E-08,heat shock protein 1 [Source:MGI Symbol	Acc:MGI:96240]
ENSMUSG00000004267,576.5511791,-0.865279687,0.140094522,-6.176399164,6.56E-10,3.67E-08,"enolase 2, gamma neuronal [Source:MGI Symbol	Acc:MGI:95394]"
ENSMUSG00000067212,982.375143,-1.035877609,0.167818977,-6.17258922,6.72E-10,3.75E-08,"histocompatibility 2, T region locus 23 [Source:MGI Symbol	Acc:MGI:95957]"
ENSMUSG00000027610,941.1793227,0.634702184,0.103328327,6.142576818,8.12E-10,4.52E-08,glutathione synthetase [Source:MGI Symbol	Acc:MGI:95852]
ENSMUSG00000037035,178.7160879,-1.639691706,0.267008728,-6.140966697,8.20E-10,4.55E-08,inhibin beta-B [Source:MGI Symbol	Acc:MGI:96571]
ENSMUSG00000032135,285.3479508,-1.174959388,0.191360627,-6.140026845,8.25E-10,4.56E-08,melanoma cell adhesion molecule [Source:MGI Symbol	Acc:MGI:1933966]
ENSMUSG00000034205,172.7654413,-1.720910356,0.280451622,-6.136211112,8.45E-10,4.66E-08,lysyl oxidase-like 2 [Source:MGI Symbol	Acc:MGI:2137913]
ENSMUSG00000029231,1912.185099,-0.642288926,0.104742994,-6.13204664,8.68E-10,4.77E-08,"platelet derived growth factor receptor, alpha polypeptide [Source:MGI Symbol	Acc:MGI:97530]"
ENSMUSG00000020423,317.6277799,0.783015824,0.127703976,6.131491338,8.71E-10,4.77E-08,"B cell translocation gene 2, anti-proliferative [Source:MGI Symbol	Acc:MGI:108384]"
ENSMUSG00000032487,318.8517157,1.158032228,0.189118807,6.12330549,9.17E-10,5.00E-08,prostaglandin-endoperoxide synthase 2 [Source:MGI Symbol	Acc:MGI:97798]
ENSMUSG00000030107,225.1050676,-1.690556019,0.27609524,-6.12309006,9.18E-10,5.00E-08,ubiquitin specific peptidase 18 [Source:MGI Symbol	Acc:MGI:1344364]
ENSMUSG00000068335,2660.293958,0.595192735,0.097224246,6.12185499,9.25E-10,5.02E-08,docking protein 1 [Source:MGI Symbol	Acc:MGI:893587]
ENSMUSG00000051950,772.1548528,-0.725798808,0.118649959,-6.117143331,9.53E-10,5.15E-08,beta-3-glucosyltransferase [Source:MGI Symbol	Acc:MGI:2685903]
ENSMUSG00000027435,152.5290054,1.395998227,0.228936372,6.097756389,1.08E-09,5.80E-08,CD93 antigen [Source:MGI Symbol	Acc:MGI:106664]
ENSMUSG00000023330,290.462079,0.717803138,0.118004299,6.082855814,1.18E-09,6.35E-08,DTW domain containing 1 [Source:MGI Symbol	Acc:MGI:1916435]
ENSMUSG00000038507,1257.739888,-0.54153479,0.089052461,-6.08107604,1.19E-09,6.40E-08,"poly (ADP-ribose) polymerase family, member 12 [Source:MGI Symbol	Acc:MGI:2143990]"
ENSMUSG00000037211,640.9793894,-2.123943635,0.34949277,-6.077217658,1.22E-09,6.54E-08,sprouty RTK signaling antagonist 1 [Source:MGI Symbol	Acc:MGI:1345139]
ENSMUSG00000032528,254.2973738,-1.01485159,0.167336313,-6.064742153,1.32E-09,7.04E-08,vasoactive intestinal peptide receptor 1 [Source:MGI Symbol	Acc:MGI:109272]
ENSMUSG00000021610,2979.248939,0.500974979,0.082627828,6.063029709,1.34E-09,7.09E-08,CLPTM1-like [Source:MGI Symbol	Acc:MGI:2442892]
ENSMUSG00000038843,218.2506706,-1.657561254,0.273405449,-6.062648938,1.34E-09,7.09E-08,"glucosaminyl (N-acetyl) transferase 1, core 2 [Source:MGI Symbol	Acc:MGI:95676]"
ENSMUSG00000063531,36.13489469,2.521211474,0.416184421,6.057918916,1.38E-09,7.28E-08,"sema domain, immunoglobulin domain (Ig), short basic domain, secreted, (semaphorin) 3E [Source:MGI Symbol	Acc:MGI:1340034]"
ENSMUSG00000035279,1989.236726,-0.922638853,0.152358711,-6.055701345,1.40E-09,7.36E-08,"scavenger receptor cysteine rich family, 5 domains [Source:MGI Symbol	Acc:MGI:3606211]"
ENSMUSG00000002325,1019.071331,-0.835412522,0.137988161,-6.054233319,1.41E-09,7.41E-08,interferon regulatory factor 9 [Source:MGI Symbol	Acc:MGI:107587]
ENSMUSG00000027750,2156.914205,-1.864013416,0.307945087,-6.053070813,1.42E-09,7.44E-08,"periostin, osteoblast specific factor [Source:MGI Symbol	Acc:MGI:1926321]"
ENSMUSG00000006445,748.2568005,0.866789934,0.143262594,6.050357689,1.45E-09,7.54E-08,Eph receptor A2 [Source:MGI Symbol	Acc:MGI:95278]
ENSMUSG00000019899,673.685599,-1.39646993,0.23139493,-6.035006592,1.59E-09,8.27E-08,"laminin, alpha 2 [Source:MGI Symbol	Acc:MGI:99912]"
ENSMUSG00000005481,1308.78581,0.745323073,0.123519499,6.034051955,1.60E-09,8.29E-08,DEAD (Asp-Glu-Ala-Asp) box polypeptide 39 [Source:MGI Symbol	Acc:MGI:1915528]
ENSMUSG00000005354,2510.813806,0.409454663,0.06787112,6.032826106,1.61E-09,8.33E-08,thioredoxin 2 [Source:MGI Symbol	Acc:MGI:1929468]
ENSMUSG00000048387,746.6211288,0.937372251,0.155700058,6.0203719,1.74E-09,8.97E-08,odd-skipped related transcription factor 1 [Source:MGI Symbol	Acc:MGI:1344424]
ENSMUSG00000052949,288.6511872,-1.062619405,0.176525283,-6.019644268,1.75E-09,8.99E-08,ring finger protein 157 [Source:MGI Symbol	Acc:MGI:2442484]
ENSMUSG00000057143,668.0769211,-0.928490471,0.154504717,-6.009463569,1.86E-09,9.54E-08,tripartite motif-containing 12C [Source:MGI Symbol	Acc:MGI:4821183]
ENSMUSG00000038740,2076.929934,-0.756589333,0.12626982,-5.991846134,2.07E-09,1.06E-07,multivesicular body subunit 12B [Source:MGI Symbol	Acc:MGI:1919793]
ENSMUSG00000033149,4909.978443,-0.584959781,0.097815477,-5.980237479,2.23E-09,1.14E-07,"pleckstrin homology like domain, family B, member 2 [Source:MGI Symbol	Acc:MGI:2444981]"
ENSMUSG00000028273,3924.533111,-0.464597175,0.077696496,-5.979641285,2.24E-09,1.14E-07,PDZ and LIM domain 5 [Source:MGI Symbol	Acc:MGI:1927489]
ENSMUSG00000059796,12943.73429,0.352760543,0.059032968,5.975653202,2.29E-09,1.16E-07,eukaryotic translation initiation factor 4A1 [Source:MGI Symbol	Acc:MGI:95303]
ENSMUSG00000033952,1461.093479,-0.67863559,0.113583152,-5.974790955,2.30E-09,1.16E-07,abnormal spindle microtubule assembly [Source:MGI Symbol	Acc:MGI:1334448]
ENSMUSG00000001416,4550.175744,0.495605785,0.082987621,5.972044747,2.34E-09,1.18E-07,"chaperonin containing Tcp1, subunit 3 (gamma) [Source:MGI Symbol	Acc:MGI:104708]"
ENSMUSG00000040463,3269.779602,0.395764654,0.066311394,5.96827532,2.40E-09,1.20E-07,MYB binding protein (P160) 1a [Source:MGI Symbol	Acc:MGI:106181]
ENSMUSG00000021684,510.4393296,0.860937488,0.144280352,5.967115255,2.41E-09,1.21E-07,phosphodiesterase 8B [Source:MGI Symbol	Acc:MGI:2443999]
ENSMUSG00000019880,328.0940223,-0.926602677,0.155358156,-5.964300161,2.46E-09,1.23E-07,R-spondin 3 [Source:MGI Symbol	Acc:MGI:1920030]
ENSMUSG00000051615,1039.735995,0.445995961,0.074942987,5.951136741,2.66E-09,1.33E-07,RAS related protein 2a [Source:MGI Symbol	Acc:MGI:97855]
ENSMUSG00000063011,58.84135984,3.007761108,0.5055886,5.949028732,2.70E-09,1.34E-07,mesothelin [Source:MGI Symbol	Acc:MGI:1888992]
ENSMUSG00000022558,1364.009831,-0.850502383,0.143062068,-5.944988725,2.76E-09,1.37E-07,maestro heat-like repeat family member 1 [Source:MGI Symbol	Acc:MGI:2442558]
ENSMUSG00000020592,7062.443769,0.518398519,0.087210638,5.944211978,2.78E-09,1.37E-07,syndecan 1 [Source:MGI Symbol	Acc:MGI:1349162]
ENSMUSG00000026564,332.7903035,-0.902944844,0.152030912,-5.939218739,2.86E-09,1.41E-07,dual specificity phosphatase 27 (putative) [Source:MGI Symbol	Acc:MGI:2685055]
ENSMUSG00000034463,2194.179204,-0.557652368,0.093965702,-5.934637412,2.94E-09,1.44E-07,"scavenger receptor class A, member 3 [Source:MGI Symbol	Acc:MGI:2444418]"
ENSMUSG00000018796,1358.793105,0.487265959,0.082105156,5.934657252,2.94E-09,1.44E-07,acyl-CoA synthetase long-chain family member 1 [Source:MGI Symbol	Acc:MGI:102797]
ENSMUSG00000056211,2320.178764,-0.653472765,0.110176496,-5.931144904,3.01E-09,1.47E-07,R3H domain containing 1 [Source:MGI Symbol	Acc:MGI:2448514]
ENSMUSG00000017861,325.7850718,0.833149538,0.14063947,5.92400935,3.14E-09,1.53E-07,myeloblastosis oncogene-like 2 [Source:MGI Symbol	Acc:MGI:101785]
ENSMUSG00000068267,4695.234142,0.485543255,0.082040289,5.918351334,3.25E-09,1.58E-07,centromere protein B [Source:MGI Symbol	Acc:MGI:88376]
ENSMUSG00000037351,2778.87271,0.39102961,0.066106028,5.915188437,3.31E-09,1.61E-07,"ARP1 actin-related protein 1B, centractin beta [Source:MGI Symbol	Acc:MGI:1917446]"
ENSMUSG00000023044,2040.297413,-0.500303643,0.084756444,-5.902838978,3.57E-09,1.73E-07,cysteine sulfinic acid decarboxylase [Source:MGI Symbol	Acc:MGI:2180098]
ENSMUSG00000000392,609.7979975,-4.472602886,0.761323147,-5.874775915,4.23E-09,2.04E-07,fibroblast activation protein [Source:MGI Symbol	Acc:MGI:109608]
ENSMUSG00000016534,13585.85156,-0.456830653,0.078029829,-5.854564296,4.78E-09,2.30E-07,lysosomal-associated membrane protein 2 [Source:MGI Symbol	Acc:MGI:96748]
ENSMUSG00000090394,369.3814114,-0.823325693,0.140663315,-5.853165706,4.82E-09,2.31E-07,RIKEN cDNA 4930523C07 gene [Source:MGI Symbol	Acc:MGI:1914897]
ENSMUSG00000087365,1188.221362,-0.921283875,0.157510427,-5.849034193,4.94E-09,2.36E-07,RIKEN cDNA C430049B03 gene [Source:MGI Symbol	Acc:MGI:1924903]
ENSMUSG00000029605,80.5685199,-2.160500317,0.37001173,-5.839004937,5.25E-09,2.50E-07,2'-5' oligoadenylate synthetase 1B [Source:MGI Symbol	Acc:MGI:97430]
ENSMUSG00000029468,210.3558295,-1.237233899,0.211915925,-5.838324315,5.27E-09,2.51E-07,"purinergic receptor P2X, ligand-gated ion channel, 7 [Source:MGI Symbol	Acc:MGI:1339957]"
ENSMUSG00000021474,1764.189895,0.487178775,0.083511322,5.833685313,5.42E-09,2.56E-07,sideroflexin 1 [Source:MGI Symbol	Acc:MGI:2137677]
ENSMUSG00000038388,714.559547,0.666312236,0.114220553,5.833558117,5.43E-09,2.56E-07,"membrane protein, palmitoylated 6 (MAGUK p55 subfamily member 6) [Source:MGI Symbol	Acc:MGI:1927340]"
ENSMUSG00000015597,825.9195711,-0.785212746,0.134685634,-5.829966567,5.54E-09,2.61E-07,zinc finger protein 318 [Source:MGI Symbol	Acc:MGI:1889348]
ENSMUSG00000019699,1686.06618,-0.662176868,0.113943759,-5.811436041,6.19E-09,2.91E-07,thymoma viral proto-oncogene 3 [Source:MGI Symbol	Acc:MGI:1345147]
ENSMUSG00000034320,1772.201388,-0.668825469,0.115219639,-5.804787078,6.44E-09,3.02E-07,"solute carrier family 26 (sulfate transporter), member 2 [Source:MGI Symbol	Acc:MGI:892977]"
ENSMUSG00000033985,275.9115141,0.765714634,0.132285709,5.78833981,7.11E-09,3.32E-07,testis-specific kinase 2 [Source:MGI Symbol	Acc:MGI:2385204]
ENSMUSG00000064367,54982.29196,-0.860015881,0.14866367,-5.784976781,7.25E-09,3.38E-07,mitochondrially encoded NADH dehydrogenase 5 [Source:MGI Symbol	Acc:MGI:102496]
ENSMUSG00000023460,851.0753323,-0.54895706,0.09491936,-5.783404564,7.32E-09,3.41E-07,"RAB12, member RAS oncogene family [Source:MGI Symbol	Acc:MGI:894284]"
ENSMUSG00000014329,4092.361753,-0.556130347,0.096225848,-5.779427856,7.50E-09,3.47E-07,BicC family RNA binding protein 1 [Source:MGI Symbol	Acc:MGI:1933388]
ENSMUSG00000032372,121.5289417,1.361452424,0.235550696,5.779870107,7.48E-09,3.47E-07,phospholipid scramblase 2 [Source:MGI Symbol	Acc:MGI:1270860]
ENSMUSG00000092274,5353.170704,-1.303221732,0.22554389,-5.778129179,7.55E-09,3.49E-07,nuclear paraspeckle assembly transcript 1 (non-protein coding) [Source:MGI Symbol	Acc:MGI:1914211]
ENSMUSG00000023495,1661.965128,0.783235581,0.135563927,5.777610584,7.58E-09,3.49E-07,poly(rC) binding protein 4 [Source:MGI Symbol	Acc:MGI:1890471]
ENSMUSG00000029771,200.5488787,1.098672687,0.190199971,5.776408286,7.63E-09,3.50E-07,interferon regulatory factor 5 [Source:MGI Symbol	Acc:MGI:1350924]
ENSMUSG00000037868,366.870458,-1.108021485,0.191876242,-5.774667425,7.71E-09,3.53E-07,early growth response 2 [Source:MGI Symbol	Acc:MGI:95296]
ENSMUSG00000024740,16917.24801,0.301234348,0.052168858,5.774217807,7.73E-09,3.53E-07,damage specific DNA binding protein 1 [Source:MGI Symbol	Acc:MGI:1202384]
ENSMUSG00000051285,1783.972057,-0.906922269,0.15713105,-5.771757192,7.84E-09,3.57E-07,protein-L-isoaspartate (D-aspartate) O-methyltransferase domain containing 1 [Source:MGI Symbol	Acc:MGI:2441773]
ENSMUSG00000042428,557.1067934,-0.710078293,0.123101544,-5.768232201,8.01E-09,3.64E-07,mannoside acetylglucosaminyltransferase 3 [Source:MGI Symbol	Acc:MGI:104532]
ENSMUSG00000027460,963.2691259,-0.93708087,0.163041487,-5.747499545,9.06E-09,4.10E-07,angiopoietin 4 [Source:MGI Symbol	Acc:MGI:1336887]
ENSMUSG00000063193,275.9591619,1.205535335,0.210120141,5.737362101,9.62E-09,4.35E-07,CD300 molecule like family member B [Source:MGI Symbol	Acc:MGI:2685099]
ENSMUSG00000040613,414.2938101,-0.823142687,0.143625357,-5.73117939,9.97E-09,4.50E-07,"apolipoprotein B mRNA editing enzyme, catalytic polypeptide 1 [Source:MGI Symbol	Acc:MGI:103298]"
ENSMUSG00000057329,392.5660966,-0.910919441,0.159201142,-5.721814729,1.05E-08,4.74E-07,B cell leukemia/lymphoma 2 [Source:MGI Symbol	Acc:MGI:88138]
ENSMUSG00000001349,806.5695111,-0.771714085,0.134911694,-5.720142261,1.06E-08,4.77E-07,calponin 1 [Source:MGI Symbol	Acc:MGI:104979]
ENSMUSG00000036473,464.3516228,-0.813744443,0.142491727,-5.710818849,1.12E-08,5.02E-07,"TBC1 domain family, member 24 [Source:MGI Symbol	Acc:MGI:2443456]"
ENSMUSG00000057596,34.45840953,-5.26107853,0.921190319,-5.711174358,1.12E-08,5.02E-07,tripartite motif-containing 30D [Source:MGI Symbol	Acc:MGI:3035181]
ENSMUSG00000046733,127.2030502,1.096362867,0.192131731,5.706308188,1.15E-08,5.14E-07,"G protein-coupled receptor, family C, group 5, member A [Source:MGI Symbol	Acc:MGI:1891250]"
ENSMUSG00000030255,2820.744123,-0.473240464,0.082996958,-5.701901331,1.18E-08,5.26E-07,sarcospan [Source:MGI Symbol	Acc:MGI:1353511]
ENSMUSG00000007038,766.2080092,-0.822081564,0.144279935,-5.69782321,1.21E-08,5.37E-07,neuraminidase 1 [Source:MGI Symbol	Acc:MGI:97305]
ENSMUSG00000039153,1912.946577,-0.613791211,0.107924636,-5.687220599,1.29E-08,5.70E-07,runt related transcription factor 2 [Source:MGI Symbol	Acc:MGI:99829]
ENSMUSG00000028015,508.50128,-0.810170704,0.142530896,-5.684176039,1.31E-08,5.79E-07,cathepsin O [Source:MGI Symbol	Acc:MGI:2139628]
ENSMUSG00000027508,173.7398764,-2.203283399,0.387823468,-5.681150265,1.34E-08,5.88E-07,phosphoprotein associated with glycosphingolipid microdomains 1 [Source:MGI Symbol	Acc:MGI:2443160]
ENSMUSG00000004098,2874.249303,-0.600037103,0.105658425,-5.679027539,1.35E-08,5.94E-07,"collagen, type V, alpha 3 [Source:MGI Symbol	Acc:MGI:1858212]"
ENSMUSG00000027208,6926.161559,0.539002182,0.095000041,5.673704748,1.40E-08,6.11E-07,fibroblast growth factor 7 [Source:MGI Symbol	Acc:MGI:95521]
ENSMUSG00000021411,525.6913387,0.817190564,0.144294184,5.663364551,1.48E-08,6.48E-07,PX domain containing 1 [Source:MGI Symbol	Acc:MGI:1914145]
ENSMUSG00000062991,319.7480829,1.018033961,0.179823935,5.661281754,1.50E-08,6.54E-07,neuregulin 1 [Source:MGI Symbol	Acc:MGI:96083]
ENSMUSG00000047139,5391.313867,0.406764196,0.07186804,5.659875998,1.51E-08,6.58E-07,CD24a antigen [Source:MGI Symbol	Acc:MGI:88323]
ENSMUSG00000026880,3109.001804,-0.413348521,0.073102396,-5.654377182,1.56E-08,6.77E-07,stomatin [Source:MGI Symbol	Acc:MGI:95403]
ENSMUSG00000020256,1706.346126,-0.677585393,0.119838164,-5.654170343,1.57E-08,6.77E-07,"aldehyde dehydrogenase 1 family, member L2 [Source:MGI Symbol	Acc:MGI:2444680]"
ENSMUSG00000055322,2695.679799,-0.728058155,0.1288027,-5.652506929,1.58E-08,6.81E-07,tensin 1 [Source:MGI Symbol	Acc:MGI:104552]
ENSMUSG00000021614,10344.8856,0.761306631,0.134735434,5.650381707,1.60E-08,6.88E-07,versican [Source:MGI Symbol	Acc:MGI:102889]
ENSMUSG00000052760,93.37189364,-1.68018627,0.297576269,-5.646237442,1.64E-08,7.03E-07,RIKEN cDNA A630001G21 gene [Source:MGI Symbol	Acc:MGI:2443131]
ENSMUSG00000005410,1851.709715,0.531085184,0.094110214,5.643225776,1.67E-08,7.14E-07,minichromosome maintenance complex component 5 [Source:MGI Symbol	Acc:MGI:103197]
ENSMUSG00000022841,6359.748504,0.312816205,0.055436878,5.642745653,1.67E-08,7.14E-07,"adaptor-related protein complex 2, mu 1 subunit [Source:MGI Symbol	Acc:MGI:1298405]"
ENSMUSG00000039007,3848.295612,-0.479584034,0.085074059,-5.637253457,1.73E-08,7.36E-07,carboxypeptidase Q [Source:MGI Symbol	Acc:MGI:1889205]
ENSMUSG00000029217,229.0299528,-1.118988041,0.1989772,-5.623699801,1.87E-08,7.94E-07,tec protein tyrosine kinase [Source:MGI Symbol	Acc:MGI:98662]
ENSMUSG00000031967,1150.744415,0.410553133,0.073050725,5.620110314,1.91E-08,8.09E-07,AFG3-like AAA ATPase 1 [Source:MGI Symbol	Acc:MGI:1928277]
ENSMUSG00000021745,2478.602175,-0.684774019,0.121971614,-5.614208052,1.97E-08,8.35E-07,"protein tyrosine phosphatase, receptor type, G [Source:MGI Symbol	Acc:MGI:97814]"
ENSMUSG00000023961,333.2325612,-0.90228106,0.16079271,-5.611455021,2.01E-08,8.46E-07,ectonucleotide pyrophosphatase/phosphodiesterase 4 [Source:MGI Symbol	Acc:MGI:2682634]
ENSMUSG00000028953,1710.010751,0.42629889,0.07602559,5.607307841,2.05E-08,8.62E-07,"ATP-binding cassette, sub-family F (GCN20), member 2 [Source:MGI Symbol	Acc:MGI:1351657]"
ENSMUSG00000025068,1251.441831,0.486352387,0.086732031,5.60752908,2.05E-08,8.62E-07,glutathione S-transferase omega 1 [Source:MGI Symbol	Acc:MGI:1342273]
ENSMUSG00000038319,210.1772832,-1.615242245,0.288212097,-5.604352694,2.09E-08,8.75E-07,"potassium voltage-gated channel, subfamily H (eag-related), member 2 [Source:MGI Symbol	Acc:MGI:1341722]"
ENSMUSG00000042694,712.2053173,0.540267058,0.096601616,5.59273315,2.24E-08,9.34E-07,"STN1, CST complex subunit [Source:MGI Symbol	Acc:MGI:1915581]"
ENSMUSG00000021567,915.3467761,-0.700613785,0.125391581,-5.587406911,2.30E-08,9.60E-07,naked cuticle 2 [Source:MGI Symbol	Acc:MGI:1919543]
ENSMUSG00000020250,8049.121531,0.257475523,0.046087468,5.586671001,2.31E-08,9.62E-07,thioredoxin reductase 1 [Source:MGI Symbol	Acc:MGI:1354175]
ENSMUSG00000046223,564.2137176,0.68537624,0.122754521,5.583307523,2.36E-08,9.78E-07,"plasminogen activator, urokinase receptor [Source:MGI Symbol	Acc:MGI:97612]"
ENSMUSG00000037017,430.9827078,-0.76300703,0.136665239,-5.583036588,2.36E-08,9.78E-07,zinc finger and SCAN domain containing 21 [Source:MGI Symbol	Acc:MGI:99182]
ENSMUSG00000034647,1637.956485,-0.777222915,0.139324658,-5.578502221,2.43E-08,1.00E-06,ankyrin repeat domain 12 [Source:MGI Symbol	Acc:MGI:1914357]
ENSMUSG00000025499,818.1093476,0.738733699,0.132590067,5.571561398,2.52E-08,1.04E-06,Harvey rat sarcoma virus oncogene [Source:MGI Symbol	Acc:MGI:96224]
ENSMUSG00000004473,1839.41525,-0.717927685,0.128971231,-5.566572323,2.60E-08,1.07E-06,"C-type lectin domain family 11, member a [Source:MGI Symbol	Acc:MGI:1298219]"
ENSMUSG00000026023,65.08369045,-2.653541431,0.476821801,-5.565058947,2.62E-08,1.07E-06,cyclin-dependent kinase 15 [Source:MGI Symbol	Acc:MGI:3583944]
ENSMUSG00000019302,2781.011822,-0.662455982,0.119049066,-5.564562621,2.63E-08,1.07E-06,"ATPase, H+ transporting, lysosomal V0 subunit A1 [Source:MGI Symbol	Acc:MGI:103286]"
ENSMUSG00000025854,1112.193992,-0.974423339,0.17512634,-5.564116379,2.63E-08,1.07E-06,"family with sequence similarity 20, member C [Source:MGI Symbol	Acc:MGI:2136853]"
ENSMUSG00000056076,3877.417975,0.412307961,0.074150264,5.560438221,2.69E-08,1.10E-06,"eukaryotic translation initiation factor 3, subunit B [Source:MGI Symbol	Acc:MGI:106478]"
ENSMUSG00000024772,4096.350691,0.521123468,0.093812651,5.554938095,2.78E-08,1.12E-06,EH-domain containing 1 [Source:MGI Symbol	Acc:MGI:1341878]
ENSMUSG00000024308,2867.128742,-0.909091209,0.16363945,-5.555452601,2.77E-08,1.12E-06,TAP binding protein [Source:MGI Symbol	Acc:MGI:1201689]
ENSMUSG00000021468,1072.549966,0.428808761,0.077190531,5.555198993,2.77E-08,1.12E-06,"serine palmitoyltransferase, long chain base subunit 1 [Source:MGI Symbol	Acc:MGI:1099431]"
ENSMUSG00000029614,16610.44289,0.389174728,0.070064669,5.554507497,2.78E-08,1.12E-06,ribosomal protein L6 [Source:MGI Symbol	Acc:MGI:108057]
ENSMUSG00000054342,292.5330747,0.949131886,0.170905212,5.553557294,2.80E-08,1.13E-06,"potassium intermediate/small conductance calcium-activated channel, subfamily N, member 4 [Source:MGI Symbol	Acc:MGI:1277957]"
ENSMUSG00000036856,168.0575476,1.152935914,0.207893499,5.545800702,2.93E-08,1.17E-06,"wingless-type MMTV integration site family, member 4 [Source:MGI Symbol	Acc:MGI:98957]"
ENSMUSG00000001415,1962.936812,0.434275052,0.078363842,5.541778474,2.99E-08,1.20E-06,"Smg-5 homolog, nonsense mediated mRNA decay factor (C. elegans) [Source:MGI Symbol	Acc:MGI:2447364]"
ENSMUSG00000025586,492.5148807,-0.762523372,0.137702386,-5.537473923,3.07E-08,1.23E-06,cytoplasmic polyadenylation element binding protein 1 [Source:MGI Symbol	Acc:MGI:108442]
ENSMUSG00000038342,883.4631631,-0.503794769,0.090995933,-5.536453665,3.09E-08,1.23E-06,MLX interacting protein [Source:MGI Symbol	Acc:MGI:2141183]
ENSMUSG00000020089,1370.654364,0.430418292,0.07778494,5.533439929,3.14E-08,1.25E-06,pyrophosphatase (inorganic) 1 [Source:MGI Symbol	Acc:MGI:97831]
ENSMUSG00000030007,6042.415132,0.535527667,0.096867866,5.528434656,3.23E-08,1.28E-06,"chaperonin containing Tcp1, subunit 7 (eta) [Source:MGI Symbol	Acc:MGI:107184]"
ENSMUSG00000028480,2273.628516,0.483476319,0.087485352,5.526368813,3.27E-08,1.29E-06,GLI pathogenesis-related 2 [Source:MGI Symbol	Acc:MGI:1917770]
ENSMUSG00000051726,186.9864937,1.302963111,0.235976168,5.521587725,3.36E-08,1.33E-06,"potassium voltage-gated channel, subfamily F, member 1 [Source:MGI Symbol	Acc:MGI:2687399]"
ENSMUSG00000002068,333.0690522,0.739295372,0.134032546,5.515789963,3.47E-08,1.37E-06,cyclin E1 [Source:MGI Symbol	Acc:MGI:88316]
ENSMUSG00000021326,1182.995263,0.592007492,0.107348157,5.514836122,3.49E-08,1.37E-06,tripartite motif-containing 27 [Source:MGI Symbol	Acc:MGI:97904]
ENSMUSG00000020116,549.3125705,0.60630884,0.110133644,5.505210027,3.69E-08,1.45E-06,partner of NOB1 homolog [Source:MGI Symbol	Acc:MGI:1913499]
ENSMUSG00000019978,7888.550942,-0.31943617,0.058093812,-5.498626473,3.83E-08,1.50E-06,erythrocyte membrane protein band 4.1 like 2 [Source:MGI Symbol	Acc:MGI:103009]
ENSMUSG00000021583,697.538788,-0.915030327,0.166448322,-5.497383926,3.85E-08,1.51E-06,endoplasmic reticulum aminopeptidase 1 [Source:MGI Symbol	Acc:MGI:1933403]
ENSMUSG00000040852,859.3823063,-0.704682426,0.128315941,-5.491776175,3.98E-08,1.55E-06,"pleckstrin homology domain containing, family H (with MyTH4 domain) member 2 [Source:MGI Symbol	Acc:MGI:2146813]"
ENSMUSG00000005087,3566.394337,0.517660035,0.094423363,5.482330015,4.20E-08,1.63E-06,CD44 antigen [Source:MGI Symbol	Acc:MGI:88338]
ENSMUSG00000022469,1751.063983,-0.667003931,0.121672227,-5.481973549,4.21E-08,1.63E-06,Rap guanine nucleotide exchange factor (GEF) 3 [Source:MGI Symbol	Acc:MGI:2441741]
ENSMUSG00000041120,1325.470034,-0.762606432,0.13920818,-5.478172572,4.30E-08,1.66E-06,"neuroblastoma, suppression of tumorigenicity 1 [Source:MGI Symbol	Acc:MGI:104591]"
ENSMUSG00000049502,547.7515034,-0.981991324,0.179476735,-5.471412911,4.46E-08,1.73E-06,"deltex 3-like, E3 ubiquitin ligase [Source:MGI Symbol	Acc:MGI:2656973]"
ENSMUSG00000041135,665.6908435,0.760352977,0.138995416,5.470345698,4.49E-08,1.73E-06,receptor (TNFRSF)-interacting serine-threonine kinase 2 [Source:MGI Symbol	Acc:MGI:1891456]
ENSMUSG00000039886,1056.406324,0.638595907,0.116800302,5.467416549,4.57E-08,1.76E-06,transmembrane protein 120A [Source:MGI Symbol	Acc:MGI:2686991]
ENSMUSG00000029470,1317.843457,-0.71451798,0.130755426,-5.464537874,4.64E-08,1.78E-06,"purinergic receptor P2X, ligand-gated ion channel 4 [Source:MGI Symbol	Acc:MGI:1338859]"
ENSMUSG00000004897,5213.323948,0.400856548,0.073367026,5.463715372,4.66E-08,1.79E-06,hepatoma-derived growth factor [Source:MGI Symbol	Acc:MGI:1194494]
ENSMUSG00000031948,3120.797118,0.380438091,0.069660532,5.46131475,4.73E-08,1.81E-06,lysyl-tRNA synthetase [Source:MGI Symbol	Acc:MGI:1934754]
ENSMUSG00000004268,1218.252628,0.802271067,0.147046946,5.45588393,4.87E-08,1.86E-06,EMG1 N1-specific pseudouridine methyltransferase [Source:MGI Symbol	Acc:MGI:1315195]
ENSMUSG00000005897,746.8436793,-0.578369211,0.106067635,-5.452834016,4.96E-08,1.89E-06,"nuclear receptor subfamily 2, group C, member 1 [Source:MGI Symbol	Acc:MGI:1352465]"
ENSMUSG00000048076,7098.780248,0.321124396,0.058900059,5.452021683,4.98E-08,1.89E-06,ADP-ribosylation factor 1 [Source:MGI Symbol	Acc:MGI:99431]
ENSMUSG00000038991,7464.710922,0.473529952,0.086926106,5.447499898,5.11E-08,1.94E-06,thioredoxin domain containing 5 [Source:MGI Symbol	Acc:MGI:2145316]
ENSMUSG00000047735,2164.64782,-0.855959234,0.157139901,-5.447115789,5.12E-08,1.94E-06,sterile alpha motif domain containing 9-like [Source:MGI Symbol	Acc:MGI:1343184]
ENSMUSG00000030298,3036.522848,0.582305635,0.106945417,5.444886309,5.18E-08,1.96E-06,"SEC13 homolog, nuclear pore and COPII coat complex component [Source:MGI Symbol	Acc:MGI:99832]"
ENSMUSG00000027962,1632.006641,-0.471954147,0.08669871,-5.443612102,5.22E-08,1.96E-06,vascular cell adhesion molecule 1 [Source:MGI Symbol	Acc:MGI:98926]
ENSMUSG00000030983,704.8960308,0.508193139,0.093359363,5.443408388,5.23E-08,1.96E-06,BRCA2 and CDKN1A interacting protein [Source:MGI Symbol	Acc:MGI:1913415]
ENSMUSG00000045932,853.606934,-0.785671545,0.144487558,-5.437641527,5.40E-08,2.02E-06,interferon-induced protein with tetratricopeptide repeats 2 [Source:MGI Symbol	Acc:MGI:99449]
ENSMUSG00000039218,11545.67726,-0.661940981,0.121758145,-5.436523197,5.43E-08,2.03E-06,serine/arginine repetitive matrix 2 [Source:MGI Symbol	Acc:MGI:1923206]
ENSMUSG00000020198,6088.218146,-0.416774243,0.076689396,-5.434574604,5.49E-08,2.05E-06,"adaptor-related protein complex 3, delta 1 subunit [Source:MGI Symbol	Acc:MGI:107734]"
ENSMUSG00000037379,1437.149813,0.676439317,0.124558085,5.430713854,5.61E-08,2.09E-06,"spondin 2, extracellular matrix protein [Source:MGI Symbol	Acc:MGI:1923724]"
ENSMUSG00000020902,1099.880975,-0.834236279,0.15365111,-5.429419147,5.65E-08,2.10E-06,netrin 1 [Source:MGI Symbol	Acc:MGI:105088]
ENSMUSG00000020810,226.5705512,-3.015011955,0.555862362,-5.42402609,5.83E-08,2.16E-06,cytoglobin [Source:MGI Symbol	Acc:MGI:2149481]
ENSMUSG00000060284,93.60639048,-1.774028691,0.328000241,-5.408620075,6.35E-08,2.35E-06,Sp7 transcription factor 7 [Source:MGI Symbol	Acc:MGI:2153568]
ENSMUSG00000027068,122.6231998,1.491604754,0.276011567,5.404138562,6.51E-08,2.41E-06,dehydrogenase/reductase (SDR family) member 9 [Source:MGI Symbol	Acc:MGI:2442798]
ENSMUSG00000064363,28284.49534,-0.726079134,0.134582853,-5.395034503,6.85E-08,2.53E-06,mitochondrially encoded NADH dehydrogenase 4 [Source:MGI Symbol	Acc:MGI:102498]
ENSMUSG00000068794,33.78145642,-2.248904961,0.417149882,-5.391119735,7.00E-08,2.58E-06,"collagen, type XXVIII, alpha 1 [Source:MGI Symbol	Acc:MGI:2685312]"
ENSMUSG00000021990,223.5343263,-1.294688959,0.240220433,-5.389587145,7.06E-08,2.59E-06,spermatogenesis associated 13 [Source:MGI Symbol	Acc:MGI:104838]
ENSMUSG00000049532,497.1198693,-0.732502189,0.136012708,-5.385542275,7.22E-08,2.65E-06,spalt like transcription factor 2 [Source:MGI Symbol	Acc:MGI:1354373]
ENSMUSG00000019907,4828.569041,-0.586172082,0.108939579,-5.380708169,7.42E-08,2.71E-06,"protein phosphatase 1, regulatory subunit 12A [Source:MGI Symbol	Acc:MGI:1309528]"
ENSMUSG00000039031,1672.653238,-0.611542351,0.113647187,-5.381060186,7.40E-08,2.71E-06,Rho GTPase activating protein 18 [Source:MGI Symbol	Acc:MGI:1921160]
ENSMUSG00000075602,2329.811813,0.708902379,0.131856524,5.376316313,7.60E-08,2.77E-06,"lymphocyte antigen 6 complex, locus A [Source:MGI Symbol	Acc:MGI:107527]"
ENSMUSG00000076441,744.3354776,0.781050172,0.145406323,5.371500736,7.81E-08,2.83E-06,argininosuccinate synthetase 1 [Source:MGI Symbol	Acc:MGI:88090]
ENSMUSG00000055612,507.2201858,0.661514268,0.123158321,5.37125109,7.82E-08,2.83E-06,cell division cycle associated 7 [Source:MGI Symbol	Acc:MGI:1914203]
ENSMUSG00000030286,2770.796437,0.376824513,0.070167952,5.370322274,7.86E-08,2.84E-06,ER membrane protein complex subunit 3 [Source:MGI Symbol	Acc:MGI:1913337]
ENSMUSG00000025510,5394.830502,0.628986856,0.117153499,5.368912243,7.92E-08,2.86E-06,CD151 antigen [Source:MGI Symbol	Acc:MGI:1096360]
ENSMUSG00000003500,1321.874768,0.66138207,0.123221236,5.367435788,7.99E-08,2.88E-06,inosine monophosphate dehydrogenase 1 [Source:MGI Symbol	Acc:MGI:96567]
ENSMUSG00000102692,143.6238592,0.981142617,0.183080769,5.359069773,8.37E-08,3.01E-06,dachsous cadherin related 2 [Source:MGI Symbol	Acc:MGI:2685263]
ENSMUSG00000024785,691.7165025,0.544584065,0.101674773,5.356137497,8.50E-08,3.05E-06,RNA terminal phosphate cyclase-like 1 [Source:MGI Symbol	Acc:MGI:1913275]
ENSMUSG00000033420,11636.32058,-0.483189059,0.090294837,-5.351236845,8.74E-08,3.13E-06,anthrax toxin receptor 1 [Source:MGI Symbol	Acc:MGI:1916788]
ENSMUSG00000002602,8325.421401,0.479276397,0.089612895,5.348297236,8.88E-08,3.17E-06,AXL receptor tyrosine kinase [Source:MGI Symbol	Acc:MGI:1347244]
ENSMUSG00000056116,1359.820202,-0.581917439,0.10885106,-5.34599699,8.99E-08,3.21E-06,"histocompatibility 2, T region locus 22 [Source:MGI Symbol	Acc:MGI:95956]"
ENSMUSG00000034708,5591.248755,-0.612331102,0.114664715,-5.340187727,9.29E-08,3.30E-06,granulin [Source:MGI Symbol	Acc:MGI:95832]
ENSMUSG00000024236,1573.408554,-0.531076835,0.099516693,-5.336560321,9.47E-08,3.36E-06,supervillin [Source:MGI Symbol	Acc:MGI:2147319]
ENSMUSG00000031284,660.2338376,-0.783081063,0.147049379,-5.325293228,1.01E-07,3.57E-06,p21 (RAC1) activated kinase 3 [Source:MGI Symbol	Acc:MGI:1339656]
ENSMUSG00000022231,2667.239386,-0.817330838,0.153531751,-5.323529722,1.02E-07,3.59E-06,"sema domain, seven thrombospondin repeats (type 1 and type 1-like), transmembrane domain (TM) and short cytoplasmic domain, (semaphorin) 5A [Source:MGI Symbol	Acc:MGI:107556]"
ENSMUSG00000008575,1558.662501,-0.699223986,0.131354794,-5.323170676,1.02E-07,3.59E-06,nuclear factor I/B [Source:MGI Symbol	Acc:MGI:103188]
ENSMUSG00000024472,1108.94894,-0.580799455,0.109100993,-5.323502898,1.02E-07,3.59E-06,decapping mRNA 2 [Source:MGI Symbol	Acc:MGI:1917890]
ENSMUSG00000029674,462.6315119,0.904041735,0.169856091,5.322398095,1.02E-07,3.60E-06,"LIM-domain containing, protein kinase [Source:MGI Symbol	Acc:MGI:104572]"
ENSMUSG00000039952,5713.035645,-0.591734279,0.111203386,-5.321189409,1.03E-07,3.62E-06,dystroglycan 1 [Source:MGI Symbol	Acc:MGI:101864]
ENSMUSG00000021248,4253.863785,0.314627206,0.059269754,5.308393986,1.11E-07,3.87E-06,transmembrane p24 trafficking protein 10 [Source:MGI Symbol	Acc:MGI:1915831]
ENSMUSG00000018906,1221.981977,0.412324224,0.077703066,5.306408646,1.12E-07,3.91E-06,"procollagen-proline, 2-oxoglutarate 4-dioxygenase (proline 4-hydroxylase), alpha II polypeptide [Source:MGI Symbol	Acc:MGI:894286]"
ENSMUSG00000078922,59.3213225,-2.639949303,0.497733738,-5.303938834,1.13E-07,3.95E-06,T cell specific GTPase 1 [Source:MGI Symbol	Acc:MGI:98734]
ENSMUSG00000040596,537.1254438,-0.689001856,0.129961765,-5.301573538,1.15E-07,4.00E-06,pogo transposable element with KRAB domain [Source:MGI Symbol	Acc:MGI:1918842]
ENSMUSG00000022472,798.1007716,0.503560533,0.095067272,5.296886339,1.18E-07,4.09E-06,desumoylating isopeptidase 1 [Source:MGI Symbol	Acc:MGI:106313]
ENSMUSG00000085569,83.21645543,1.976404457,0.373283757,5.294643608,1.19E-07,4.14E-06,predicted gene 12602 [Source:MGI Symbol	Acc:MGI:3651757]
ENSMUSG00000064351,158393.2591,-0.60101162,0.113521306,-5.29426273,1.19E-07,4.14E-06,mitochondrially encoded cytochrome c oxidase I [Source:MGI Symbol	Acc:MGI:102504]
ENSMUSG00000032899,67.3110846,1.56354131,0.295393426,5.293080939,1.20E-07,4.15E-06,serine/threonine/tyrosine kinase 1 [Source:MGI Symbol	Acc:MGI:2141396]
ENSMUSG00000028633,965.5681325,0.493786472,0.093316282,5.291536102,1.21E-07,4.18E-06,cytidine 5'-triphosphate synthase [Source:MGI Symbol	Acc:MGI:1858304]
ENSMUSG00000006205,745.0118706,-1.024333234,0.193810445,-5.285232344,1.26E-07,4.31E-06,HtrA serine peptidase 1 [Source:MGI Symbol	Acc:MGI:1929076]
ENSMUSG00000067367,499.3862665,0.664548529,0.125740037,5.285098883,1.26E-07,4.31E-06,Ly1 antibody reactive clone [Source:MGI Symbol	Acc:MGI:107470]
ENSMUSG00000039652,216.4913291,-0.885970039,0.167668457,-5.284059124,1.26E-07,4.33E-06,cytoplasmic polyadenylation element binding protein 3 [Source:MGI Symbol	Acc:MGI:2443075]
ENSMUSG00000021823,10814.00703,-0.605788587,0.114694677,-5.281749804,1.28E-07,4.38E-06,vinculin [Source:MGI Symbol	Acc:MGI:98927]
ENSMUSG00000028964,1586.878887,0.477156471,0.090373649,5.279818576,1.29E-07,4.41E-06,"Parkinson disease (autosomal recessive, early onset) 7 [Source:MGI Symbol	Acc:MGI:2135637]"
ENSMUSG00000036617,1532.226469,-0.646332692,0.122415523,-5.279826254,1.29E-07,4.41E-06,enhancer trap locus 4 [Source:MGI Symbol	Acc:MGI:95454]
ENSMUSG00000026958,945.6970756,-0.628539735,0.119073252,-5.278597201,1.30E-07,4.43E-06,dipeptidylpeptidase 7 [Source:MGI Symbol	Acc:MGI:1933213]
ENSMUSG00000001285,1059.220653,0.419254853,0.079494771,5.273992825,1.33E-07,4.53E-06,melanocyte proliferating gene 1 [Source:MGI Symbol	Acc:MGI:1929864]
ENSMUSG00000055239,2015.692305,0.340803505,0.064671756,5.269742541,1.37E-07,4.63E-06,potassium channel modulatory factor 1 [Source:MGI Symbol	Acc:MGI:1921537]
ENSMUSG00000037852,14574.17986,-0.350017188,0.066438861,-5.268259913,1.38E-07,4.66E-06,carboxypeptidase E [Source:MGI Symbol	Acc:MGI:101932]
ENSMUSG00000026447,287.1982031,-1.661333823,0.315551354,-5.264860393,1.40E-07,4.73E-06,phosphatidylinositol-4-phosphate 3-kinase catalytic subunit type 2 beta [Source:MGI Symbol	Acc:MGI:2685045]
ENSMUSG00000021998,41.12136547,-2.304303243,0.43790638,-5.262091046,1.42E-07,4.80E-06,lymphocyte cytosolic protein 1 [Source:MGI Symbol	Acc:MGI:104808]
ENSMUSG00000039485,367.9159893,0.730685254,0.138953357,5.258492988,1.45E-07,4.88E-06,TSPY-like 4 [Source:MGI Symbol	Acc:MGI:106393]
ENSMUSG00000022351,5700.674286,-0.354512309,0.067435361,-5.257068456,1.46E-07,4.91E-06,squalene epoxidase [Source:MGI Symbol	Acc:MGI:109296]
ENSMUSG00000021550,131.4954702,1.249580685,0.237734018,5.256213199,1.47E-07,4.92E-06,RIKEN cDNA 2210016F16 gene [Source:MGI Symbol	Acc:MGI:1917403]
ENSMUSG00000005583,76.72619366,-1.628370369,0.310344473,-5.246977189,1.55E-07,5.17E-06,myocyte enhancer factor 2C [Source:MGI Symbol	Acc:MGI:99458]
ENSMUSG00000018040,1710.116514,0.543513817,0.103675116,5.24247129,1.58E-07,5.29E-06,ribosomal RNA processing 7 homolog A (S. cerevisiae) [Source:MGI Symbol	Acc:MGI:1922028]
ENSMUSG00000025203,36859.42743,-0.507719026,0.097038612,-5.232134069,1.68E-07,5.58E-06,stearoyl-Coenzyme A desaturase 2 [Source:MGI Symbol	Acc:MGI:98240]
ENSMUSG00000022742,611.5055389,0.616682917,0.117927229,5.229351362,1.70E-07,5.65E-06,coproporphyrinogen oxidase [Source:MGI Symbol	Acc:MGI:104841]
ENSMUSG00000055172,3984.543181,-0.484188338,0.092665031,-5.225146236,1.74E-07,5.77E-06,"complement component 1, r subcomponent A [Source:MGI Symbol	Acc:MGI:1355313]"
ENSMUSG00000019775,60.41192162,1.478184336,0.282951626,5.224159182,1.75E-07,5.79E-06,regulator of G-protein signaling 17 [Source:MGI Symbol	Acc:MGI:1927469]
ENSMUSG00000060098,678.2441199,0.581618713,0.11138736,5.221586298,1.77E-07,5.86E-06,protein arginine N-methyltransferase 7 [Source:MGI Symbol	Acc:MGI:2384879]
ENSMUSG00000018593,40202.51228,0.329450745,0.063148117,5.217111101,1.82E-07,6.00E-06,secreted acidic cysteine rich glycoprotein [Source:MGI Symbol	Acc:MGI:98373]
ENSMUSG00000063458,74.21773131,-1.458642583,0.279622492,-5.216470861,1.82E-07,6.00E-06,leucine rich melanocyte differentiation associated [Source:MGI Symbol	Acc:MGI:1923883]
ENSMUSG00000056952,1043.058351,0.503190606,0.096470939,5.215981233,1.83E-07,6.01E-06,TatD DNase domain containing 2 [Source:MGI Symbol	Acc:MGI:3576210]
ENSMUSG00000020358,5374.138671,0.4596899,0.08819223,5.212362806,1.86E-07,6.12E-06,heterogeneous nuclear ribonucleoprotein A/B [Source:MGI Symbol	Acc:MGI:1330294]
ENSMUSG00000038372,858.2391218,0.597355518,0.114699294,5.20801391,1.91E-07,6.25E-06,"GDP-mannose 4, 6-dehydratase [Source:MGI Symbol	Acc:MGI:1891112]"
ENSMUSG00000034462,4688.297618,-0.472041687,0.090659026,-5.206780935,1.92E-07,6.28E-06,polycystic kidney disease 2 [Source:MGI Symbol	Acc:MGI:1099818]
ENSMUSG00000041845,930.1424857,0.572827356,0.110041451,5.205559798,1.93E-07,6.31E-06,ras homolog family member D [Source:MGI Symbol	Acc:MGI:108446]
ENSMUSG00000090958,1051.495921,-0.683603402,0.131408301,-5.202132548,1.97E-07,6.42E-06,leucine rich repeat containing 32 [Source:MGI Symbol	Acc:MGI:93882]
ENSMUSG00000031841,3727.444632,-0.614396747,0.118138979,-5.200626862,1.99E-07,6.46E-06,cadherin 13 [Source:MGI Symbol	Acc:MGI:99551]
ENSMUSG00000024590,2475.022957,-0.341176142,0.065670984,-5.195234207,2.04E-07,6.63E-06,lamin B1 [Source:MGI Symbol	Acc:MGI:96795]
ENSMUSG00000026657,1623.177409,-0.577069318,0.111125763,-5.19293907,2.07E-07,6.70E-06,FERM domain containing 4A [Source:MGI Symbol	Acc:MGI:1919850]
ENSMUSG00000033060,1755.332344,-0.585537517,0.112862475,-5.18806198,2.12E-07,6.87E-06,LIM domain only 7 [Source:MGI Symbol	Acc:MGI:1353586]
ENSMUSG00000027221,1442.414472,0.657926377,0.127006281,5.18026646,2.22E-07,7.15E-06,carbohydrate (keratan sulfate Gal-6) sulfotransferase 1 [Source:MGI Symbol	Acc:MGI:1924219]
ENSMUSG00000020661,684.5073675,-0.595706896,0.11501921,-5.179194807,2.23E-07,7.18E-06,DNA methyltransferase 3A [Source:MGI Symbol	Acc:MGI:1261827]
ENSMUSG00000026069,289.9150482,0.888424974,0.171641722,5.176043247,2.27E-07,7.29E-06,interleukin 1 receptor-like 1 [Source:MGI Symbol	Acc:MGI:98427]
ENSMUSG00000062604,2048.312972,-0.445306469,0.08605029,-5.174956075,2.28E-07,7.31E-06,serine/arginine-rich protein specific kinase 2 [Source:MGI Symbol	Acc:MGI:1201408]
ENSMUSG00000039058,472.236075,-0.807387112,0.156089662,-5.172585435,2.31E-07,7.39E-06,adenylate kinase 5 [Source:MGI Symbol	Acc:MGI:2677491]
ENSMUSG00000020649,3528.479867,0.474790493,0.09182818,5.170422578,2.34E-07,7.47E-06,ribonucleotide reductase M2 [Source:MGI Symbol	Acc:MGI:98181]
ENSMUSG00000027800,1576.558272,0.782556526,0.151482144,5.165998473,2.39E-07,7.63E-06,transmembrane 4 superfamily member 1 [Source:MGI Symbol	Acc:MGI:104678]
ENSMUSG00000067613,14.07892065,6.86043119,1.330032878,5.158091431,2.49E-07,7.95E-06,keratin 83 [Source:MGI Symbol	Acc:MGI:3690448]
ENSMUSG00000003721,1502.956838,0.474281191,0.092029068,5.153602013,2.56E-07,8.12E-06,insulin induced gene 2 [Source:MGI Symbol	Acc:MGI:1920249]
ENSMUSG00000036636,1496.164805,-0.519958232,0.100926005,-5.15187569,2.58E-07,8.19E-06,"chloride channel, voltage-sensitive 7 [Source:MGI Symbol	Acc:MGI:1347048]"
ENSMUSG00000017453,54.05098913,-2.366596583,0.459784748,-5.147183754,2.64E-07,8.38E-06,pipecolic acid oxidase [Source:MGI Symbol	Acc:MGI:1197006]
ENSMUSG00000029309,1905.08281,-0.57633713,0.112093122,-5.141592275,2.72E-07,8.61E-06,SPARC-like 1 [Source:MGI Symbol	Acc:MGI:108110]
ENSMUSG00000026466,1827.986336,-0.522991018,0.101722479,-5.141351478,2.73E-07,8.61E-06,torsin A interacting protein 1 [Source:MGI Symbol	Acc:MGI:3582693]
ENSMUSG00000027893,8094.688999,0.305634055,0.059487165,5.137815082,2.78E-07,8.76E-06,S-adenosylhomocysteine hydrolase-like 1 [Source:MGI Symbol	Acc:MGI:2385184]
ENSMUSG00000024077,1188.549954,-0.555927898,0.108240627,-5.136037315,2.81E-07,8.83E-06,"striatin, calmodulin binding protein [Source:MGI Symbol	Acc:MGI:1333757]"
ENSMUSG00000044252,1293.440238,-0.416885217,0.081218837,-5.132863679,2.85E-07,8.94E-06,oxysterol binding protein-like 1A [Source:MGI Symbol	Acc:MGI:1927551]
ENSMUSG00000033576,347.3219303,-1.005976929,0.195977335,-5.133128949,2.85E-07,8.94E-06,apolipoprotein L 6 [Source:MGI Symbol	Acc:MGI:1919189]
ENSMUSG00000107092,733.2313441,0.998221397,0.194654597,5.128167595,2.93E-07,9.15E-06,predicted gene 7993 [Source:MGI Symbol	Acc:MGI:3647399]
ENSMUSG00000030103,1799.649218,-0.454659223,0.08867279,-5.127381497,2.94E-07,9.18E-06,"basic helix-loop-helix family, member e40 [Source:MGI Symbol	Acc:MGI:1097714]"
ENSMUSG00000026663,1819.904173,-0.473906548,0.092432775,-5.127040169,2.94E-07,9.18E-06,activating transcription factor 6 [Source:MGI Symbol	Acc:MGI:1926157]
ENSMUSG00000071644,15394.86233,0.489205592,0.095440968,5.125740027,2.96E-07,9.22E-06,eukaryotic translation elongation factor 1 gamma [Source:MGI Symbol	Acc:MGI:1914410]
ENSMUSG00000022272,5523.070403,-0.512586948,0.100027476,-5.124461459,2.98E-07,9.27E-06,myosin X [Source:MGI Symbol	Acc:MGI:107716]
ENSMUSG00000078812,10140.15433,0.492591456,0.096320558,5.114084328,3.15E-07,9.78E-06,eukaryotic translation initiation factor 5A [Source:MGI Symbol	Acc:MGI:106248]
ENSMUSG00000026817,3746.657659,0.39849956,0.077952114,5.112107157,3.19E-07,9.86E-06,adenylate kinase 1 [Source:MGI Symbol	Acc:MGI:87977]
ENSMUSG00000025357,324.7257896,-0.639260907,0.125132153,-5.108686239,3.24E-07,1.00E-05,"diacylglycerol kinase, alpha [Source:MGI Symbol	Acc:MGI:102952]"
ENSMUSG00000055723,939.8483054,0.481238563,0.094373411,5.099302429,3.41E-07,1.05E-05,related RAS viral (r-ras) oncogene 2 [Source:MGI Symbol	Acc:MGI:1914172]
ENSMUSG00000019179,3570.729671,0.355931756,0.069847671,5.095828552,3.47E-07,1.07E-05,"malate dehydrogenase 2, NAD (mitochondrial) [Source:MGI Symbol	Acc:MGI:97050]"
ENSMUSG00000046688,837.5631682,-0.685639676,0.134541781,-5.096109689,3.47E-07,1.07E-05,TRAF-interacting protein with forkhead-associated domain [Source:MGI Symbol	Acc:MGI:2182965]
ENSMUSG00000003847,7033.884528,-0.782447674,0.15361624,-5.09352185,3.51E-07,1.08E-05,nuclear factor of activated T cells 5 [Source:MGI Symbol	Acc:MGI:1859333]
ENSMUSG00000044783,5013.808888,-0.449021667,0.088216843,-5.089976584,3.58E-07,1.10E-05,Holliday junction recognition protein [Source:MGI Symbol	Acc:MGI:2685821]
ENSMUSG00000004446,1826.634305,0.426357091,0.083815711,5.08683974,3.64E-07,1.11E-05,BH3 interacting domain death agonist [Source:MGI Symbol	Acc:MGI:108093]
ENSMUSG00000026308,253.052947,-0.736054027,0.144805875,-5.083039821,3.71E-07,1.13E-05,kelch-like 30 [Source:MGI Symbol	Acc:MGI:1918038]
ENSMUSG00000067818,9752.159417,-0.398933414,0.078623681,-5.073960028,3.90E-07,1.19E-05,"myosin, light polypeptide 9, regulatory [Source:MGI Symbol	Acc:MGI:2138915]"
ENSMUSG00000055435,3007.168492,-0.641610349,0.126524983,-5.071017083,3.96E-07,1.20E-05,avian musculoaponeurotic fibrosarcoma oncogene homolog [Source:MGI Symbol	Acc:MGI:96909]
ENSMUSG00000039997,828.1120518,-0.818884913,0.161608941,-5.067076782,4.04E-07,1.23E-05,interferon activated gene 203 [Source:MGI Symbol	Acc:MGI:96428]
ENSMUSG00000037921,113.4900192,-1.888458362,0.373085142,-5.06173564,4.15E-07,1.26E-05,DEAD (Asp-Glu-Ala-Asp) box polypeptide 60 [Source:MGI Symbol	Acc:MGI:2384570]
ENSMUSG00000010307,849.3871083,0.897897228,0.17787369,5.047948504,4.47E-07,1.35E-05,transmembrane protein 86A [Source:MGI Symbol	Acc:MGI:1915143]
ENSMUSG00000044950,344.4447474,-0.740344145,0.146801875,-5.043151821,4.58E-07,1.38E-05,PWWP domain containing 2A [Source:MGI Symbol	Acc:MGI:1918052]
ENSMUSG00000023977,2486.679225,-0.491190896,0.09743038,-5.041455214,4.62E-07,1.39E-05,ubiquitin protein ligase E3 component n-recognin 2 [Source:MGI Symbol	Acc:MGI:1861099]
ENSMUSG00000006457,447.568013,-0.92758969,0.184211951,-5.035447948,4.77E-07,1.44E-05,actinin alpha 3 [Source:MGI Symbol	Acc:MGI:99678]
ENSMUSG00000020441,163.025809,1.005885195,0.199842647,5.03338607,4.82E-07,1.45E-05,RIKEN cDNA 2310033P09 gene [Source:MGI Symbol	Acc:MGI:1915112]
ENSMUSG00000021306,1363.454958,-0.437978983,0.087023215,-5.03289823,4.83E-07,1.45E-05,G protein-coupled receptor 137B [Source:MGI Symbol	Acc:MGI:1891463]
ENSMUSG00000015354,372.0028375,0.781380086,0.155315624,5.03091748,4.88E-07,1.46E-05,procollagen C-endopeptidase enhancer 2 [Source:MGI Symbol	Acc:MGI:1923727]
ENSMUSG00000038462,1708.709067,0.518427768,0.103075131,5.029610563,4.91E-07,1.47E-05,"ubiquinol-cytochrome c reductase, Rieske iron-sulfur polypeptide 1 [Source:MGI Symbol	Acc:MGI:1913944]"
ENSMUSG00000006356,4274.497767,0.682044959,0.135716926,5.025496647,5.02E-07,1.50E-05,cysteine rich protein 2 [Source:MGI Symbol	Acc:MGI:1915587]
ENSMUSG00000031539,574.7231248,-0.527956693,0.105096907,-5.023522627,5.07E-07,1.51E-05,"adaptor-related protein complex 3, mu 2 subunit [Source:MGI Symbol	Acc:MGI:1929214]"
ENSMUSG00000045441,741.0077116,-0.859758907,0.171180068,-5.022540988,5.10E-07,1.52E-05,GPRIN family member 3 [Source:MGI Symbol	Acc:MGI:1924785]
ENSMUSG00000052102,904.3048123,-0.522331706,0.104017363,-5.021581873,5.12E-07,1.52E-05,glucosamine-6-phosphate deaminase 1 [Source:MGI Symbol	Acc:MGI:1347054]
ENSMUSG00000017999,1163.786177,0.342732993,0.068285104,5.019147294,5.19E-07,1.54E-05,DEAD (Asp-Glu-Ala-Asp) box polypeptide 27 [Source:MGI Symbol	Acc:MGI:2385884]
ENSMUSG00000091649,65.94515786,-1.744710411,0.348148417,-5.01139837,5.40E-07,1.60E-05,PHD finger protein 11B [Source:MGI Symbol	Acc:MGI:3645789]
ENSMUSG00000028007,1349.621046,0.443101858,0.088427888,5.010883628,5.42E-07,1.60E-05,sorting nexin 7 [Source:MGI Symbol	Acc:MGI:1923811]
ENSMUSG00000040264,203.9649252,-1.291222958,0.258124871,-5.002319035,5.66E-07,1.67E-05,guanylate binding protein 2b [Source:MGI Symbol	Acc:MGI:95666]
ENSMUSG00000031133,1077.103146,-0.527980528,0.105591364,-5.000224528,5.73E-07,1.69E-05,Rac/Cdc42 guanine nucleotide exchange factor (GEF) 6 [Source:MGI Symbol	Acc:MGI:1920591]
ENSMUSG00000019943,4840.413007,-0.521154783,0.104284993,-4.997409213,5.81E-07,1.71E-05,"ATPase, Ca++ transporting, plasma membrane 1 [Source:MGI Symbol	Acc:MGI:104653]"
ENSMUSG00000097324,136.0219675,-1.564215572,0.313023412,-4.997120058,5.82E-07,1.71E-05,cardiac mesoderm enhancer-associated non-coding RNA [Source:MGI Symbol	Acc:MGI:4439832]
ENSMUSG00000034353,64.16163581,-3.238609945,0.648113576,-4.996979026,5.82E-07,1.71E-05,receptor (calcitonin) activity modifying protein 1 [Source:MGI Symbol	Acc:MGI:1858418]
ENSMUSG00000058655,15980.80995,0.292650397,0.058597985,4.994205797,5.91E-07,1.73E-05,eukaryotic translation initiation factor 4B [Source:MGI Symbol	Acc:MGI:95304]
ENSMUSG00000024006,2211.922329,-0.438322814,0.087781462,-4.993341441,5.93E-07,1.73E-05,serine/threonine kinase 38 [Source:MGI Symbol	Acc:MGI:2442572]
ENSMUSG00000057594,317.8040831,0.534951539,0.107190326,4.990669966,6.02E-07,1.75E-05,ADP-ribosylation factor-like 16 [Source:MGI Symbol	Acc:MGI:1917567]
ENSMUSG00000004207,57472.17618,-0.431137174,0.086411198,-4.989366935,6.06E-07,1.76E-05,prosaposin [Source:MGI Symbol	Acc:MGI:97783]
ENSMUSG00000075324,188.7494631,-1.009283691,0.202395039,-4.986701727,6.14E-07,1.79E-05,fidgetin [Source:MGI Symbol	Acc:MGI:1890647]
ENSMUSG00000038855,1136.220085,-0.534545377,0.107305955,-4.981507099,6.31E-07,1.83E-05,"inositol 1,4,5-trisphosphate 3-kinase B [Source:MGI Symbol	Acc:MGI:109235]"
ENSMUSG00000020029,13935.11068,-0.441396148,0.088677168,-4.977562517,6.44E-07,1.86E-05,nudix (nucleoside diphosphate linked moiety X)-type motif 4 [Source:MGI Symbol	Acc:MGI:1918457]
ENSMUSG00000031398,1267.802999,-0.641285687,0.128841535,-4.977321083,6.45E-07,1.86E-05,plexin A3 [Source:MGI Symbol	Acc:MGI:107683]
ENSMUSG00000034487,1502.859318,-0.410243326,0.082472968,-4.974276261,6.55E-07,1.89E-05,KDEL (Lys-Asp-Glu-Leu) containing 2 [Source:MGI Symbol	Acc:MGI:1923765]
ENSMUSG00000064373,11570.76406,-0.499074254,0.100441227,-4.968818764,6.74E-07,1.94E-05,selenoprotein P [Source:MGI Symbol	Acc:MGI:894288]
ENSMUSG00000037938,368.7373241,0.687422361,0.138383435,4.96751914,6.78E-07,1.95E-05,coiled-coil-helix-coiled-coil-helix domain containing 5 [Source:MGI Symbol	Acc:MGI:1913420]
ENSMUSG00000021890,1308.607772,0.359721507,0.072451334,4.96500873,6.87E-07,1.97E-05,ELL associated factor 1 [Source:MGI Symbol	Acc:MGI:1921677]
ENSMUSG00000060639,59.91872491,1.843029419,0.371276137,4.964039531,6.90E-07,1.98E-05,"histone cluster 1, H4i [Source:MGI Symbol	Acc:MGI:2448432]"
ENSMUSG00000026605,2406.864115,-0.658378538,0.132734958,-4.960099033,7.05E-07,2.02E-05,centromere protein F [Source:MGI Symbol	Acc:MGI:1313302]
ENSMUSG00000071645,523.2372773,0.446326895,0.090061782,4.955785761,7.20E-07,2.06E-05,"terminal uridylyl transferase 1, U6 snRNA-specific [Source:MGI Symbol	Acc:MGI:1917294]"
ENSMUSG00000021214,14.21307979,3.515429394,0.709633002,4.953869655,7.28E-07,2.08E-05,"aldo-keto reductase family 1, member C18 [Source:MGI Symbol	Acc:MGI:2145420]"
ENSMUSG00000027597,932.4415003,0.522187936,0.105461378,4.951461322,7.37E-07,2.10E-05,S-adenosylhomocysteine hydrolase [Source:MGI Symbol	Acc:MGI:87968]
ENSMUSG00000021830,956.5895972,-0.563646531,0.113827983,-4.9517396,7.36E-07,2.10E-05,thioredoxin domain containing 16 [Source:MGI Symbol	Acc:MGI:1917811]
ENSMUSG00000039242,602.2055843,0.549081166,0.11098702,4.947255706,7.53E-07,2.13E-05,"UDP-GalNAc:betaGlcNAc beta 1,3-galactosaminyltransferase, polypeptide 2 [Source:MGI Symbol	Acc:MGI:2145517]"
ENSMUSG00000061374,416.0482244,0.75670362,0.152955423,4.947216688,7.53E-07,2.13E-05,Flt3 interacting zinc finger protein 1 [Source:MGI Symbol	Acc:MGI:1344336]
ENSMUSG00000063696,11837.63356,0.63908189,0.129312813,4.942138948,7.73E-07,2.19E-05,predicted pseudogene 8730 [Source:MGI Symbol	Acc:MGI:3644565]
ENSMUSG00000092021,45.18409815,-7.407670262,1.499174152,-4.941167278,7.77E-07,2.20E-05,guanylate binding protein 11 [Source:MGI Symbol	Acc:MGI:3646307]
ENSMUSG00000023915,101.1288306,-3.474538497,0.703435283,-4.939386157,7.84E-07,2.21E-05,"tumor necrosis factor receptor superfamily, member 21 [Source:MGI Symbol	Acc:MGI:2151075]"
ENSMUSG00000054455,2701.950842,0.296133885,0.05995797,4.939024494,7.85E-07,2.21E-05,"vesicle-associated membrane protein, associated protein B and C [Source:MGI Symbol	Acc:MGI:1928744]"
ENSMUSG00000034771,5978.362485,-0.861038758,0.174413724,-4.936760362,7.94E-07,2.23E-05,transducin-like enhancer of split 2 [Source:MGI Symbol	Acc:MGI:104635]
ENSMUSG00000024378,1981.73933,-0.448332872,0.090856885,-4.934495275,8.04E-07,2.26E-05,StAR-related lipid transfer (START) domain containing 4 [Source:MGI Symbol	Acc:MGI:2156764]
ENSMUSG00000047747,1587.834712,-0.516140234,0.104621716,-4.933394836,8.08E-07,2.27E-05,ring finger protein 150 [Source:MGI Symbol	Acc:MGI:2443860]
ENSMUSG00000024959,1091.220728,0.824969253,0.167484275,4.925651999,8.41E-07,2.35E-05,BCL2-associated agonist of cell death [Source:MGI Symbol	Acc:MGI:1096330]
ENSMUSG00000064080,7261.22496,0.52076208,0.105754601,4.924249879,8.47E-07,2.36E-05,fibulin 2 [Source:MGI Symbol	Acc:MGI:95488]
ENSMUSG00000028766,230.2329772,-2.614984752,0.53103935,-4.9242768,8.47E-07,2.36E-05,"alkaline phosphatase, liver/bone/kidney [Source:MGI Symbol	Acc:MGI:87983]"
ENSMUSG00000019977,2030.123531,0.360129746,0.07315133,4.923078557,8.52E-07,2.37E-05,Hbs1-like (S. cerevisiae) [Source:MGI Symbol	Acc:MGI:1891704]
ENSMUSG00000046056,59.522757,1.567976408,0.318670248,4.920372758,8.64E-07,2.40E-05,suprabasin [Source:MGI Symbol	Acc:MGI:2446326]
ENSMUSG00000020422,5895.835474,-0.403842074,0.082160013,-4.915311729,8.86E-07,2.46E-05,tensin 3 [Source:MGI Symbol	Acc:MGI:2443012]
ENSMUSG00000030074,463.7284319,-1.315337857,0.267768123,-4.912227198,9.00E-07,2.50E-05,glucoside xylosyltransferase 2 [Source:MGI Symbol	Acc:MGI:2682940]
ENSMUSG00000052331,985.7515932,-0.559935436,0.113999659,-4.911729064,9.03E-07,2.50E-05,ankyrin repeat domain 44 [Source:MGI Symbol	Acc:MGI:3045243]
ENSMUSG00000025950,3942.628663,-0.399715224,0.081413931,-4.909666161,9.12E-07,2.52E-05,"isocitrate dehydrogenase 1 (NADP+), soluble [Source:MGI Symbol	Acc:MGI:96413]"
ENSMUSG00000020178,60.2135142,-2.582911199,0.526358043,-4.907137323,9.24E-07,2.55E-05,adenosine A2a receptor [Source:MGI Symbol	Acc:MGI:99402]
ENSMUSG00000050014,348.0960337,-0.836526603,0.170762045,-4.898785337,9.64E-07,2.66E-05,apolipoprotein L 10B [Source:MGI Symbol	Acc:MGI:3043522]
ENSMUSG00000025872,769.6374817,0.460338586,0.094040462,4.895111911,9.82E-07,2.70E-05,THO complex 3 [Source:MGI Symbol	Acc:MGI:1920916]
ENSMUSG00000022234,7014.769925,0.402051897,0.082165725,4.893182635,9.92E-07,2.73E-05,"chaperonin containing Tcp1, subunit 5 (epsilon) [Source:MGI Symbol	Acc:MGI:107185]"
ENSMUSG00000009406,1091.483213,-0.402923692,0.082382569,-4.890885226,1.00E-06,2.75E-05,"ELK1, member of ETS oncogene family [Source:MGI Symbol	Acc:MGI:101833]"
ENSMUSG00000032806,389.5710127,0.662154902,0.135407563,4.890088013,1.01E-06,2.76E-05,"solute carrier family 10 (sodium/bile acid cotransporter family), member 3 [Source:MGI Symbol	Acc:MGI:95048]"
ENSMUSG00000034203,324.2080843,0.865225974,0.177079548,4.88608641,1.03E-06,2.81E-05,coiled-coil-helix-coiled-coil-helix domain containing 4 [Source:MGI Symbol	Acc:MGI:1919420]
ENSMUSG00000063286,18.72557768,-7.402854,1.515168721,-4.885828158,1.03E-06,2.81E-05,predicted gene 8995 [Source:MGI Symbol	Acc:MGI:3644223]
ENSMUSG00000052151,1671.560584,0.526188316,0.107761245,4.882908677,1.05E-06,2.85E-05,phospholipid phosphatase 2 [Source:MGI Symbol	Acc:MGI:1354945]
ENSMUSG00000035258,3041.628474,-0.673960874,0.138096961,-4.880345436,1.06E-06,2.87E-05,"ABI gene family, member 3 (NESH) binding protein [Source:MGI Symbol	Acc:MGI:2444583]"
ENSMUSG00000030204,1366.295317,0.44039588,0.090222452,4.881222676,1.05E-06,2.87E-05,DEAD (Asp-Glu-Ala-Asp) box polypeptide 47 [Source:MGI Symbol	Acc:MGI:1915005]
ENSMUSG00000017830,216.6408764,-1.364404372,0.279554727,-4.880634245,1.06E-06,2.87E-05,DEXH (Asp-Glu-X-His) box polypeptide 58 [Source:MGI Symbol	Acc:MGI:1931560]
ENSMUSG00000022788,80.67808109,-1.539193344,0.315356825,-4.880799218,1.06E-06,2.87E-05,"FYVE, RhoGEF and PH domain containing 4 [Source:MGI Symbol	Acc:MGI:2183747]"
ENSMUSG00000056305,1120.613851,0.458110383,0.093914908,4.877930391,1.07E-06,2.90E-05,ubiquitin specific peptidase 39 [Source:MGI Symbol	Acc:MGI:107622]
ENSMUSG00000064370,70929.19557,-0.543905324,0.111527746,-4.876861092,1.08E-06,2.91E-05,mitochondrially encoded cytochrome b [Source:MGI Symbol	Acc:MGI:102501]
ENSMUSG00000039607,474.5824696,-0.898789747,0.184323765,-4.876146841,1.08E-06,2.92E-05,"RNA binding motif, single stranded interacting protein [Source:MGI Symbol	Acc:MGI:2444477]"
ENSMUSG00000026571,1424.683705,-0.440607869,0.090491445,-4.869055519,1.12E-06,3.01E-05,DDB1 and CUL4 associated factor 6 [Source:MGI Symbol	Acc:MGI:1921356]
ENSMUSG00000024127,1159.308417,-0.411380764,0.084484994,-4.869276102,1.12E-06,3.01E-05,prolyl endopeptidase-like [Source:MGI Symbol	Acc:MGI:2441932]
ENSMUSG00000039384,351.3792161,0.605565746,0.124434404,4.866545977,1.14E-06,3.05E-05,dual specificity phosphatase 10 [Source:MGI Symbol	Acc:MGI:1927070]
ENSMUSG00000021048,1435.116801,0.417799792,0.085896589,4.863985853,1.15E-06,3.08E-05,"methylenetetrahydrofolate dehydrogenase (NADP+ dependent), methenyltetrahydrofolate cyclohydrolase, formyltetrahydrofolate synthase [Source:MGI Symbol	Acc:MGI:1342005]"
ENSMUSG00000031125,75.27678193,-1.644171846,0.338094642,-4.863052057,1.16E-06,3.09E-05,RIKEN cDNA 3830403N18 gene [Source:MGI Symbol	Acc:MGI:1917941]
ENSMUSG00000041935,2420.100257,-0.523356052,0.107634421,-4.862348374,1.16E-06,3.10E-05,expressed sequence AW549877 [Source:MGI Symbol	Acc:MGI:2146232]
ENSMUSG00000096965,82.08423874,2.886483332,0.593683377,4.861991165,1.16E-06,3.10E-05,RIKEN cDNA 3300005D01 gene [Source:MGI Symbol	Acc:MGI:1925762]
ENSMUSG00000000957,22608.63856,-0.514819002,0.10590826,-4.860990064,1.17E-06,3.11E-05,matrix metallopeptidase 14 (membrane-inserted) [Source:MGI Symbol	Acc:MGI:101900]
ENSMUSG00000035385,290.833865,1.057169958,0.217470941,4.861201006,1.17E-06,3.11E-05,chemokine (C-C motif) ligand 2 [Source:MGI Symbol	Acc:MGI:98259]
ENSMUSG00000018102,443.6890862,0.650219902,0.133885442,4.856539225,1.19E-06,3.17E-05,"histone cluster 1, H2bc [Source:MGI Symbol	Acc:MGI:1915274]"
ENSMUSG00000104713,41.62223907,-3.496167818,0.720629063,-4.851549841,1.23E-06,3.25E-05,guanylate binding protein 6 [Source:MGI Symbol	Acc:MGI:2140937]
ENSMUSG00000021555,915.5649644,0.41834913,0.086255351,4.850123788,1.23E-06,3.27E-05,"N(alpha)-acetyltransferase 35, NatC auxiliary subunit [Source:MGI Symbol	Acc:MGI:1925939]"
ENSMUSG00000004655,5978.062117,0.367887038,0.075871238,4.848834,1.24E-06,3.28E-05,aquaporin 1 [Source:MGI Symbol	Acc:MGI:103201]
ENSMUSG00000039103,711.6436448,-0.849453796,0.175314436,-4.845315738,1.26E-06,3.34E-05,nexilin [Source:MGI Symbol	Acc:MGI:1916060]
ENSMUSG00000087177,211.3641218,-0.760541004,0.15700604,-4.844023858,1.27E-06,3.35E-05,RIKEN cDNA E130307A14 gene [Source:MGI Symbol	Acc:MGI:3036287]
ENSMUSG00000010067,361.372091,0.77749687,0.160667705,4.839160868,1.30E-06,3.43E-05,Ras association (RalGDS/AF-6) domain family member 1 [Source:MGI Symbol	Acc:MGI:1928386]
ENSMUSG00000010461,2055.922895,-0.577459847,0.11937512,-4.837355111,1.32E-06,3.45E-05,EYA transcriptional coactivator and phosphatase 4 [Source:MGI Symbol	Acc:MGI:1337104]
ENSMUSG00000000290,115.2826771,-1.403327046,0.290121495,-4.837032314,1.32E-06,3.45E-05,integrin beta 2 [Source:MGI Symbol	Acc:MGI:96611]
ENSMUSG00000031283,9.626245625,6.755717304,1.396584491,4.837313707,1.32E-06,3.45E-05,chordin-like 1 [Source:MGI Symbol	Acc:MGI:1933172]
ENSMUSG00000042207,1616.187075,-0.532032833,0.110014241,-4.836036042,1.32E-06,3.47E-05,lysine (K)-specific demethylase 5B [Source:MGI Symbol	Acc:MGI:1922855]
ENSMUSG00000031578,346.1999251,0.614326028,0.127285242,4.826372786,1.39E-06,3.63E-05,MAK16 homolog [Source:MGI Symbol	Acc:MGI:1915170]
ENSMUSG00000026956,3790.337131,-0.613549737,0.127180129,-4.824257866,1.41E-06,3.66E-05,UDP-N-acteylglucosamine pyrophosphorylase 1-like 1 [Source:MGI Symbol	Acc:MGI:2443318]
ENSMUSG00000037876,2828.922466,-0.574876622,0.119153577,-4.824669434,1.40E-06,3.66E-05,jumonji domain containing 1C [Source:MGI Symbol	Acc:MGI:1918614]
ENSMUSG00000069516,267.9943499,-0.961249957,0.19925052,-4.824328468,1.40E-06,3.66E-05,lysozyme 2 [Source:MGI Symbol	Acc:MGI:96897]
ENSMUSG00000037149,2883.506717,0.413158409,0.085662564,4.823091791,1.41E-06,3.67E-05,DEAD (Asp-Glu-Ala-Asp) box polypeptide 1 [Source:MGI Symbol	Acc:MGI:2144727]
ENSMUSG00000062345,36.28440014,3.393727326,0.703768754,4.822219378,1.42E-06,3.68E-05,"serine (or cysteine) peptidase inhibitor, clade B, member 2 [Source:MGI Symbol	Acc:MGI:97609]"
ENSMUSG00000020774,200.4917967,-1.32509046,0.274940577,-4.819552196,1.44E-06,3.73E-05,aspartoacylase [Source:MGI Symbol	Acc:MGI:87914]
ENSMUSG00000090215,68.03232733,-1.858977678,0.385748792,-4.819140636,1.44E-06,3.73E-05,tripartite motif-containing 34B [Source:MGI Symbol	Acc:MGI:4821264]
ENSMUSG00000026342,1092.961002,-0.470969229,0.097738612,-4.818660893,1.45E-06,3.73E-05,"solute carrier family 35, member F5 [Source:MGI Symbol	Acc:MGI:1921400]"
ENSMUSG00000028671,273.2789372,0.897416996,0.186264785,4.81796382,1.45E-06,3.74E-05,"galactose-4-epimerase, UDP [Source:MGI Symbol	Acc:MGI:1921496]"
ENSMUSG00000030682,1526.097084,0.452201871,0.093905434,4.81550272,1.47E-06,3.78E-05,CDP-diacylglycerol--inositol 3-phosphatidyltransferase (phosphatidylinositol synthase) [Source:MGI Symbol	Acc:MGI:105491]
ENSMUSG00000072812,2173.976228,-0.590132493,0.122631674,-4.81223547,1.49E-06,3.84E-05,AHNAK nucleoprotein 2 [Source:MGI Symbol	Acc:MGI:2144831]
ENSMUSG00000021253,3312.051296,-0.570290481,0.118779734,-4.801243961,1.58E-06,4.05E-05,"transforming growth factor, beta 3 [Source:MGI Symbol	Acc:MGI:98727]"
ENSMUSG00000027506,27.3027474,2.157330456,0.449449278,4.799941976,1.59E-06,4.07E-05,tumor protein D52 [Source:MGI Symbol	Acc:MGI:107749]
ENSMUSG00000025369,7064.17576,-0.357440331,0.074491761,-4.798387469,1.60E-06,4.09E-05,"SWI/SNF related, matrix associated, actin dependent regulator of chromatin, subfamily c, member 2 [Source:MGI Symbol	Acc:MGI:1915344]"
ENSMUSG00000109394,30.50994858,-2.352802444,0.490538965,-4.796361985,1.62E-06,4.13E-05,RIKEN cDNA A230057D06 gene [Source:MGI Symbol	Acc:MGI:2442922]
ENSMUSG00000058672,2542.284602,0.52785583,0.110105469,4.794092756,1.63E-06,4.17E-05,"tubulin, beta 2A class IIA [Source:MGI Symbol	Acc:MGI:107861]"
ENSMUSG00000030499,79.88443685,-2.351822591,0.490601584,-4.793752539,1.64E-06,4.17E-05,potassium channel tetramerisation domain containing 15 [Source:MGI Symbol	Acc:MGI:2385276]
ENSMUSG00000041936,4128.946487,-0.640452495,0.133770986,-4.787678675,1.69E-06,4.29E-05,agrin [Source:MGI Symbol	Acc:MGI:87961]
ENSMUSG00000095041,4954.260956,-0.494412321,0.103341798,-4.784243452,1.72E-06,4.36E-05,NA
ENSMUSG00000031393,1658.823729,-0.514143283,0.107509345,-4.782312499,1.73E-06,4.40E-05,methyl CpG binding protein 2 [Source:MGI Symbol	Acc:MGI:99918]
ENSMUSG00000039458,875.9426738,-0.461193848,0.096502221,-4.779100887,1.76E-06,4.46E-05,myotubularin related protein 12 [Source:MGI Symbol	Acc:MGI:2443034]
ENSMUSG00000032359,1134.983643,0.541362731,0.113312646,4.777602059,1.77E-06,4.48E-05,cathepsin H [Source:MGI Symbol	Acc:MGI:107285]
ENSMUSG00000074486,120.4077243,-2.848511512,0.596217816,-4.777635685,1.77E-06,4.48E-05,bone gamma-carboxyglutamate protein 2 [Source:MGI Symbol	Acc:MGI:88157]
ENSMUSG00000044433,55.51628444,-1.950974079,0.409052328,-4.769497559,1.85E-06,4.66E-05,"calmodulin regulated spectrin-associated protein family, member 3 [Source:MGI Symbol	Acc:MGI:1916947]"
ENSMUSG00000042613,3270.323659,-0.354634333,0.074395771,-4.766861472,1.87E-06,4.71E-05,pre B cell leukemia transcription factor interacting protein 1 [Source:MGI Symbol	Acc:MGI:2441670]
ENSMUSG00000031984,828.3859461,0.362317228,0.076007827,4.766841039,1.87E-06,4.71E-05,RIKEN cDNA 2810004N23 gene [Source:MGI Symbol	Acc:MGI:1913773]
ENSMUSG00000043162,592.4656533,0.551313392,0.115702508,4.764921709,1.89E-06,4.75E-05,Pigy upstream reading frame [Source:MGI Symbol	Acc:MGI:1913709]
ENSMUSG00000029310,981.5555386,0.426990147,0.089657556,4.762455774,1.91E-06,4.80E-05,nudix (nucleoside diphosphate linked moiety X)-type motif 9 [Source:MGI Symbol	Acc:MGI:1921417]
ENSMUSG00000085028,154.3028169,-1.087693052,0.228749286,-4.754957149,1.98E-06,4.97E-05,"Slc2a4 regulator, pseudogene [Source:MGI Symbol	Acc:MGI:3651388]"
ENSMUSG00000034868,208.2898761,-0.911999129,0.191821191,-4.754423241,1.99E-06,4.98E-05,"myosin, light chain 12B, regulatory [Source:MGI Symbol	Acc:MGI:107494]"
ENSMUSG00000002105,1372.236364,0.486992146,0.102511384,4.750615258,2.03E-06,5.07E-05,"solute carrier family 39 (metal ion transporter), member 13 [Source:MGI Symbol	Acc:MGI:1915677]"
ENSMUSG00000034610,741.7180814,-0.606407659,0.127758796,-4.746504165,2.07E-06,5.16E-05,terminal uridylyl transferase 4 [Source:MGI Symbol	Acc:MGI:2445126]
ENSMUSG00000069045,52.19249783,-7.004689002,1.477061331,-4.742314253,2.11E-06,5.26E-05,"DEAD (Asp-Glu-Ala-Asp) box polypeptide 3, Y-linked [Source:MGI Symbol	Acc:MGI:1349406]"
ENSMUSG00000020844,1385.271451,0.540352522,0.114189826,4.732054873,2.22E-06,5.52E-05,nucleoredoxin [Source:MGI Symbol	Acc:MGI:109331]
ENSMUSG00000048249,884.0793403,-0.68001406,0.143709464,-4.73186693,2.22E-06,5.52E-05,CREB3 regulatory factor [Source:MGI Symbol	Acc:MGI:1924378]
ENSMUSG00000107215,286.5878221,-1.144432201,0.241890877,-4.731192073,2.23E-06,5.54E-05,predicted gene 43197 [Source:MGI Symbol	Acc:MGI:5663334]
ENSMUSG00000044229,223.0662992,-0.829429285,0.175364286,-4.729750308,2.25E-06,5.57E-05,"neurexophilin and PC-esterase domain family, member 4 [Source:MGI Symbol	Acc:MGI:1924792]"
ENSMUSG00000105504,35.15243646,-2.102171059,0.444554044,-4.728718784,2.26E-06,5.59E-05,guanylate binding protein 5 [Source:MGI Symbol	Acc:MGI:2429943]
ENSMUSG00000022131,754.2787091,0.51271061,0.108578289,4.722036201,2.33E-06,5.77E-05,G protein-coupled receptor 180 [Source:MGI Symbol	Acc:MGI:1930949]
ENSMUSG00000028028,1168.352883,-0.635180704,0.13452822,-4.721542456,2.34E-06,5.77E-05,alpha-kinase 1 [Source:MGI Symbol	Acc:MGI:1918731]
ENSMUSG00000035392,795.7727305,-0.605469771,0.128247987,-4.721085953,2.35E-06,5.78E-05,DENN/MADD domain containing 1A [Source:MGI Symbol	Acc:MGI:2442794]
ENSMUSG00000057506,612.5569824,0.78305977,0.165976942,4.717882861,2.38E-06,5.86E-05,"biogenesis of lysosomal organelles complex-1, subunit 2 [Source:MGI Symbol	Acc:MGI:1920939]"
ENSMUSG00000028358,187.8225712,-1.266541725,0.268625026,-4.714905923,2.42E-06,5.94E-05,zinc finger protein 618 [Source:MGI Symbol	Acc:MGI:1919950]
ENSMUSG00000028937,1375.807743,0.54779441,0.116192722,4.714532914,2.42E-06,5.94E-05,acyl-CoA thioesterase 7 [Source:MGI Symbol	Acc:MGI:1917275]
ENSMUSG00000038175,894.7207197,-0.555110934,0.117807893,-4.712001216,2.45E-06,6.01E-05,myosin regulatory light chain interacting protein [Source:MGI Symbol	Acc:MGI:2388271]
ENSMUSG00000030281,1408.185084,0.793024576,0.168696024,4.700908502,2.59E-06,6.33E-05,interleukin 17 receptor C [Source:MGI Symbol	Acc:MGI:2159336]
ENSMUSG00000061751,638.3830774,-0.710413004,0.151205774,-4.698319299,2.62E-06,6.41E-05,"kalirin, RhoGEF kinase [Source:MGI Symbol	Acc:MGI:2685385]"
ENSMUSG00000030268,997.2774522,0.506168849,0.107747119,4.697748325,2.63E-06,6.41E-05,"branched chain aminotransferase 1, cytosolic [Source:MGI Symbol	Acc:MGI:104861]"
ENSMUSG00000003848,676.4388556,0.661933596,0.140916258,4.697354324,2.64E-06,6.42E-05,NIN1/RPN12 binding protein 1 homolog [Source:MGI Symbol	Acc:MGI:1914869]
ENSMUSG00000063558,1642.44422,-0.408041197,0.08687241,-4.697017103,2.64E-06,6.42E-05,aldehyde oxidase 1 [Source:MGI Symbol	Acc:MGI:88035]
ENSMUSG00000000374,3409.891036,0.348494739,0.07421713,4.695610561,2.66E-06,6.46E-05,trafficking protein particle complex 10 [Source:MGI Symbol	Acc:MGI:1336209]
ENSMUSG00000090272,171.8221006,-1.227947848,0.261642342,-4.693230607,2.69E-06,6.51E-05,myeloid nuclear differentiation antigen like [Source:MGI Symbol	Acc:MGI:3780953]
ENSMUSG00000109857,88.1777743,-1.805015814,0.384583854,-4.693425875,2.69E-06,6.51E-05,"predicted gene, 32817 [Source:MGI Symbol	Acc:MGI:5591976]"
ENSMUSG00000032625,7.202972952,6.987651972,1.490024935,4.689620831,2.74E-06,6.62E-05,"thrombospondin, type I, domain containing 7A [Source:MGI Symbol	Acc:MGI:2685683]"
ENSMUSG00000036565,3773.986388,-0.871922565,0.18594303,-4.689191966,2.74E-06,6.62E-05,tweety family member 3 [Source:MGI Symbol	Acc:MGI:1925589]
ENSMUSG00000025178,1665.025769,0.430486664,0.09183295,4.687714628,2.76E-06,6.66E-05,phosphatidylinositol 4-kinase type 2 alpha [Source:MGI Symbol	Acc:MGI:1934031]
ENSMUSG00000027843,16.22868955,3.537856646,0.755113581,4.685198011,2.80E-06,6.74E-05,"protein tyrosine phosphatase, non-receptor type 22 (lymphoid) [Source:MGI Symbol	Acc:MGI:107170]"
ENSMUSG00000009376,176.3789417,0.86232654,0.184070656,4.684758342,2.80E-06,6.74E-05,met proto-oncogene [Source:MGI Symbol	Acc:MGI:96969]
ENSMUSG00000026586,8326.451947,-0.435960256,0.093065102,-4.684465441,2.81E-06,6.74E-05,paired related homeobox 1 [Source:MGI Symbol	Acc:MGI:97712]
ENSMUSG00000037070,1044.202742,0.389986286,0.083259116,4.684007036,2.81E-06,6.75E-05,"RNA binding motif protein, X-linked like-1 [Source:MGI Symbol	Acc:MGI:1343045]"
ENSMUSG00000021453,752.8879875,0.796467117,0.17009662,4.682439418,2.83E-06,6.79E-05,growth arrest and DNA-damage-inducible 45 gamma [Source:MGI Symbol	Acc:MGI:1346325]
ENSMUSG00000027010,1821.084873,0.35590809,0.07601533,4.682056789,2.84E-06,6.79E-05,"solute carrier family 25 (mitochondrial carrier, Aralar), member 12 [Source:MGI Symbol	Acc:MGI:1926080]"
ENSMUSG00000071652,768.8915339,0.511978232,0.109386238,4.680462935,2.86E-06,6.84E-05,integrator complex subunit 5 [Source:MGI Symbol	Acc:MGI:1923578]
ENSMUSG00000097928,10.88383927,6.25159939,1.337103407,4.675479367,2.93E-06,7.00E-05,"predicted gene, 26578 [Source:MGI Symbol	Acc:MGI:5477072]"
ENSMUSG00000030468,356.7172282,0.883123366,0.18911765,4.669703562,3.02E-06,7.19E-05,sialic acid binding Ig-like lectin G [Source:MGI Symbol	Acc:MGI:2443630]
ENSMUSG00000022216,1403.22068,-0.492623674,0.105542585,-4.667534666,3.05E-06,7.25E-05,"proteasome (prosome, macropain) activator subunit 1 (PA28 alpha) [Source:MGI Symbol	Acc:MGI:1096367]"
ENSMUSG00000040385,10742.10416,0.375341634,0.080502152,4.662504329,3.12E-06,7.42E-05,protein phosphatase 1 catalytic subunit alpha [Source:MGI Symbol	Acc:MGI:103016]
ENSMUSG00000030879,1147.844636,0.573182415,0.123114113,4.65570032,3.23E-06,7.66E-05,mitochondrial ribosomal protein L17 [Source:MGI Symbol	Acc:MGI:1351608]
ENSMUSG00000097993,351.5929046,-1.35895029,0.292021774,-4.653592332,3.26E-06,7.73E-05,"protein tyrosine phosphatase, receptor type, V [Source:MGI Symbol	Acc:MGI:108027]"
ENSMUSG00000035692,1072.204297,-0.740024976,0.159042368,-4.653005263,3.27E-06,7.74E-05,ISG15 ubiquitin-like modifier [Source:MGI Symbol	Acc:MGI:1855694]
ENSMUSG00000021701,848.1367621,0.543130901,0.116754305,4.651913265,3.29E-06,7.77E-05,polo like kinase 2 [Source:MGI Symbol	Acc:MGI:1099790]
ENSMUSG00000062070,10058.64464,0.395615372,0.085082148,4.649804717,3.32E-06,7.84E-05,phosphoglycerate kinase 1 [Source:MGI Symbol	Acc:MGI:97555]
ENSMUSG00000021027,1331.23845,-0.55509034,0.119494282,-4.645329745,3.40E-06,8.00E-05,"Ral GTPase activating protein, alpha subunit 1 [Source:MGI Symbol	Acc:MGI:1931050]"
ENSMUSG00000027078,1159.936105,-0.558787576,0.120461225,-4.638733976,3.51E-06,8.24E-05,ubiquitin-conjugating enzyme E2L 6 [Source:MGI Symbol	Acc:MGI:1914500]
ENSMUSG00000046879,1133.204166,-0.552921293,0.119190316,-4.638978349,3.50E-06,8.24E-05,immunity-related GTPase family M member 1 [Source:MGI Symbol	Acc:MGI:107567]
ENSMUSG00000030980,882.9099649,0.442999613,0.095537845,4.636901898,3.54E-06,8.30E-05,lysine rich nucleolar protein 1 [Source:MGI Symbol	Acc:MGI:1913606]
ENSMUSG00000009731,147.9037817,-1.388242021,0.300111193,-4.625758891,3.73E-06,8.75E-05,"potassium voltage-gated channel, Shal-related family, member 1 [Source:MGI Symbol	Acc:MGI:96671]"
ENSMUSG00000009418,1404.582352,-0.606505267,0.131219712,-4.622059139,3.80E-06,8.90E-05,neuron navigator 1 [Source:MGI Symbol	Acc:MGI:2183683]
ENSMUSG00000062944,138.6915654,0.986073666,0.213417849,4.620389865,3.83E-06,8.96E-05,RIKEN cDNA 9130023H24 gene [Source:MGI Symbol	Acc:MGI:2442738]
ENSMUSG00000003808,1084.126466,0.517964266,0.112141871,4.618830265,3.86E-06,9.01E-05,"phenylalanyl-tRNA synthetase, alpha subunit [Source:MGI Symbol	Acc:MGI:1913840]"
ENSMUSG00000020261,571.757677,-0.650423696,0.140842775,-4.618083505,3.87E-06,9.03E-05,"solute carrier family 36 (proton/amino acid symporter), member 1 [Source:MGI Symbol	Acc:MGI:2445299]"
ENSMUSG00000024143,2903.614889,-0.388227878,0.084075498,-4.617610208,3.88E-06,9.04E-05,ras homolog family member Q [Source:MGI Symbol	Acc:MGI:1931553]
ENSMUSG00000047260,470.1729875,0.740563715,0.160611012,4.610914931,4.01E-06,9.32E-05,ER membrane protein complex subunit 6 [Source:MGI Symbol	Acc:MGI:1913298]
ENSMUSG00000015149,1487.114956,-0.411334242,0.089237759,-4.609419245,4.04E-06,9.38E-05,sirtuin 2 [Source:MGI Symbol	Acc:MGI:1927664]
ENSMUSG00000033207,56.29618578,-2.059630336,0.447003406,-4.607639019,4.07E-06,9.45E-05,MAM domain containing 2 [Source:MGI Symbol	Acc:MGI:1918988]
ENSMUSG00000031783,970.7727152,0.476506225,0.103527974,4.602680874,4.17E-06,9.66E-05,polymerase (RNA) II (DNA directed) polypeptide C [Source:MGI Symbol	Acc:MGI:109299]
ENSMUSG00000048450,187.9744176,0.92165105,0.200281852,4.601770159,4.19E-06,9.69E-05,msh homeobox 1 [Source:MGI Symbol	Acc:MGI:97168]
ENSMUSG00000024338,169.4480701,-1.267857703,0.275624093,-4.599952376,4.23E-06,9.76E-05,"proteasome (prosome, macropain) subunit, beta type 8 (large multifunctional peptidase 7) [Source:MGI Symbol	Acc:MGI:1346527]"
ENSMUSG00000028063,14435.40908,0.430736695,0.093668887,4.598503387,4.26E-06,9.80E-05,lamin A [Source:MGI Symbol	Acc:MGI:96794]
ENSMUSG00000001467,6107.822405,-0.396801651,0.086293648,-4.59827184,4.26E-06,9.80E-05,"cytochrome P450, family 51 [Source:MGI Symbol	Acc:MGI:106040]"
ENSMUSG00000099966,153.8439936,0.865964614,0.188319968,4.598368515,4.26E-06,9.80E-05,RIKEN cDNA 2810402E24 gene [Source:MGI Symbol	Acc:MGI:1913715]
ENSMUSG00000036181,1148.893929,0.67552461,0.146921845,4.597850022,4.27E-06,9.81E-05,"histone cluster 1, H1c [Source:MGI Symbol	Acc:MGI:1931526]"
ENSMUSG00000026790,1374.207443,-0.362924542,0.079016194,-4.593040013,4.37E-06,0.000100273,outer dense fiber of sperm tails 2 [Source:MGI Symbol	Acc:MGI:1098824]
ENSMUSG00000046768,1293.064835,0.344384306,0.075007498,4.591331726,4.40E-06,0.000100965,ras homolog family member J [Source:MGI Symbol	Acc:MGI:1931551]
ENSMUSG00000030609,931.5339402,0.413107762,0.090035472,4.588277862,4.47E-06,0.000102187,apoptosis enhancing nuclease [Source:MGI Symbol	Acc:MGI:1915298]
ENSMUSG00000079018,381.7389401,0.860317038,0.187492326,4.588545333,4.46E-06,0.000102187,"lymphocyte antigen 6 complex, locus C1 [Source:MGI Symbol	Acc:MGI:96882]"
ENSMUSG00000022221,1758.451113,0.493509041,0.10761595,4.585835479,4.52E-06,0.00010312,receptor-interacting serine-threonine kinase 3 [Source:MGI Symbol	Acc:MGI:2154952]
ENSMUSG00000070284,311.9928051,0.61682464,0.13450408,4.585917679,4.52E-06,0.00010312,GDP-mannose pyrophosphorylase B [Source:MGI Symbol	Acc:MGI:2660880]
ENSMUSG00000022665,7417.026976,-0.317949059,0.069385681,-4.582343978,4.60E-06,0.000104722,coiled-coil domain containing 80 [Source:MGI Symbol	Acc:MGI:1915146]
ENSMUSG00000115354,66.52134624,1.807289932,0.394481067,4.581436429,4.62E-06,0.000105041,"predicted gene, 49083 [Source:MGI Symbol	Acc:MGI:6118469]"
ENSMUSG00000057315,267.2717036,-0.853388444,0.186315173,-4.580348622,4.64E-06,0.000105453,Rho GTPase activating protein 24 [Source:MGI Symbol	Acc:MGI:1922647]
ENSMUSG00000028957,802.7204684,-0.664679098,0.145128512,-4.579934617,4.65E-06,0.000105526,period circadian clock 3 [Source:MGI Symbol	Acc:MGI:1277134]
ENSMUSG00000097164,286.2517069,-0.907613853,0.198223074,-4.578749772,4.68E-06,0.000105988,"centrosomal protein 83, opposite strand [Source:MGI Symbol	Acc:MGI:1914973]"
ENSMUSG00000063388,48.9899352,-1.694684046,0.370233328,-4.577340603,4.71E-06,0.000106567,cDNA sequence BC023105 [Source:MGI Symbol	Acc:MGI:2384767]
ENSMUSG00000028081,14688.97969,0.349192194,0.076317312,4.575530539,4.75E-06,0.000107355,ribosomal protein S3A1 [Source:MGI Symbol	Acc:MGI:1202063]
ENSMUSG00000056268,670.1770893,-0.634044836,0.138607982,-4.574374634,4.78E-06,0.00010781,DENN/MADD domain containing 1B [Source:MGI Symbol	Acc:MGI:2447812]
ENSMUSG00000037946,657.1108158,0.703563711,0.153821882,4.573885725,4.79E-06,0.000107924,"FYVE, RhoGEF and PH domain containing 3 [Source:MGI Symbol	Acc:MGI:1353657]"
ENSMUSG00000017615,1817.617443,0.289422719,0.063307777,4.571677173,4.84E-06,0.000108928,"tumor necrosis factor, alpha-induced protein 1 (endothelial) [Source:MGI Symbol	Acc:MGI:104961]"
ENSMUSG00000069255,500.0141998,0.640633031,0.140187899,4.569816903,4.88E-06,0.000109759,dual specificity phosphatase 22 [Source:MGI Symbol	Acc:MGI:1915926]
ENSMUSG00000029034,564.0639771,0.433050562,0.094836419,4.566289714,4.96E-06,0.000111479,integrator complex subunit 11 [Source:MGI Symbol	Acc:MGI:1919207]
ENSMUSG00000020023,58.41500264,1.574231168,0.344832383,4.565206879,4.99E-06,0.000111913,transmembrane and coiled coil domains 3 [Source:MGI Symbol	Acc:MGI:2442900]
ENSMUSG00000025355,1802.727873,-0.407148911,0.08924163,-4.562320438,5.06E-06,0.000112887,matrix metallopeptidase 19 [Source:MGI Symbol	Acc:MGI:1927899]
ENSMUSG00000036078,1196.878203,0.421655035,0.092409511,4.562896508,5.05E-06,0.000112887,sigma non-opioid intracellular receptor 1 [Source:MGI Symbol	Acc:MGI:1195268]
ENSMUSG00000038034,1020.784446,-0.695354158,0.152396302,-4.562802059,5.05E-06,0.000112887,"immunoglobulin superfamily, member 8 [Source:MGI Symbol	Acc:MGI:2154090]"
ENSMUSG00000032589,33.45164446,-4.505692356,0.987564043,-4.562430548,5.06E-06,0.000112887,bassoon [Source:MGI Symbol	Acc:MGI:1277955]
ENSMUSG00000037697,326.6803624,-0.819606942,0.179719356,-4.560482297,5.10E-06,0.000113735,DDHD domain containing 1 [Source:MGI Symbol	Acc:MGI:2150302]
ENSMUSG00000053647,234.115128,-0.882503536,0.193573427,-4.559011785,5.14E-06,0.000114389,G protein-coupled estrogen receptor 1 [Source:MGI Symbol	Acc:MGI:1924104]
ENSMUSG00000038335,654.8515363,0.497353146,0.109122511,4.557750188,5.17E-06,0.000114933,TSR1 20S rRNA accumulation [Source:MGI Symbol	Acc:MGI:2144566]
ENSMUSG00000043998,2283.245904,0.450186549,0.098853363,4.554084294,5.26E-06,0.000116808,mannoside acetylglucosaminyltransferase 2 [Source:MGI Symbol	Acc:MGI:2384966]
ENSMUSG00000030357,4479.295497,0.357190024,0.078440693,4.553631676,5.27E-06,0.000116889,FK506 binding protein 4 [Source:MGI Symbol	Acc:MGI:95543]
ENSMUSG00000059142,198.4849789,-1.156856352,0.25406385,-4.553407933,5.28E-06,0.000116889,zinc finger protein 945 [Source:MGI Symbol	Acc:MGI:2445132]
ENSMUSG00000052539,1124.571686,0.456048929,0.100174437,4.552547962,5.30E-06,0.00011722,"membrane associated guanylate kinase, WW and PDZ domain containing 3 [Source:MGI Symbol	Acc:MGI:1923484]"
ENSMUSG00000042115,438.4377971,0.638474215,0.140268855,4.551788878,5.32E-06,0.000117496,kelch domain containing 8A [Source:MGI Symbol	Acc:MGI:2442630]
ENSMUSG00000070034,41.90738394,-2.205054604,0.48456036,-4.550629365,5.35E-06,0.000117997,Sp110 nuclear body protein [Source:MGI Symbol	Acc:MGI:1923364]
ENSMUSG00000078249,475.4111615,0.718313326,0.157879324,4.549761859,5.37E-06,0.000118336,high mobility group AT-hook 1B [Source:MGI Symbol	Acc:MGI:96161]
ENSMUSG00000030894,2606.233142,-0.442794684,0.097389981,-4.546614361,5.45E-06,0.000119969,tripeptidyl peptidase I [Source:MGI Symbol	Acc:MGI:1336194]
ENSMUSG00000005034,2202.542959,-0.427705955,0.094113181,-4.544591401,5.50E-06,0.000120975,"protein kinase, cAMP dependent, catalytic, beta [Source:MGI Symbol	Acc:MGI:97594]"
ENSMUSG00000075254,791.3195696,-0.731619171,0.161004304,-4.544096982,5.52E-06,0.000121108,heart development protein with EGF-like domains 1 [Source:MGI Symbol	Acc:MGI:1924696]
ENSMUSG00000078584,319.6707328,0.694644799,0.153012748,4.539783831,5.63E-06,0.000123458,expressed sequence AU022252 [Source:MGI Symbol	Acc:MGI:2140466]
ENSMUSG00000027669,2916.6144,-0.317613352,0.06997957,-4.538658214,5.66E-06,0.000123964,"guanine nucleotide binding protein (G protein), beta 4 [Source:MGI Symbol	Acc:MGI:104581]"
ENSMUSG00000066440,651.9056406,-0.577524326,0.127480478,-4.5302962,5.89E-06,0.000128813,"zinc finger, FYVE domain containing 26 [Source:MGI Symbol	Acc:MGI:1924767]"
ENSMUSG00000024483,2148.830237,-0.499168864,0.110246212,-4.527764301,5.96E-06,0.000130204,ankyrin repeat and KH domain containing 1 [Source:MGI Symbol	Acc:MGI:1921733]
ENSMUSG00000022587,1906.655396,-0.664435781,0.146814927,-4.525669112,6.02E-06,0.000131337,"lymphocyte antigen 6 complex, locus E [Source:MGI Symbol	Acc:MGI:106651]"
ENSMUSG00000032018,1697.597271,-0.517084624,0.114308041,-4.523606735,6.08E-06,0.00013246,sterol-C5-desaturase [Source:MGI Symbol	Acc:MGI:1353611]
ENSMUSG00000033047,3971.328486,0.35305913,0.078066038,4.522570111,6.11E-06,0.00013284,"eukaryotic translation initiation factor 3, subunit L [Source:MGI Symbol	Acc:MGI:2386251]"
ENSMUSG00000024883,1435.394072,0.491237358,0.108621294,4.522477479,6.11E-06,0.00013284,Ras and Rab interactor 1 [Source:MGI Symbol	Acc:MGI:2385695]
ENSMUSG00000085396,903.3415193,-0.707665105,0.156729009,-4.515214569,6.33E-06,0.000137305,functional intergenic repeating RNA element [Source:MGI Symbol	Acc:MGI:2147989]
ENSMUSG00000051920,12917.31458,0.300693872,0.066605535,4.514547783,6.35E-06,0.000137399,R-spondin 2 [Source:MGI Symbol	Acc:MGI:1922667]
ENSMUSG00000034675,1623.007223,0.604998766,0.134003607,4.514794625,6.34E-06,0.000137399,drebrin 1 [Source:MGI Symbol	Acc:MGI:1931838]
ENSMUSG00000042599,1254.070301,-0.739345351,0.163926715,-4.510218804,6.48E-06,0.00014006,lysine (K)-specific demethylase 7A [Source:MGI Symbol	Acc:MGI:2443388]
ENSMUSG00000064330,13.20446607,5.929230654,1.31527026,4.507994164,6.54E-06,0.000141363,"phosphodiesterase 6H, cGMP-specific, cone, gamma [Source:MGI Symbol	Acc:MGI:1925850]"
ENSMUSG00000050244,950.6921854,0.545921893,0.121204885,4.504124488,6.66E-06,0.000143786,HEAT repeat containing 1 [Source:MGI Symbol	Acc:MGI:2442524]
ENSMUSG00000023110,1299.263279,0.420792821,0.093454984,4.502625784,6.71E-06,0.000144627,protein arginine N-methyltransferase 5 [Source:MGI Symbol	Acc:MGI:1351645]
ENSMUSG00000074743,328.0679027,0.752031442,0.167146571,4.499233433,6.82E-06,0.000146774,thrombomodulin [Source:MGI Symbol	Acc:MGI:98736]
ENSMUSG00000030110,79.77295835,-1.934264278,0.430127693,-4.496953607,6.89E-06,0.000148174,ret proto-oncogene [Source:MGI Symbol	Acc:MGI:97902]
ENSMUSG00000010048,337.2994267,0.71739995,0.159657017,4.493381891,7.01E-06,0.000150499,interferon-related developmental regulator 2 [Source:MGI Symbol	Acc:MGI:1316708]
ENSMUSG00000019832,833.2672266,0.481831118,0.107308029,4.490168371,7.12E-06,0.000152601,"RAB32, member RAS oncogene family [Source:MGI Symbol	Acc:MGI:1915094]"
ENSMUSG00000019528,1035.460033,-0.33852912,0.075413298,-4.488984414,7.16E-06,0.000153265,glycogenin [Source:MGI Symbol	Acc:MGI:1351614]
ENSMUSG00000031628,1441.010726,0.431511119,0.096145348,4.488112324,7.19E-06,0.000153706,caspase 3 [Source:MGI Symbol	Acc:MGI:107739]
ENSMUSG00000031657,1287.356601,0.41113945,0.091671249,4.48493344,7.29E-06,0.000155826,HEAT repeat containing 3 [Source:MGI Symbol	Acc:MGI:2444491]
ENSMUSG00000011752,4331.791024,0.458027453,0.102132612,4.484634666,7.30E-06,0.000155855,phosphoglycerate mutase 1 [Source:MGI Symbol	Acc:MGI:97552]
ENSMUSG00000035168,2450.68203,-0.529799155,0.118266468,-4.479707252,7.47E-06,0.000159303,"tetratricopeptide repeat, ankyrin repeat and coiled-coil containing 1 [Source:MGI Symbol	Acc:MGI:1914110]"
ENSMUSG00000066682,52.80831068,-3.987242512,0.890142381,-4.479331171,7.49E-06,0.000159391,paired immunoglobin-like type 2 receptor beta 2 [Source:MGI Symbol	Acc:MGI:2450535]
ENSMUSG00000046079,22.68809861,2.623519225,0.586191901,4.475529637,7.62E-06,0.000162057,leucine rich repeat containing 8D [Source:MGI Symbol	Acc:MGI:1922368]
ENSMUSG00000034522,1730.807283,-0.60226232,0.134776291,-4.468607319,7.87E-06,0.000167188,zinc finger protein 395 [Source:MGI Symbol	Acc:MGI:2682318]
ENSMUSG00000004849,1829.630279,0.624303103,0.1397705,4.466629948,7.95E-06,0.000168131,"adaptor protein complex AP-1, sigma 1 [Source:MGI Symbol	Acc:MGI:1098244]"
ENSMUSG00000030203,516.5795589,0.596845688,0.133618546,4.466787792,7.94E-06,0.000168131,dual specificity phosphatase 16 [Source:MGI Symbol	Acc:MGI:1917936]
ENSMUSG00000041506,352.8134512,0.781750073,0.175000804,4.467122758,7.93E-06,0.000168131,"RRP9, small subunit (SSU) processome component, homolog (yeast) [Source:MGI Symbol	Acc:MGI:2384313]"
ENSMUSG00000032855,5246.226687,-0.706326199,0.15822961,-4.463931867,8.05E-06,0.000170059,"polycystin 1, transient receptor poteintial channel interacting [Source:MGI Symbol	Acc:MGI:97603]"
ENSMUSG00000001270,1204.803582,-0.818538115,0.183443966,-4.462060726,8.12E-06,0.000171345,"creatine kinase, brain [Source:MGI Symbol	Acc:MGI:88407]"
ENSMUSG00000018398,4713.13348,-0.28577707,0.064059968,-4.461086671,8.15E-06,0.000171919,septin 8 [Source:MGI Symbol	Acc:MGI:894310]
ENSMUSG00000035203,2080.926338,0.61439414,0.137783979,4.459111594,8.23E-06,0.000173303,epsin 1 [Source:MGI Symbol	Acc:MGI:1333763]
ENSMUSG00000051065,334.5731995,0.698450931,0.156786389,4.454793143,8.40E-06,0.000176617,Mab-21 domain containing 2 [Source:MGI Symbol	Acc:MGI:1917028]
ENSMUSG00000030986,793.1051481,0.389327075,0.087412093,4.45392694,8.43E-06,0.000177119,DEAH (Asp-Glu-Ala-His) box polypeptide 32 [Source:MGI Symbol	Acc:MGI:2141813]
ENSMUSG00000085107,174.5600369,0.820518558,0.184244191,4.453429736,8.45E-06,0.000177318,predicted pseudogene 4764 [Source:MGI Symbol	Acc:MGI:3648336]
ENSMUSG00000034947,768.1288896,-0.648103436,0.145659309,-4.4494474,8.61E-06,0.000180423,transmembrane protein 106A [Source:MGI Symbol	Acc:MGI:1922056]
ENSMUSG00000029394,932.9465519,0.704017853,0.158276607,4.448022147,8.67E-06,0.000181408,CDK2 (cyclin-dependent kinase 2)-associated protein 1 [Source:MGI Symbol	Acc:MGI:1202069]
ENSMUSG00000026600,2033.778323,-0.408268356,0.0918454,-4.445169319,8.78E-06,0.000183613,sterol O-acyltransferase 1 [Source:MGI Symbol	Acc:MGI:104665]
ENSMUSG00000039410,95.3321006,-1.245999156,0.280420255,-4.44332795,8.86E-06,0.000184972,PR domain containing 16 [Source:MGI Symbol	Acc:MGI:1917923]
ENSMUSG00000057497,738.994624,0.607814934,0.136809077,4.442796828,8.88E-06,0.00018499,"family with sequence similarity 136, member A [Source:MGI Symbol	Acc:MGI:1913738]"
ENSMUSG00000028583,704.0051804,0.546554965,0.123016892,4.442926127,8.87E-06,0.00018499,podoplanin [Source:MGI Symbol	Acc:MGI:103098]
ENSMUSG00000037742,181559.4313,0.332826322,0.074974004,4.43922298,9.03E-06,0.000187866,eukaryotic translation elongation factor 1 alpha 1 [Source:MGI Symbol	Acc:MGI:1096881]
ENSMUSG00000026425,1863.281477,-0.414322814,0.093382127,-4.436853474,9.13E-06,0.000189517,SLIT-ROBO Rho GTPase activating protein 2 [Source:MGI Symbol	Acc:MGI:109605]
ENSMUSG00000056666,671.3478808,0.52443231,0.118199781,4.43682979,9.13E-06,0.000189517,"retinol saturase (all trans retinol 13,14 reductase) [Source:MGI Symbol	Acc:MGI:1914692]"
ENSMUSG00000029675,381.747845,-3.246417425,0.731782816,-4.436312733,9.15E-06,0.000189749,elastin [Source:MGI Symbol	Acc:MGI:95317]
ENSMUSG00000032014,2060.059209,0.625559453,0.141031646,4.435596354,9.18E-06,0.000190157,out at first homolog [Source:MGI Symbol	Acc:MGI:94852]
ENSMUSG00000055313,16.25926309,3.479342996,0.785745114,4.428080983,9.51E-06,0.000196671,piggyBac transposable element derived 1 [Source:MGI Symbol	Acc:MGI:2441675]
ENSMUSG00000004393,682.252403,0.456776295,0.103167237,4.427532493,9.53E-06,0.000196798,DEAD (Asp-Glu-Ala-Asp) box polypeptide 56 [Source:MGI Symbol	Acc:MGI:1277172]
ENSMUSG00000001143,517.8932755,-0.558699348,0.126190286,-4.427435474,9.54E-06,0.000196798,"lectin, mannose-binding 2-like [Source:MGI Symbol	Acc:MGI:2443010]"
ENSMUSG00000029821,301.3319315,0.661808384,0.149520297,4.426210996,9.59E-06,0.000197686,gasdermin E [Source:MGI Symbol	Acc:MGI:1889850]
ENSMUSG00000013367,165.4797521,-1.931545066,0.437151026,-4.418484576,9.94E-06,0.000204645,IgLON family member 5 [Source:MGI Symbol	Acc:MGI:2686277]
ENSMUSG00000074088,530.9385154,0.534443704,0.12097341,4.417860937,9.97E-06,0.000204996,small nuclear ribonucleoprotein 40 (U5) [Source:MGI Symbol	Acc:MGI:1913835]
ENSMUSG00000052534,3216.742694,-0.419999928,0.095154519,-4.413872631,1.02E-05,0.000208324,pre B cell leukemia homeobox 1 [Source:MGI Symbol	Acc:MGI:97495]
ENSMUSG00000066406,2218.564202,-0.510210921,0.115590074,-4.413968296,1.01E-05,0.000208324,A kinase (PRKA) anchor protein 13 [Source:MGI Symbol	Acc:MGI:2676556]
ENSMUSG00000035745,32.89227072,-1.896728662,0.429823202,-4.412811255,1.02E-05,0.000209104,"glutamate receptor, ionotropic, NMDA3B [Source:MGI Symbol	Acc:MGI:2150393]"
ENSMUSG00000097789,1585.970591,0.410919895,0.093188332,4.409563787,1.04E-05,0.000212018,predicted gene 2115 [Source:MGI Symbol	Acc:MGI:3780284]
ENSMUSG00000029861,125.5603123,1.024188466,0.232292343,4.40904962,1.04E-05,0.000212274,"family with sequence similarity 131, member B [Source:MGI Symbol	Acc:MGI:1923406]"
ENSMUSG00000040430,600.3537049,-0.633499287,0.143696481,-4.408592897,1.04E-05,0.000212475,"phosphatidylinositol transfer protein, cytoplasmic 1 [Source:MGI Symbol	Acc:MGI:1919045]"
ENSMUSG00000017754,3678.147346,-0.682786332,0.155039911,-4.403939133,1.06E-05,0.000216271,phospholipid transfer protein [Source:MGI Symbol	Acc:MGI:103151]
ENSMUSG00000000326,2403.641142,0.369788955,0.083971351,4.403751396,1.06E-05,0.000216271,catechol-O-methyltransferase [Source:MGI Symbol	Acc:MGI:88470]
ENSMUSG00000026974,501.5666904,0.640841859,0.145509109,4.404135688,1.06E-05,0.000216271,"zinc finger, MYND domain containing 19 [Source:MGI Symbol	Acc:MGI:1914437]"
ENSMUSG00000039787,498.51927,-0.657710189,0.149346992,-4.403906496,1.06E-05,0.000216271,cerebral endothelial cell adhesion molecule [Source:MGI Symbol	Acc:MGI:2139134]
ENSMUSG00000026094,1680.168922,-0.428601118,0.097349349,-4.40271169,1.07E-05,0.000217059,serine/threonine kinase 17b (apoptosis-inducing) [Source:MGI Symbol	Acc:MGI:2138162]
ENSMUSG00000057098,3024.149898,-0.454864033,0.103447341,-4.397058738,1.10E-05,0.000222531,early B cell factor 1 [Source:MGI Symbol	Acc:MGI:95275]
ENSMUSG00000106847,2015.140608,-0.413478552,0.094083853,-4.394787607,1.11E-05,0.000224377,paternally expressed 13 [Source:MGI Symbol	Acc:MGI:2663476]
ENSMUSG00000001380,1645.880068,0.45511163,0.103557692,4.394764113,1.11E-05,0.000224377,histidyl-tRNA synthetase [Source:MGI Symbol	Acc:MGI:108087]
ENSMUSG00000020658,63.54763967,-1.047565717,0.238461727,-4.393014044,1.12E-05,0.000225931,EFR3 homolog B [Source:MGI Symbol	Acc:MGI:2444851]
ENSMUSG00000034799,373.3119258,-0.783630958,0.178612992,-4.387312194,1.15E-05,0.000231668,unc-13 homolog A [Source:MGI Symbol	Acc:MGI:3051532]
ENSMUSG00000048039,830.2670393,0.458378074,0.104498984,4.386435693,1.15E-05,0.000232336,interferon stimulated exonuclease gene 20-like 2 [Source:MGI Symbol	Acc:MGI:2140076]
ENSMUSG00000039316,1433.308075,-0.500468671,0.114103629,-4.386088979,1.15E-05,0.00023244,raftlin lipid raft linker 1 [Source:MGI Symbol	Acc:MGI:1923688]
ENSMUSG00000030246,1131.225735,-0.638218445,0.145543375,-4.385073823,1.16E-05,0.000233259,lactate dehydrogenase B [Source:MGI Symbol	Acc:MGI:96763]
ENSMUSG00000072620,42.81745186,-1.820859886,0.415418571,-4.383193275,1.17E-05,0.000235014,schlafen 2 [Source:MGI Symbol	Acc:MGI:1313258]
ENSMUSG00000043903,222.7466492,-1.028715378,0.234719126,-4.382750554,1.17E-05,0.000235223,zinc finger protein 469 [Source:MGI Symbol	Acc:MGI:2684868]
ENSMUSG00000017715,1057.624898,0.505060612,0.115257234,4.382029595,1.18E-05,0.000235734,phosphatidylglycerophosphate synthase 1 [Source:MGI Symbol	Acc:MGI:1921701]
ENSMUSG00000053801,426.5497851,0.686715373,0.156765973,4.38051295,1.18E-05,0.000237111,glutamate-rich WD repeat containing 1 [Source:MGI Symbol	Acc:MGI:2141989]
ENSMUSG00000038014,6544.367558,0.315879256,0.072132825,4.379133287,1.19E-05,0.000238345,"family with sequence similarity 120, member A [Source:MGI Symbol	Acc:MGI:2446163]"
ENSMUSG00000039501,1356.713916,-0.537724084,0.122846679,-4.377196765,1.20E-05,0.000239654,"zinc finger, NFX1-type containing 1 [Source:MGI Symbol	Acc:MGI:2138982]"
ENSMUSG00000042426,1045.411043,0.439427145,0.100386303,4.37736156,1.20E-05,0.000239654,DEAH (Asp-Glu-Ala-His) box polypeptide 29 [Source:MGI Symbol	Acc:MGI:2145374]
ENSMUSG00000019846,66.12622382,1.177196651,0.268924329,4.377427124,1.20E-05,0.000239654,"laminin, alpha 4 [Source:MGI Symbol	Acc:MGI:109321]"
ENSMUSG00000025006,1449.386716,-0.440279544,0.100592946,-4.376843129,1.20E-05,0.000239771,sorbin and SH3 domain containing 1 [Source:MGI Symbol	Acc:MGI:700014]
ENSMUSG00000029094,1659.590322,-0.515097148,0.117695124,-4.376537691,1.21E-05,0.000239836,actin filament associated protein 1 [Source:MGI Symbol	Acc:MGI:1917542]
ENSMUSG00000038773,1668.549551,-0.312208159,0.071352854,-4.375552527,1.21E-05,0.000240605,KDM3B lysine (K)-specific demethylase 3B [Source:MGI Symbol	Acc:MGI:1923356]
ENSMUSG00000063727,1194.626576,-0.459674672,0.105060171,-4.375346685,1.21E-05,0.000240605,"tumor necrosis factor receptor superfamily, member 11b (osteoprotegerin) [Source:MGI Symbol	Acc:MGI:109587]"
ENSMUSG00000052105,251.0163144,0.981843163,0.224418429,4.375055852,1.21E-05,0.000240654,microtubule crosslinking factor 1 [Source:MGI Symbol	Acc:MGI:1915867]
ENSMUSG00000026490,4014.265099,-0.513578174,0.117591115,-4.36749131,1.26E-05,0.000248858,CDC42 binding protein kinase alpha [Source:MGI Symbol	Acc:MGI:2441841]
ENSMUSG00000022887,2701.024342,0.347715787,0.079634177,4.366414028,1.26E-05,0.000249807,mannan-binding lectin serine peptidase 1 [Source:MGI Symbol	Acc:MGI:88492]
ENSMUSG00000006442,811.1385856,0.687385517,0.157440949,4.365989405,1.27E-05,0.000250012,spermidine synthase [Source:MGI Symbol	Acc:MGI:102690]
ENSMUSG00000050315,68.11468051,-1.425773235,0.326730579,-4.363758176,1.28E-05,0.000252293,synaptopodin 2 [Source:MGI Symbol	Acc:MGI:2153070]
ENSMUSG00000037902,1666.800269,-0.313442016,0.071839067,-4.363113693,1.28E-05,0.000252466,signal-regulatory protein alpha [Source:MGI Symbol	Acc:MGI:108563]
ENSMUSG00000040918,497.6429493,0.474498753,0.108758315,4.362873339,1.28E-05,0.000252466,"solute carrier family 19 (thiamine transporter), member 2 [Source:MGI Symbol	Acc:MGI:1928761]"
ENSMUSG00000029798,168.1964619,-1.049391809,0.240518124,-4.363046706,1.28E-05,0.000252466,hect domain and RLD 6 [Source:MGI Symbol	Acc:MGI:1914388]
ENSMUSG00000025571,1106.797969,-0.491239488,0.112701081,-4.358782381,1.31E-05,0.0002568,trinucleotide repeat containing 6C [Source:MGI Symbol	Acc:MGI:2443265]
ENSMUSG00000079343,360.4654411,-1.123120687,0.257675637,-4.358660755,1.31E-05,0.0002568,"complement component 1, s subcomponent 2 [Source:MGI Symbol	Acc:MGI:3644269]"
ENSMUSG00000022947,650.2051947,0.746607195,0.171411062,4.35565352,1.33E-05,0.000260061,carbonyl reductase 3 [Source:MGI Symbol	Acc:MGI:1309992]
ENSMUSG00000079017,170.4183916,-1.43829385,0.330491203,-4.351988309,1.35E-05,0.000264153,"interferon, alpha-inducible protein 27 like 2A [Source:MGI Symbol	Acc:MGI:1924183]"
ENSMUSG00000048497,366.5030793,0.527675075,0.121256823,4.351714518,1.35E-05,0.000264189,membrane magnesium transporter 2 [Source:MGI Symbol	Acc:MGI:2448491]
ENSMUSG00000001440,8828.330756,0.308701655,0.070946001,4.351219935,1.35E-05,0.000264492,karyopherin (importin) beta 1 [Source:MGI Symbol	Acc:MGI:107532]
ENSMUSG00000006403,614.3154953,-0.918446829,0.211233448,-4.348017983,1.37E-05,0.000268084,"a disintegrin-like and metallopeptidase (reprolysin type) with thrombospondin type 1 motif, 4 [Source:MGI Symbol	Acc:MGI:1339949]"
ENSMUSG00000049858,744.4976122,0.435220411,0.100189469,4.34397362,1.40E-05,0.000272767,sulfite oxidase [Source:MGI Symbol	Acc:MGI:2446117]
ENSMUSG00000028926,1900.184084,-0.472376588,0.10875195,-4.343614879,1.40E-05,0.000272911,cyclin-dependent kinase 14 [Source:MGI Symbol	Acc:MGI:894318]
ENSMUSG00000042992,183.5042966,0.699647377,0.161100277,4.342930943,1.41E-05,0.000273459,BLOC-1 related complex subunit 5 [Source:MGI Symbol	Acc:MGI:1915024]
ENSMUSG00000025650,192.6035218,0.729045863,0.167931535,4.341327925,1.42E-05,0.000275158,"collagen, type VII, alpha 1 [Source:MGI Symbol	Acc:MGI:88462]"
ENSMUSG00000032340,4058.183974,-0.487863143,0.112408356,-4.340096794,1.42E-05,0.000276398,neogenin [Source:MGI Symbol	Acc:MGI:1097159]
ENSMUSG00000001300,276.4045463,1.089347136,0.251011053,4.339837315,1.43E-05,0.00027642,ephrin B2 [Source:MGI Symbol	Acc:MGI:105097]
ENSMUSG00000040731,4831.719941,0.340220763,0.078444065,4.337112832,1.44E-05,0.000279051,eukaryotic translation initiation factor 4H [Source:MGI Symbol	Acc:MGI:1341822]
ENSMUSG00000024735,4071.357564,0.389400365,0.089782952,4.337130361,1.44E-05,0.000279051,pre-mRNA processing factor 19 [Source:MGI Symbol	Acc:MGI:106247]
ENSMUSG00000027220,46.37661584,1.933697657,0.445857657,4.337029153,1.44E-05,0.000279051,synaptotagmin XIII [Source:MGI Symbol	Acc:MGI:1933945]
ENSMUSG00000016257,1067.348652,0.426980694,0.09845769,4.336692182,1.45E-05,0.000279172,PRELI domain containing 3B [Source:MGI Symbol	Acc:MGI:1913640]
ENSMUSG00000005686,79.15154819,1.537036222,0.354879447,4.331150301,1.48E-05,0.000285979,adenosine monophosphate deaminase 3 [Source:MGI Symbol	Acc:MGI:1096344]
ENSMUSG00000052684,916.6776391,0.615482134,0.14215941,4.329520879,1.49E-05,0.000287787,jun proto-oncogene [Source:MGI Symbol	Acc:MGI:96646]
ENSMUSG00000036155,972.0053069,-0.496345685,0.114699895,-4.327342089,1.51E-05,0.00029033,mannoside acetylglucosaminyltransferase 5 [Source:MGI Symbol	Acc:MGI:894701]
ENSMUSG00000037185,58.93216031,1.255586006,0.290419041,4.323359795,1.54E-05,0.0002953,keratin 80 [Source:MGI Symbol	Acc:MGI:1921377]
ENSMUSG00000004929,1553.157244,0.564634708,0.130616314,4.322849818,1.54E-05,0.000295338,thimet oligopeptidase 1 [Source:MGI Symbol	Acc:MGI:1354165]
ENSMUSG00000023921,1191.183449,-0.388983572,0.089978586,-4.323068293,1.54E-05,0.000295338,methylmalonyl-Coenzyme A mutase [Source:MGI Symbol	Acc:MGI:97239]
ENSMUSG00000024665,2741.568443,-0.564359068,0.130584688,-4.32178593,1.55E-05,0.000296443,fatty acid desaturase 2 [Source:MGI Symbol	Acc:MGI:1930079]
ENSMUSG00000020886,1191.376835,-0.364431696,0.084358117,-4.320054878,1.56E-05,0.000298453,discs large MAGUK scaffold protein 4 [Source:MGI Symbol	Acc:MGI:1277959]
ENSMUSG00000031974,437.4016619,0.47629507,0.110288839,4.318615332,1.57E-05,0.000300079,"ATP-binding cassette, sub-family B (MDR/TAP), member 10 [Source:MGI Symbol	Acc:MGI:1860508]"
ENSMUSG00000064345,31469.79544,-0.650199142,0.15064734,-4.316034654,1.59E-05,0.000303277,mitochondrially encoded NADH dehydrogenase 2 [Source:MGI Symbol	Acc:MGI:102500]
ENSMUSG00000033444,3701.224478,-0.302671502,0.070150742,-4.314587336,1.60E-05,0.00030494,sperm antigen with calponin homology and coiled-coil domains 1-like [Source:MGI Symbol	Acc:MGI:1921642]
ENSMUSG00000010154,51.1080784,1.505171294,0.348947999,4.313454438,1.61E-05,0.000306175,spire type actin nucleation factor 2 [Source:MGI Symbol	Acc:MGI:2446256]
ENSMUSG00000029036,642.2948363,0.504251252,0.116929787,4.312427706,1.61E-05,0.000307268,"ATPase family, AAA domain containing 3A [Source:MGI Symbol	Acc:MGI:1919214]"
ENSMUSG00000068874,258.5858954,-1.148403981,0.266464576,-4.309781046,1.63E-05,0.000310632,selenium binding protein 1 [Source:MGI Symbol	Acc:MGI:96825]
ENSMUSG00000024070,1922.829389,-0.363274235,0.084296764,-4.309468332,1.64E-05,0.000310736,protein kinase D3 [Source:MGI Symbol	Acc:MGI:1922542]
ENSMUSG00000040428,181.3801966,-1.328013972,0.308430497,-4.305715501,1.66E-05,0.00031571,"pleckstrin homology domain containing, family A (phosphoinositide binding specific) member 4 [Source:MGI Symbol	Acc:MGI:1916467]"
ENSMUSG00000004788,1091.154223,0.537875493,0.124962048,4.304310812,1.68E-05,0.000317378,"eukaryotic translation initiation factor 2B, subunit 2 beta [Source:MGI Symbol	Acc:MGI:2145118]"
ENSMUSG00000028896,576.2257897,0.583318405,0.135768851,4.296408193,1.74E-05,0.000328546,regulator of chromosome condensation 1 [Source:MGI Symbol	Acc:MGI:1913989]
ENSMUSG00000022453,1665.429781,-0.67365437,0.157004727,-4.290662977,1.78E-05,0.0003368,"N-acetyl galactosaminidase, alpha [Source:MGI Symbol	Acc:MGI:1261422]"
ENSMUSG00000001281,61.89046933,1.752624754,0.408736867,4.287904746,1.80E-05,0.000340643,integrin beta 7 [Source:MGI Symbol	Acc:MGI:96616]
ENSMUSG00000026648,253.1203627,-0.763093055,0.178074991,-4.285234285,1.83E-05,0.00034439,DNA cross-link repair 1C [Source:MGI Symbol	Acc:MGI:2441769]
ENSMUSG00000070730,370.674238,0.649651998,0.151698162,4.282530445,1.85E-05,0.00034823,regulator of microtubule dynamics 3 [Source:MGI Symbol	Acc:MGI:1915059]
ENSMUSG00000067274,23159.09956,0.455909172,0.106474887,4.281846972,1.85E-05,0.000348927,"ribosomal protein, large, P0 [Source:MGI Symbol	Acc:MGI:1927636]"
ENSMUSG00000064341,65269.71251,-0.613138001,0.143261505,-4.279851724,1.87E-05,0.000351694,mitochondrially encoded NADH dehydrogenase 1 [Source:MGI Symbol	Acc:MGI:101787]
ENSMUSG00000027852,1615.814224,0.284493599,0.066535884,4.275791963,1.90E-05,0.000357782,neuroblastoma ras oncogene [Source:MGI Symbol	Acc:MGI:97376]
ENSMUSG00000021576,1625.608421,0.446468839,0.104446185,4.274630403,1.91E-05,0.000359269,programmed cell death 6 [Source:MGI Symbol	Acc:MGI:109283]
ENSMUSG00000038683,985.5361954,0.432061225,0.101139136,4.271948921,1.94E-05,0.000363229,PAK1 interacting protein 1 [Source:MGI Symbol	Acc:MGI:1915333]
ENSMUSG00000038648,1941.492691,-0.375469455,0.08791559,-4.2707949,1.95E-05,0.000364725,cAMP responsive element binding protein 3-like 2 [Source:MGI Symbol	Acc:MGI:2442695]
ENSMUSG00000062519,472.0815595,-0.567449585,0.13308508,-4.263810675,2.01E-05,0.00037592,zinc finger protein 398 [Source:MGI Symbol	Acc:MGI:1917856]
ENSMUSG00000046562,858.2936622,0.570157347,0.133891353,4.258358248,2.06E-05,0.000384796,unc-119 lipid binding chaperone B [Source:MGI Symbol	Acc:MGI:2147162]
ENSMUSG00000054387,2566.142227,-0.699331073,0.164235115,-4.258109303,2.06E-05,0.000384816,transformed mouse 3T3 cell double minute 4 [Source:MGI Symbol	Acc:MGI:107934]
ENSMUSG00000075415,1641.601997,-0.343230457,0.080620301,-4.257370086,2.07E-05,0.000385681,formin binding protein 1 [Source:MGI Symbol	Acc:MGI:109606]
ENSMUSG00000028093,240.8373377,-0.716052087,0.168314637,-4.254247285,2.10E-05,0.000390688,"acid phosphatase 6, lysophosphatidic [Source:MGI Symbol	Acc:MGI:1931010]"
ENSMUSG00000020476,2053.892254,0.399022506,0.093801865,4.25388672,2.10E-05,0.00039082,drebrin-like [Source:MGI Symbol	Acc:MGI:700006]
ENSMUSG00000051335,242.0531572,0.643025406,0.151168563,4.253697932,2.10E-05,0.00039082,glucose-fructose oxidoreductase domain containing 1 [Source:MGI Symbol	Acc:MGI:2145304]
ENSMUSG00000079092,515.7264867,1.143799538,0.268989133,4.252214674,2.12E-05,0.000393003,"prolactin family 2, subfamily c, member 2 [Source:MGI Symbol	Acc:MGI:97618]"
ENSMUSG00000042790,501.7006516,-0.421941559,0.099235809,-4.251908294,2.12E-05,0.000393126,ring finger protein 214 [Source:MGI Symbol	Acc:MGI:2444451]
ENSMUSG00000021273,2616.98576,-0.310344451,0.072998046,-4.251407665,2.12E-05,0.000393591,farnesyl diphosphate farnesyl transferase 1 [Source:MGI Symbol	Acc:MGI:102706]
ENSMUSG00000056536,1927.407233,-0.416562259,0.097996216,-4.250799431,2.13E-05,0.000394246,"phosphatidylinositol glycan anchor biosynthesis, class N [Source:MGI Symbol	Acc:MGI:1351629]"
ENSMUSG00000027404,3528.862945,0.532946639,0.125441141,4.248579348,2.15E-05,0.000397754,small nuclear ribonucleoprotein B [Source:MGI Symbol	Acc:MGI:98342]
ENSMUSG00000068854,91.3327785,1.254809116,0.295372992,4.248218859,2.15E-05,0.000397976,"histone cluster 2, H2be [Source:MGI Symbol	Acc:MGI:2448415]"
ENSMUSG00000035754,1274.572892,0.485567819,0.114306646,4.247940413,2.16E-05,0.000398052,WD repeat domain 18 [Source:MGI Symbol	Acc:MGI:2158400]
ENSMUSG00000078652,1687.204718,0.325007119,0.076530213,4.246781859,2.17E-05,0.000399696,"proteaseome (prosome, macropain) activator subunit 3 (PA28 gamma, Ki) [Source:MGI Symbol	Acc:MGI:1096366]"
ENSMUSG00000027323,514.6180466,0.384524383,0.090589152,4.244706733,2.19E-05,0.00040299,RAD51 recombinase [Source:MGI Symbol	Acc:MGI:97890]
ENSMUSG00000021996,7159.225351,0.508080863,0.119707208,4.244363143,2.19E-05,0.000403162,esterase D/formylglutathione hydrolase [Source:MGI Symbol	Acc:MGI:95421]
ENSMUSG00000028889,303.3578382,0.758510953,0.178719496,4.244142198,2.19E-05,0.000403162,yrdC domain containing (E.coli) [Source:MGI Symbol	Acc:MGI:2387201]
ENSMUSG00000070319,1289.930402,0.47875868,0.112908425,4.240238767,2.23E-05,0.000409809,"eukaryotic translation initiation factor 3, subunit G [Source:MGI Symbol	Acc:MGI:1858258]"
ENSMUSG00000021913,129.1528595,-0.938702248,0.221398933,-4.239867985,2.24E-05,0.000410058,oxoglutarate dehydrogenase-like [Source:MGI Symbol	Acc:MGI:3616088]
ENSMUSG00000023456,9954.068281,0.324834277,0.076628802,4.239062447,2.24E-05,0.000411104,triosephosphate isomerase 1 [Source:MGI Symbol	Acc:MGI:98797]
ENSMUSG00000029762,1778.45017,0.357180185,0.084313285,4.236345269,2.27E-05,0.000415675,"aldo-keto reductase family 1, member B8 [Source:MGI Symbol	Acc:MGI:107673]"
ENSMUSG00000032059,355.6403814,0.539587863,0.127493172,4.232288313,2.31E-05,0.000422806,"asparagine-linked glycosylation 9 (alpha 1,2 mannosyltransferase) [Source:MGI Symbol	Acc:MGI:1924753]"
ENSMUSG00000037071,5667.866135,-0.420344927,0.099363681,-4.230367919,2.33E-05,0.00042599,stearoyl-Coenzyme A desaturase 1 [Source:MGI Symbol	Acc:MGI:98239]
ENSMUSG00000017428,1714.071788,0.304690748,0.072074307,4.227453013,2.36E-05,0.00043065,"proteasome (prosome, macropain) 26S subunit, non-ATPase, 11 [Source:MGI Symbol	Acc:MGI:1916327]"
ENSMUSG00000027628,625.3967443,0.455030899,0.107633877,4.227580666,2.36E-05,0.00043065,AAR2 splicing factor homolog [Source:MGI Symbol	Acc:MGI:1915545]
ENSMUSG00000004791,1116.300612,-0.465597778,0.110160744,-4.22653081,2.37E-05,0.000431438,placental growth factor [Source:MGI Symbol	Acc:MGI:105095]
ENSMUSG00000040749,159.1532303,0.814807065,0.192792469,4.226342802,2.38E-05,0.000431438,siah E3 ubiquitin protein ligase 1B [Source:MGI Symbol	Acc:MGI:108063]
ENSMUSG00000026578,62.36096,-1.303231137,0.308339695,-4.226608368,2.37E-05,0.000431438,coiled-coil domain containing 181 [Source:MGI Symbol	Acc:MGI:1922145]
ENSMUSG00000068015,1196.281045,-0.355453108,0.084148799,-4.224101971,2.40E-05,0.000435302,leucine-rich repeats and calponin homology (CH) domain containing 1 [Source:MGI Symbol	Acc:MGI:2443390]
ENSMUSG00000029377,152.2788191,0.99265674,0.235084349,4.222555623,2.42E-05,0.000437849,epiregulin [Source:MGI Symbol	Acc:MGI:107508]
ENSMUSG00000029070,7075.748755,-0.490237908,0.116154099,-4.220582075,2.44E-05,0.000440572,matrix-remodelling associated 8 [Source:MGI Symbol	Acc:MGI:1922011]
ENSMUSG00000031930,2435.578634,0.375109086,0.088874443,4.220663158,2.44E-05,0.000440572,WW domain containing E3 ubiquitin protein ligase 2 [Source:MGI Symbol	Acc:MGI:1914144]
ENSMUSG00000041774,87.52866388,1.239306512,0.293642358,4.22046234,2.44E-05,0.000440572,YdjC homolog (bacterial) [Source:MGI Symbol	Acc:MGI:1916351]
ENSMUSG00000050578,576.0758617,1.012902846,0.24005592,4.219445397,2.45E-05,0.00044211,matrix metallopeptidase 13 [Source:MGI Symbol	Acc:MGI:1340026]
ENSMUSG00000031875,2790.073511,-0.375754883,0.089081178,-4.218117587,2.46E-05,0.000444264,CKLF-like MARVEL transmembrane domain containing 3 [Source:MGI Symbol	Acc:MGI:2447162]
ENSMUSG00000017418,471.5155912,-0.719137121,0.17052273,-4.217250809,2.47E-05,0.000445518,ADP-ribosylation factor-like 5B [Source:MGI Symbol	Acc:MGI:1923119]
ENSMUSG00000051518,416.7986569,0.774255419,0.183701225,4.214753712,2.50E-05,0.000450015,ribosomal protein S19 binding protein 1 [Source:MGI Symbol	Acc:MGI:1913788]
ENSMUSG00000046865,1144.13007,0.47325965,0.112347189,4.212474324,2.53E-05,0.000454117,fibrillarin [Source:MGI Symbol	Acc:MGI:95486]
ENSMUSG00000027985,128.455131,-1.243007713,0.295101295,-4.212139131,2.53E-05,0.000454327,lymphoid enhancer binding factor 1 [Source:MGI Symbol	Acc:MGI:96770]
ENSMUSG00000015659,302.6915192,-0.662138309,0.1572218,-4.211491718,2.54E-05,0.000455166,serine active site containing 1 [Source:MGI Symbol	Acc:MGI:2447813]
ENSMUSG00000021427,4537.357196,0.27745008,0.065901375,4.21008029,2.55E-05,0.000457552,"signal sequence receptor, alpha [Source:MGI Symbol	Acc:MGI:105082]"
ENSMUSG00000019873,5928.748141,-0.522483167,0.124110861,-4.209810169,2.56E-05,0.000457633,receptor accessory protein 3 [Source:MGI Symbol	Acc:MGI:88930]
ENSMUSG00000097415,226.4357002,-0.87092704,0.206939159,-4.208613991,2.57E-05,0.000459594,expressed sequence AU020206 [Source:MGI Symbol	Acc:MGI:2142134]
ENSMUSG00000022721,900.2633311,0.406016122,0.096488837,4.20790774,2.58E-05,0.000460564,TRM2 tRNA methyltransferase 2A [Source:MGI Symbol	Acc:MGI:96270]
ENSMUSG00000039158,194.8054204,-0.920342514,0.21884788,-4.205398356,2.61E-05,0.000465231,AT-hook transcription factor [Source:MGI Symbol	Acc:MGI:2140340]
ENSMUSG00000021903,32.59495463,1.780246486,0.423411252,4.204532776,2.62E-05,0.000466542,polypeptide N-acetylgalactosaminyltransferase 15 [Source:MGI Symbol	Acc:MGI:1926004]
ENSMUSG00000045374,1172.847206,-0.555516974,0.132137742,-4.204074979,2.62E-05,0.000466726,WD repeat domain 81 [Source:MGI Symbol	Acc:MGI:2681828]
ENSMUSG00000048240,173.5026079,-0.923621396,0.219701404,-4.203984955,2.62E-05,0.000466726,"guanine nucleotide binding protein (G protein), gamma 7 [Source:MGI Symbol	Acc:MGI:95787]"
ENSMUSG00000030966,191.6235279,-0.763489034,0.18166641,-4.202697864,2.64E-05,0.00046844,tripartite motif-containing 21 [Source:MGI Symbol	Acc:MGI:106657]
ENSMUSG00000085456,35.78036164,-1.490444066,0.354623521,-4.20289117,2.64E-05,0.00046844,predicted gene 15398 [Source:MGI Symbol	Acc:MGI:3705254]
ENSMUSG00000040711,4326.49339,-0.475880069,0.113243676,-4.20226619,2.64E-05,0.000468861,SH3 and PX domains 2B [Source:MGI Symbol	Acc:MGI:2442062]
ENSMUSG00000035696,865.5910317,-0.437065604,0.10404824,-4.200605449,2.66E-05,0.000471838,ring finger protein 38 [Source:MGI Symbol	Acc:MGI:1920719]
ENSMUSG00000004698,122.2493272,-0.999977418,0.238186741,-4.19829171,2.69E-05,0.000476204,histone deacetylase 9 [Source:MGI Symbol	Acc:MGI:1931221]
ENSMUSG00000031821,507.9043214,0.66662759,0.158850458,4.196573299,2.71E-05,0.000479347,GINS complex subunit 2 (Psf2 homolog) [Source:MGI Symbol	Acc:MGI:1921019]
ENSMUSG00000021876,746.265854,0.478632586,0.114069529,4.195972317,2.72E-05,0.000480137,"ribonuclease, RNase A family 4 [Source:MGI Symbol	Acc:MGI:1926217]"
ENSMUSG00000039239,1829.91969,-0.500250062,0.119262946,-4.194513707,2.73E-05,0.000482752,"transforming growth factor, beta 2 [Source:MGI Symbol	Acc:MGI:98726]"
ENSMUSG00000060038,573.7049371,0.474937785,0.11327997,4.192601603,2.76E-05,0.000486352,deoxyhypusine synthase [Source:MGI Symbol	Acc:MGI:2683592]
ENSMUSG00000060459,278.1466181,-1.066610899,0.254422138,-4.192288092,2.76E-05,0.000486536,kininogen 2 [Source:MGI Symbol	Acc:MGI:3027157]
ENSMUSG00000027961,41.44345112,-1.578529055,0.376655852,-4.190905428,2.78E-05,0.000489021,leucine rich repeat containing 39 [Source:MGI Symbol	Acc:MGI:1924557]
ENSMUSG00000032850,133.3649587,-1.238644805,0.295688758,-4.189015545,2.80E-05,0.000492618,"ring finger protein, transmembrane 2 [Source:MGI Symbol	Acc:MGI:2442859]"
ENSMUSG00000027087,6140.094786,-0.509548491,0.121706204,-4.186709251,2.83E-05,0.000496896,integrin alpha V [Source:MGI Symbol	Acc:MGI:96608]
ENSMUSG00000015652,218.8556253,0.774864379,0.185082066,4.186598928,2.83E-05,0.000496896,six transmembrane epithelial antigen of the prostate 1 [Source:MGI Symbol	Acc:MGI:1917608]
ENSMUSG00000039910,5779.979704,0.630984557,0.15073222,4.186129254,2.84E-05,0.000497429,"Cbp/p300-interacting transactivator, with Glu/Asp-rich carboxy-terminal domain, 2 [Source:MGI Symbol	Acc:MGI:1306784]"
ENSMUSG00000039126,4581.643594,-0.59668856,0.142595128,-4.184494731,2.86E-05,0.000500522,prune homolog 2 [Source:MGI Symbol	Acc:MGI:1925004]
ENSMUSG00000028798,1985.223585,0.491204557,0.11741384,4.183532,2.87E-05,0.000502147,"eukaryotic translation initiation factor 3, subunit I [Source:MGI Symbol	Acc:MGI:1860763]"
ENSMUSG00000033502,208.737901,-0.705043702,0.168665325,-4.180134254,2.91E-05,0.000509203,CDC14 cell division cycle 14A [Source:MGI Symbol	Acc:MGI:2442676]
ENSMUSG00000006369,1418.372855,-0.773994065,0.185172826,-4.17984691,2.92E-05,0.00050934,fibulin 1 [Source:MGI Symbol	Acc:MGI:95487]
ENSMUSG00000051048,1072.716151,0.522274724,0.12496723,4.179293428,2.92E-05,0.000510075,"procollagen-proline, 2-oxoglutarate 4-dioxygenase (proline 4-hydroxylase), alpha polypeptide III [Source:MGI Symbol	Acc:MGI:2444049]"
ENSMUSG00000000740,17099.99462,0.488845846,0.117038657,4.176789604,2.96E-05,0.000515208,ribosomal protein L13 [Source:MGI Symbol	Acc:MGI:105922]
ENSMUSG00000071648,265.6969848,0.74922307,0.179451347,4.175076318,2.98E-05,0.000518106,rod outer segment membrane protein 1 [Source:MGI Symbol	Acc:MGI:97998]
ENSMUSG00000035513,156.8052448,-1.387295045,0.332281263,-4.17506251,2.98E-05,0.000518106,netrin G2 [Source:MGI Symbol	Acc:MGI:2159341]
ENSMUSG00000107086,9.939845872,5.786090188,1.386869392,4.172051255,3.02E-05,0.000524484,predicted gene 43808 [Source:MGI Symbol	Acc:MGI:5663945]
ENSMUSG00000033209,1972.844377,-0.758965003,0.182073048,-4.168464305,3.07E-05,0.000532278,tetratricopeptide repeat domain 28 [Source:MGI Symbol	Acc:MGI:2140873]
ENSMUSG00000068606,10.9358078,-6.482867647,1.555476132,-4.16777057,3.08E-05,0.000533374,predicted gene 4841 [Source:MGI Symbol	Acc:MGI:3643814]
ENSMUSG00000003813,1003.858649,0.509548023,0.122317046,4.165797321,3.10E-05,0.000537479,"RAD23 homolog A, nucleotide excision repair protein [Source:MGI Symbol	Acc:MGI:105126]"
ENSMUSG00000027276,286.5027497,-0.849995521,0.204086207,-4.164884691,3.12E-05,0.000539102,jagged 1 [Source:MGI Symbol	Acc:MGI:1095416]
ENSMUSG00000019820,5660.367287,-0.556523028,0.133646591,-4.164139341,3.13E-05,0.000540334,utrophin [Source:MGI Symbol	Acc:MGI:104631]
ENSMUSG00000067336,2871.628035,-0.662530976,0.159343229,-4.157885968,3.21E-05,0.000554791,"bone morphogenetic protein receptor, type II (serine/threonine kinase) [Source:MGI Symbol	Acc:MGI:1095407]"
ENSMUSG00000028434,76.58710038,-1.79676432,0.432249336,-4.156777511,3.23E-05,0.000556941,erythrocyte membrane protein band 4.1 like 4b [Source:MGI Symbol	Acc:MGI:1859149]
ENSMUSG00000007039,1261.041492,-0.590947119,0.142196115,-4.155859807,3.24E-05,0.000558633,dimethylarginine dimethylaminohydrolase 2 [Source:MGI Symbol	Acc:MGI:1859016]
ENSMUSG00000044022,103.15918,-1.150353301,0.276849032,-4.155164618,3.25E-05,0.000559786,protocadherin beta 21 [Source:MGI Symbol	Acc:MGI:2136759]
ENSMUSG00000022139,2966.311553,-0.494704068,0.119200271,-4.150192484,3.32E-05,0.000571526,muscleblind like splicing factor 2 [Source:MGI Symbol	Acc:MGI:2145597]
ENSMUSG00000030435,3174.57361,0.432179463,0.104235841,4.146169487,3.38E-05,0.000581087,U2 small nuclear ribonucleoprotein auxiliary factor (U2AF) 2 [Source:MGI Symbol	Acc:MGI:98886]
ENSMUSG00000040760,2062.895063,-0.421012785,0.101557638,-4.145555106,3.39E-05,0.000582079,"adaptor protein, phosphotyrosine interaction, PH domain and leucine zipper containing 1 [Source:MGI Symbol	Acc:MGI:1920243]"
ENSMUSG00000027618,735.2853501,0.40232604,0.097069064,4.144740069,3.40E-05,0.000583583,nitrogen fixation gene 1 (S. cerevisiae) [Source:MGI Symbol	Acc:MGI:1316706]
ENSMUSG00000022571,724.617034,0.554604773,0.133824034,4.144283778,3.41E-05,0.000584176,pyrroline-5-carboxylate reductase-like [Source:MGI Symbol	Acc:MGI:1913444]
ENSMUSG00000040713,1027.057051,-0.41751703,0.100809352,-4.141649786,3.45E-05,0.000590041,cellular repressor of E1A-stimulated genes 1 [Source:MGI Symbol	Acc:MGI:1344382]
ENSMUSG00000032841,86.51028722,-1.541095926,0.372106323,-4.141547271,3.45E-05,0.000590041,proline rich 5 like [Source:MGI Symbol	Acc:MGI:1919696]
ENSMUSG00000001663,1857.316316,-0.653633029,0.157883469,-4.139971284,3.47E-05,0.000592956,"glutathione S-transferase, theta 1 [Source:MGI Symbol	Acc:MGI:107379]"
ENSMUSG00000024055,181.7494789,-0.79284716,0.191505793,-4.140068818,3.47E-05,0.000592956,"cytochrome P450, family 4, subfamily f, polypeptide 13 [Source:MGI Symbol	Acc:MGI:2158641]"
ENSMUSG00000003868,854.7174522,0.475582001,0.114883832,4.139677396,3.48E-05,0.00059314,RuvB-like protein 2 [Source:MGI Symbol	Acc:MGI:1342299]
ENSMUSG00000026471,681.6207518,-0.430894579,0.104135125,-4.137840904,3.51E-05,0.000597327,"major histocompatibility complex, class I-related [Source:MGI Symbol	Acc:MGI:1195463]"
ENSMUSG00000052423,460.3710112,-0.683837923,0.165277934,-4.137502846,3.51E-05,0.000597628,"UDP-Gal:betaGlcNAc beta 1,4-galactosyltransferase, polypeptide 3 [Source:MGI Symbol	Acc:MGI:1928767]"
ENSMUSG00000019810,1246.013002,-0.405314731,0.097972696,-4.137017209,3.52E-05,0.000598315,"fucosidase, alpha-L- 2, plasma [Source:MGI Symbol	Acc:MGI:1914098]"
ENSMUSG00000024912,949.4495508,0.550471847,0.133087569,4.136162762,3.53E-05,0.000599965,fos-like antigen 1 [Source:MGI Symbol	Acc:MGI:107179]
ENSMUSG00000021819,4190.440818,-0.514115976,0.124388856,-4.133135341,3.58E-05,0.00060734,zinc finger SWIM-type containing 8 [Source:MGI Symbol	Acc:MGI:1919156]
ENSMUSG00000009733,842.6606047,-0.394526372,0.095471268,-4.132409485,3.59E-05,0.000608674,transcription factor CP2 [Source:MGI Symbol	Acc:MGI:98509]
ENSMUSG00000020009,1722.615913,-0.334087642,0.080852544,-4.132060982,3.60E-05,0.00060901,interferon gamma receptor 1 [Source:MGI Symbol	Acc:MGI:107655]
ENSMUSG00000039960,168.8005376,0.945203181,0.22877739,4.131541067,3.60E-05,0.000609802,ras homolog family member U [Source:MGI Symbol	Acc:MGI:1916831]
ENSMUSG00000032966,7330.259288,0.268285988,0.065020978,4.1261451,3.69E-05,0.00062368,FK506 binding protein 1a [Source:MGI Symbol	Acc:MGI:95541]
ENSMUSG00000096740,151.9749064,0.813775824,0.197368856,4.123121753,3.74E-05,0.000631319,LBH domain containing 1 [Source:MGI Symbol	Acc:MGI:5516029]
ENSMUSG00000029363,450.0591828,0.481041077,0.116682088,4.122664283,3.75E-05,0.000631968,replication factor C (activator 1) 5 [Source:MGI Symbol	Acc:MGI:1919401]
ENSMUSG00000025871,1722.7704,0.291339422,0.07068557,4.12162512,3.76E-05,0.000634217,RIKEN cDNA 4833439L19 gene [Source:MGI Symbol	Acc:MGI:1921162]
ENSMUSG00000037503,4716.888876,-0.258561691,0.062742375,-4.121005768,3.77E-05,0.000635316,"family with sequence similarity 168, member B [Source:MGI Symbol	Acc:MGI:2448487]"
ENSMUSG00000020432,1268.380611,-0.559411769,0.135778903,-4.120019803,3.79E-05,0.00063743,transcobalamin 2 [Source:MGI Symbol	Acc:MGI:98534]
ENSMUSG00000041308,2874.625065,-0.423236246,0.102738059,-4.119566307,3.80E-05,0.000638075,"syntrophin, basic 2 [Source:MGI Symbol	Acc:MGI:101771]"
ENSMUSG00000027883,1528.739396,-0.28793375,0.069985663,-4.114181955,3.89E-05,0.000652527,"G-protein signalling modulator 2 (AGS3-like, C. elegans) [Source:MGI Symbol	Acc:MGI:1923373]"
ENSMUSG00000003873,1643.359254,0.459157492,0.111620236,4.113568549,3.90E-05,0.00065364,BCL2-associated X protein [Source:MGI Symbol	Acc:MGI:99702]
ENSMUSG00000018821,704.201646,0.633152117,0.154147168,4.107452144,4.00E-05,0.000670547,arginine vasopressin-induced 1 [Source:MGI Symbol	Acc:MGI:1916784]
ENSMUSG00000004508,311.472338,-0.565425145,0.137694626,-4.106370457,4.02E-05,0.000673052,growth factor receptor bound protein 2-associated protein 2 [Source:MGI Symbol	Acc:MGI:1333854]
ENSMUSG00000027589,1343.140969,-0.463966,0.113181796,-4.099298779,4.14E-05,0.000693288,protein-L-isoaspartate (D-aspartate) O-methyltransferase domain containing 2 [Source:MGI Symbol	Acc:MGI:1923927]
ENSMUSG00000005148,94.40406224,1.086709841,0.265206865,4.097593184,4.17E-05,0.000697751,Kruppel-like factor 5 [Source:MGI Symbol	Acc:MGI:1338056]
ENSMUSG00000047409,833.1414071,-0.504384453,0.123158657,-4.095403953,4.21E-05,0.000703709,"CTD (carboxy-terminal domain, RNA polymerase II, polypeptide A) small phosphatase-like [Source:MGI Symbol	Acc:MGI:1916524]"
ENSMUSG00000024953,4278.777345,0.632772835,0.15462989,4.092176724,4.27E-05,0.000712224,peroxiredoxin 5 [Source:MGI Symbol	Acc:MGI:1859821]
ENSMUSG00000027499,459.8446908,0.74373725,0.18174338,4.092238455,4.27E-05,0.000712224,"protein kinase inhibitor, alpha [Source:MGI Symbol	Acc:MGI:104747]"
ENSMUSG00000025969,10130.86804,-0.389877906,0.095325905,-4.089947079,4.31E-05,0.000718312,neuropilin 2 [Source:MGI Symbol	Acc:MGI:1100492]
ENSMUSG00000030082,5205.840972,0.324706755,0.079394988,4.089763886,4.32E-05,0.000718312,Sec61 alpha 1 subunit (S. cerevisiae) [Source:MGI Symbol	Acc:MGI:1858417]
ENSMUSG00000054509,997.8394083,-0.60728013,0.148692372,-4.084137755,4.42E-05,0.000735242,"poly (ADP-ribose) polymerase family, member 4 [Source:MGI Symbol	Acc:MGI:2685589]"
ENSMUSG00000028364,3398.099775,-0.584415263,0.143123593,-4.083290902,4.44E-05,0.00073723,tenascin C [Source:MGI Symbol	Acc:MGI:101922]
ENSMUSG00000024087,8629.780293,-0.374077983,0.091630063,-4.082480896,4.46E-05,0.000739108,"cytochrome P450, family 1, subfamily b, polypeptide 1 [Source:MGI Symbol	Acc:MGI:88590]"
ENSMUSG00000020218,142.1891206,1.261760504,0.309094758,4.082115499,4.46E-05,0.000739573,Wnt inhibitory factor 1 [Source:MGI Symbol	Acc:MGI:1344332]
ENSMUSG00000015668,853.2170008,0.394305978,0.096631369,4.080517356,4.49E-05,0.000743976,PDZ domain containing 11 [Source:MGI Symbol	Acc:MGI:1919871]
ENSMUSG00000078495,321.9000261,-0.852456389,0.208976118,-4.079204826,4.52E-05,0.000747484,zinc finger protein 984 [Source:MGI Symbol	Acc:MGI:3651978]
ENSMUSG00000003518,319.4387736,0.535783091,0.131388075,4.077866963,4.55E-05,0.000751091,dual specificity phosphatase 3 (vaccinia virus phosphatase VH1-related) [Source:MGI Symbol	Acc:MGI:1919599]
ENSMUSG00000001100,1393.736105,0.351936853,0.086321737,4.077036266,4.56E-05,0.00075307,"polymerase (DNA-directed), delta interacting protein 2 [Source:MGI Symbol	Acc:MGI:1915061]"
ENSMUSG00000039205,1151.769013,-0.416809923,0.102271279,-4.075532523,4.59E-05,0.000757243,CDKN1A interacting zinc finger protein 1 [Source:MGI Symbol	Acc:MGI:1920234]
ENSMUSG00000021390,9562.634427,0.574088631,0.140872018,4.075249574,4.60E-05,0.000757454,osteoglycin [Source:MGI Symbol	Acc:MGI:109278]
ENSMUSG00000031298,424.4901023,0.557211165,0.136754628,4.074532417,4.61E-05,0.00075908,adhesion G protein-coupled receptor G2 [Source:MGI Symbol	Acc:MGI:2446854]
ENSMUSG00000063801,708.4761358,0.399079587,0.097989158,4.072691256,4.65E-05,0.000764392,"adaptor-related protein complex 3, sigma 2 subunit [Source:MGI Symbol	Acc:MGI:1337060]"
ENSMUSG00000109324,2453.352507,0.448967105,0.110285732,4.070944607,4.68E-05,0.000769427,protein arginine N-methyltransferase 1 [Source:MGI Symbol	Acc:MGI:107846]
ENSMUSG00000017176,686.3187731,0.541346581,0.133118664,4.066646736,4.77E-05,0.000783017,"5'-nucleotidase, cytosolic IIIB [Source:MGI Symbol	Acc:MGI:1915356]"
ENSMUSG00000035051,825.203854,-0.433957327,0.10673773,-4.065641316,4.79E-05,0.000784935,DEAH (Asp-Glu-Ala-Asp/His) box polypeptide 57 [Source:MGI Symbol	Acc:MGI:2147067]
ENSMUSG00000001786,405.2153242,-0.488405438,0.120124483,-4.065827608,4.79E-05,0.000784935,F-box protein 7 [Source:MGI Symbol	Acc:MGI:1917004]
ENSMUSG00000025228,4840.20101,0.252724622,0.062255996,4.059442272,4.92E-05,0.000804566,"ARP1 actin-related protein 1A, centractin alpha [Source:MGI Symbol	Acc:MGI:1858964]"
ENSMUSG00000097769,200.2325196,0.952881203,0.234727276,4.059524828,4.92E-05,0.000804566,small nucleolar RNA host gene 4 [Source:MGI Symbol	Acc:MGI:4937091]
ENSMUSG00000027896,255.7089642,-0.690542136,0.170153437,-4.058349608,4.94E-05,0.000807588,"solute carrier family 16 (monocarboxylic acid transporters), member 4 [Source:MGI Symbol	Acc:MGI:2385183]"
ENSMUSG00000029207,1955.878009,-0.543245047,0.133917227,-4.056573312,4.98E-05,0.000812996,"amyloid beta (A4) precursor protein-binding, family B, member 2 [Source:MGI Symbol	Acc:MGI:108405]"
ENSMUSG00000028864,2386.351838,-0.521196102,0.1285115,-4.055637829,5.00E-05,0.000814744,hepatocyte growth factor [Source:MGI Symbol	Acc:MGI:96079]
ENSMUSG00000031314,2274.644974,-0.471878786,0.116350597,-4.055662781,5.00E-05,0.000814744,TATA-box binding protein associated factor 1 [Source:MGI Symbol	Acc:MGI:1336878]
ENSMUSG00000027613,1451.989488,0.620048532,0.153061416,4.050978687,5.10E-05,0.000830371,eukaryotic translation initiation factor 6 [Source:MGI Symbol	Acc:MGI:1196288]
ENSMUSG00000025515,27.9785162,-2.267926823,0.559916311,-4.050474646,5.11E-05,0.000831392,mucin 2 [Source:MGI Symbol	Acc:MGI:1339364]
ENSMUSG00000043421,221.1105076,0.837092535,0.206744767,4.048917634,5.15E-05,0.000836168,hypoxia inducible lipid droplet associated [Source:MGI Symbol	Acc:MGI:1916823]
ENSMUSG00000028664,285.211115,-1.052332364,0.260317069,-4.042502357,5.29E-05,0.000858592,Eph receptor B2 [Source:MGI Symbol	Acc:MGI:99611]
ENSMUSG00000030029,821.798355,0.46837298,0.115900267,4.041172569,5.32E-05,0.000861885,leucine-rich repeats and immunoglobulin-like domains 1 [Source:MGI Symbol	Acc:MGI:107935]
ENSMUSG00000022686,4.89158134,6.093003233,1.507663353,4.041355267,5.31E-05,0.000861885,"UDP-GlcNAc:betaGal beta-1,3-N-acetylglucosaminyltransferase 5 [Source:MGI Symbol	Acc:MGI:2137302]"
ENSMUSG00000074811,458.1787447,0.57745371,0.142909685,4.040689813,5.33E-05,0.000862866,"HPS6, biogenesis of lysosomal organelles complex 2 subunit 3 [Source:MGI Symbol	Acc:MGI:2181763]"
ENSMUSG00000018648,166.7642095,0.996625877,0.246777853,4.038554781,5.38E-05,0.000869955,dual specificity phosphatase 14 [Source:MGI Symbol	Acc:MGI:1927168]
ENSMUSG00000005069,1447.79601,0.400183269,0.099109656,4.037782848,5.40E-05,0.000872019,peroxisomal biogenesis factor 5 [Source:MGI Symbol	Acc:MGI:1098808]
ENSMUSG00000021340,31.86958203,-2.230373131,0.552518906,-4.036736316,5.42E-05,0.000875112,glycosylphosphatidylinositol specific phospholipase D1 [Source:MGI Symbol	Acc:MGI:106604]
ENSMUSG00000041229,638.440719,-0.633106517,0.15685561,-4.036237634,5.43E-05,0.000876169,PHD finger protein 8 [Source:MGI Symbol	Acc:MGI:2444341]
ENSMUSG00000020021,459.1909915,-0.690904705,0.171195284,-4.035769493,5.44E-05,0.000877113,"FYVE, RhoGEF and PH domain containing 6 [Source:MGI Symbol	Acc:MGI:1261419]"
ENSMUSG00000074802,1080.27721,-0.565171064,0.140068033,-4.034975381,5.46E-05,0.000879279,growth arrest-specific 2 like 3 [Source:MGI Symbol	Acc:MGI:1918780]
ENSMUSG00000000399,1381.694964,0.369081421,0.091477659,4.034661868,5.47E-05,0.000879648,NADH:ubiquinone oxidoreductase subunit A9 [Source:MGI Symbol	Acc:MGI:1913358]
ENSMUSG00000030881,825.8753806,0.476410975,0.118092374,4.034223025,5.48E-05,0.000880488,ADP-ribosylation factor interacting protein 2 [Source:MGI Symbol	Acc:MGI:1924182]
ENSMUSG00000063018,14.63858783,2.781281764,0.690103058,4.030241183,5.57E-05,0.00089472,RIKEN cDNA 2010204K13 gene [Source:MGI Symbol	Acc:MGI:1922859]
ENSMUSG00000045657,131.0123666,-1.604737027,0.398230087,-4.029672999,5.59E-05,0.000896067,protocadherin beta 10 [Source:MGI Symbol	Acc:MGI:2136745]
ENSMUSG00000035521,671.5576818,-0.516567273,0.12821974,-4.028765574,5.61E-05,0.000898712,"N-acetylglucosamine-1-phosphotransferase, gamma subunit [Source:MGI Symbol	Acc:MGI:2147006]"
ENSMUSG00000004383,1313.43729,-0.473063156,0.117430315,-4.028458532,5.61E-05,0.000899067,LARGE xylosyl- and glucuronyltransferase 1 [Source:MGI Symbol	Acc:MGI:1342270]
ENSMUSG00000006005,4756.5724,-0.497250897,0.123522217,-4.025598856,5.68E-05,0.000909236,"translocated promoter region, nuclear basket protein [Source:MGI Symbol	Acc:MGI:1922066]"
ENSMUSG00000022957,2814.544911,-0.363444672,0.090309944,-4.02441476,5.71E-05,0.000912992,intersectin 1 (SH3 domain protein 1A) [Source:MGI Symbol	Acc:MGI:1338069]
ENSMUSG00000055762,4180.628716,0.356365252,0.088607825,4.021825962,5.77E-05,0.000922249,eukaryotic translation elongation factor 1 delta (guanine nucleotide exchange protein) [Source:MGI Symbol	Acc:MGI:1913906]
ENSMUSG00000030830,123.8153619,-1.121680668,0.278974821,-4.020723675,5.80E-05,0.000925734,integrin alpha L [Source:MGI Symbol	Acc:MGI:96606]
ENSMUSG00000017760,5500.775573,-0.370836894,0.092267001,-4.019171452,5.84E-05,0.000931009,cathepsin A [Source:MGI Symbol	Acc:MGI:97748]
ENSMUSG00000035954,942.1726152,-0.555666722,0.138268166,-4.018761073,5.85E-05,0.000931787,dedicator of cytokinesis 4 [Source:MGI Symbol	Acc:MGI:1918006]
ENSMUSG00000056124,918.8193674,-0.517760037,0.128899364,-4.016777287,5.90E-05,0.000938812,"UDP-Gal:betaGlcNAc beta 1,4-galactosyltransferase, polypeptide 6 [Source:MGI Symbol	Acc:MGI:1928380]"
ENSMUSG00000040327,350.6948109,-0.707063757,0.176037775,-4.016545644,5.91E-05,0.000938885,cullin 9 [Source:MGI Symbol	Acc:MGI:1925559]
ENSMUSG00000020070,844.888805,-0.483023856,0.120285899,-4.015631585,5.93E-05,0.00094168,RUN and FYVE domain-containing 2 [Source:MGI Symbol	Acc:MGI:1917682]
ENSMUSG00000026604,2405.863665,-0.432664631,0.107821554,-4.012784222,6.00E-05,0.000951397,"protein tyrosine phosphatase, non-receptor type 14 [Source:MGI Symbol	Acc:MGI:102467]"
ENSMUSG00000097124,69.83882369,-1.424125733,0.354887463,-4.012893895,6.00E-05,0.000951397,RIKEN cDNA A530020G20 gene [Source:MGI Symbol	Acc:MGI:2442825]
ENSMUSG00000027797,3771.033336,-0.419473784,0.104559358,-4.011824402,6.03E-05,0.000954413,doublecortin-like kinase 1 [Source:MGI Symbol	Acc:MGI:1330861]
ENSMUSG00000034274,815.6666619,0.351932598,0.08774266,4.010963401,6.05E-05,0.000955319,THO complex 5 [Source:MGI Symbol	Acc:MGI:1351333]
ENSMUSG00000050530,638.0873218,0.521092364,0.129916061,4.010992639,6.05E-05,0.000955319,"family with sequence similarity 171, member A1 [Source:MGI Symbol	Acc:MGI:2442917]"
ENSMUSG00000105096,51.94751023,-5.914156235,1.474391937,-4.01125107,6.04E-05,0.000955319,guanylate-binding protein 10 [Source:MGI Symbol	Acc:MGI:4359647]
ENSMUSG00000030062,5043.663175,0.292893742,0.073069918,4.008403852,6.11E-05,0.000964863,ribophorin I [Source:MGI Symbol	Acc:MGI:98084]
ENSMUSG00000038845,1708.273642,0.379198749,0.094620776,4.007563311,6.13E-05,0.000967434,prohibitin [Source:MGI Symbol	Acc:MGI:97572]
ENSMUSG00000024002,2617.242306,-0.508746496,0.126999652,-4.00588889,6.18E-05,0.00097257,bromodomain containing 4 [Source:MGI Symbol	Acc:MGI:1888520]
ENSMUSG00000032329,838.0018204,-0.354723556,0.088545853,-4.006100143,6.17E-05,0.00097257,high mobility group 20A [Source:MGI Symbol	Acc:MGI:1914117]
ENSMUSG00000061175,718.4608877,-0.501524928,0.125211139,-4.005433781,6.19E-05,0.000973573,folliculin interacting protein 2 [Source:MGI Symbol	Acc:MGI:2683054]
ENSMUSG00000063856,5614.571586,0.458232165,0.114449807,4.003782748,6.23E-05,0.000978922,glutathione peroxidase 1 [Source:MGI Symbol	Acc:MGI:104887]
ENSMUSG00000017002,74.53833812,1.388300784,0.346753081,4.003715789,6.24E-05,0.000978922,secretory leukocyte peptidase inhibitor [Source:MGI Symbol	Acc:MGI:109297]
ENSMUSG00000016493,58.96032592,-1.63488267,0.408560668,-4.001566467,6.29E-05,0.000986977,"CD46 antigen, complement regulatory protein [Source:MGI Symbol	Acc:MGI:1203290]"
ENSMUSG00000019998,3482.146386,-0.314997216,0.078741384,-4.000402337,6.32E-05,0.000990079,syntaxin 7 [Source:MGI Symbol	Acc:MGI:1858210]
ENSMUSG00000031691,2114.408566,0.255313308,0.063820094,4.000515988,6.32E-05,0.000990079,"transportin 2 (importin 3, karyopherin beta 2b) [Source:MGI Symbol	Acc:MGI:2384849]"
ENSMUSG00000075000,757.7346919,-0.416033422,0.10400708,-4.000049059,6.33E-05,0.000990676,nuclear receptor binding factor 2 [Source:MGI Symbol	Acc:MGI:1354950]
ENSMUSG00000001507,2032.653589,0.569444947,0.142484331,3.996544343,6.43E-05,0.001004557,integrin alpha 3 [Source:MGI Symbol	Acc:MGI:96602]
ENSMUSG00000031103,906.5009058,-0.527209252,0.131939261,-3.99584816,6.45E-05,0.00100662,E74-like factor 4 (ets domain transcription factor) [Source:MGI Symbol	Acc:MGI:1928377]
ENSMUSG00000035049,503.0020086,0.519012601,0.130027286,3.991566823,6.56E-05,0.001024061,ribosomal RNA processing 12 homolog (S. cerevisiae) [Source:MGI Symbol	Acc:MGI:2147437]
ENSMUSG00000025156,1909.179277,0.332120339,0.083251274,3.989372443,6.62E-05,0.001031749,G protein pathway suppressor 1 [Source:MGI Symbol	Acc:MGI:2384801]
ENSMUSG00000001707,373.7817667,0.661061253,0.165702801,3.989439225,6.62E-05,0.001031749,eukaryotic translation elongation factor 1 epsilon 1 [Source:MGI Symbol	Acc:MGI:1913393]
ENSMUSG00000035284,1433.352161,-0.571177138,0.143196731,-3.988758214,6.64E-05,0.001033508,vacuolar protein sorting 13C [Source:MGI Symbol	Acc:MGI:2444207]
ENSMUSG00000056515,5144.256417,-0.272419289,0.068308515,-3.988072166,6.66E-05,0.001035584,"RAB31, member RAS oncogene family [Source:MGI Symbol	Acc:MGI:1914603]"
ENSMUSG00000044976,98.93060581,0.95645376,0.240112081,3.983363745,6.79E-05,0.001054462,WD repeat domain 72 [Source:MGI Symbol	Acc:MGI:3583957]
ENSMUSG00000078350,91.85709438,-1.448209535,0.363558096,-3.983433598,6.79E-05,0.001054462,small integral membrane protein 1 [Source:MGI Symbol	Acc:MGI:1916109]
ENSMUSG00000020372,18889.52921,0.414536569,0.104105709,3.981881223,6.84E-05,0.001060127,receptor for activated C kinase 1 [Source:MGI Symbol	Acc:MGI:101849]
ENSMUSG00000030116,606.984219,-0.581513438,0.146069133,-3.981083653,6.86E-05,0.001062754,microfibrillar associated protein 5 [Source:MGI Symbol	Acc:MGI:1354387]
ENSMUSG00000020841,2214.413611,-0.496107089,0.124699107,-3.978433375,6.94E-05,0.001072777,carboxypeptidase D [Source:MGI Symbol	Acc:MGI:107265]
ENSMUSG00000108181,90.53304376,-1.121701819,0.281944899,-3.97844338,6.94E-05,0.001072777,RIKEN cDNA C030015A19 gene [Source:MGI Symbol	Acc:MGI:1924668]
ENSMUSG00000031916,764.7324897,0.465662313,0.117054216,3.978176332,6.94E-05,0.001072994,component of oligomeric golgi complex 8 [Source:MGI Symbol	Acc:MGI:2142885]
ENSMUSG00000074364,12737.40111,0.444366956,0.11183739,3.973330886,7.09E-05,0.001094105,EH-domain containing 2 [Source:MGI Symbol	Acc:MGI:2154274]
ENSMUSG00000023075,1035.005205,0.383564616,0.096551904,3.97262614,7.11E-05,0.001096386,akirin 1 [Source:MGI Symbol	Acc:MGI:1915300]
ENSMUSG00000015290,939.1628741,0.510191188,0.128512347,3.969977978,7.19E-05,0.001107672,ubiquitin-like 4A [Source:MGI Symbol	Acc:MGI:95049]
ENSMUSG00000073234,23.47017208,1.974493272,0.497623495,3.967845759,7.25E-05,0.001116647,predicted gene 8773 [Source:MGI Symbol	Acc:MGI:3646213]
ENSMUSG00000028792,1259.769418,0.419982883,0.105852845,3.967610732,7.26E-05,0.001116771,adenylate kinase 2 [Source:MGI Symbol	Acc:MGI:87978]
ENSMUSG00000046532,10.95789617,-6.185772394,1.559195223,-3.967285369,7.27E-05,0.001117319,androgen receptor [Source:MGI Symbol	Acc:MGI:88064]
ENSMUSG00000005102,1257.910609,-0.322867955,0.081393312,-3.966762712,7.29E-05,0.001117816,eukaryotic translation initiation factor 2 alpha kinase 4 [Source:MGI Symbol	Acc:MGI:1353427]
ENSMUSG00000086233,90.53410858,0.936183277,0.236000693,3.966866652,7.28E-05,0.001117816,predicted gene 11816 [Source:MGI Symbol	Acc:MGI:3650294]
ENSMUSG00000031004,4657.834227,-0.491190085,0.123837208,-3.966417633,7.30E-05,0.001118459,antigen identified by monoclonal antibody Ki 67 [Source:MGI Symbol	Acc:MGI:106035]
ENSMUSG00000025239,1254.44845,0.352533213,0.088904263,3.965312801,7.33E-05,0.001122674,LIM domains containing 1 [Source:MGI Symbol	Acc:MGI:1352502]
ENSMUSG00000058569,2143.053569,0.6048019,0.152563842,3.964254514,7.36E-05,0.001125704,transmembrane p24 trafficking protein 9 [Source:MGI Symbol	Acc:MGI:1914761]
ENSMUSG00000058706,847.2911836,-0.370439478,0.093441039,-3.964419524,7.36E-05,0.001125704,RIKEN cDNA 0610030E20 gene [Source:MGI Symbol	Acc:MGI:1915614]
ENSMUSG00000009293,1080.01432,0.389677221,0.098318113,3.963432666,7.39E-05,0.001128607,ubiquitin-conjugating enzyme E2G 2 [Source:MGI Symbol	Acc:MGI:1343188]
ENSMUSG00000025608,31.20379301,1.546237881,0.390380477,3.960848383,7.47E-05,0.001139903,podocalyxin-like [Source:MGI Symbol	Acc:MGI:1351317]
ENSMUSG00000038429,4517.201889,0.25316139,0.063922199,3.960461231,7.48E-05,0.001140762,ubiquitin specific peptidase 5 (isopeptidase T) [Source:MGI Symbol	Acc:MGI:1347343]
ENSMUSG00000108414,1205.984308,0.749753866,0.189352833,3.95955981,7.51E-05,0.001144084,small nucleolar RNA host gene 1 [Source:MGI Symbol	Acc:MGI:3763743]
ENSMUSG00000058546,6936.26348,0.431628735,0.109065835,3.957506364,7.57E-05,0.001152962,ribosomal protein L23A [Source:MGI Symbol	Acc:MGI:3040672]
ENSMUSG00000064145,929.9139292,0.378182224,0.095572167,3.957033059,7.59E-05,0.001153251,ariadne RBR E3 ubiquitin protein ligase 2 [Source:MGI Symbol	Acc:MGI:1344361]
ENSMUSG00000061458,765.77588,0.49935546,0.126189615,3.957183482,7.58E-05,0.001153251,nucleolar protein 10 [Source:MGI Symbol	Acc:MGI:2684913]
ENSMUSG00000007659,842.2369121,0.416260779,0.105216149,3.956244189,7.61E-05,0.001156065,BCL2-like 1 [Source:MGI Symbol	Acc:MGI:88139]
ENSMUSG00000030801,259.2056168,0.616620064,0.155884416,3.95562352,7.63E-05,0.00115807,K(lysine) acetyltransferase 8 [Source:MGI Symbol	Acc:MGI:1915023]
ENSMUSG00000027035,1863.395237,-0.439177185,0.111068178,-3.954122526,7.68E-05,0.001164359,ceramide synthase 6 [Source:MGI Symbol	Acc:MGI:2442564]
ENSMUSG00000082292,30.18187843,-2.272028168,0.574987704,-3.951437832,7.77E-05,0.001176487,predicted gene 12250 [Source:MGI Symbol	Acc:MGI:3649299]
ENSMUSG00000021244,1802.112319,-0.432005016,0.109352899,-3.950558405,7.80E-05,0.001179802,YLP motif containing 1 [Source:MGI Symbol	Acc:MGI:1926195]
ENSMUSG00000015176,2014.569061,0.316444663,0.080130857,3.9490987,7.84E-05,0.001185998,nucleolar and coiled-body phosphoprotein 1 [Source:MGI Symbol	Acc:MGI:1918019]
ENSMUSG00000031883,5.871789899,5.847975811,1.481137193,3.948301237,7.87E-05,0.001188933,carbonic anhydrase 7 [Source:MGI Symbol	Acc:MGI:103100]
ENSMUSG00000103906,121.9330334,1.095721039,0.277535936,3.948033016,7.88E-05,0.001189244,tigger transposable element derived 5 [Source:MGI Symbol	Acc:MGI:2145902]
ENSMUSG00000030806,18.22978733,-2.960978962,0.75012218,-3.947328902,7.90E-05,0.001191723,syntaxin 1B [Source:MGI Symbol	Acc:MGI:1930705]
ENSMUSG00000019433,1518.505981,0.515420968,0.130634022,3.94553394,7.96E-05,0.001199657,"GIPC PDZ domain containing family, member 1 [Source:MGI Symbol	Acc:MGI:1926252]"
ENSMUSG00000105699,102.6085569,-0.936039606,0.237350888,-3.94369541,8.02E-05,0.001207861,predicted gene 43703 [Source:MGI Symbol	Acc:MGI:5663840]
ENSMUSG00000024777,1106.752511,0.422446095,0.107165644,3.941991841,8.08E-05,0.001212516,"protein phosphatase 2, regulatory subunit B', beta [Source:MGI Symbol	Acc:MGI:2388480]"
ENSMUSG00000040688,710.8396359,0.418624693,0.106197265,3.941953635,8.08E-05,0.001212516,transducin (beta)-like 3 [Source:MGI Symbol	Acc:MGI:2384863]
ENSMUSG00000025648,407.1269535,0.645300542,0.163697095,3.942040282,8.08E-05,0.001212516,"6-phosphofructo-2-kinase/fructose-2,6-biphosphatase 4 [Source:MGI Symbol	Acc:MGI:2687284]"
ENSMUSG00000071757,418.9835524,-0.610819058,0.154934962,-3.942422344,8.07E-05,0.001212516,zinc fingers and homeoboxes 2 [Source:MGI Symbol	Acc:MGI:2683087]
ENSMUSG00000032401,376.740986,-0.475059876,0.120524354,-3.941608989,8.09E-05,0.001213225,lactase-like [Source:MGI Symbol	Acc:MGI:2183549]
ENSMUSG00000028698,1319.425499,-0.445834335,0.113140462,-3.940538392,8.13E-05,0.001217614,phosphoinositide-3-kinase regulatory subunit 3 [Source:MGI Symbol	Acc:MGI:109277]
ENSMUSG00000001829,696.8374041,0.443303909,0.112516182,3.93991248,8.15E-05,0.001219595,ClpB caseinolytic peptidase B [Source:MGI Symbol	Acc:MGI:1100517]
ENSMUSG00000027378,564.2124377,0.432019991,0.109656974,3.939740222,8.16E-05,0.001219595,nephronophthisis 1 (juvenile) homolog (human) [Source:MGI Symbol	Acc:MGI:1858233]
ENSMUSG00000056014,134.0439925,-0.838728554,0.213017957,-3.93736081,8.24E-05,0.001230701,RIKEN cDNA A430033K04 gene [Source:MGI Symbol	Acc:MGI:3583896]
ENSMUSG00000021200,19.31805192,-6.488933146,1.648939199,-3.935216744,8.31E-05,0.001240686,ankyrin repeat and SOCS box-containing 2 [Source:MGI Symbol	Acc:MGI:1929743]
ENSMUSG00000032410,1248.12057,-0.524151231,0.133222264,-3.934411667,8.34E-05,0.001243796,5'-3' exoribonuclease 1 [Source:MGI Symbol	Acc:MGI:891964]
ENSMUSG00000113722,30.9307288,1.755454029,0.446371867,3.932716549,8.40E-05,0.001251541,small nucleolar RNA host gene 10 [Source:MGI Symbol	Acc:MGI:1916684]
ENSMUSG00000040328,83.19933636,-1.057340127,0.268890451,-3.932233828,8.42E-05,0.001252996,olfactory receptor 56 [Source:MGI Symbol	Acc:MGI:1333785]
ENSMUSG00000067780,3892.216947,0.733987438,0.186818643,3.928876828,8.53E-05,0.001269539,peptidase inhibitor 15 [Source:MGI Symbol	Acc:MGI:1934659]
ENSMUSG00000000384,707.5297723,0.44278592,0.112740185,3.927489748,8.58E-05,0.001274724,transforming growth factor beta regulated gene 4 [Source:MGI Symbol	Acc:MGI:1100868]
ENSMUSG00000026452,13.76404209,-2.64307934,0.672947566,-3.927615574,8.58E-05,0.001274724,synaptotagmin II [Source:MGI Symbol	Acc:MGI:99666]
ENSMUSG00000024589,892.8915878,-0.497950471,0.12683092,-3.926096808,8.63E-05,0.001281043,"neural precursor cell expressed, developmentally down-regulated gene 4-like [Source:MGI Symbol	Acc:MGI:1933754]"
ENSMUSG00000027859,116.1901576,1.046330271,0.266591393,3.924846403,8.68E-05,0.001286629,nerve growth factor [Source:MGI Symbol	Acc:MGI:97321]
ENSMUSG00000053007,236.699359,0.875090704,0.222979501,3.924534317,8.69E-05,0.001287213,cAMP responsive element binding protein 5 [Source:MGI Symbol	Acc:MGI:2443973]
ENSMUSG00000034413,145.3222539,-0.877954405,0.223723992,-3.924274717,8.70E-05,0.001287517,neuralized E3 ubiquitin protein ligase 1B [Source:MGI Symbol	Acc:MGI:3643092]
ENSMUSG00000059040,2481.989907,0.428374444,0.109244506,3.921244724,8.81E-05,0.001301626,"enolase 1B, retrotransposed [Source:MGI Symbol	Acc:MGI:3648653]"
ENSMUSG00000042306,6.100042404,5.981455911,1.52532866,3.921421046,8.80E-05,0.001301626,S100 calcium binding protein A14 [Source:MGI Symbol	Acc:MGI:1913416]
ENSMUSG00000052397,654.8918037,-0.418867195,0.10687263,-3.919312128,8.88E-05,0.001311005,ezrin [Source:MGI Symbol	Acc:MGI:98931]
ENSMUSG00000001995,477.5541913,0.594412826,0.151692016,3.918550499,8.91E-05,0.00131405,signal-induced proliferation-associated 1 like 2 [Source:MGI Symbol	Acc:MGI:2676970]
ENSMUSG00000026349,1753.639673,-0.540405968,0.137930439,-3.917960186,8.93E-05,0.001316167,cyclin T2 [Source:MGI Symbol	Acc:MGI:1920199]
ENSMUSG00000098234,344.3366531,0.716017415,0.182781803,3.917334235,8.95E-05,0.001317692,small nucleolar RNA host gene 6 [Source:MGI Symbol	Acc:MGI:1921074]
ENSMUSG00000022554,251.7226387,0.906850972,0.231500335,3.91727715,8.96E-05,0.001317692,HGH1 homolog [Source:MGI Symbol	Acc:MGI:1930628]
ENSMUSG00000048126,36891.50578,-0.472752587,0.120733259,-3.915678159,9.02E-05,0.001325282,"collagen, type VI, alpha 3 [Source:MGI Symbol	Acc:MGI:88461]"
ENSMUSG00000027163,472.2398594,0.601399852,0.153595105,3.915488402,9.02E-05,0.001325282,COMM domain containing 9 [Source:MGI Symbol	Acc:MGI:1923751]
ENSMUSG00000024875,1735.416623,0.479458085,0.122515239,3.91345671,9.10E-05,0.001335372,Yip1 interacting factor homolog A (S. cerevisiae) [Source:MGI Symbol	Acc:MGI:1915340]
ENSMUSG00000028517,3632.078359,0.366345743,0.093618019,3.913196917,9.11E-05,0.001335695,phospholipid phosphatase 3 [Source:MGI Symbol	Acc:MGI:1915166]
ENSMUSG00000020075,4023.916942,0.453570306,0.115966296,3.911225265,9.18E-05,0.001345525,DEAD (Asp-Glu-Ala-Asp) box polypeptide 21 [Source:MGI Symbol	Acc:MGI:1860494]
ENSMUSG00000024955,826.6624125,0.654154797,0.167300028,3.910069857,9.23E-05,0.001350852,"estrogen related receptor, alpha [Source:MGI Symbol	Acc:MGI:1346831]"
ENSMUSG00000028639,13989.71222,0.264265398,0.067606698,3.908864138,9.27E-05,0.001356482,Y box protein 1 [Source:MGI Symbol	Acc:MGI:99146]
ENSMUSG00000034156,30.96562448,-5.938290038,1.519557325,-3.907907876,9.31E-05,0.001360728,TSPO associated protein 1 [Source:MGI Symbol	Acc:MGI:2450877]
ENSMUSG00000031375,68799.70543,-0.433285944,0.110942132,-3.905513041,9.40E-05,0.001371995,biglycan [Source:MGI Symbol	Acc:MGI:88158]
ENSMUSG00000056973,472.3872393,-0.710174816,0.181838206,-3.905531361,9.40E-05,0.001371995,carboxylesterase 1D [Source:MGI Symbol	Acc:MGI:2148202]
ENSMUSG00000024844,2253.813664,0.566495651,0.145085299,3.904569619,9.44E-05,0.001373816,barrier to autointegration factor 1 [Source:MGI Symbol	Acc:MGI:1346330]
ENSMUSG00000024556,1126.753814,0.333068291,0.085297793,3.90477033,9.43E-05,0.001373816,"malic enzyme 2, NAD(+)-dependent, mitochondrial [Source:MGI Symbol	Acc:MGI:2147351]"
ENSMUSG00000055013,748.0119708,-0.594916834,0.15237123,-3.904390846,9.45E-05,0.001373816,"ArfGAP with GTPase domain, ankyrin repeat and PH domain 1 [Source:MGI Symbol	Acc:MGI:2653690]"
ENSMUSG00000087651,47.12130381,-5.85997832,1.500679039,-3.9048845,9.43E-05,0.001373816,RIKEN cDNA 1500009L16 gene [Source:MGI Symbol	Acc:MGI:1917034]
ENSMUSG00000020088,8046.416269,0.205466506,0.052659266,3.901811049,9.55E-05,0.001387396,secretion associated Ras related GTPase 1A [Source:MGI Symbol	Acc:MGI:98230]
ENSMUSG00000031209,11.07027491,-2.60796181,0.669451433,-3.895669921,9.79E-05,0.001421852,hephaestin [Source:MGI Symbol	Acc:MGI:1332240]
ENSMUSG00000051242,442.8977253,-0.884637791,0.227200247,-3.893648007,9.87E-05,0.001432578,protocadherin beta 9 [Source:MGI Symbol	Acc:MGI:2136744]
ENSMUSG00000004665,21641.24589,-0.315843569,0.081123467,-3.893368709,9.89E-05,0.001433047,calponin 2 [Source:MGI Symbol	Acc:MGI:105093]
ENSMUSG00000032419,1816.200477,0.423793049,0.108861813,3.892945003,9.90E-05,0.00143437,T-box18 [Source:MGI Symbol	Acc:MGI:1923615]
ENSMUSG00000021175,240.229432,0.600351292,0.154278449,3.891349015,9.97E-05,0.001442651,cell division cycle associated 7 like [Source:MGI Symbol	Acc:MGI:2384982]
ENSMUSG00000053931,9352.120517,-0.222902108,0.057297277,-3.890274021,0.000100131,0.001447866,"calponin 3, acidic [Source:MGI Symbol	Acc:MGI:1919244]"
ENSMUSG00000024073,3468.643385,-0.536159248,0.137877309,-3.888669236,0.000100795,0.001456274,baculoviral IAP repeat-containing 6 [Source:MGI Symbol	Acc:MGI:1276108]
ENSMUSG00000010914,471.3748831,0.412270123,0.10603716,3.887977804,0.000101083,0.001459228,"pyruvate dehydrogenase complex, component X [Source:MGI Symbol	Acc:MGI:1351627]"
ENSMUSG00000028476,387.0202669,-0.629188215,0.161846375,-3.887564468,0.000101255,0.001460516,reversion-inducing-cysteine-rich protein with kazal motifs [Source:MGI Symbol	Acc:MGI:1855698]
ENSMUSG00000078190,1124.954234,-0.758842019,0.195241875,-3.886676556,0.000101626,0.001464664,"dynamin 3, opposite strand [Source:MGI Symbol	Acc:MGI:3052332]"
ENSMUSG00000037353,615.5689911,0.519167361,0.13361237,3.885623464,0.000102068,0.001469824,LETM1 domain containing 1 [Source:MGI Symbol	Acc:MGI:1915864]
ENSMUSG00000055320,2680.450028,-0.410700239,0.105708992,-3.885196805,0.000102247,0.001471202,TEA domain family member 1 [Source:MGI Symbol	Acc:MGI:101876]
ENSMUSG00000006920,959.6320542,-0.461892618,0.118903945,-3.884586141,0.000102504,0.001473589,enhancer of zeste 1 polycomb repressive complex 2 subunit [Source:MGI Symbol	Acc:MGI:1097695]
ENSMUSG00000036918,870.0269932,0.523287667,0.134714988,3.884405695,0.00010258,0.001473589,tetratricopeptide repeat domain 7 [Source:MGI Symbol	Acc:MGI:1920999]
ENSMUSG00000028970,435.443768,0.518206073,0.133458719,3.88289409,0.000103221,0.001481573,"ATP-binding cassette, sub-family B (MDR/TAP), member 1B [Source:MGI Symbol	Acc:MGI:97568]"
ENSMUSG00000001056,929.7573143,0.599487373,0.154436068,3.881783453,0.000103693,0.001487143,NHP2 ribonucleoprotein [Source:MGI Symbol	Acc:MGI:1098547]
ENSMUSG00000024135,508.7317598,-0.436676063,0.112545247,-3.88000449,0.000104455,0.00149632,S1 RNA binding domain 1 [Source:MGI Symbol	Acc:MGI:1925836]
ENSMUSG00000075289,274.0822481,-0.888439132,0.228985587,-3.879891056,0.000104503,0.00149632,carnosine synthase 1 [Source:MGI Symbol	Acc:MGI:2147595]
ENSMUSG00000057133,1739.302461,-0.471739482,0.121613519,-3.879005267,0.000104884,0.001499336,chromodomain helicase DNA binding protein 6 [Source:MGI Symbol	Acc:MGI:1918639]
ENSMUSG00000034997,5.128744385,6.105603124,1.573956666,3.879143091,0.000104825,0.001499336,5-hydroxytryptamine (serotonin) receptor 2A [Source:MGI Symbol	Acc:MGI:109521]
ENSMUSG00000029287,2598.142366,-0.628345098,0.16209316,-3.876444246,0.000105994,0.001513967,"transforming growth factor, beta receptor III [Source:MGI Symbol	Acc:MGI:104637]"
ENSMUSG00000038481,1339.667217,-0.409091615,0.10553893,-3.87621531,0.000106094,0.001514162,cyclin-dependent kinase 19 [Source:MGI Symbol	Acc:MGI:1925584]
ENSMUSG00000024952,2607.395746,0.502962528,0.12978534,3.875341609,0.000106475,0.001517472,"ribosomal protein S6 kinase, polypeptide 4 [Source:MGI Symbol	Acc:MGI:1930076]"
ENSMUSG00000079588,38.01295761,-2.048916965,0.528713365,-3.875288773,0.000106498,0.001517472,transmembrane protein 182 [Source:MGI Symbol	Acc:MGI:1923725]
ENSMUSG00000030036,1276.639589,0.518253445,0.133762765,3.87442233,0.000106878,0.001521647,mannosyl-oligosaccharide glucosidase [Source:MGI Symbol	Acc:MGI:1929872]
ENSMUSG00000021972,932.6107208,-0.430759683,0.111204911,-3.873567066,0.000107254,0.001525764,homeobox containing 1 [Source:MGI Symbol	Acc:MGI:2445066]
ENSMUSG00000021950,1490.965601,0.410082769,0.105970513,3.869781869,0.000108933,0.001548395,annexin A8 [Source:MGI Symbol	Acc:MGI:1201374]
ENSMUSG00000079355,124.1111751,-3.730598265,0.964412363,-3.868260518,0.000109615,0.001556827,atypical chemokine receptor 4 [Source:MGI Symbol	Acc:MGI:2181676]
ENSMUSG00000093661,467.992508,0.493278351,0.127565086,3.866875867,0.000110239,0.001564426,eukaryotic translation initiation factor 4E member 3 [Source:MGI Symbol	Acc:MGI:1914142]
ENSMUSG00000034707,11934.78324,-0.463951797,0.120019321,-3.865642561,0.000110797,0.001570662,glucosamine (N-acetyl)-6-sulfatase [Source:MGI Symbol	Acc:MGI:1922862]
ENSMUSG00000042548,1417.665605,-0.3567492,0.092290295,-3.865511543,0.000110857,0.001570662,additional sex combs like 1 [Source:MGI Symbol	Acc:MGI:2684063]
ENSMUSG00000070003,791.3325486,-0.80443483,0.208185973,-3.864020313,0.000111536,0.001579015,single stranded DNA binding protein 4 [Source:MGI Symbol	Acc:MGI:1924150]
ENSMUSG00000032633,1019.719603,-0.459104722,0.118833446,-3.863430176,0.000111806,0.001581563,folliculin [Source:MGI Symbol	Acc:MGI:2442184]
ENSMUSG00000025579,2766.009816,-0.637449007,0.165188667,-3.858914894,0.000113892,0.001609772,"glucosidase, alpha, acid [Source:MGI Symbol	Acc:MGI:95609]"
ENSMUSG00000015850,524.9584696,0.625587957,0.162241928,3.855895735,0.000115307,0.001628463,ADAMTS-like 4 [Source:MGI Symbol	Acc:MGI:2389008]
ENSMUSG00000022995,5819.79852,-0.350230746,0.090860009,-3.854619299,0.00011591,0.001635668,ENAH actin regulator [Source:MGI Symbol	Acc:MGI:108360]
ENSMUSG00000022346,768.9692404,0.572434308,0.148580813,3.85267987,0.000116832,0.001647361,myelocytomatosis oncogene [Source:MGI Symbol	Acc:MGI:97250]
ENSMUSG00000019230,210.6755051,-0.740306929,0.192269035,-3.85037002,0.00011794,0.001661643,LIM homeobox protein 9 [Source:MGI Symbol	Acc:MGI:1316721]
ENSMUSG00000019790,1874.230792,-0.473161996,0.122937305,-3.848807297,0.000118694,0.001670939,syntaxin binding protein 5 (tomosyn) [Source:MGI Symbol	Acc:MGI:1926058]
ENSMUSG00000045983,12445.80578,0.249098309,0.064743713,3.847451704,0.000119353,0.001678553,"eukaryotic translation initiation factor 4, gamma 1 [Source:MGI Symbol	Acc:MGI:2384784]"
ENSMUSG00000038822,785.9683616,-0.335592685,0.087232751,-3.847095041,0.000119527,0.001678553,"HECT domain and ankyrin repeat containing, E3 ubiquitin protein ligase 1 [Source:MGI Symbol	Acc:MGI:2446110]"
ENSMUSG00000026944,334.9584273,-0.697963186,0.181434773,-3.84690969,0.000119617,0.001678553,"ATP-binding cassette, sub-family A (ABC1), member 2 [Source:MGI Symbol	Acc:MGI:99606]"
ENSMUSG00000029507,291.2117276,0.600208681,0.156018139,3.847044217,0.000119551,0.001678553,pseudouridine synthase 1 [Source:MGI Symbol	Acc:MGI:1929237]
ENSMUSG00000018566,33.0684228,-2.569093346,0.668023707,-3.845811634,0.000120154,0.001684744,"solute carrier family 2 (facilitated glucose transporter), member 4 [Source:MGI Symbol	Acc:MGI:95758]"
ENSMUSG00000021518,1318.39135,0.333931174,0.08690198,3.84261873,0.000121728,0.00170546,phosphatidylserine synthase 1 [Source:MGI Symbol	Acc:MGI:1276575]
ENSMUSG00000027954,89.88629553,1.277597033,0.332530259,3.84204745,0.000122012,0.001708074,ephrin A1 [Source:MGI Symbol	Acc:MGI:103236]
ENSMUSG00000026074,6193.650697,-0.221035812,0.057544821,-3.841106924,0.000122481,0.001713269,mitogen-activated protein kinase kinase kinase kinase 4 [Source:MGI Symbol	Acc:MGI:1349394]
ENSMUSG00000024806,35.33727059,-5.840782176,1.520927425,-3.840276717,0.000122896,0.001717707,melan-A [Source:MGI Symbol	Acc:MGI:108454]
ENSMUSG00000027602,1723.357641,0.469500565,0.122294199,3.839107418,0.000123482,0.001724536,microtubule-associated protein 1 light chain 3 alpha [Source:MGI Symbol	Acc:MGI:1915661]
ENSMUSG00000020205,773.0546161,0.652950074,0.17023617,3.835554308,0.000125281,0.001748272,"pleckstrin homology like domain, family A, member 1 [Source:MGI Symbol	Acc:MGI:1096880]"
ENSMUSG00000024803,1261.11298,0.682335272,0.177914236,3.835192103,0.000125466,0.001749462,ankyrin repeat domain 1 (cardiac muscle) [Source:MGI Symbol	Acc:MGI:1097717]
ENSMUSG00000034321,434.1603114,0.457334506,0.119277093,3.834219083,0.000125964,0.00175501,exosome component 1 [Source:MGI Symbol	Acc:MGI:1913833]
ENSMUSG00000026113,498.9103603,-0.365972942,0.095508564,-3.831833785,0.000127192,0.001770713,"inositol polyphosphate-4-phosphatase, type I [Source:MGI Symbol	Acc:MGI:1931123]"
ENSMUSG00000024866,201.7150956,-0.963071749,0.251368227,-3.831318544,0.000127458,0.001773022,aspartoacylase (aminoacylase) 3 [Source:MGI Symbol	Acc:MGI:1918920]
ENSMUSG00000039852,3318.46429,-0.497171243,0.129884818,-3.827785649,0.000129301,0.001796191,arginine glutamic acid dipeptide (RE) repeats [Source:MGI Symbol	Acc:MGI:2683486]
ENSMUSG00000040550,874.9721769,0.386059755,0.100858555,3.827734366,0.000129328,0.001796191,OTU domain containing 6B [Source:MGI Symbol	Acc:MGI:1919451]
ENSMUSG00000052713,714.9586967,-0.518781991,0.135543673,-3.827415757,0.000129496,0.001797098,zinc finger protein 608 [Source:MGI Symbol	Acc:MGI:2442338]
ENSMUSG00000061477,13479.08557,0.458458965,0.1198065,3.826661865,0.000129893,0.001801186,ribosomal protein S7 [Source:MGI Symbol	Acc:MGI:1333818]
ENSMUSG00000029657,1834.699291,0.35948857,0.093965101,3.825766861,0.000130366,0.001804897,heat shock 105kDa/110kDa protein 1 [Source:MGI Symbol	Acc:MGI:105053]
ENSMUSG00000026208,288.087903,-0.589668614,0.154128648,-3.82582097,0.000130337,0.001804897,desmin [Source:MGI Symbol	Acc:MGI:94885]
ENSMUSG00000032870,1336.888343,-0.317948017,0.083117288,-3.825293432,0.000130616,0.001806946,small ArfGAP 2 [Source:MGI Symbol	Acc:MGI:1917030]
ENSMUSG00000022744,1341.97808,0.347654046,0.090891869,3.824919101,0.000130815,0.001807355,claudin domain containing 1 [Source:MGI Symbol	Acc:MGI:2447860]
ENSMUSG00000041438,759.3323309,0.422869162,0.110558357,3.824850278,0.000130852,0.001807355,UTP4 small subunit processome component [Source:MGI Symbol	Acc:MGI:1096573]
ENSMUSG00000005917,50.39503589,-1.736584466,0.454148139,-3.823828215,0.000131395,0.001813443,orthodenticle homeobox 1 [Source:MGI Symbol	Acc:MGI:97450]
ENSMUSG00000037926,518.7895757,-0.519621643,0.135915555,-3.823121223,0.000131773,0.001817227,slingshot protein phosphatase 2 [Source:MGI Symbol	Acc:MGI:2679255]
ENSMUSG00000005533,1437.983058,-0.467378913,0.122334619,-3.820495916,0.000133184,0.001835241,insulin-like growth factor I receptor [Source:MGI Symbol	Acc:MGI:96433]
ENSMUSG00000038807,414.2497161,0.490571953,0.128427785,3.819827249,0.000133545,0.001838782,RAP1 GTPase activating protein 2 [Source:MGI Symbol	Acc:MGI:3028623]
ENSMUSG00000024079,1797.373739,-0.510715265,0.133718565,-3.819329526,0.000133815,0.001841054,eukaryotic translation initiation factor 2-alpha kinase 2 [Source:MGI Symbol	Acc:MGI:1353449]
ENSMUSG00000003970,20716.79491,0.489585182,0.128212923,3.818532249,0.000134248,0.001845569,ribosomal protein L8 [Source:MGI Symbol	Acc:MGI:1350927]
ENSMUSG00000040548,835.7913907,0.401471969,0.105151945,3.818017515,0.000134528,0.001847978,testis expressed gene 2 [Source:MGI Symbol	Acc:MGI:102465]
ENSMUSG00000042605,1191.27856,-0.380135552,0.099606218,-3.81638374,0.000135422,0.0018588,ataxin 2 [Source:MGI Symbol	Acc:MGI:1277223]
ENSMUSG00000038702,1138.33385,-0.512731297,0.13438459,-3.815402465,0.000135961,0.001864746,dermatan sulfate epimerase-like [Source:MGI Symbol	Acc:MGI:2442948]
ENSMUSG00000041632,358.0071088,0.572209023,0.150032862,3.813891286,0.000136796,0.00187473,mitochondrial ribosomal protein S27 [Source:MGI Symbol	Acc:MGI:1919064]
ENSMUSG00000029616,1036.878296,0.449886594,0.117983185,3.813141618,0.000137211,0.001878963,endoplasmic reticulum protein 29 [Source:MGI Symbol	Acc:MGI:1914647]
ENSMUSG00000038816,1151.006025,0.317705889,0.083344949,3.811939324,0.000137881,0.001886659,"catenin (cadherin associated protein), alpha-like 1 [Source:MGI Symbol	Acc:MGI:1859649]"
ENSMUSG00000016503,251.4227089,0.632970365,0.166154415,3.809530811,0.000139231,0.00190365,general transcription factor III A [Source:MGI Symbol	Acc:MGI:1913846]
ENSMUSG00000043241,1115.63079,-0.47706764,0.125256423,-3.808727946,0.000139684,0.001908357,UPF2 regulator of nonsense transcripts homolog (yeast) [Source:MGI Symbol	Acc:MGI:2449307]
ENSMUSG00000020100,1998.111698,-0.523482198,0.137459035,-3.808277854,0.000139938,0.001910349,"solute carrier family 29 (nucleoside transporters), member 3 [Source:MGI Symbol	Acc:MGI:1918529]"
ENSMUSG00000034295,83.83736666,-1.473085103,0.38697491,-3.806668247,0.000140851,0.001921328,formin homology 2 domain containing 3 [Source:MGI Symbol	Acc:MGI:1925847]
ENSMUSG00000038291,474.6089885,-0.447067627,0.117466421,-3.805918513,0.000141279,0.001925664,sorting nexin 25 [Source:MGI Symbol	Acc:MGI:2142610]
ENSMUSG00000057110,664.5237388,-0.409774226,0.107703554,-3.804649049,0.000142005,0.001934067,centriolin [Source:MGI Symbol	Acc:MGI:1889576]
ENSMUSG00000024889,596.1422098,0.494578398,0.130014955,3.804011605,0.000142372,0.001937553,Ras converting CAAX endopeptidase 1 [Source:MGI Symbol	Acc:MGI:1336895]
ENSMUSG00000022814,1141.078769,0.371805703,0.097898372,3.797874224,0.000145942,0.001984613,uridine monophosphate synthetase [Source:MGI Symbol	Acc:MGI:1298388]
ENSMUSG00000048351,125.57913,0.922138361,0.243018375,3.794521141,0.000147929,0.00201007,cytochrome c oxidase assembly factor 7 [Source:MGI Symbol	Acc:MGI:1917143]
ENSMUSG00000027001,198.5567905,0.666753771,0.175723944,3.794325099,0.000148046,0.002010105,dual specificity phosphatase 19 [Source:MGI Symbol	Acc:MGI:1915332]
ENSMUSG00000057788,500.0358319,0.607074126,0.16001226,3.793922582,0.000148286,0.002011814,DEAD (Asp-Glu-Ala-Asp) box polypeptide 49 [Source:MGI Symbol	Acc:MGI:2136689]
ENSMUSG00000031633,9753.422758,0.445137164,0.117350371,3.793231836,0.000148699,0.002015866,"solute carrier family 25 (mitochondrial carrier, adenine nucleotide translocator), member 4 [Source:MGI Symbol	Acc:MGI:1353495]"
ENSMUSG00000025255,3002.548852,-0.585558219,0.154527316,-3.789350866,0.000151041,0.002046042,zinc finger homeodomain 4 [Source:MGI Symbol	Acc:MGI:2137668]
ENSMUSG00000021660,9178.301711,0.383025444,0.101140068,3.787079158,0.000152429,0.002063242,basic transcription factor 3 [Source:MGI Symbol	Acc:MGI:1202875]
ENSMUSG00000024413,924.3516734,-0.438373726,0.115771187,-3.786552915,0.000152752,0.002066024,NPC intracellular cholesterol transporter 1 [Source:MGI Symbol	Acc:MGI:1097712]
ENSMUSG00000028990,505.1230426,0.409979995,0.108343878,3.784062404,0.000154289,0.002085216,leucine zipper and CTNNBIP1 domain containing [Source:MGI Symbol	Acc:MGI:1916401]
ENSMUSG00000005779,2587.518459,0.483438917,0.127801232,3.782740673,0.000155111,0.002094713,"proteasome (prosome, macropain) subunit, beta type 4 [Source:MGI Symbol	Acc:MGI:1098257]"
ENSMUSG00000045679,1046.310078,0.31607756,0.083576152,3.781910877,0.000155629,0.002100097,PQ loop repeat containing [Source:MGI Symbol	Acc:MGI:2444067]
ENSMUSG00000033272,2051.89747,0.381652061,0.100932183,3.781272234,0.000156029,0.002103878,"solute carrier family 35, member A4 [Source:MGI Symbol	Acc:MGI:1915093]"
ENSMUSG00000001555,3977.420629,0.363142056,0.096079791,3.779588304,0.000157088,0.002116338,FK506 binding protein 10 [Source:MGI Symbol	Acc:MGI:104769]
ENSMUSG00000041828,14.86642873,-6.18426879,1.636300767,-3.779420577,0.000157194,0.002116338,"ATP-binding cassette, sub-family A (ABC1), member 8a [Source:MGI Symbol	Acc:MGI:2386846]"
ENSMUSG00000015363,1102.51666,0.426742222,0.112948824,3.77819094,0.000157972,0.002125185,TraB domain containing [Source:MGI Symbol	Acc:MGI:1915226]
ENSMUSG00000019843,1181.769557,0.396549351,0.10497849,3.777434324,0.000158452,0.00213002,Fyn proto-oncogene [Source:MGI Symbol	Acc:MGI:95602]
ENSMUSG00000027133,593.8876102,0.715717909,0.18955804,3.775719085,0.000159547,0.002143094,NOP10 ribonucleoprotein [Source:MGI Symbol	Acc:MGI:1913431]
ENSMUSG00000030751,1789.574919,0.384574617,0.101954958,3.772005051,0.000161941,0.002173594,"proteasome (prosome, macropain) subunit, alpha type 1 [Source:MGI Symbol	Acc:MGI:1347005]"
ENSMUSG00000032624,1133.154685,-0.393735679,0.10441142,-3.771002053,0.000162593,0.002180685,echinoderm microtubule associated protein like 4 [Source:MGI Symbol	Acc:MGI:1926048]
ENSMUSG00000067629,952.333196,-0.614365896,0.162934835,-3.770623376,0.00016284,0.002182333,synaptic Ras GTPase activating protein 1 homolog (rat) [Source:MGI Symbol	Acc:MGI:3039785]
ENSMUSG00000018042,15736.45992,0.24453769,0.064884587,3.768810123,0.000164028,0.002196571,cytochrome b5 reductase 3 [Source:MGI Symbol	Acc:MGI:94893]
ENSMUSG00000021650,398.0140094,0.522991485,0.138794881,3.76808915,0.000164502,0.002201247,pentatricopeptide repeat domain 2 [Source:MGI Symbol	Acc:MGI:1916177]
ENSMUSG00000001924,8290.006815,0.281408388,0.074757842,3.764265779,0.000167039,0.002233498,ubiquitin-like modifier activating enzyme 1 [Source:MGI Symbol	Acc:MGI:98890]
ENSMUSG00000062203,3674.712061,0.315345631,0.083791418,3.763459777,0.000167579,0.002237626,G1 to S phase transition 1 [Source:MGI Symbol	Acc:MGI:1316728]
ENSMUSG00000048337,75.89675854,-1.396405377,0.371046477,-3.763424428,0.000167602,0.002237626,neuropeptide Y receptor Y4 [Source:MGI Symbol	Acc:MGI:105374]
ENSMUSG00000099517,7.683389472,4.051829004,1.077422094,3.760670054,0.000169459,0.002260694,"histone cluster 1, H3g [Source:MGI Symbol	Acc:MGI:2145541]"
ENSMUSG00000073643,1894.157238,-0.337705686,0.089842388,-3.758868099,0.000170684,0.002275309,WD repeat and FYVE domain containing 1 [Source:MGI Symbol	Acc:MGI:1916618]
ENSMUSG00000021759,1139.250627,0.418029453,0.111240811,3.757878502,0.00017136,0.002280866,phospholipid phosphatase 1 [Source:MGI Symbol	Acc:MGI:108412]
ENSMUSG00000033392,858.9436614,-0.38330731,0.101999703,-3.757925741,0.000171328,0.002280866,CLIP associating protein 2 [Source:MGI Symbol	Acc:MGI:1923749]
ENSMUSG00000021494,852.4020396,0.38510136,0.102496422,3.75721758,0.000171813,0.002285166,DEAD (Asp-Glu-Ala-Asp) box polypeptide 41 [Source:MGI Symbol	Acc:MGI:1920185]
ENSMUSG00000031292,71.59739129,1.265884246,0.336941003,3.756990799,0.000171969,0.002285508,cyclin-dependent kinase-like 5 [Source:MGI Symbol	Acc:MGI:1278336]
ENSMUSG00000019916,5004.504108,-0.225018531,0.059907274,-3.756113669,0.000172572,0.002291797,"procollagen-proline, 2-oxoglutarate 4-dioxygenase (proline 4-hydroxylase), alpha 1 polypeptide [Source:MGI Symbol	Acc:MGI:97463]"
ENSMUSG00000032518,31544.36232,0.361162678,0.096164719,3.755667154,0.00017288,0.002294155,ribosomal protein SA [Source:MGI Symbol	Acc:MGI:105381]
ENSMUSG00000022661,355.3883121,-0.659419417,0.17564277,-3.754321431,0.000173812,0.002304775,CD200 antigen [Source:MGI Symbol	Acc:MGI:1196990]
ENSMUSG00000024997,1852.564938,0.40646202,0.108270822,3.754123348,0.000173949,0.00230486,peroxiredoxin 3 [Source:MGI Symbol	Acc:MGI:88034]
ENSMUSG00000039246,56.10065488,1.198379932,0.319240936,3.753841685,0.000174145,0.002305715,lysophospholipase-like 1 [Source:MGI Symbol	Acc:MGI:2385115]
ENSMUSG00000033004,3311.00641,-0.521929466,0.139049622,-3.753548242,0.000174349,0.00230668,"MYC binding protein 2, E3 ubiquitin protein ligase [Source:MGI Symbol	Acc:MGI:2179432]"
ENSMUSG00000029201,3197.25614,0.333661979,0.088902171,3.753136432,0.000174636,0.002308737,UDP-glucose dehydrogenase [Source:MGI Symbol	Acc:MGI:1306785]
ENSMUSG00000056612,2801.845478,0.838303794,0.223396101,3.752544424,0.000175049,0.002312459,"protein phosphatase 1, regulatory inhibitor subunit 14B [Source:MGI Symbol	Acc:MGI:107682]"
ENSMUSG00000074170,837.1469955,-0.676817125,0.180387693,-3.752013863,0.00017542,0.00231562,"pleckstrin homology domain containing, family F (with FYVE domain) member 1 [Source:MGI Symbol	Acc:MGI:1919537]"
ENSMUSG00000040761,1852.958377,-0.585851745,0.156214562,-3.750301758,0.000176622,0.00232974,spen family transcription repressor [Source:MGI Symbol	Acc:MGI:1891706]
ENSMUSG00000060147,10885.50745,0.569277473,0.151983776,3.745646332,0.00017993,0.002371595,"serine (or cysteine) peptidase inhibitor, clade B, member 6a [Source:MGI Symbol	Acc:MGI:103123]"
ENSMUSG00000021301,70.11271413,0.995054216,0.265697054,3.745070569,0.000180343,0.00237526,"HECT, C2 and WW domain containing E3 ubiquitin protein ligase 1 [Source:MGI Symbol	Acc:MGI:2444115]"
ENSMUSG00000018669,812.2720713,0.346917741,0.092643573,3.744649838,0.000180646,0.002377463,CDK5 regulatory subunit associated protein 3 [Source:MGI Symbol	Acc:MGI:1933126]
ENSMUSG00000116262,11.88947571,4.900430935,1.309235622,3.742970976,0.000181857,0.00239162,"predicted gene, 49544 [Source:MGI Symbol	Acc:MGI:6155250]"
ENSMUSG00000044471,37.61445838,1.388603852,0.37106378,3.742224189,0.000182399,0.002396948,"long non-protein coding RNA, Trp53 induced transcript [Source:MGI Symbol	Acc:MGI:2673128]"
ENSMUSG00000032477,452.1477168,0.436601511,0.116679747,3.741879126,0.000182649,0.002398449,cell division cycle 25A [Source:MGI Symbol	Acc:MGI:103198]
ENSMUSG00000062421,1461.121578,-0.382747886,0.102304975,-3.741244111,0.000183112,0.002402724,ADP-ribosylation factor 2 [Source:MGI Symbol	Acc:MGI:99595]
ENSMUSG00000107476,1708.709521,-0.374240801,0.100045222,-3.740716386,0.000183496,0.002404187,"zinc finger protein 862, pseudogene [Source:MGI Symbol	Acc:MGI:1889827]"
ENSMUSG00000044968,214.8561041,-0.574922516,0.153690227,-3.740787726,0.000183444,0.002404187,N-acyl phosphatidylethanolamine phospholipase D [Source:MGI Symbol	Acc:MGI:2140885]
ENSMUSG00000034818,161.9192312,-0.954873964,0.255320602,-3.739901749,0.000184092,0.002410196,"CUGBP, Elav-like family member 5 [Source:MGI Symbol	Acc:MGI:2442333]"
ENSMUSG00000024987,9.988854932,-6.159407702,1.647281741,-3.739134325,0.000184655,0.002415766,"cytochrome P450, family 26, subfamily a, polypeptide 1 [Source:MGI Symbol	Acc:MGI:1096359]"
ENSMUSG00000030505,626.7914458,0.407242043,0.108919835,3.738915339,0.000184816,0.002416073,protein arginine N-methyltransferase 3 [Source:MGI Symbol	Acc:MGI:1919224]
ENSMUSG00000063524,13980.05383,0.277024116,0.074106978,3.738165091,0.000185368,0.002419695,"enolase 1, alpha non-neuron [Source:MGI Symbol	Acc:MGI:95393]"
ENSMUSG00000079057,530.5710506,-0.493776909,0.132089559,-3.738197867,0.000185344,0.002419695,"cytochrome P450, family 4, subfamily v, polypeptide 3 [Source:MGI Symbol	Acc:MGI:2142763]"
ENSMUSG00000075232,2228.880246,0.341861734,0.091459222,3.737859641,0.000185594,0.002420839,S-adenosylmethionine decarboxylase 1 [Source:MGI Symbol	Acc:MGI:88004]
ENSMUSG00000073725,1269.070426,-0.350443082,0.09376125,-3.737611013,0.000185777,0.002421437,LMBR1 domain containing 1 [Source:MGI Symbol	Acc:MGI:1915671]
ENSMUSG00000117113,61.52791603,-1.591956762,0.426008199,-3.736915782,0.000186291,0.00242634,novel transcript
ENSMUSG00000021731,402.6422294,0.551737371,0.147681146,3.736004119,0.000186968,0.002433347,mitochondrial ribosomal protein S30 [Source:MGI Symbol	Acc:MGI:1926237]
ENSMUSG00000048216,24.79387524,1.549117542,0.414671874,3.735767099,0.000187144,0.002433839,G protein-coupled receptor 85 [Source:MGI Symbol	Acc:MGI:1927851]
ENSMUSG00000005886,1332.302128,-0.448787607,0.120262888,-3.731721513,0.000190176,0.00247144,nuclear receptor coactivator 2 [Source:MGI Symbol	Acc:MGI:1276533]
ENSMUSG00000056121,1491.600942,0.357403391,0.095789641,3.731127771,0.000190625,0.002473617,fasciculation and elongation protein zeta 2 (zygin II) [Source:MGI Symbol	Acc:MGI:2675856]
ENSMUSG00000051306,424.4024617,-0.443817042,0.11894917,-3.731148706,0.000190609,0.002473617,ubiquitin specific peptidase 42 [Source:MGI Symbol	Acc:MGI:1924050]
ENSMUSG00000022156,16.50565218,3.791977679,1.016625918,3.72996361,0.000191507,0.002483241,granzyme E [Source:MGI Symbol	Acc:MGI:109265]
ENSMUSG00000031556,1238.576193,0.510671203,0.136924086,3.729593668,0.000191789,0.002485057,TM2 domain containing 2 [Source:MGI Symbol	Acc:MGI:1916992]
ENSMUSG00000058355,3515.001371,0.414465527,0.111191536,3.727491698,0.000193395,0.00250218,"ATP-binding cassette, sub-family E (OABP), member 1 [Source:MGI Symbol	Acc:MGI:1195458]"
ENSMUSG00000041559,488.2005771,-1.179438588,0.316403543,-3.727640265,0.000193281,0.00250218,fibromodulin [Source:MGI Symbol	Acc:MGI:1328364]
ENSMUSG00000024968,258.1571058,-0.787460855,0.211452856,-3.724049281,0.000196053,0.002534701,REST corepressor 2 [Source:MGI Symbol	Acc:MGI:1859854]
ENSMUSG00000052776,115.5468412,-1.7629525,0.473668973,-3.721908342,0.000197723,0.002554416,2'-5' oligoadenylate synthetase 1A [Source:MGI Symbol	Acc:MGI:2180860]
ENSMUSG00000042622,255.3497936,0.785035939,0.21101565,3.72027354,0.000199007,0.002569121,"v-maf musculoaponeurotic fibrosarcoma oncogene family, protein F (avian) [Source:MGI Symbol	Acc:MGI:96910]"
ENSMUSG00000031605,426.8862191,0.525479944,0.141260229,3.719942611,0.000199268,0.002570602,"kelch-like 2, Mayven [Source:MGI Symbol	Acc:MGI:1924363]"
ENSMUSG00000022330,12.84117349,5.203002484,1.398902436,3.719346217,0.000199739,0.002574789,odd-skipped related 2 [Source:MGI Symbol	Acc:MGI:1930813]
ENSMUSG00000030772,2323.636788,0.248065977,0.066736061,3.71712044,0.000201506,0.002595668,dickkopf WNT signaling pathway inhibitor 3 [Source:MGI Symbol	Acc:MGI:1354952]
ENSMUSG00000054252,27.11796951,2.928473496,0.787905598,3.716782193,0.000201776,0.002597241,fibroblast growth factor receptor 3 [Source:MGI Symbol	Acc:MGI:95524]
ENSMUSG00000049288,3376.50953,-0.288752417,0.077712243,-3.715661849,0.000202672,0.002604964,Lix1-like [Source:MGI Symbol	Acc:MGI:3036267]
ENSMUSG00000021018,420.003154,0.642441857,0.172895523,3.715780753,0.000202577,0.002604964,polymerase (RNA) II (DNA directed) polypeptide H [Source:MGI Symbol	Acc:MGI:2384309]
ENSMUSG00000028416,2067.469474,0.246638176,0.066384421,3.715302048,0.000202961,0.0026064,BCL2-associated athanogene 1 [Source:MGI Symbol	Acc:MGI:108047]
ENSMUSG00000019796,1456.109247,-0.427461989,0.115059051,-3.715153099,0.000203081,0.0026064,low density lipoprotein receptor-related protein 11 [Source:MGI Symbol	Acc:MGI:2442989]
ENSMUSG00000026353,2615.89428,-0.194079434,0.05225246,-3.714264021,0.000203796,0.002613672,UBX domain protein 4 [Source:MGI Symbol	Acc:MGI:1915062]
ENSMUSG00000031604,3932.048205,-0.289505861,0.077979625,-3.71258341,0.000205154,0.002629176,methylsterol monoxygenase 1 [Source:MGI Symbol	Acc:MGI:1913484]
ENSMUSG00000029650,47.34988514,-1.297251491,0.349447094,-3.71229727,0.000205387,0.002630234,"solute carrier family 46, member 3 [Source:MGI Symbol	Acc:MGI:1918956]"
ENSMUSG00000033624,769.9490566,-0.424463927,0.114409005,-3.710056983,0.000207213,0.002651688,pyruvate dehydrogenase phosphatase regulatory subunit [Source:MGI Symbol	Acc:MGI:2442188]
ENSMUSG00000021037,2192.533284,0.309603617,0.083469883,3.709165567,0.000207943,0.002659105,"AHA1, activator of heat shock protein ATPase 1 [Source:MGI Symbol	Acc:MGI:2387603]"
ENSMUSG00000031781,819.0138901,0.509212766,0.137308518,3.708530062,0.000208466,0.002663849,cytokine induced apoptosis inhibitor 1 [Source:MGI Symbol	Acc:MGI:1922083]
ENSMUSG00000046743,568.6039518,-0.894093351,0.241176676,-3.707213168,0.000209553,0.00267579,FAT atypical cadherin 4 [Source:MGI Symbol	Acc:MGI:3045256]
ENSMUSG00000001054,501.2198661,0.558783476,0.150748368,3.706729861,0.000209953,0.002678954,required for meiotic nuclear division 5 homolog B [Source:MGI Symbol	Acc:MGI:1913339]
ENSMUSG00000039244,363.769232,0.621338409,0.167694326,3.705184448,0.000211237,0.002693386,RIKEN cDNA E130309D02 gene [Source:MGI Symbol	Acc:MGI:2442621]
ENSMUSG00000008318,113.9847704,1.020723151,0.275717943,3.702055589,0.00021386,0.002724852,RELT tumor necrosis factor receptor [Source:MGI Symbol	Acc:MGI:2443373]
ENSMUSG00000041498,612.348728,-0.501012795,0.135377862,-3.700847302,0.000214881,0.002735879,kinesin family member 14 [Source:MGI Symbol	Acc:MGI:1098226]
ENSMUSG00000001729,6640.698203,0.320266552,0.086563458,3.69978927,0.000215779,0.002745322,thymoma viral proto-oncogene 1 [Source:MGI Symbol	Acc:MGI:87986]
ENSMUSG00000093847,21.85846102,-2.414800752,0.652888865,-3.698639817,0.000216758,0.002755788,predicted gene 5039 [Source:MGI Symbol	Acc:MGI:3648085]
ENSMUSG00000001909,816.3943943,0.424677806,0.114828324,3.698371532,0.000216987,0.002756709,tRNA methyltransferase 1 [Source:MGI Symbol	Acc:MGI:1289155]
ENSMUSG00000061360,989.3261962,0.411121,0.111195942,3.697266203,0.000217934,0.002766736,PHD finger protein 5A [Source:MGI Symbol	Acc:MGI:2156864]
ENSMUSG00000039943,392.1798755,-0.541341359,0.146444707,-3.696558036,0.000218542,0.00277246,"phospholipase C, beta 4 [Source:MGI Symbol	Acc:MGI:107464]"
ENSMUSG00000002249,651.5467697,-0.570625775,0.154428737,-3.695075054,0.000219822,0.002786682,TEA domain family member 3 [Source:MGI Symbol	Acc:MGI:109241]
ENSMUSG00000002984,924.1251564,0.460184563,0.124642668,3.692030748,0.000222471,0.002818228,translocase of outer mitochondrial membrane 40 [Source:MGI Symbol	Acc:MGI:1858259]
ENSMUSG00000054728,311.7576099,-0.701510031,0.190151816,-3.689210257,0.000224951,0.002847601,phosphatase and actin regulator 1 [Source:MGI Symbol	Acc:MGI:2659021]
ENSMUSG00000073139,873.4634248,0.389426749,0.105577805,3.688528565,0.000225555,0.002853186,transmembrane protein 185A [Source:MGI Symbol	Acc:MGI:2448555]
ENSMUSG00000025364,4785.995384,0.321618132,0.087223768,3.687276312,0.000226667,0.002865197,proliferation-associated 2G4 [Source:MGI Symbol	Acc:MGI:894684]
ENSMUSG00000022407,1076.294674,0.307007979,0.083301458,3.685505453,0.000228249,0.002883122,adenylosuccinate lyase [Source:MGI Symbol	Acc:MGI:103202]
ENSMUSG00000024474,2036.040659,-0.31676214,0.085970258,-3.684554974,0.000229103,0.002891824,IK cytokine [Source:MGI Symbol	Acc:MGI:1345142]
ENSMUSG00000021911,1000.220636,-0.410562166,0.111455662,-3.683636688,0.00022993,0.002900185,poly (ADP-ribose) glycohydrolase [Source:MGI Symbol	Acc:MGI:1347094]
ENSMUSG00000059013,15.74149967,-2.718953116,0.73815573,-3.683441047,0.000230107,0.002900332,SH2 domain containing 3C [Source:MGI Symbol	Acc:MGI:1351631]
ENSMUSG00000084925,13.37739976,-3.971683703,1.078703344,-3.681905434,0.000231497,0.002915771,RIKEN cDNA 1810062O18 gene [Source:MGI Symbol	Acc:MGI:1922852]
ENSMUSG00000031562,243.8697946,0.60482646,0.164295649,3.681329735,0.000232021,0.002920272,dCMP deaminase [Source:MGI Symbol	Acc:MGI:2444529]
ENSMUSG00000050052,148.9725872,0.690127966,0.187480873,3.681057993,0.000232268,0.002921296,testis development related protein [Source:MGI Symbol	Acc:MGI:1919398]
ENSMUSG00000006360,8.053244936,5.688636542,1.545810427,3.680035045,0.000233202,0.002930943,cysteine-rich protein 1 (intestinal) [Source:MGI Symbol	Acc:MGI:88501]
ENSMUSG00000021756,8533.069618,-0.371179048,0.100878819,-3.679454745,0.000233733,0.002935522,interleukin 6 signal transducer [Source:MGI Symbol	Acc:MGI:96560]
ENSMUSG00000031078,5655.82692,0.170251876,0.046292077,3.677775684,0.000235277,0.002952798,cortactin [Source:MGI Symbol	Acc:MGI:99695]
ENSMUSG00000032604,1864.830197,0.286000768,0.077769035,3.677566126,0.00023547,0.002953117,glutaminyl-tRNA synthetase [Source:MGI Symbol	Acc:MGI:1915851]
ENSMUSG00000034595,2839.33133,-0.215313482,0.058553853,-3.677187264,0.00023582,0.002953773,"protein phosphatase 1, regulatory subunit 18 [Source:MGI Symbol	Acc:MGI:1923698]"
ENSMUSG00000028932,1976.198224,0.308843121,0.083989907,3.677145652,0.000235858,0.002953773,"proteasome (prosome, macropain) 26S subunit, ATPase 2 [Source:MGI Symbol	Acc:MGI:109555]"
ENSMUSG00000022178,872.8959968,0.610759537,0.166133801,3.676311102,0.000236631,0.002961339,ajuba LIM protein [Source:MGI Symbol	Acc:MGI:1341886]
ENSMUSG00000023885,8171.222106,0.338141886,0.092014851,3.674862095,0.000237978,0.002973943,thrombospondin 2 [Source:MGI Symbol	Acc:MGI:98738]
ENSMUSG00000022474,910.4660242,0.519186246,0.141287379,3.674682407,0.000238145,0.002973943,phosphomannomutase 1 [Source:MGI Symbol	Acc:MGI:1353418]
ENSMUSG00000115667,12.71277434,-5.815042635,1.582344191,-3.67495433,0.000237892,0.002973943,predicted gene 10389 [Source:MGI Symbol	Acc:MGI:3641773]
ENSMUSG00000019297,768.8834399,0.370869658,0.100935444,3.674325337,0.000238479,0.002975991,NOP9 nucleolar protein [Source:MGI Symbol	Acc:MGI:1915092]
ENSMUSG00000038210,6.548418317,-6.092636072,1.658337537,-3.673942088,0.000238837,0.002978347,homeobox A11 [Source:MGI Symbol	Acc:MGI:96172]
ENSMUSG00000019823,2175.294615,-0.396614789,0.108027689,-3.671417885,0.000241209,0.003003662,"microtubule associated monooxygenase, calponin and LIM domain containing 1 [Source:MGI Symbol	Acc:MGI:2385847]"
ENSMUSG00000092203,1588.663004,0.593264713,0.161585818,3.671514747,0.000241117,0.003003662,RIKEN cDNA 1110038B12 gene [Source:MGI Symbol	Acc:MGI:1916013]
ENSMUSG00000074063,264.4099202,0.785325199,0.213937406,3.670817625,0.000241776,0.003008595,oxidative stress induced growth inhibitor 1 [Source:MGI Symbol	Acc:MGI:1919089]
ENSMUSG00000020220,1402.815709,-0.515205976,0.140478743,-3.667501334,0.000244932,0.00304437,vacuolar protein sorting 13D [Source:MGI Symbol	Acc:MGI:2448530]
ENSMUSG00000046432,1229.76696,0.515796009,0.14064222,3.667433655,0.000244997,0.00304437,brain expressed X-linked 3 [Source:MGI Symbol	Acc:MGI:1338016]
ENSMUSG00000026482,2667.752601,-0.320486101,0.087391939,-3.667227242,0.000245195,0.003044676,"ral guanine nucleotide dissociation stimulator,-like 1 [Source:MGI Symbol	Acc:MGI:107484]"
ENSMUSG00000028243,276.3215827,-0.536857879,0.146414131,-3.66670809,0.000245693,0.003048708,UBX domain protein 2B [Source:MGI Symbol	Acc:MGI:1915303]
ENSMUSG00000075514,199.5324319,-0.741396688,0.202209395,-3.666479926,0.000245912,0.003049277,predicted gene 13375 [Source:MGI Symbol	Acc:MGI:3649913]
ENSMUSG00000029209,250.8756027,-0.501499576,0.136915231,-3.662847242,0.000249427,0.003090684,glucosamine-6-phosphate deaminase 2 [Source:MGI Symbol	Acc:MGI:1915230]
ENSMUSG00000040945,2772.59053,0.369621593,0.100928936,3.662196471,0.000250062,0.003096366,regulator of chromosome condensation 2 [Source:MGI Symbol	Acc:MGI:1919784]
ENSMUSG00000062480,6.643547548,3.928091184,1.072714799,3.661822498,0.000250427,0.003098708,acetyl-Coenzyme A acetyltransferase 3 [Source:MGI Symbol	Acc:MGI:109182]
ENSMUSG00000117183,78.46660664,-1.016571407,0.277646861,-3.661382673,0.000250858,0.003101851,C2H2 zinc finger protein pseudogene
ENSMUSG00000030662,6190.892463,0.260870192,0.071257448,3.660953343,0.000251279,0.00310487,importin 5 [Source:MGI Symbol	Acc:MGI:1917822]
ENSMUSG00000042389,355.5290443,0.451180311,0.123255334,3.660533752,0.00025169,0.003105873,tRNA splicing endonuclease subunit 2 [Source:MGI Symbol	Acc:MGI:2141599]
ENSMUSG00000022636,17.01209318,2.151832825,0.58785043,3.660510763,0.000251713,0.003105873,activated leukocyte cell adhesion molecule [Source:MGI Symbol	Acc:MGI:1313266]
ENSMUSG00000072761,57.16575166,-1.114063768,0.304414251,-3.659696499,0.000252514,0.003113574,predicted gene 6712 [Source:MGI Symbol	Acc:MGI:3645888]
ENSMUSG00000006589,2081.187274,0.553725583,0.151352232,3.658522732,0.000253673,0.003122586,adenine phosphoribosyl transferase [Source:MGI Symbol	Acc:MGI:88061]
ENSMUSG00000069520,1937.150169,-0.27678232,0.075651162,-3.658665812,0.000253532,0.003122586,transmembrane protein 19 [Source:MGI Symbol	Acc:MGI:1914476]
ENSMUSG00000006586,89.86287309,-1.079145517,0.294976077,-3.65841708,0.000253778,0.003122586,"runt-related transcription factor 1	translocated to, 1 (cyclin D-related) [Source:MGI Symbol	Acc:MGI:104793]"
ENSMUSG00000034024,9171.158459,0.246620749,0.067418537,3.6580555,0.000254136,0.003124807,"chaperonin containing Tcp1, subunit 2 (beta) [Source:MGI Symbol	Acc:MGI:107186]"
ENSMUSG00000025537,34.45718412,-2.417677377,0.661194195,-3.656531466,0.000255651,0.003139045,phosphorylase kinase gamma 1 [Source:MGI Symbol	Acc:MGI:97579]
ENSMUSG00000084846,18.45896716,-2.376933189,0.650027773,-3.65666405,0.000255519,0.003139045,RIKEN cDNA A730011C13 gene [Source:MGI Symbol	Acc:MGI:2442973]
ENSMUSG00000005580,398.5446814,-0.540931892,0.148008631,-3.654732083,0.000257451,0.003156733,adenylate cyclase 9 [Source:MGI Symbol	Acc:MGI:108450]
ENSMUSG00000074890,136.618966,0.801992797,0.219431224,3.654870913,0.000257311,0.003156733,leucine carboxyl methyltransferase 2 [Source:MGI Symbol	Acc:MGI:1353659]
ENSMUSG00000012422,2496.876752,0.425688776,0.11653018,3.653034582,0.000259159,0.003175469,transmembrane protein 167 [Source:MGI Symbol	Acc:MGI:1913324]
ENSMUSG00000016179,90.02622032,-1.552462972,0.425086482,-3.652110892,0.000260094,0.003184697,calcium/calmodulin-dependent protein kinase I gamma [Source:MGI Symbol	Acc:MGI:2388073]
ENSMUSG00000110156,20.14875794,1.917454235,0.52537082,3.649715899,0.000262531,0.003212299,"predicted gene, 42067 [Source:MGI Symbol	Acc:MGI:5624952]"
ENSMUSG00000064128,382.418541,-0.546294626,0.149711149,-3.648990931,0.000263272,0.003219137,centromere protein J [Source:MGI Symbol	Acc:MGI:2684927]
ENSMUSG00000030201,4014.44721,-0.414781563,0.113714129,-3.647581596,0.00026472,0.003234069,low density lipoprotein receptor-related protein 6 [Source:MGI Symbol	Acc:MGI:1298218]
ENSMUSG00000070942,406.8419777,-0.5964685,0.163538519,-3.647266123,0.000265045,0.003234069,interleukin 1 receptor-like 2 [Source:MGI Symbol	Acc:MGI:1913107]
ENSMUSG00000025464,303.4436092,-0.558922651,0.153238782,-3.647396847,0.000264911,0.003234069,polyamine oxidase (exo-N4-amino) [Source:MGI Symbol	Acc:MGI:1916983]
ENSMUSG00000031242,861.8881417,-0.491525564,0.134784706,-3.646745831,0.000265582,0.00323613,RIKEN cDNA 2610002M06 gene [Source:MGI Symbol	Acc:MGI:1914278]
ENSMUSG00000003604,233.1684827,0.557424954,0.152850233,3.646870157,0.000265454,0.00323613,"apoptosis, caspase activation inhibitor [Source:MGI Symbol	Acc:MGI:1921518]"
ENSMUSG00000038188,20.29552158,-2.738247635,0.750930771,-3.646471473,0.000265866,0.003237342,"scavenger receptor class F, member 1 [Source:MGI Symbol	Acc:MGI:2449455]"
ENSMUSG00000064288,4.46178127,6.315444742,1.732071458,3.64618025,0.000266167,0.003238768,"histone cluster 1, H4k [Source:MGI Symbol	Acc:MGI:2448439]"
ENSMUSG00000036833,352.7117382,-0.536461828,0.147152567,-3.64561651,0.000266752,0.003243632,patatin-like phospholipase domain containing 7 [Source:MGI Symbol	Acc:MGI:2385325]
ENSMUSG00000063902,518.3407415,0.432498315,0.118689869,3.643936248,0.0002685,0.003262636,predicted gene 7964 [Source:MGI Symbol	Acc:MGI:3646150]
ENSMUSG00000032462,189.9942559,0.686719577,0.188472326,3.643609607,0.000268841,0.003264525,"phosphatidylinositol-4,5-bisphosphate 3-kinase catalytic subunit beta [Source:MGI Symbol	Acc:MGI:1922019]"
ENSMUSG00000021338,1060.590106,-0.365583454,0.100358308,-3.642782178,0.000269707,0.003272781,capping protein regulator and myosin 1 linker 1 [Source:MGI Symbol	Acc:MGI:1915982]
ENSMUSG00000000439,569.156411,0.446075743,0.122612966,3.638079688,0.000274678,0.003330808,"makorin, ring finger protein, 2 [Source:MGI Symbol	Acc:MGI:1914277]"
ENSMUSG00000060261,3638.717659,-0.300747891,0.082682463,-3.637384264,0.000275421,0.003337509,general transcription factor II I [Source:MGI Symbol	Acc:MGI:1202722]
ENSMUSG00000024843,1164.640087,-0.472565085,0.129951138,-3.63648285,0.000276386,0.003346898,choline kinase alpha [Source:MGI Symbol	Acc:MGI:107760]
ENSMUSG00000019494,1591.629935,0.380352042,0.104603925,3.636116361,0.000276779,0.003349354,COP9 signalosome subunit 6 [Source:MGI Symbol	Acc:MGI:1349439]
ENSMUSG00000024054,2119.285765,-0.418589624,0.115151859,-3.635109575,0.000277863,0.00335656,SMC hinge domain containing 1 [Source:MGI Symbol	Acc:MGI:1921605]
ENSMUSG00000056820,1427.441965,0.327075375,0.089973984,3.635221673,0.000277742,0.00335656,translin-associated factor X [Source:MGI Symbol	Acc:MGI:1855672]
ENSMUSG00000086401,8.621764415,3.600466213,0.990491272,3.635030731,0.000277948,0.00335656,predicted gene 15559 [Source:MGI Symbol	Acc:MGI:3783008]
ENSMUSG00000043535,2259.393303,-0.433655587,0.119354709,-3.633334541,0.000279782,0.003374077,senataxin [Source:MGI Symbol	Acc:MGI:2443480]
ENSMUSG00000025198,1344.667271,0.362494431,0.099767479,3.633392701,0.000279719,0.003374077,ER lipid raft associated 1 [Source:MGI Symbol	Acc:MGI:2387613]
ENSMUSG00000020846,637.7734096,-0.388696139,0.107009585,-3.632348811,0.000280853,0.003384675,refilin B [Source:MGI Symbol	Acc:MGI:1923816]
ENSMUSG00000031557,1486.97841,0.286086613,0.078770783,3.631887392,0.000281356,0.003388411,"pleckstrin homology domain-containing, family A (phosphoinositide binding specific) member 2 [Source:MGI Symbol	Acc:MGI:1928144]"
ENSMUSG00000031169,380.138251,-0.613862805,0.169037367,-3.631521345,0.000281755,0.0033909,porcupine O-acyltransferase [Source:MGI Symbol	Acc:MGI:1890212]
ENSMUSG00000062647,18263.93485,0.368576067,0.101522902,3.630472134,0.000282903,0.003402386,ribosomal protein L7A [Source:MGI Symbol	Acc:MGI:1353472]
ENSMUSG00000057766,130.019712,-1.071647148,0.295240796,-3.629739394,0.000283708,0.003409726,ankyrin repeat domain 29 [Source:MGI Symbol	Acc:MGI:2687055]
ENSMUSG00000062949,699.8514334,-0.547417338,0.150825092,-3.629484527,0.000283988,0.003410763,"ATPase, class VI, type 11C [Source:MGI Symbol	Acc:MGI:1859661]"
ENSMUSG00000021872,24.27486446,1.644536195,0.453483401,3.626452896,0.000287341,0.003448683,"ribonuclease, RNase A family, 10 (non-active) [Source:MGI Symbol	Acc:MGI:1922269]"
ENSMUSG00000084950,85.8863859,-1.089108583,0.300388545,-3.625666157,0.000288218,0.003456841,predicted gene 5577 [Source:MGI Symbol	Acc:MGI:3648213]
ENSMUSG00000048078,172.6649694,-1.612289526,0.444776951,-3.62493947,0.000289029,0.003464212,teneurin transmembrane protein 4 [Source:MGI Symbol	Acc:MGI:2447063]
ENSMUSG00000020311,1061.772423,-0.481307352,0.132944865,-3.620353081,0.000294201,0.003523802,endoplasmic reticulum lectin 1 [Source:MGI Symbol	Acc:MGI:1914003]
ENSMUSG00000037990,516.9908346,-0.5328621,0.147303832,-3.617435429,0.000297537,0.003558901,SH3 domain containing ring finger 3 [Source:MGI Symbol	Acc:MGI:2444637]
ENSMUSG00000029722,446.5333227,-0.612227145,0.16923642,-3.617585053,0.000297365,0.003558901,ArfGAP with FG repeats 2 [Source:MGI Symbol	Acc:MGI:2443267]
ENSMUSG00000042046,1457.303857,-0.338330296,0.093574196,-3.615636696,0.00029961,0.003578837,dual serine/threonine and tyrosine protein kinase [Source:MGI Symbol	Acc:MGI:1925064]
ENSMUSG00000059708,557.7195924,-0.523759804,0.144857379,-3.615692953,0.000299545,0.003578837,A kinase (PRKA) anchor protein 17B [Source:MGI Symbol	Acc:MGI:2443758]
ENSMUSG00000042082,1020.21279,-0.477296545,0.13214684,-3.611864996,0.000304003,0.003628339,arylsulfatase B [Source:MGI Symbol	Acc:MGI:88075]
ENSMUSG00000063971,24.09532428,1.733698375,0.480019503,3.611724864,0.000304167,0.003628339,keratin 88 [Source:MGI Symbol	Acc:MGI:1913572]
ENSMUSG00000085024,20.68364181,-2.990837125,0.828191921,-3.611285076,0.000304684,0.003632034,RIKEN cDNA C230035I16 gene [Source:MGI Symbol	Acc:MGI:2444850]
ENSMUSG00000040195,606.1705695,-0.403375596,0.111733635,-3.610153693,0.000306016,0.003643293,nuclear envelope integral membrane protein 1 [Source:MGI Symbol	Acc:MGI:2446113]
ENSMUSG00000039457,319.8338134,0.551296188,0.152708086,3.610130961,0.000306042,0.003643293,periplakin [Source:MGI Symbol	Acc:MGI:1194898]
ENSMUSG00000036501,1635.877907,-0.384743205,0.106592033,-3.609493085,0.000306796,0.003646481,"family with sequence similarity 13, member B [Source:MGI Symbol	Acc:MGI:2447834]"
ENSMUSG00000024219,908.8347272,-0.499571277,0.138409251,-3.609377784,0.000306932,0.003646481,ankyrin repeat and SAM domain containing 1 [Source:MGI Symbol	Acc:MGI:2446180]
ENSMUSG00000098702,41.05212812,-1.546224879,0.428363962,-3.609605424,0.000306663,0.003646481,RIKEN cDNA 1500015A07 gene [Source:MGI Symbol	Acc:MGI:1916232]
ENSMUSG00000020097,6632.175217,-0.226493454,0.062770848,-3.608258616,0.000308259,0.003659771,sphingosine phosphate lyase 1 [Source:MGI Symbol	Acc:MGI:1261415]
ENSMUSG00000026556,87.10737648,-1.090958948,0.302420466,-3.607424332,0.000309252,0.003669077,VANGL planar cell polarity 2 [Source:MGI Symbol	Acc:MGI:2135272]
ENSMUSG00000015937,1499.821061,0.331538676,0.091914289,3.607041733,0.000309708,0.003672012,"H2A histone family, member Y [Source:MGI Symbol	Acc:MGI:1349392]"
ENSMUSG00000022684,913.4534893,-0.350269616,0.097125477,-3.606361861,0.00031052,0.003677734,bifunctional apoptosis regulator [Source:MGI Symbol	Acc:MGI:1914368]
ENSMUSG00000028755,67.64483175,1.246972171,0.345777236,3.606287634,0.000310609,0.003677734,cytidine deaminase [Source:MGI Symbol	Acc:MGI:1919519]
ENSMUSG00000050195,41.6220919,-1.389974607,0.385463463,-3.605982776,0.000310974,0.003679577,stearoyl-coenzyme A desaturase 4 [Source:MGI Symbol	Acc:MGI:2670997]
ENSMUSG00000071646,3689.654849,0.267250052,0.074117784,3.605747994,0.000311255,0.003680429,"metastasis-associated gene family, member 2 [Source:MGI Symbol	Acc:MGI:1346340]"
ENSMUSG00000047910,715.556805,-0.495717688,0.137492465,-3.605417134,0.000311652,0.003682645,protocadherin beta 16 [Source:MGI Symbol	Acc:MGI:2136752]
ENSMUSG00000026643,1014.179786,-0.360570864,0.100027557,-3.604715272,0.000312495,0.003690131,N-myristoyltransferase 2 [Source:MGI Symbol	Acc:MGI:1202298]
ENSMUSG00000022596,7.135332525,5.557438667,1.541823318,3.604458827,0.000312804,0.003691297,secreted Ly6/Plaur domain containing 1 [Source:MGI Symbol	Acc:MGI:1930923]
ENSMUSG00000038357,80.24980798,-1.733242079,0.481261399,-3.601456679,0.000316439,0.00373169,cathelicidin antimicrobial peptide [Source:MGI Symbol	Acc:MGI:108443]
ENSMUSG00000029833,1244.291109,-0.316381175,0.087882961,-3.600028605,0.000318182,0.00374973,tripartite motif-containing 24 [Source:MGI Symbol	Acc:MGI:109275]
ENSMUSG00000044792,817.1988532,0.333711203,0.092740335,3.598339432,0.000320255,0.003771636,iron-sulfur cluster assembly 1 [Source:MGI Symbol	Acc:MGI:1916296]
ENSMUSG00000018932,2306.431037,0.337495786,0.093827007,3.59700045,0.000321908,0.003786025,mitogen-activated protein kinase kinase 3 [Source:MGI Symbol	Acc:MGI:1346868]
ENSMUSG00000040560,900.5955367,-0.422801038,0.117542538,-3.597004515,0.000321903,0.003786025,WD repeat domain 7 [Source:MGI Symbol	Acc:MGI:1860197]
ENSMUSG00000025591,214.2145465,0.686038481,0.190747069,3.596587278,0.000322419,0.003789506,translation machinery associated 16 [Source:MGI Symbol	Acc:MGI:1913532]
ENSMUSG00000024098,4357.003104,-0.313044054,0.087096482,-3.594221566,0.000325363,0.003821547,twisted gastrulation BMP signaling modulator 1 [Source:MGI Symbol	Acc:MGI:2137520]
ENSMUSG00000030213,1499.149281,-0.432554177,0.120354899,-3.593988954,0.000325654,0.003822409,activating transcription factor 7 interacting protein [Source:MGI Symbol	Acc:MGI:1858965]
ENSMUSG00000022332,357.8341945,-0.514338276,0.143172283,-3.592443079,0.000327592,0.003842598,"KH domain containing, RNA binding, signal transduction associated 3 [Source:MGI Symbol	Acc:MGI:1313312]"
ENSMUSG00000014859,961.5658515,0.433745066,0.120808047,3.590365675,0.000330214,0.003870773,E2F transcription factor 4 [Source:MGI Symbol	Acc:MGI:103012]
ENSMUSG00000043424,440.5422867,0.576882515,0.160808735,3.587382947,0.000334014,0.003912699,"eukaryotic translation initiation factor 3, subunit J2 [Source:MGI Symbol	Acc:MGI:3704486]"
ENSMUSG00000042590,991.0111411,0.339723985,0.094723293,3.586488309,0.000335161,0.00392163,importin 11 [Source:MGI Symbol	Acc:MGI:2442377]
ENSMUSG00000044813,160.5506274,0.861627726,0.240245904,3.586440862,0.000335222,0.00392163,src homology 2 domain-containing transforming protein B [Source:MGI Symbol	Acc:MGI:98294]
ENSMUSG00000023030,799.551661,0.327851584,0.091426665,3.585951474,0.000335851,0.00392638,"solute carrier family 11 (proton-coupled divalent metal ion transporters), member 2 [Source:MGI Symbol	Acc:MGI:1345279]"
ENSMUSG00000036371,8688.65841,0.269218179,0.075089367,3.585303612,0.000336686,0.003933525,serpine1 mRNA binding protein 1 [Source:MGI Symbol	Acc:MGI:1914120]
ENSMUSG00000021366,799.8540816,-0.461594414,0.128755593,-3.585043586,0.000337022,0.003934832,human immunodeficiency virus type I enhancer binding protein 1 [Source:MGI Symbol	Acc:MGI:96100]
ENSMUSG00000090399,93.85505346,-1.276578684,0.356198233,-3.583899543,0.000338502,0.003949493,"predicted gene, 38399 [Source:MGI Symbol	Acc:MGI:5620007]"
ENSMUSG00000105135,41.08397217,-1.410338617,0.393557216,-3.583566913,0.000338934,0.003951906,predicted gene 43667 [Source:MGI Symbol	Acc:MGI:5663804]
ENSMUSG00000015671,2631.875966,0.452076559,0.126195591,3.582348284,0.000340519,0.003967762,"proteasome (prosome, macropain) subunit, alpha type 2 [Source:MGI Symbol	Acc:MGI:104885]"
ENSMUSG00000029108,11.66413145,-3.290013136,0.918578767,-3.581634208,0.000341452,0.00397599,protocadherin 7 [Source:MGI Symbol	Acc:MGI:1860487]
ENSMUSG00000040025,1032.460411,0.339396561,0.094812972,3.579642686,0.000344064,0.004003761,YTH domain family 2 [Source:MGI Symbol	Acc:MGI:2444233]
ENSMUSG00000021458,845.4420958,0.438080328,0.122397635,3.579156803,0.000344705,0.004008559,RIKEN cDNA 2010111I01 gene [Source:MGI Symbol	Acc:MGI:1919311]
ENSMUSG00000022105,715.6004245,-0.496064159,0.138686035,-3.576886164,0.000347712,0.004040854,RB transcriptional corepressor 1 [Source:MGI Symbol	Acc:MGI:97874]
ENSMUSG00000061559,775.3818098,0.420359406,0.11753571,3.57643992,0.000348305,0.004045081,WD repeat domain 61 [Source:MGI Symbol	Acc:MGI:1917493]
ENSMUSG00000022774,1545.94587,0.33308234,0.093168079,3.575069296,0.000350135,0.00405829,nuclear cap binding protein subunit 2 [Source:MGI Symbol	Acc:MGI:1915342]
ENSMUSG00000068329,901.2270216,0.547986661,0.153268738,3.575332247,0.000349783,0.00405829,HtrA serine peptidase 2 [Source:MGI Symbol	Acc:MGI:1928676]
ENSMUSG00000026135,831.8698879,-0.57295937,0.160261063,-3.575162667,0.00035001,0.00405829,zinc finger protein 142 [Source:MGI Symbol	Acc:MGI:1924514]
ENSMUSG00000034160,5772.641117,-0.484257513,0.135468443,-3.574688691,0.000350645,0.004061521,O-linked N-acetylglucosamine (GlcNAc) transferase (UDP-N-acetylglucosamine:polypeptide-N-acetylglucosaminyl transferase) [Source:MGI Symbol	Acc:MGI:1339639]
ENSMUSG00000086742,20.72760919,-2.076159068,0.580953391,-3.573710215,0.000351958,0.004074052,predicted gene 16201 [Source:MGI Symbol	Acc:MGI:3802153]
ENSMUSG00000021131,2555.413057,0.407294124,0.113987064,3.573160944,0.000352698,0.004077243,ERH mRNA splicing and mitosis factor [Source:MGI Symbol	Acc:MGI:108089]
ENSMUSG00000085614,37.21519235,-1.649226687,0.461539919,-3.573313205,0.000352493,0.004077243,RIKEN cDNA 1700123M08 gene [Source:MGI Symbol	Acc:MGI:1923915]
ENSMUSG00000045538,257.1151836,0.595850111,0.166827765,3.571648344,0.000354742,0.004096444,DEAD (Asp-Glu-Ala-Asp) box polypeptide 28 [Source:MGI Symbol	Acc:MGI:1919236]
ENSMUSG00000020007,24.39092837,3.477143205,0.973556944,3.571586878,0.000354825,0.004096444,"interleukin 20 receptor, alpha [Source:MGI Symbol	Acc:MGI:3605069]"
ENSMUSG00000001021,22.22469023,1.917519554,0.536940511,3.571195528,0.000355355,0.004099879,S100 calcium binding protein A3 [Source:MGI Symbol	Acc:MGI:1338849]
ENSMUSG00000024712,2102.930859,0.327068783,0.091597797,3.570705765,0.000356021,0.00410486,riboflavin kinase [Source:MGI Symbol	Acc:MGI:1914688]
ENSMUSG00000025417,2458.68377,-0.225084598,0.063062596,-3.569225072,0.000358039,0.004122721,"phosphatidylinositol-5-phosphate 4-kinase, type II, gamma [Source:MGI Symbol	Acc:MGI:2152214]"
ENSMUSG00000009633,134.9091644,-1.10629127,0.309940115,-3.569371041,0.000357839,0.004122721,G0/G1 switch gene 2 [Source:MGI Symbol	Acc:MGI:1316737]
ENSMUSG00000033538,75.51293738,-1.127520701,0.315935331,-3.568833846,0.000358574,0.004126179,"caspase 4, apoptosis-related cysteine peptidase [Source:MGI Symbol	Acc:MGI:107700]"
ENSMUSG00000070047,14186.12839,-0.548190576,0.153659162,-3.567574951,0.0003603,0.004143336,FAT atypical cadherin 1 [Source:MGI Symbol	Acc:MGI:109168]
ENSMUSG00000029426,1781.342668,-0.306131118,0.085819663,-3.567144257,0.000360893,0.004147437,"scavenger receptor class B, member 2 [Source:MGI Symbol	Acc:MGI:1196458]"
ENSMUSG00000022263,2630.267168,-0.425267532,0.119274534,-3.565451205,0.000363231,0.004170558,triple functional domain (PTPRF interacting) [Source:MGI Symbol	Acc:MGI:1927230]
ENSMUSG00000050310,1275.921455,-0.406333313,0.113967488,-3.565344106,0.000363379,0.004170558,"RPTOR independent companion of MTOR, complex 2 [Source:MGI Symbol	Acc:MGI:1926007]"
ENSMUSG00000018707,9910.705129,-0.451852124,0.126743174,-3.565100273,0.000363717,0.004171714,dynein cytoplasmic 1 heavy chain 1 [Source:MGI Symbol	Acc:MGI:103147]
ENSMUSG00000033540,211.7268766,-0.663972681,0.186270476,-3.564562105,0.000364464,0.004177557,"iduronidase, alpha-L [Source:MGI Symbol	Acc:MGI:96418]"
ENSMUSG00000031740,232.3584395,0.871984638,0.244861937,3.561127746,0.000369265,0.004229832,matrix metallopeptidase 2 [Source:MGI Symbol	Acc:MGI:97009]
ENSMUSG00000042444,1631.098174,-0.452584699,0.127115872,-3.560410604,0.000370275,0.00423864,MINDY lysine 48 deubiquitinase 2 [Source:MGI Symbol	Acc:MGI:2443086]
ENSMUSG00000021400,828.6473358,0.337558371,0.094831693,3.559552302,0.000371488,0.00424975,Werner helicase interacting protein 1 [Source:MGI Symbol	Acc:MGI:1926153]
ENSMUSG00000020349,4499.424436,0.241302097,0.067814204,3.558282523,0.000373288,0.004264794,"protein phosphatase 2 (formerly 2A), catalytic subunit, alpha isoform [Source:MGI Symbol	Acc:MGI:1321159]"
ENSMUSG00000042396,1235.447316,0.30894602,0.08682223,3.55837464,0.000373157,0.004264794,RNA binding motif protein 7 [Source:MGI Symbol	Acc:MGI:1914260]
ENSMUSG00000035236,799.243454,-0.624002979,0.175394326,-3.557714744,0.000374095,0.004271245,suppressor of cancer cell invasion [Source:MGI Symbol	Acc:MGI:2443716]
ENSMUSG00000020271,1826.694081,0.249196531,0.070050613,3.557378317,0.000374575,0.004273941,F-box and WD-40 domain protein 11 [Source:MGI Symbol	Acc:MGI:2144023]
ENSMUSG00000071547,3253.4005,-0.646621976,0.181939666,-3.554046191,0.000379353,0.004325653,5'-nucleotidase domain containing 2 [Source:MGI Symbol	Acc:MGI:1917271]
ENSMUSG00000025213,762.7348512,-0.556905915,0.156709287,-3.553751832,0.000379777,0.00432769,Kazal-type serine peptidase inhibitor domain 1 [Source:MGI Symbol	Acc:MGI:2147606]
ENSMUSG00000020228,1032.117054,-0.310582725,0.087414661,-3.552982084,0.00038089,0.004334755,helicase (DNA) B [Source:MGI Symbol	Acc:MGI:2152895]
ENSMUSG00000067365,311.4010203,0.538331871,0.151509139,3.553131338,0.000380674,0.004334755,transmembrane protein 128 [Source:MGI Symbol	Acc:MGI:1913559]
ENSMUSG00000008373,777.9944622,0.401135714,0.113007842,3.549627225,0.000385777,0.004387527,pre-mRNA processing factor 31 [Source:MGI Symbol	Acc:MGI:1916238]
ENSMUSG00000061186,141.5972871,-0.78618371,0.221529936,-3.548882495,0.00038687,0.00439711,Scm-like with four mbt domains 2 [Source:MGI Symbol	Acc:MGI:2447794]
ENSMUSG00000007837,360.1879818,-0.50084978,0.141146756,-3.548432805,0.000387531,0.004399797,proline-rich Gla (G-carboxyglutamic acid) polypeptide 2 [Source:MGI Symbol	Acc:MGI:1929596]
ENSMUSG00000038888,188.9852356,0.769713294,0.21691955,3.548381396,0.000387607,0.004399797,cytosolic thiouridylase subunit 1 [Source:MGI Symbol	Acc:MGI:2385277]
ENSMUSG00000046711,611.5743326,0.605690347,0.170736686,3.547511433,0.000388889,0.004411505,high mobility group AT-hook 1 [Source:MGI Symbol	Acc:MGI:96160]
ENSMUSG00000035992,1921.040832,-0.542149476,0.152871747,-3.546433441,0.000390483,0.004426737,folliculin interacting protein 1 [Source:MGI Symbol	Acc:MGI:2444668]
ENSMUSG00000003402,2932.408441,0.389997342,0.110001466,3.545383145,0.000392043,0.004441552,protein kinase C substrate 80K-H [Source:MGI Symbol	Acc:MGI:107877]
ENSMUSG00000024011,9.649140231,4.857870642,1.37046915,3.544677121,0.000393094,0.004450597,peptidase inhibitor 16 [Source:MGI Symbol	Acc:MGI:1921366]
ENSMUSG00000023805,941.9056589,-0.316979825,0.08944997,-3.543654894,0.000394621,0.004465012,synaptojanin 2 [Source:MGI Symbol	Acc:MGI:1201671]
ENSMUSG00000039182,272.4990808,0.595142772,0.167973652,3.543072174,0.000395494,0.004472012,expressed sequence AW209491 [Source:MGI Symbol	Acc:MGI:2145422]
ENSMUSG00000025190,1617.847116,0.251608146,0.071049174,3.541324035,0.000398124,0.004498856,"glutamic-oxaloacetic transaminase 1, soluble [Source:MGI Symbol	Acc:MGI:95791]"
ENSMUSG00000047146,147.0714412,-0.837662201,0.236552137,-3.541131408,0.000398415,0.00449925,tet methylcytosine dioxygenase 1 [Source:MGI Symbol	Acc:MGI:1098693]
ENSMUSG00000038146,707.3571356,-0.827798098,0.233907938,-3.53899105,0.000401659,0.004532977,notch 3 [Source:MGI Symbol	Acc:MGI:99460]
ENSMUSG00000022892,14260.86223,-0.316652585,0.089502044,-3.537936912,0.000403266,0.004548193,amyloid beta (A4) precursor protein [Source:MGI Symbol	Acc:MGI:88059]
ENSMUSG00000000278,4067.048469,-0.216782696,0.061277693,-3.537709825,0.000403613,0.004548435,serine carboxypeptidase 1 [Source:MGI Symbol	Acc:MGI:1921867]
ENSMUSG00000078771,314.7172885,0.814561947,0.230259371,3.537584341,0.000403805,0.004548435,ecotropic viral integration site 2a [Source:MGI Symbol	Acc:MGI:95458]
ENSMUSG00000025027,3014.024411,0.35747342,0.101065567,3.537044624,0.000404631,0.004554822,"X-prolyl aminopeptidase (aminopeptidase P) 1, soluble [Source:MGI Symbol	Acc:MGI:2180003]"
ENSMUSG00000037210,866.1246276,-0.411543475,0.116408863,-3.535327668,0.00040727,0.00458159,"family with sequence similarity 193, member A [Source:MGI Symbol	Acc:MGI:2447768]"
ENSMUSG00000006395,236.4383892,0.815119802,0.230682379,3.533515676,0.000410072,0.004610161,hydroxypyruvate isomerase (putative) [Source:MGI Symbol	Acc:MGI:1915430]
ENSMUSG00000004567,1024.317224,-0.450924054,0.127627381,-3.533129405,0.000410671,0.004613952,mucolipin 1 [Source:MGI Symbol	Acc:MGI:1890498]
ENSMUSG00000087266,23.02820401,-2.283653929,0.646450327,-3.532605421,0.000411486,0.004620154,predicted gene 15991 [Source:MGI Symbol	Acc:MGI:3801813]
ENSMUSG00000067942,572.5491368,-0.517348016,0.146464315,-3.532246162,0.000412046,0.004623483,zinc finger protein 160 [Source:MGI Symbol	Acc:MGI:108187]
ENSMUSG00000102559,11.82900632,-3.37607821,0.956094691,-3.531112811,0.000413815,0.004640378,"predicted gene, 37570 [Source:MGI Symbol	Acc:MGI:5610798]"
ENSMUSG00000025816,645.4193301,-0.549341689,0.155602322,-3.5304209,0.000414899,0.004649567,"Sec61, alpha subunit 2 (S. cerevisiae) [Source:MGI Symbol	Acc:MGI:1931071]"
ENSMUSG00000029623,1588.656002,0.390494793,0.110655046,3.528937962,0.000417231,0.004672721,PDGFA associated protein 1 [Source:MGI Symbol	Acc:MGI:2448536]
ENSMUSG00000025584,2451.674729,-0.329264409,0.093379512,-3.526088344,0.000421746,0.004720283,phosphodiesterase 8A [Source:MGI Symbol	Acc:MGI:1277116]
ENSMUSG00000064215,2543.894679,-0.460525146,0.130642329,-3.525083717,0.000423349,0.004735207,"interferon, alpha-inducible protein 27 [Source:MGI Symbol	Acc:MGI:1277180]"
ENSMUSG00000051177,590.4005953,-0.476898008,0.135357958,-3.52323583,0.000426312,0.004765315,"phospholipase C, beta 1 [Source:MGI Symbol	Acc:MGI:97613]"
ENSMUSG00000037321,896.9013852,-0.530193647,0.150550977,-3.521688521,0.000428808,0.004789473,"transporter 1, ATP-binding cassette, sub-family B (MDR/TAP) [Source:MGI Symbol	Acc:MGI:98483]"
ENSMUSG00000037395,769.4709828,-0.425057884,0.120701634,-3.521558643,0.000429018,0.004789473,REST corepressor 3 [Source:MGI Symbol	Acc:MGI:2441920]
ENSMUSG00000034617,419.4577624,0.439585046,0.124879374,3.520077279,0.000431421,0.004813247,5-methyltetrahydrofolate-homocysteine methyltransferase reductase [Source:MGI Symbol	Acc:MGI:1891037]
ENSMUSG00000064193,2631.823104,0.469751772,0.133515231,3.518338459,0.000434258,0.004841827,predicted gene 4735 [Source:MGI Symbol	Acc:MGI:3645521]
ENSMUSG00000031168,1091.502121,-0.377801162,0.107488259,-3.514813281,0.000440063,0.004901194,phenylalkylamine Ca2+ antagonist (emopamil) binding protein [Source:MGI Symbol	Acc:MGI:107822]
ENSMUSG00000030546,17.97658466,-2.363616661,0.672481772,-3.514766883,0.00044014,0.004901194,perilipin 1 [Source:MGI Symbol	Acc:MGI:1890505]
ENSMUSG00000031442,305.7554519,0.580336759,0.16527669,3.511304337,0.000445914,0.004962341,mcf.2 transforming sequence-like [Source:MGI Symbol	Acc:MGI:103263]
ENSMUSG00000086712,8.133136897,-5.940564273,1.692022547,-3.510925008,0.00044655,0.004966284,expressed sequence AI427809 [Source:MGI Symbol	Acc:MGI:2140270]
ENSMUSG00000033083,732.5412845,-0.374914315,0.106794002,-3.510630824,0.000447045,0.00496864,"TBC1 domain family, member 4 [Source:MGI Symbol	Acc:MGI:2429660]"
ENSMUSG00000056144,53.73125893,-1.218545864,0.3471205,-3.510440512,0.000447365,0.004969057,tripartite motif-containing 34A [Source:MGI Symbol	Acc:MGI:2137359]
ENSMUSG00000048967,37.53114855,-2.071275716,0.590194817,-3.509477986,0.000448987,0.004983928,YjeF N-terminal domain containing 3 [Source:MGI Symbol	Acc:MGI:2681845]
ENSMUSG00000056737,3920.258989,0.395123842,0.112648507,3.507581696,0.000452199,0.005016419,"capping protein (actin filament), gelsolin-like [Source:MGI Symbol	Acc:MGI:1098259]"
ENSMUSG00000029436,96.31938678,-0.912161339,0.260100361,-3.506959145,0.000453259,0.005024999,matrix metallopeptidase 17 [Source:MGI Symbol	Acc:MGI:1346076]
ENSMUSG00000095567,1035.6231,0.374990029,0.10696391,3.505762185,0.000455302,0.005044469,NOC2 like nucleolar associated transcriptional repressor [Source:MGI Symbol	Acc:MGI:1931051]
ENSMUSG00000031639,200.0273174,-0.768689075,0.219479683,-3.502324517,0.000461217,0.005106793,toll-like receptor 3 [Source:MGI Symbol	Acc:MGI:2156367]
ENSMUSG00000097906,2943.144106,0.560134464,0.15998939,3.501072566,0.00046339,0.005127615,predicted gene 9625 [Source:MGI Symbol	Acc:MGI:3780033]
ENSMUSG00000053835,53.15056752,-1.819611343,0.519965793,-3.499482785,0.000466162,0.005155045,"histocompatibility 2, T region locus 24 [Source:MGI Symbol	Acc:MGI:95958]"
ENSMUSG00000006782,248.1842322,-0.728561558,0.208273266,-3.498104073,0.000468578,0.005178511,"2',3'-cyclic nucleotide 3' phosphodiesterase [Source:MGI Symbol	Acc:MGI:88437]"
ENSMUSG00000037266,7116.685159,-0.464623146,0.1328609,-3.497064575,0.000470408,0.005195467,arginine/serine rich protein 1 [Source:MGI Symbol	Acc:MGI:106498]
ENSMUSG00000116238,3.44096689,5.72140993,1.636312299,3.496526875,0.000471357,0.005202681,"predicted gene, 49413 [Source:MGI Symbol	Acc:MGI:6155041]"
ENSMUSG00000002908,134.565859,0.925125239,0.264597646,3.496347206,0.000471675,0.005202919,"potassium intermediate/small conductance calcium-activated channel, subfamily N, member 1 [Source:MGI Symbol	Acc:MGI:1933993]"
ENSMUSG00000031149,672.0975494,0.37710362,0.107911782,3.494554658,0.000474853,0.005231684,PRA1 domain family 2 [Source:MGI Symbol	Acc:MGI:1859607]
ENSMUSG00000031990,309.7891567,0.546585762,0.15641131,3.494541177,0.000474877,0.005231684,junction adhesion molecule 3 [Source:MGI Symbol	Acc:MGI:1933825]
ENSMUSG00000057457,1203.694884,-0.765202692,0.219131131,-3.491985317,0.000479445,0.005278694,"phosphate regulating endopeptidase homolog, X-linked [Source:MGI Symbol	Acc:MGI:107489]"
ENSMUSG00000001120,421.6119028,-0.423080266,0.121170963,-3.491597792,0.000480141,0.00528305,poly(rC) binding protein 3 [Source:MGI Symbol	Acc:MGI:1890470]
ENSMUSG00000038844,2133.60635,-0.410021657,0.117444711,-3.49118878,0.000480876,0.005287835,kinesin family member 16B [Source:MGI Symbol	Acc:MGI:1098240]
ENSMUSG00000074671,5.865539376,5.19801673,1.489456795,3.489874125,0.000483248,0.005310595,TSPY-like 3 [Source:MGI Symbol	Acc:MGI:2139328]
ENSMUSG00000022752,2866.123488,0.330088197,0.09460379,3.489164607,0.000484533,0.005321385,translocase of outer mitochondrial membrane 70A [Source:MGI Symbol	Acc:MGI:106295]
ENSMUSG00000024487,2037.879943,0.273799451,0.078478981,3.488825269,0.000485148,0.005324819,"Yip1 domain family, member 5 [Source:MGI Symbol	Acc:MGI:1914430]"
ENSMUSG00000074212,772.3989776,-0.392765672,0.112591816,-3.488403377,0.000485914,0.005329902,DnaJ heat shock protein family (Hsp40) member B14 [Source:MGI Symbol	Acc:MGI:1917854]
ENSMUSG00000001741,119.2623755,-1.152778457,0.33048108,-3.488182917,0.000486315,0.005330973,interleukin 16 [Source:MGI Symbol	Acc:MGI:1270855]
ENSMUSG00000022791,2548.782606,0.430809984,0.123520126,3.487771567,0.000487064,0.005335855,"tyrosine kinase, non-receptor, 2 [Source:MGI Symbol	Acc:MGI:1858308]"
ENSMUSG00000024841,905.0680767,0.397701101,0.114069975,3.486466112,0.000489447,0.005358626,eukaryotic translation initiation factor 1A domain containing [Source:MGI Symbol	Acc:MGI:1917110]
ENSMUSG00000020780,1687.341218,0.231429767,0.066393329,3.485738265,0.000490781,0.005369883,signal recognition particle 68 [Source:MGI Symbol	Acc:MGI:1917447]
ENSMUSG00000027203,1000.214861,0.535495638,0.153652554,3.485107301,0.00049194,0.005379214,deoxyuridine triphosphatase [Source:MGI Symbol	Acc:MGI:1346051]
ENSMUSG00000022673,2584.468236,0.249567204,0.071622689,3.484471317,0.00049311,0.005388663,minichromosome maintenance complex component 4 [Source:MGI Symbol	Acc:MGI:103199]
ENSMUSG00000026437,790.0430229,0.449317007,0.128991919,3.483295784,0.000495281,0.00540746,cyclin-dependent kinase 18 [Source:MGI Symbol	Acc:MGI:97518]
ENSMUSG00000027580,711.5270937,-0.604670641,0.173595965,-3.483206775,0.000495446,0.00540746,"helicase with zinc finger 2, transcriptional coactivator [Source:MGI Symbol	Acc:MGI:2385169]"
ENSMUSG00000075595,987.8002159,-0.558346533,0.16031887,-3.482724986,0.000496338,0.00541384,zinc finger protein 652 [Source:MGI Symbol	Acc:MGI:2442221]
ENSMUSG00000004996,304.3644864,0.739557327,0.212371254,3.482379616,0.000496979,0.005414111,methylthioribose-1-phosphate isomerase 1 [Source:MGI Symbol	Acc:MGI:1915123]
ENSMUSG00000087006,55.47157287,-1.817490888,0.521903751,-3.482425417,0.000496894,0.005414111,predicted gene 13889 [Source:MGI Symbol	Acc:MGI:3652053]
ENSMUSG00000037966,303.5963592,0.591501733,0.169949712,3.480451521,0.000500569,0.005449853,ninjurin 1 [Source:MGI Symbol	Acc:MGI:1196617]
ENSMUSG00000010453,1956.307495,-0.29693753,0.085364569,-3.478463428,0.000504297,0.005487041,KAT8 regulatory NSL complex subunit 3 [Source:MGI Symbol	Acc:MGI:1918055]
ENSMUSG00000027175,554.256836,-0.420533587,0.120944778,-3.47707106,0.000506923,0.005512205,t-complex 11 like 1 [Source:MGI Symbol	Acc:MGI:2444263]
ENSMUSG00000027495,519.9829748,-0.511785561,0.147225187,-3.476209268,0.000508555,0.005526531,"family with sequence similarity 210, member B [Source:MGI Symbol	Acc:MGI:1914267]"
ENSMUSG00000059430,11990.31888,-0.262894591,0.075647379,-3.475263732,0.000510351,0.005532372,"actin, gamma 2, smooth muscle, enteric [Source:MGI Symbol	Acc:MGI:104589]"
ENSMUSG00000003033,1333.981786,0.260855266,0.075054799,3.475530806,0.000509843,0.005532372,"adaptor-related protein complex AP-1, mu subunit 1 [Source:MGI Symbol	Acc:MGI:102776]"
ENSMUSG00000002458,453.763412,0.430973794,0.12401161,3.475269725,0.00051034,0.005532372,regulator of G-protein signaling 19 [Source:MGI Symbol	Acc:MGI:1915153]
ENSMUSG00000025269,219.7835739,0.565277684,0.162635528,3.475733084,0.000509459,0.005532372,apurinic/apyrimidinic endonuclease 2 [Source:MGI Symbol	Acc:MGI:1924872]
ENSMUSG00000033306,8564.447143,-0.554687684,0.159658337,-3.47421684,0.000512347,0.005550582,LIM domain containing preferred translocation partner in lipoma [Source:MGI Symbol	Acc:MGI:2441849]
ENSMUSG00000038024,986.4904109,-0.409324679,0.117836952,-3.473652981,0.000513425,0.005558833,DENN/MADD domain containing 4C [Source:MGI Symbol	Acc:MGI:1914769]
ENSMUSG00000074129,845.8529401,0.486875658,0.14021271,3.47240745,0.000515813,0.005581254,ribosomal protein L13A [Source:MGI Symbol	Acc:MGI:1351455]
ENSMUSG00000079426,3917.862142,0.32595739,0.093880531,3.472044595,0.000516511,0.005581939,"actin related protein 2/3 complex, subunit 4 [Source:MGI Symbol	Acc:MGI:1915339]"
ENSMUSG00000034379,183.7684093,0.531107703,0.152974126,3.471879321,0.000516829,0.005581939,WD repeat domain 5B [Source:MGI Symbol	Acc:MGI:1916794]
ENSMUSG00000068551,86.08305575,-1.077577476,0.310360334,-3.472020605,0.000516557,0.005581939,zinc finger protein 467 [Source:MGI Symbol	Acc:MGI:1916160]
ENSMUSG00000089817,23.98360847,-3.284932206,0.946225784,-3.471615613,0.000517337,0.005583995,predicted gene 7162 [Source:MGI Symbol	Acc:MGI:3645097]
ENSMUSG00000050064,169.7834592,0.717307627,0.20666602,3.470854213,0.000518806,0.005596416,zinc finger protein 697 [Source:MGI Symbol	Acc:MGI:2139736]
ENSMUSG00000038591,390.5946916,1.762315033,0.50791928,3.469675403,0.000521088,0.005617587,collectin sub-family member 10 [Source:MGI Symbol	Acc:MGI:3606482]
ENSMUSG00000100954,21.73393134,2.118549045,0.610655594,3.469302607,0.000521811,0.005621942,predicted gene 10138 [Source:MGI Symbol	Acc:MGI:3708522]
ENSMUSG00000027907,9341.854122,0.47939353,0.138206475,3.468676342,0.000523029,0.005631611,S100 calcium binding protein A11 [Source:MGI Symbol	Acc:MGI:1338798]
ENSMUSG00000005936,1847.812697,-0.230224771,0.066418964,-3.466250561,0.000527771,0.005673559,potassium channel tetramerisation domain containing 20 [Source:MGI Symbol	Acc:MGI:1914239]
ENSMUSG00000041215,1467.101271,-0.311850973,0.08996942,-3.46618853,0.000527893,0.005673559,YEATS domain containing 2 [Source:MGI Symbol	Acc:MGI:2447762]
ENSMUSG00000031917,694.5901186,0.45477469,0.131196161,3.466371928,0.000527533,0.005673559,"NIP7, nucleolar pre-rRNA processing protein [Source:MGI Symbol	Acc:MGI:1913414]"
ENSMUSG00000005981,2337.15238,0.212091726,0.061198857,3.465615798,0.000529019,0.005682184,TNF receptor-associated protein 1 [Source:MGI Symbol	Acc:MGI:1915265]
ENSMUSG00000059921,247.3951592,-0.601546688,0.173652764,-3.464077809,0.000532053,0.005711282,unc-5 netrin receptor C [Source:MGI Symbol	Acc:MGI:1095412]
ENSMUSG00000028032,1974.209428,0.249455675,0.072036208,3.462920688,0.000534346,0.0057324,3'-phosphoadenosine 5'-phosphosulfate synthase 1 [Source:MGI Symbol	Acc:MGI:1330587]
ENSMUSG00000024066,5650.011247,-0.249393455,0.07204155,-3.461800244,0.000536575,0.005742609,xanthine dehydrogenase [Source:MGI Symbol	Acc:MGI:98973]
ENSMUSG00000038733,4553.500326,-0.317296545,0.091656895,-3.461785887,0.000536604,0.005742609,WD repeat domain 26 [Source:MGI Symbol	Acc:MGI:1923825]
ENSMUSG00000030327,942.3799028,0.306448169,0.088513754,3.462153111,0.000535872,0.005742609,NECAP endocytosis associated 1 [Source:MGI Symbol	Acc:MGI:1914852]
ENSMUSG00000033628,627.1057786,-0.321608618,0.092899005,-3.461916699,0.000536343,0.005742609,phosphatidylinositol 3-kinase catalytic subunit type 3 [Source:MGI Symbol	Acc:MGI:2445019]
ENSMUSG00000027940,2783.223975,0.244213446,0.070607468,3.458748095,0.000542692,0.005800703,"tropomyosin 3, gamma [Source:MGI Symbol	Acc:MGI:1890149]"
ENSMUSG00000023988,586.0915104,0.429616373,0.124210529,3.458775799,0.000542636,0.005800703,bystin-like [Source:MGI Symbol	Acc:MGI:1858419]
ENSMUSG00000071054,1881.364772,-0.303557019,0.087785532,-3.457939056,0.000544325,0.005814616,scaffold attachment factor B [Source:MGI Symbol	Acc:MGI:2146974]
ENSMUSG00000057604,532.7511873,0.463210027,0.133996721,3.456875835,0.000546477,0.005834061,LIM and cysteine-rich domains 1 [Source:MGI Symbol	Acc:MGI:1353635]
ENSMUSG00000024827,6.235831862,5.492049067,1.58882438,3.456674719,0.000546885,0.005834873,glycine decarboxylase [Source:MGI Symbol	Acc:MGI:1341155]
ENSMUSG00000079478,331.0766751,0.655221776,0.189595125,3.455899905,0.000548459,0.005848122,Sjogren syndrome/scleroderma autoantigen 1 [Source:MGI Symbol	Acc:MGI:1913482]
ENSMUSG00000026159,3190.679173,-0.260411862,0.075377059,-3.454789369,0.000550723,0.005860856,ArfGAP with FG repeats 1 [Source:MGI Symbol	Acc:MGI:1333754]
ENSMUSG00000054469,1398.229794,-0.443637142,0.128417008,-3.454660333,0.000550986,0.005860856,lysocardiolipin acyltransferase 1 [Source:MGI Symbol	Acc:MGI:2684937]
ENSMUSG00000022228,1015.059627,-0.431966131,0.125024011,-3.455065374,0.000550159,0.005860856,zinc finger and SCAN domain containing 26 [Source:MGI Symbol	Acc:MGI:3531417]
ENSMUSG00000049922,392.8800342,0.525725282,0.152170653,3.454840147,0.000550619,0.005860856,"solute carrier family 35, member C1 [Source:MGI Symbol	Acc:MGI:2443301]"
ENSMUSG00000039168,8774.241555,0.319871084,0.092599391,3.454354069,0.000551613,0.005863969,death-associated protein [Source:MGI Symbol	Acc:MGI:1918190]
ENSMUSG00000005804,862.0653349,0.317428379,0.091952406,3.452094314,0.000556253,0.005909729,"biogenesis of lysosomal organelles complex-1, subunit 6, pallidin [Source:MGI Symbol	Acc:MGI:1927580]"
ENSMUSG00000106239,14.83233642,1.995775708,0.578181846,3.451813162,0.000556833,0.005912317,predicted gene 9260 [Source:MGI Symbol	Acc:MGI:3645725]
ENSMUSG00000001518,428.139466,0.460447494,0.133411448,3.451334207,0.000557822,0.005915847,integrin alpha FG-GAP repeat containing 2 [Source:MGI Symbol	Acc:MGI:1915450]
ENSMUSG00000024486,133.8492271,0.990786405,0.287074094,3.451326416,0.000557838,0.005915847,heparin-binding EGF-like growth factor [Source:MGI Symbol	Acc:MGI:96070]
ENSMUSG00000021240,546.3464295,0.383622183,0.11117994,3.450462232,0.000559627,0.005931242,"ATP-binding cassette, sub-family D (ALD), member 4 [Source:MGI Symbol	Acc:MGI:1349217]"
ENSMUSG00000021944,67.49379799,1.090053996,0.316028874,3.449222797,0.000562203,0.005954945,GATA binding protein 4 [Source:MGI Symbol	Acc:MGI:95664]
ENSMUSG00000100183,8.622576961,-5.537099388,1.605877869,-3.448020235,0.000564712,0.005977921,predicted gene 28512 [Source:MGI Symbol	Acc:MGI:5579218]
ENSMUSG00000079562,2059.239416,0.292745942,0.084915656,3.447490775,0.00056582,0.005986046,macrophage erythroblast attacher [Source:MGI Symbol	Acc:MGI:1891748]
ENSMUSG00000002102,3528.352287,0.333234981,0.096665222,3.447309955,0.000566199,0.005986452,"proteasome (prosome, macropain) 26S subunit, ATPase 3 [Source:MGI Symbol	Acc:MGI:1098754]"
ENSMUSG00000035469,1448.336548,-0.266989691,0.077457826,-3.446903999,0.00056705,0.005991851,regulator of chromosome condensation (RCC1) and BTB (POZ) domain containing protein 1 [Source:MGI Symbol	Acc:MGI:1918580]
ENSMUSG00000022125,1592.849916,-0.313269792,0.090893223,-3.446569291,0.000567753,0.005995676,"ceroid-lipofuscinosis, neuronal 5 [Source:MGI Symbol	Acc:MGI:2442253]"
ENSMUSG00000031751,3971.045116,0.23204434,0.067345693,3.445570587,0.000569855,0.006011125,autocrine motility factor receptor [Source:MGI Symbol	Acc:MGI:1345634]
ENSMUSG00000026585,1611.529742,-0.341084522,0.098992781,-3.445549458,0.0005699,0.006011125,kinesin-associated protein 3 [Source:MGI Symbol	Acc:MGI:107566]
ENSMUSG00000061130,1518.845891,-0.286876322,0.083275232,-3.444917702,0.000571233,0.00602158,"protein phosphatase 1B, magnesium dependent, beta isoform [Source:MGI Symbol	Acc:MGI:101841]"
ENSMUSG00000062729,703.6510343,-0.646240154,0.187637109,-3.444095674,0.000572973,0.006036299,protoporphyrinogen oxidase [Source:MGI Symbol	Acc:MGI:104968]
ENSMUSG00000037601,450.500081,0.548059504,0.15920536,3.442468922,0.00057643,0.006069084,NME/NM23 nucleoside diphosphate kinase 1 [Source:MGI Symbol	Acc:MGI:97355]
ENSMUSG00000034163,2875.604271,-0.47398345,0.137737418,-3.441210496,0.000579118,0.006092935,"zinc finger, C3H1-type containing [Source:MGI Symbol	Acc:MGI:2446143]"
ENSMUSG00000020961,57.2881603,1.039880767,0.302195687,3.441084079,0.000579388,0.006092935,stonin 2 [Source:MGI Symbol	Acc:MGI:1918272]
ENSMUSG00000036461,1145.627211,-0.339266339,0.098629627,-3.439801505,0.000582141,0.006118222,E74-like factor 1 [Source:MGI Symbol	Acc:MGI:107180]
ENSMUSG00000018920,5.218131451,5.200057673,1.511926246,3.439359351,0.000583093,0.006124563,chemokine (C-X-C motif) ligand 16 [Source:MGI Symbol	Acc:MGI:1932682]
ENSMUSG00000046364,11295.74797,0.432585538,0.125807408,3.43847428,0.000585002,0.006138009,ribosomal protein L27A [Source:MGI Symbol	Acc:MGI:1347076]
ENSMUSG00000073591,211.276542,-0.721159933,0.209734482,-3.438442387,0.000585071,0.006138009,protocadherin beta 22 [Source:MGI Symbol	Acc:MGI:2136760]
ENSMUSG00000096210,6180.540298,0.289419113,0.084180351,3.438083937,0.000585846,0.006142476,"H1 histone family, member 0 [Source:MGI Symbol	Acc:MGI:95893]"
ENSMUSG00000026728,92227.19028,0.318014442,0.092559762,3.43577421,0.000590863,0.006191387,vimentin [Source:MGI Symbol	Acc:MGI:98932]
ENSMUSG00000028931,125.9862723,-0.903158262,0.262915017,-3.435171835,0.000592178,0.006201471,"potassium voltage-gated channel, shaker-related subfamily, beta member 2 [Source:MGI Symbol	Acc:MGI:109239]"
ENSMUSG00000064368,15681.13148,-0.870467362,0.253427659,-3.434776482,0.000593043,0.006206828,mitochondrially encoded NADH dehydrogenase 6 [Source:MGI Symbol	Acc:MGI:102495]
ENSMUSG00000037594,218.7925693,0.617605875,0.179820816,3.434562743,0.000593511,0.00620803,clathrin binding box of aftiphilin containing 1 [Source:MGI Symbol	Acc:MGI:2443738]
ENSMUSG00000050777,217.9173878,-0.864229729,0.251668401,-3.434001744,0.00059474,0.006217194,transmembrane protein 37 [Source:MGI Symbol	Acc:MGI:2157899]
ENSMUSG00000031290,598.5331252,-0.514412351,0.14982109,-3.43351093,0.000595818,0.00622476,leucine-rich repeats and calponin homology (CH) domain containing 2 [Source:MGI Symbol	Acc:MGI:2147870]
ENSMUSG00000022885,730.6659462,-0.418188086,0.121813948,-3.433006593,0.000596928,0.006232647,"beta galactoside alpha 2,6 sialyltransferase 1 [Source:MGI Symbol	Acc:MGI:108470]"
ENSMUSG00000072919,9.331637985,4.866541429,1.418115305,3.43169657,0.000599818,0.006259112,NADP+ dependent oxidoreductase domain containing 1 [Source:MGI Symbol	Acc:MGI:1918525]
ENSMUSG00000035158,438.6967148,-0.476562075,0.138899104,-3.430994602,0.000601373,0.00627161,melanogenesis associated transcription factor [Source:MGI Symbol	Acc:MGI:104554]
ENSMUSG00000044916,22.80308051,-1.909469694,0.556615646,-3.430499496,0.000602471,0.006279342,RIKEN cDNA 1700029I15 gene [Source:MGI Symbol	Acc:MGI:1916742]
ENSMUSG00000032220,3645.225249,-0.311867581,0.090946794,-3.429121208,0.000605539,0.006307579,myosin IE [Source:MGI Symbol	Acc:MGI:106621]
ENSMUSG00000025931,191.0266901,-0.651998697,0.190251745,-3.427031357,0.000610219,0.00635256,progestin and adipoQ receptor family member VIII [Source:MGI Symbol	Acc:MGI:1921479]
ENSMUSG00000047793,5880.663707,-0.687180377,0.200527835,-3.426857811,0.000610609,0.00635286,"sushi, nidogen and EGF-like domains 1 [Source:MGI Symbol	Acc:MGI:3045960]"
ENSMUSG00000043683,882.3882191,0.472890576,0.138073854,3.424910372,0.000615002,0.006394787,feminization 1 homolog a (C. elegans) [Source:MGI Symbol	Acc:MGI:1335089]
ENSMUSG00000033096,594.0442012,0.506012853,0.147819177,3.423188123,0.000618912,0.00643164,adipocyte plasma membrane associated protein [Source:MGI Symbol	Acc:MGI:1919131]
ENSMUSG00000030878,547.9218738,0.437019688,0.127685159,3.422634947,0.000620173,0.006440935,cerebellar degeneration-related 2 [Source:MGI Symbol	Acc:MGI:1100885]
ENSMUSG00000014763,1281.224734,-0.285053343,0.083289063,-3.422458262,0.000620576,0.006441318,"family with sequence similarity 120, member B [Source:MGI Symbol	Acc:MGI:1914794]"
ENSMUSG00000101356,11.56580628,-4.255260769,1.243910735,-3.420873097,0.000624205,0.006475155,predicted gene 28876 [Source:MGI Symbol	Acc:MGI:5579582]
ENSMUSG00000032369,481.0595815,0.466150383,0.136308851,3.419810089,0.000626649,0.006496677,phospholipid scramblase 1 [Source:MGI Symbol	Acc:MGI:893575]
ENSMUSG00000021243,650.6124478,0.514620319,0.150526648,3.418798775,0.000628982,0.006517027,FCF1 rRNA processing protein [Source:MGI Symbol	Acc:MGI:1920986]
ENSMUSG00000022848,1023.683016,-0.3608871,0.105566706,-3.418569287,0.000629513,0.006518684,disrupted in renal carcinoma 2 (human) [Source:MGI Symbol	Acc:MGI:2387188]
ENSMUSG00000024829,657.8163298,0.438332325,0.128232142,3.418271894,0.000630201,0.00652197,mitochondrial ribosomal protein L21 [Source:MGI Symbol	Acc:MGI:2660674]
ENSMUSG00000099083,2055.572146,-0.396260785,0.116023385,-3.41535272,0.000636995,0.006588398,activating transcription factor 7 [Source:MGI Symbol	Acc:MGI:2443472]
ENSMUSG00000047821,584.8804839,0.383983937,0.112456422,3.414513208,0.000638961,0.006603789,tripartite motif-containing 16 [Source:MGI Symbol	Acc:MGI:2137356]
ENSMUSG00000007805,79.27173185,0.859076547,0.251604186,3.414396883,0.000639234,0.006603789,twist basic helix-loop-helix transcription factor 2 [Source:MGI Symbol	Acc:MGI:104685]
ENSMUSG00000022516,446.728391,0.487118861,0.142692403,3.413768708,0.000640709,0.006615146,nudix (nucleoside diphosphate linked moiety X)-type motif 16-like 1 [Source:MGI Symbol	Acc:MGI:1914161]
ENSMUSG00000031403,899.4025272,0.452777904,0.132651125,3.413298631,0.000641816,0.006622679,"dyskeratosis congenita 1, dyskerin [Source:MGI Symbol	Acc:MGI:1861727]"
ENSMUSG00000021457,237.8134607,0.678619239,0.198870977,3.412359348,0.000644032,0.006641646,spleen tyrosine kinase [Source:MGI Symbol	Acc:MGI:99515]
ENSMUSG00000022367,133.8314757,0.859032907,0.251885159,3.410414933,0.000648641,0.006685262,hyaluronan synthase 2 [Source:MGI Symbol	Acc:MGI:107821]
ENSMUSG00000034614,635.1548671,-0.503859395,0.14775374,-3.410129553,0.00064932,0.006688341,phosphoinositide-3-kinase interacting protein 1 [Source:MGI Symbol	Acc:MGI:1917016]
ENSMUSG00000031320,24390.88302,0.31051931,0.091123515,3.40767484,0.000655189,0.006744843,"ribosomal protein S4, X-linked [Source:MGI Symbol	Acc:MGI:98158]"
ENSMUSG00000020346,1867.339779,0.328165547,0.096322761,3.406936684,0.000656964,0.006759153,mannoside acetylglucosaminyltransferase 1 [Source:MGI Symbol	Acc:MGI:96973]
ENSMUSG00000020032,1492.625637,-0.30875105,0.090630368,-3.406706336,0.000657518,0.006760903,"NUAK family, SNF1-like kinase, 1 [Source:MGI Symbol	Acc:MGI:1925226]"
ENSMUSG00000032698,22.66414795,-5.520502072,1.620720306,-3.406202817,0.000658732,0.006769427,LIM domain only 2 [Source:MGI Symbol	Acc:MGI:102811]
ENSMUSG00000015837,10032.85689,-0.251175187,0.073752264,-3.405660683,0.000660042,0.00677892,sequestosome 1 [Source:MGI Symbol	Acc:MGI:107931]
ENSMUSG00000057469,443.7046052,0.422103982,0.123983845,3.404507922,0.000662834,0.006803623,E2F transcription factor 6 [Source:MGI Symbol	Acc:MGI:1354159]
ENSMUSG00000054079,616.9860505,0.314303843,0.092378544,3.402346787,0.000668098,0.006853657,UTP18 small subunit processome component [Source:MGI Symbol	Acc:MGI:1923402]
ENSMUSG00000030275,4102.702771,-0.379920273,0.111705415,-3.40109091,0.000671175,0.006881207,ethanolamine kinase 1 [Source:MGI Symbol	Acc:MGI:1922570]
ENSMUSG00000031750,177.9168155,0.708665193,0.20849953,3.39888149,0.00067662,0.006932992,interleukin 34 [Source:MGI Symbol	Acc:MGI:1923777]
ENSMUSG00000056919,501.8056041,-0.518976285,0.152700584,-3.398652908,0.000677186,0.006934747,centrosomal protein 162 [Source:MGI Symbol	Acc:MGI:1925343]
ENSMUSG00000056531,85.32868342,-0.833486942,0.245336294,-3.39732426,0.000680483,0.006964452,coiled-coil domain containing 18 [Source:MGI Symbol	Acc:MGI:1922974]
ENSMUSG00000090862,5947.243184,0.419937579,0.123622201,3.396943059,0.000681431,0.006966052,ribosomal protein S13 [Source:MGI Symbol	Acc:MGI:1915302]
ENSMUSG00000026779,527.9562653,-0.401872311,0.118299884,-3.397064292,0.00068113,0.006966052,microtubule associated serine/threonine kinase-like [Source:MGI Symbol	Acc:MGI:1914371]
ENSMUSG00000045689,26.11954634,-2.463853913,0.725399633,-3.396546954,0.000682418,0.006972088,protocadherin beta 4 [Source:MGI Symbol	Acc:MGI:2136738]
ENSMUSG00000021360,337.4981837,0.501799761,0.147775632,3.395686783,0.000684566,0.006989972,"glucosaminyl (N-acetyl) transferase 2, I-branching enzyme [Source:MGI Symbol	Acc:MGI:1100870]"
ENSMUSG00000006273,2381.512568,-0.228338562,0.067254027,-3.39516563,0.000685871,0.006999227,"ATPase, H+ transporting, lysosomal V1 subunit B2 [Source:MGI Symbol	Acc:MGI:109618]"
ENSMUSG00000022090,2638.870934,0.430578017,0.126911093,3.392753194,0.00069194,0.00705297,PDZ and LIM domain 2 [Source:MGI Symbol	Acc:MGI:2384850]
ENSMUSG00000035150,2321.713878,0.282265446,0.083194977,3.39281835,0.000691775,0.00705297,"eukaryotic translation initiation factor 2, subunit 3, structural gene X-linked [Source:MGI Symbol	Acc:MGI:1349431]"
ENSMUSG00000029147,1818.175069,0.244289448,0.072016562,3.392128706,0.000693519,0.007064969,"protein phosphatase 1G (formerly 2C), magnesium-dependent, gamma isoform [Source:MGI Symbol	Acc:MGI:106065]"
ENSMUSG00000034361,1802.366295,0.40910701,0.120624251,3.391581761,0.000694904,0.007074986,copine II [Source:MGI Symbol	Acc:MGI:2387578]
ENSMUSG00000044730,380.7065461,-0.510731426,0.150614949,-3.390974333,0.000696446,0.007086582,RIKEN cDNA 9930104L06 gene [Source:MGI Symbol	Acc:MGI:3041172]
ENSMUSG00000001870,3763.13794,0.350011616,0.103250562,3.389924563,0.000699119,0.007097345,latent transforming growth factor beta binding protein 1 [Source:MGI Symbol	Acc:MGI:109151]
ENSMUSG00000034243,3250.983438,-0.417094732,0.123032271,-3.390124624,0.000698609,0.007097345,"golgi autoantigen, golgin subfamily b, macrogolgin 1 [Source:MGI Symbol	Acc:MGI:1099447]"
ENSMUSG00000021514,545.7449812,-0.477736664,0.140914314,-3.39026357,0.000698255,0.007097345,zinc finger protein 369 [Source:MGI Symbol	Acc:MGI:2176229]
ENSMUSG00000092981,126.3229553,-1.0613328,0.313082744,-3.38994346,0.00069907,0.007097345,microRNA 5125 [Source:MGI Symbol	Acc:MGI:4950450]
ENSMUSG00000027007,605.4756524,0.47736611,0.140889849,3.388222159,0.000703473,0.007137426,sperm specific antigen 2 [Source:MGI Symbol	Acc:MGI:1917849]
ENSMUSG00000028809,2617.587794,-0.285695314,0.084346252,-3.387172615,0.000706169,0.007160656,serine/arginine repetitive matrix 1 [Source:MGI Symbol	Acc:MGI:1858303]
ENSMUSG00000040140,4.271623099,-5.688818209,1.679785294,-3.38663413,0.000707557,0.007170589,tudor domain containing 6 [Source:MGI Symbol	Acc:MGI:2679727]
ENSMUSG00000006392,498.0524818,0.433085373,0.12790219,3.386066906,0.000709021,0.007181288,mediator complex subunit 8 [Source:MGI Symbol	Acc:MGI:1915269]
ENSMUSG00000076432,5205.683692,0.23705673,0.070024788,3.385325913,0.000710938,0.007196558,tyrosine 3-monooxygenase/tryptophan 5-monooxygenase activation protein theta [Source:MGI Symbol	Acc:MGI:891963]
ENSMUSG00000056209,1056.675541,0.586821027,0.173377928,3.384635136,0.000712729,0.00721054,nucleoplasmin 3 [Source:MGI Symbol	Acc:MGI:894653]
ENSMUSG00000032572,7.162919806,4.979667238,1.471433941,3.38422752,0.000713788,0.007217101,"collagen, type VI, alpha 4 [Source:MGI Symbol	Acc:MGI:1915803]"
ENSMUSG00000005378,523.347396,0.563987859,0.166724084,3.382761773,0.000717609,0.007251558,"BUD23, rRNA methyltransferase and ribosome maturation factor [Source:MGI Symbol	Acc:MGI:1913388]"
ENSMUSG00000048399,223.0658741,0.741236263,0.219201189,3.38153395,0.000720823,0.007279859,transformation related protein 63 regulated [Source:MGI Symbol	Acc:MGI:1918588]
ENSMUSG00000024063,1289.914045,-0.31075744,0.091910394,-3.381091377,0.000721985,0.007287409,limb-bud and heart [Source:MGI Symbol	Acc:MGI:1925139]
ENSMUSG00000028797,1585.490039,0.353275757,0.104535412,3.379484035,0.00072622,0.00732595,transmembrane protein 234 [Source:MGI Symbol	Acc:MGI:1924049]
ENSMUSG00000003812,526.9563422,-0.460679862,0.136338465,-3.378942718,0.000727652,0.007336181,deoxyribonuclease II alpha [Source:MGI Symbol	Acc:MGI:1329019]
ENSMUSG00000020866,48.64080959,-5.242139851,1.551878155,-3.377932625,0.00073033,0.007358961,"calcium channel, voltage-dependent, T type, alpha 1G subunit [Source:MGI Symbol	Acc:MGI:1201678]"
ENSMUSG00000031796,867.8679266,-0.359200951,0.106356835,-3.37731891,0.000731961,0.007371178,cilia and flagella associated protein 20 [Source:MGI Symbol	Acc:MGI:107428]
ENSMUSG00000038299,1438.580877,0.334470884,0.099047176,3.37688462,0.000733118,0.007378599,WD repeat domain 36 [Source:MGI Symbol	Acc:MGI:1917819]
ENSMUSG00000037933,2180.699625,0.292251812,0.08654914,3.376715357,0.000733569,0.007378917,BICD cargo adaptor 2 [Source:MGI Symbol	Acc:MGI:1924145]
ENSMUSG00000022972,155.3568106,0.758002728,0.224496559,3.37645588,0.000734261,0.007381658,cilia and flagella associate protien 298 [Source:MGI Symbol	Acc:MGI:1915251]
ENSMUSG00000056131,315.0204443,0.499940694,0.148104783,3.37558777,0.000736582,0.007400754,phosphoglucomutase 3 [Source:MGI Symbol	Acc:MGI:97566]
ENSMUSG00000025666,1980.017428,-0.497159073,0.147329279,-3.374475718,0.000739564,0.007426477,transmembrane protein 47 [Source:MGI Symbol	Acc:MGI:2177570]
ENSMUSG00000027963,728.4485444,-0.38922966,0.11539,-3.37316632,0.000743091,0.007453372,exostoses (multiple)-like 2 [Source:MGI Symbol	Acc:MGI:1889574]
ENSMUSG00000042743,199.3310217,0.655321684,0.194267203,3.373300652,0.000742728,0.007453372,"small glutamine-rich tetratricopeptide repeat (TPR)-containing, beta [Source:MGI Symbol	Acc:MGI:2444615]"
ENSMUSG00000019467,4262.054773,-0.286496314,0.084957767,-3.372220387,0.000745648,0.007474755,Rho guanine nucleotide exchange factor (GEF) 25 [Source:MGI Symbol	Acc:MGI:1277173]
ENSMUSG00000028729,979.2508235,0.394944248,0.117181208,3.370371881,0.000750668,0.007520795,EBNA1 binding protein 2 [Source:MGI Symbol	Acc:MGI:1916322]
ENSMUSG00000040532,181.5777166,0.623553451,0.185026195,3.370082004,0.000751458,0.007524424,abhydrolase domain containing 11 [Source:MGI Symbol	Acc:MGI:1916008]
ENSMUSG00000085566,3.624439068,5.485895504,1.628597157,3.368479112,0.000755841,0.007564005,RIKEN cDNA A730017L22 gene [Source:MGI Symbol	Acc:MGI:3584452]
ENSMUSG00000021068,1556.75663,-0.383119748,0.113750268,-3.368077768,0.000756942,0.007570716,ninein [Source:MGI Symbol	Acc:MGI:105108]
ENSMUSG00000005973,4573.428935,0.222262076,0.065999114,3.367652425,0.000758111,0.007578094,reticulocalbin 1 [Source:MGI Symbol	Acc:MGI:104559]
ENSMUSG00000021484,3267.566239,0.335659493,0.099691527,3.366981163,0.000759959,0.007592247,"lectin, mannose-binding 2 [Source:MGI Symbol	Acc:MGI:1914140]"
ENSMUSG00000007338,863.3357094,0.322567983,0.095832085,3.365970623,0.000762748,0.007615788,mitochondrial ribosomal protein L49 [Source:MGI Symbol	Acc:MGI:108180]
ENSMUSG00000031617,1008.693732,0.327767679,0.097396504,3.365292037,0.000764627,0.007630212,transmembrane protein 184C [Source:MGI Symbol	Acc:MGI:2384562]
ENSMUSG00000028333,4343.118721,0.264792993,0.078722856,3.363610106,0.000769301,0.007672505,"acidic (leucine-rich) nuclear phosphoprotein 32 family, member B [Source:MGI Symbol	Acc:MGI:1914878]"
ENSMUSG00000022812,2981.369837,-0.361977841,0.107630657,-3.36314812,0.00077059,0.007681001,glycogen synthase kinase 3 beta [Source:MGI Symbol	Acc:MGI:1861437]
ENSMUSG00000116164,3.454228068,5.557309971,1.653834404,3.36025781,0.000778698,0.007757417,RIKEN cDNA 1110013H19 gene [Source:MGI Symbol	Acc:MGI:1915772]
ENSMUSG00000030245,1834.386378,0.274565412,0.081735063,3.359212071,0.000781651,0.007782425,golgi transport 1B [Source:MGI Symbol	Acc:MGI:1914214]
ENSMUSG00000063884,1182.675639,0.378620912,0.112730908,3.358625596,0.000783311,0.007794545,pentatricopeptide repeat domain 3 [Source:MGI Symbol	Acc:MGI:1917206]
ENSMUSG00000086513,11.78332165,-5.441286455,1.620863132,-3.357030181,0.000787845,0.007835227,RIKEN cDNA 9130208D14 gene [Source:MGI Symbol	Acc:MGI:1924950]
ENSMUSG00000040618,2536.715479,-0.333092515,0.099248371,-3.356150961,0.000790354,0.007851298,phosphoenolpyruvate carboxykinase 2 (mitochondrial) [Source:MGI Symbol	Acc:MGI:1860456]
ENSMUSG00000054580,813.1794792,-0.421394885,0.125556208,-3.356225007,0.000790143,0.007851298,phospholipase A2 receptor 1 [Source:MGI Symbol	Acc:MGI:102468]
ENSMUSG00000006333,13598.67997,0.436270385,0.130073602,3.354027097,0.000796446,0.007907342,ribosomal protein S9 [Source:MGI Symbol	Acc:MGI:1924096]
ENSMUSG00000097217,15.74574614,-2.815338333,0.839849463,-3.352194003,0.000801738,0.007955396,"predicted gene, 26549 [Source:MGI Symbol	Acc:MGI:5477043]"
ENSMUSG00000024201,1125.350895,-0.453781626,0.135408688,-3.351200226,0.000804621,0.007979499,lysine (K)-specific demethylase 4B [Source:MGI Symbol	Acc:MGI:2442355]
ENSMUSG00000022724,210.6115649,0.64379405,0.19213186,3.350792789,0.000805806,0.007986743,ribosomal oxygenase 2 [Source:MGI Symbol	Acc:MGI:1914264]
ENSMUSG00000071253,758.3202948,0.351967326,0.105059917,3.350158044,0.000807655,0.007999019,"solute carrier family 25 (mitochondrial carrier, Graves disease autoantigen), member 16 [Source:MGI Symbol	Acc:MGI:1920382]"
ENSMUSG00000025408,691.4350835,-0.370879104,0.110708351,-3.350055356,0.000807954,0.007999019,DNA-damage inducible transcript 3 [Source:MGI Symbol	Acc:MGI:109247]
ENSMUSG00000046836,1863.85353,-0.266066719,0.079450419,-3.348839719,0.000811507,0.008020648,BRO1 domain and CAAX motif containing [Source:MGI Symbol	Acc:MGI:1918928]
ENSMUSG00000005949,437.1247693,-0.441444191,0.131811155,-3.349065495,0.000810846,0.008020648,"cystinosis, nephropathic [Source:MGI Symbol	Acc:MGI:1932872]"
ENSMUSG00000032186,12.32474526,-2.951589102,0.881353469,-3.348927764,0.000811249,0.008020648,tropomodulin 2 [Source:MGI Symbol	Acc:MGI:1355335]
ENSMUSG00000057531,1277.243962,0.343039867,0.10245558,3.348181384,0.000813438,0.008030697,dystrobrevin binding protein 1 [Source:MGI Symbol	Acc:MGI:2137586]
ENSMUSG00000041977,1100.838307,-0.471245132,0.140742473,-3.348279476,0.00081315,0.008030697,Rho guanine nucleotide exchange factor (GEF) 11 [Source:MGI Symbol	Acc:MGI:2441869]
ENSMUSG00000103472,23.47951886,-2.07293686,0.619465385,-3.346332031,0.000818883,0.008079919,"protocadherin gamma subfamily A, 7 [Source:MGI Symbol	Acc:MGI:1935219]"
ENSMUSG00000051599,31.03909884,-2.91693566,0.872344087,-3.343790259,0.000826422,0.008149734,protocadherin beta 2 [Source:MGI Symbol	Acc:MGI:2136735]
ENSMUSG00000026721,1336.95695,-0.422306901,0.12636713,-3.341904657,0.000832056,0.008200699,RAB GTPase activating protein 1-like [Source:MGI Symbol	Acc:MGI:1352507]
ENSMUSG00000069662,24553.91983,-0.405849591,0.121465744,-3.341267889,0.000833967,0.008214927,myristoylated alanine rich protein kinase C substrate [Source:MGI Symbol	Acc:MGI:96907]
ENSMUSG00000036523,15.577097,2.027488091,0.606978784,3.340294825,0.000836895,0.008239151,gene regulated by estrogen in breast cancer protein [Source:MGI Symbol	Acc:MGI:2149712]
ENSMUSG00000104279,12.40781068,-2.612242526,0.782172545,-3.339726693,0.000838609,0.008251403,"predicted gene, 38300 [Source:MGI Symbol	Acc:MGI:5611528]"
ENSMUSG00000027463,16.76820837,-2.034199335,0.609308351,-3.338538414,0.000842204,0.008282142,"solute carrier protein family 52, member 3 [Source:MGI Symbol	Acc:MGI:1916948]"
ENSMUSG00000043940,1612.837677,-0.490268226,0.146862067,-3.338290392,0.000842956,0.008284905,WD repeat and FYVE domain containing 3 [Source:MGI Symbol	Acc:MGI:1096875]
ENSMUSG00000025465,1842.621878,-0.342553086,0.102674995,-3.33628539,0.00084906,0.008340231,"enoyl Coenzyme A hydratase, short chain, 1, mitochondrial [Source:MGI Symbol	Acc:MGI:2136460]"
ENSMUSG00000038886,4580.082127,-0.362359468,0.108638673,-3.335455586,0.000851598,0.008360491,"mannosidase 2, alpha 2 [Source:MGI Symbol	Acc:MGI:2150656]"
ENSMUSG00000026254,1792.935294,0.274705562,0.082371794,3.334946919,0.000853157,0.008371125,eukaryotic translation initiation factor 4E member 2 [Source:MGI Symbol	Acc:MGI:1914440]
ENSMUSG00000025967,10948.72393,0.487369398,0.146209669,3.333359556,0.00085804,0.008414341,eukaryotic translation elongation factor 1 beta 2 [Source:MGI Symbol	Acc:MGI:1929520]
ENSMUSG00000005625,1764.020959,0.259392371,0.077851056,3.331905626,0.000862535,0.008444004,"proteasome (prosome, macropain) 26S subunit, non-ATPase, 4 [Source:MGI Symbol	Acc:MGI:1201670]"
ENSMUSG00000039697,1201.265059,-0.402749812,0.120881989,-3.331760296,0.000862986,0.008444004,nuclear receptor coactivator 7 [Source:MGI Symbol	Acc:MGI:2444847]
ENSMUSG00000034724,1068.409247,-0.462816321,0.138906192,-3.331862413,0.000862669,0.008444004,"CCR4-NOT transcription complex, subunit 6-like [Source:MGI Symbol	Acc:MGI:2443154]"
ENSMUSG00000073733,22.62004527,1.65857588,0.497772038,3.331998893,0.000862246,0.008444004,REM2 and RAB-like small GTPase 1 [Source:MGI Symbol	Acc:MGI:1923416]
ENSMUSG00000003037,1664.413064,0.275430185,0.082677305,3.331388052,0.00086414,0.008450602,"RAB8A, member RAS oncogene family [Source:MGI Symbol	Acc:MGI:96960]"
ENSMUSG00000036198,14.18002231,-2.701960038,0.811199155,-3.330822059,0.000865899,0.008463095,Rho GTPase activating protein 36 [Source:MGI Symbol	Acc:MGI:1922654]
ENSMUSG00000051510,1792.597454,-0.324215917,0.097403068,-3.328600655,0.000872835,0.008521405,"v-maf musculoaponeurotic fibrosarcoma oncogene family, protein G (avian) [Source:MGI Symbol	Acc:MGI:96911]"
ENSMUSG00000052419,1241.172724,0.375106542,0.112691127,3.328625339,0.000872757,0.008521405,RIKEN cDNA 2610001J05 gene [Source:MGI Symbol	Acc:MGI:1913770]
ENSMUSG00000031145,36.097028,-1.834819118,0.551363327,-3.32778592,0.000875391,0.00854103,prickle planar cell polarity protein 3 [Source:MGI Symbol	Acc:MGI:1859635]
ENSMUSG00000045498,21.97663897,-3.92931163,1.180806534,-3.32765065,0.000875816,0.00854103,protocadherin beta 3 [Source:MGI Symbol	Acc:MGI:2136737]
ENSMUSG00000064302,1762.09313,-0.348491278,0.104772446,-3.32617298,0.000880473,0.00858168,CLIP associating protein 1 [Source:MGI Symbol	Acc:MGI:1923957]
ENSMUSG00000059182,1730.96472,-0.345577136,0.103920216,-3.325408189,0.000882892,0.00860049,src family associated phosphoprotein 2 [Source:MGI Symbol	Acc:MGI:1889206]
ENSMUSG00000028982,88.78754448,1.037776875,0.312109122,3.325044998,0.000884043,0.008606934,"solute carrier family 25, member 33 [Source:MGI Symbol	Acc:MGI:1917806]"
ENSMUSG00000001025,16558.14803,0.533028174,0.160349286,3.324169311,0.000886823,0.008629228,S100 calcium binding protein A6 (calcyclin) [Source:MGI Symbol	Acc:MGI:1339467]
ENSMUSG00000037740,1029.840432,0.680209443,0.204639495,3.323940189,0.000887552,0.008631544,mitochondrial ribosomal protein S26 [Source:MGI Symbol	Acc:MGI:1333830]
ENSMUSG00000029641,67.7414996,-1.10899171,0.333680221,-3.323516471,0.000888902,0.008639889,"RAS-like, family 11, member A [Source:MGI Symbol	Acc:MGI:1916145]"
ENSMUSG00000040225,4294.083909,-0.420137618,0.126442745,-3.322749901,0.000891348,0.008649355,proline-rich coiled-coil 2C [Source:MGI Symbol	Acc:MGI:1913754]
ENSMUSG00000050144,858.4787457,0.361509011,0.108788418,3.323046879,0.000890399,0.008649355,"solute carrier family 25, member 44 [Source:MGI Symbol	Acc:MGI:2444391]"
ENSMUSG00000031202,8.297522067,4.210534026,1.267183963,3.322748825,0.000891351,0.008649355,"RAB39B, member RAS oncogene family [Source:MGI Symbol	Acc:MGI:1915040]"
ENSMUSG00000026554,2940.270391,-0.18435606,0.055495842,-3.321979661,0.000893812,0.008668449,DDB1 and CUL4 associated factor 8 [Source:MGI Symbol	Acc:MGI:91860]
ENSMUSG00000032501,218.3963901,0.70349779,0.211802999,3.321472274,0.000895439,0.008679438,tribbles pseudokinase 1 [Source:MGI Symbol	Acc:MGI:2443397]
ENSMUSG00000031482,202.8284006,0.562260033,0.169323726,3.320621672,0.000898172,0.008701134,"solute carrier family 25 (mitochondrial carrier ornithine transporter), member 15 [Source:MGI Symbol	Acc:MGI:1342274]"
ENSMUSG00000026181,1270.660086,0.238437983,0.071833114,3.319332407,0.000902329,0.008726985,protein phosphatase 1F (PP2C domain containing) [Source:MGI Symbol	Acc:MGI:1918464]
ENSMUSG00000031070,533.0951032,0.555134913,0.16723937,3.319403281,0.0009021,0.008726985,"MAS-related GPR, member F [Source:MGI Symbol	Acc:MGI:2384823]"
ENSMUSG00000032661,48.85578328,-2.000320556,0.602611901,-3.319417608,0.000902054,0.008726985,2'-5' oligoadenylate synthetase 3 [Source:MGI Symbol	Acc:MGI:2180850]
ENSMUSG00000020986,2114.109732,0.351316491,0.105856911,3.318786542,0.000904095,0.008729656,"SEC23 homolog A, COPII coat complex component [Source:MGI Symbol	Acc:MGI:1349635]"
ENSMUSG00000026004,579.602688,-0.504615246,0.152039068,-3.318984083,0.000903456,0.008729656,KAT8 regulatory NSL complex subunit 1-like [Source:MGI Symbol	Acc:MGI:1915941]
ENSMUSG00000045629,81.34935467,1.055260253,0.317952533,3.318923875,0.000903651,0.008729656,SH3 domain and tetratricopeptide repeats 2 [Source:MGI Symbol	Acc:MGI:2444417]
ENSMUSG00000024169,784.1699527,-0.37534837,0.113144144,-3.317435238,0.00090848,0.008767179,intraflagellar transport 140 [Source:MGI Symbol	Acc:MGI:2146906]
ENSMUSG00000029093,632.6802416,0.512371288,0.154519481,3.315900911,0.000913482,0.008810618,sortilin-related VPS10 domain containing receptor 2 [Source:MGI Symbol	Acc:MGI:1932289]
ENSMUSG00000026201,1223.809872,0.384858436,0.116097689,3.31495345,0.000916584,0.008835688,serine/threonine kinase 16 [Source:MGI Symbol	Acc:MGI:1313271]
ENSMUSG00000086889,26.57902618,-2.066875248,0.623542264,-3.314731605,0.000917312,0.008837857,"PHD finger protein 2, opposite strand 1 [Source:MGI Symbol	Acc:MGI:3645592]"
ENSMUSG00000020460,7686.171914,0.461672384,0.139290517,3.314456673,0.000918214,0.008841708,ribosomal protein S27A [Source:MGI Symbol	Acc:MGI:1925544]
ENSMUSG00000053886,15.03867821,1.897530676,0.57259966,3.313887189,0.000920086,0.008854885,SH2 domain containing 4A [Source:MGI Symbol	Acc:MGI:1919531]
ENSMUSG00000004789,4185.026588,0.173742201,0.052460451,3.311870122,0.000926746,0.008913733,dihydrolipoamide S-succinyltransferase (E2 component of 2-oxo-glutarate complex) [Source:MGI Symbol	Acc:MGI:1926170]
ENSMUSG00000029504,466.9902872,0.416685739,0.125821225,3.311728519,0.000927215,0.008913733,DEAD (Asp-Glu-Ala-Asp) box polypeptide 51 [Source:MGI Symbol	Acc:MGI:1916913]
ENSMUSG00000046756,735.7710858,0.439371664,0.132708349,3.310806494,0.000930275,0.008938267,mitchondrial ribosomal protein S7 [Source:MGI Symbol	Acc:MGI:1354367]
ENSMUSG00000035443,706.8613312,0.336787907,0.101751652,3.309901127,0.000933289,0.00896233,thymocyte nuclear protein 1 [Source:MGI Symbol	Acc:MGI:1925112]
ENSMUSG00000028455,802.7062518,0.39679768,0.119891604,3.309636922,0.000934171,0.008965896,stomatin (Epb7.2)-like 2 [Source:MGI Symbol	Acc:MGI:1913842]
ENSMUSG00000054823,2144.67289,-0.259098846,0.078293143,-3.309342767,0.000935153,0.008970426,nuclear receptor binding SET domain protein 3 [Source:MGI Symbol	Acc:MGI:2142581]
ENSMUSG00000019961,5563.587423,-0.248076814,0.074978421,-3.308642825,0.000937494,0.008987976,thymopoietin [Source:MGI Symbol	Acc:MGI:106920]
ENSMUSG00000030335,1450.81477,0.409766518,0.123880244,3.307763242,0.000940443,0.009011338,mitochondrial ribosomal protein L51 [Source:MGI Symbol	Acc:MGI:1913743]
ENSMUSG00000041570,1758.158411,-0.384480359,0.116259263,-3.307094423,0.000942691,0.009027962,"calmodulin regulated spectrin-associated protein family, member 2 [Source:MGI Symbol	Acc:MGI:1922434]"
ENSMUSG00000078619,1276.769996,0.278310243,0.084163272,3.306789728,0.000943717,0.009032867,"SWI/SNF related, matrix associated, actin dependent regulator of chromatin, subfamily d, member 2 [Source:MGI Symbol	Acc:MGI:1933621]"
ENSMUSG00000035373,455.2432095,0.619671346,0.187458315,3.305648751,0.000947568,0.009059862,chemokine (C-C motif) ligand 7 [Source:MGI Symbol	Acc:MGI:99512]
ENSMUSG00000021461,188.7813304,0.640476643,0.193743436,3.305797888,0.000947064,0.009059862,"Fanconi anemia, complementation group C [Source:MGI Symbol	Acc:MGI:95480]"
ENSMUSG00000036564,340.0944691,0.394860487,0.119511997,3.303940154,0.000953362,0.009110305,N-myc downstream regulated gene 4 [Source:MGI Symbol	Acc:MGI:2384590]
ENSMUSG00000052738,2350.696467,0.318285805,0.096342191,3.303701132,0.000954175,0.009113122,"succinate-CoA ligase, GDP-forming, alpha subunit [Source:MGI Symbol	Acc:MGI:1927234]"
ENSMUSG00000028559,2156.707283,0.258727096,0.078332872,3.302918571,0.000956842,0.009121085,oxysterol binding protein-like 9 [Source:MGI Symbol	Acc:MGI:1923784]
ENSMUSG00000026426,1845.653498,-0.256331961,0.077612951,-3.302695711,0.000957602,0.009121085,ADP-ribosylation factor-like 8A [Source:MGI Symbol	Acc:MGI:1915974]
ENSMUSG00000030697,1335.761672,0.398846382,0.120746044,3.303183853,0.000955937,0.009121085,"protein phosphatase 4, catalytic subunit [Source:MGI Symbol	Acc:MGI:1891763]"
ENSMUSG00000057123,76.51845297,-5.012201981,1.51753972,-3.30284731,0.000957085,0.009121085,"gap junction protein, alpha 5 [Source:MGI Symbol	Acc:MGI:95716]"
ENSMUSG00000052572,12.60587349,4.336436616,1.312820727,3.303144539,0.000956071,0.009121085,discs large MAGUK scaffold protein 2 [Source:MGI Symbol	Acc:MGI:1344351]
ENSMUSG00000034255,96.45136125,0.938793914,0.284287491,3.302269516,0.000959059,0.00913001,Rho GTPase activating protein 27 [Source:MGI Symbol	Acc:MGI:1916903]
ENSMUSG00000024074,1995.332142,-0.322042986,0.097536735,-3.301760973,0.000960799,0.009136685,cysteine rich transmembrane BMP regulator 1 (chordin like) [Source:MGI Symbol	Acc:MGI:1354756]
ENSMUSG00000020430,1601.987895,0.258014151,0.078142699,3.301833118,0.000960552,0.009136685,pescadillo ribosomal biogenesis factor 1 [Source:MGI Symbol	Acc:MGI:1890613]
ENSMUSG00000032743,463.020097,-0.49319771,0.149398629,-3.301219791,0.000962654,0.009149379,RIKEN cDNA D430042O09 gene [Source:MGI Symbol	Acc:MGI:2442760]
ENSMUSG00000032305,522.3799195,0.390161221,0.118216052,3.300408155,0.000965443,0.009165975,"family with sequence similarity 219, member B [Source:MGI Symbol	Acc:MGI:1925573]"
ENSMUSG00000036052,167.3429233,-0.699422543,0.21191945,-3.300416947,0.000965413,0.009165975,DnaJ heat shock protein family (Hsp40) member B5 [Source:MGI Symbol	Acc:MGI:1930018]
ENSMUSG00000021171,5507.8155,-0.316652439,0.095951596,-3.300126861,0.000966411,0.009170216,extended synaptotagmin-like protein 2 [Source:MGI Symbol	Acc:MGI:1261845]
ENSMUSG00000029714,924.39577,-0.470452606,0.142579231,-3.299587205,0.000968271,0.00918291,GRB10 interacting GYF protein 1 [Source:MGI Symbol	Acc:MGI:1888677]
ENSMUSG00000022261,10864.57546,-0.250277561,0.075877642,-3.298436221,0.00097225,0.009215669,syndecan 2 [Source:MGI Symbol	Acc:MGI:1349165]
ENSMUSG00000019854,2123.923831,-0.366256791,0.111052649,-3.298046407,0.0009736,0.0092235,RalBP1 associated Eps domain containing protein [Source:MGI Symbol	Acc:MGI:1196373]
ENSMUSG00000042439,763.2105224,-0.373859317,0.113402883,-3.296735545,0.000978156,0.009261664,zinc finger protein 532 [Source:MGI Symbol	Acc:MGI:3036282]
ENSMUSG00000057948,24.01030262,2.037727745,0.618272986,3.295838232,0.000981285,0.009286294,unc-13 homolog D [Source:MGI Symbol	Acc:MGI:1917700]
ENSMUSG00000057637,1176.417734,-0.333892363,0.101338196,-3.294832321,0.000984804,0.009314585,"PR domain containing 2, with ZNF domain [Source:MGI Symbol	Acc:MGI:107628]"
ENSMUSG00000022377,8463.415062,-0.270391178,0.082097711,-3.293528818,0.000989382,0.009347826,"ArfGAP with SH3 domain, ankyrin repeat and PH domain1 [Source:MGI Symbol	Acc:MGI:1342335]"
ENSMUSG00000029073,250.4346316,0.580762545,0.176332099,3.293572463,0.000989228,0.009347826,ceramide-1-phosphate transfer protein [Source:MGI Symbol	Acc:MGI:1933107]
ENSMUSG00000041264,677.5474218,0.334543147,0.101603881,3.292621727,0.000992579,0.009371675,ubiquitin specific peptidase like 1 [Source:MGI Symbol	Acc:MGI:2442342]
ENSMUSG00000100131,299.1849919,-0.834387189,0.253431371,-3.292359523,0.000993505,0.009371675,predicted gene 28439 [Source:MGI Symbol	Acc:MGI:5579145]
ENSMUSG00000034438,13.85786421,-5.283885735,1.604866658,-3.292414177,0.000993312,0.009371675,guanylate-binding protein 8 [Source:MGI Symbol	Acc:MGI:1923324]
ENSMUSG00000019947,2452.806778,-0.384112815,0.116802148,-3.288576635,0.001006954,0.00949344,AT rich interactive domain 5B (MRF1-like) [Source:MGI Symbol	Acc:MGI:2175912]
ENSMUSG00000055531,2703.106908,-0.363220984,0.110482051,-3.287601756,0.001010447,0.009521267,cleavage and polyadenylation specific factor 6 [Source:MGI Symbol	Acc:MGI:1913948]
ENSMUSG00000037652,1965.364402,-0.408514013,0.124286607,-3.28687074,0.001013073,0.009540903,polyhomeotic 3 [Source:MGI Symbol	Acc:MGI:2181434]
ENSMUSG00000032112,582.6942993,0.440343818,0.133980533,3.286625357,0.001013956,0.009544108,trafficking protein particle complex 4 [Source:MGI Symbol	Acc:MGI:1926211]
ENSMUSG00000074825,348.3632538,0.505943408,0.153955357,3.286299468,0.00101513,0.009550046,"inositol 1,4,5-triphosphate receptor interacting protein-like 1 [Source:MGI Symbol	Acc:MGI:1920588]"
ENSMUSG00000025858,1075.421338,0.440734417,0.134213585,3.283828664,0.001024072,0.009618724,golgi to ER traffic protein 4 [Source:MGI Symbol	Acc:MGI:1914854]
ENSMUSG00000060572,75.21763533,-5.009921788,1.525581914,-3.283941518,0.001023662,0.009618724,microfibrillar-associated protein 2 [Source:MGI Symbol	Acc:MGI:99559]
ENSMUSG00000070345,3.612875986,5.479503009,1.668570947,3.283949669,0.001023632,0.009618724,heat shock transcription factor family member 5 [Source:MGI Symbol	Acc:MGI:2685585]
ENSMUSG00000031479,996.8360525,0.351107138,0.106964518,3.282463605,0.001029043,0.009660255,vacuolar protein sorting 36 [Source:MGI Symbol	Acc:MGI:1917410]
ENSMUSG00000040681,6463.397008,0.30200325,0.092017112,3.282033568,0.001030613,0.009669837,high mobility group nucleosomal binding domain 1 [Source:MGI Symbol	Acc:MGI:96120]
ENSMUSG00000026617,586.3093418,0.356857069,0.108741796,3.281691863,0.001031863,0.00967124,bisphosphate 3'-nucleotidase 1 [Source:MGI Symbol	Acc:MGI:1338800]
ENSMUSG00000026494,363.7790973,-0.630524549,0.192130084,-3.281758561,0.001031619,0.00967124,kinesin family member 26B [Source:MGI Symbol	Acc:MGI:2447076]
ENSMUSG00000023055,1703.356919,-0.352838254,0.107567518,-3.280156142,0.001037496,0.00971886,calcium binding and coiled coil domain 1 [Source:MGI Symbol	Acc:MGI:1914738]
ENSMUSG00000002233,4272.511915,0.37904057,0.115581359,3.279426473,0.001040183,0.009723307,ras homolog family member C [Source:MGI Symbol	Acc:MGI:106028]
ENSMUSG00000024862,947.9355967,0.401278785,0.122347185,3.279836666,0.001038672,0.009723307,kinesin light chain 2 [Source:MGI Symbol	Acc:MGI:107953]
ENSMUSG00000026986,524.6580241,-0.528356165,0.161107902,-3.279517386,0.001039848,0.009723307,histamine N-methyltransferase [Source:MGI Symbol	Acc:MGI:2153181]
ENSMUSG00000090799,396.6568711,-0.703699267,0.214575569,-3.279493895,0.001039935,0.009723307,kelch-like 33 [Source:MGI Symbol	Acc:MGI:3644593]
ENSMUSG00000005610,23373.92825,0.308593337,0.094110071,3.279068145,0.001041505,0.009730488,"eukaryotic translation initiation factor 4, gamma 2 [Source:MGI Symbol	Acc:MGI:109207]"
ENSMUSG00000060470,15.66716725,-3.323095358,1.013507492,-3.278806899,0.001042469,0.009734328,adhesion G protein-coupled receptor G3 [Source:MGI Symbol	Acc:MGI:1859670]
ENSMUSG00000031467,988.6007224,0.33975152,0.103625649,3.27864311,0.001043075,0.009734671,"1-acylglycerol-3-phosphate O-acyltransferase 5 (lysophosphatidic acid acyltransferase, epsilon) [Source:MGI Symbol	Acc:MGI:1196345]"
ENSMUSG00000046085,6.527949235,-5.383350682,1.642017697,-3.278497358,0.001043613,0.009734671,RIKEN cDNA 4931422A03 gene [Source:MGI Symbol	Acc:MGI:1918236]
ENSMUSG00000037624,71.38917284,0.986483135,0.301165666,3.275549795,0.001054565,0.009831612,"potassium channel, subfamily K, member 2 [Source:MGI Symbol	Acc:MGI:109366]"
ENSMUSG00000021794,7117.083685,0.166323893,0.050787204,3.274917275,0.001056929,0.009848429,glutamate dehydrogenase 1 [Source:MGI Symbol	Acc:MGI:95753]
ENSMUSG00000098557,286.4473266,-1.328822546,0.406001603,-3.272949014,0.001064317,0.009912013,potassium channel tetramerisation domain containing 12 [Source:MGI Symbol	Acc:MGI:2145823]
ENSMUSG00000048285,3033.543537,0.247262782,0.075555681,3.272590204,0.001065669,0.009914101,FERM domain containing 6 [Source:MGI Symbol	Acc:MGI:2442579]
ENSMUSG00000113918,25.45386652,-1.476248027,0.451087595,-3.272641595,0.001065475,0.009914101,predicted gene 6566 [Source:MGI Symbol	Acc:MGI:3647745]
ENSMUSG00000116226,37.59755782,-1.509641391,0.461631425,-3.270230985,0.001074597,0.009991877,"predicted gene, 49502 [Source:MGI Symbol	Acc:MGI:6155188]"
ENSMUSG00000032925,314.0577967,-0.766651537,0.234510396,-3.269157995,0.001078681,0.010024545,"integrin, beta-like 1 [Source:MGI Symbol	Acc:MGI:2443439]"
ENSMUSG00000031558,992.7964177,-0.413559327,0.126585186,-3.267043649,0.001086769,0.010094381,slit guidance ligand 2 [Source:MGI Symbol	Acc:MGI:1315205]
ENSMUSG00000038860,211.0496482,-0.703122723,0.215300198,-3.265778346,0.001091637,0.010134238,GTPase activating RANGAP domain-like 3 [Source:MGI Symbol	Acc:MGI:2139309]
ENSMUSG00000075297,12.1275048,1.645473937,0.503956069,3.265113839,0.001094201,0.010152683,histocompatibility 60b [Source:MGI Symbol	Acc:MGI:3649078]
ENSMUSG00000050370,24.16437549,4.400776932,1.348077608,3.26448337,0.001096639,0.010169939,cholesterol 25-hydroxylase [Source:MGI Symbol	Acc:MGI:1333869]
ENSMUSG00000020534,85.62642716,0.919490565,0.28171787,3.263870209,0.001099015,0.010182965,serine hydroxymethyltransferase 1 (soluble) [Source:MGI Symbol	Acc:MGI:98299]
ENSMUSG00000078612,26.62023947,2.400527604,0.735495869,3.263822009,0.001099202,0.010182965,FYN binding protein 2 [Source:MGI Symbol	Acc:MGI:2685466]
ENSMUSG00000036792,676.1285163,-0.479837154,0.147044634,-3.263207521,0.001101588,0.010199698,methyl-CpG binding domain protein 5 [Source:MGI Symbol	Acc:MGI:2138934]
ENSMUSG00000022257,1420.127557,-0.320073203,0.098093628,-3.262935718,0.001102645,0.010204112,lysosomal-associated protein transmembrane 4B [Source:MGI Symbol	Acc:MGI:1890494]
ENSMUSG00000078546,62.06933842,-1.16619314,0.357611739,-3.261059448,0.001109968,0.010266471,zinc finger protein 995 [Source:MGI Symbol	Acc:MGI:1917331]
ENSMUSG00000030417,583.8091979,0.554901821,0.170209385,3.260112953,0.001113679,0.010289968,programmed cell death 5 [Source:MGI Symbol	Acc:MGI:1913538]
ENSMUSG00000103928,76.26385635,-1.244679749,0.381787801,-3.260134937,0.001113592,0.010289968,"predicted gene, 37893 [Source:MGI Symbol	Acc:MGI:5611121]"
ENSMUSG00000042688,1516.98211,0.282419147,0.086669203,3.258587115,0.001119685,0.010340032,mitogen-activated protein kinase 6 [Source:MGI Symbol	Acc:MGI:1354946]
ENSMUSG00000097233,72.33325953,-1.07325419,0.329478569,-3.257432472,0.00112425,0.010376739,"predicted gene, 17552 [Source:MGI Symbol	Acc:MGI:4937186]"
ENSMUSG00000026771,886.6618682,-0.536608008,0.164775553,-3.256599653,0.001127553,0.010401769,speckle-type POZ protein-like [Source:MGI Symbol	Acc:MGI:1924107]
ENSMUSG00000024462,1111.553964,-0.454279066,0.139565668,-3.254948519,0.001134129,0.010456945,"gamma-aminobutyric acid (GABA) B receptor, 1 [Source:MGI Symbol	Acc:MGI:1860139]"
ENSMUSG00000032508,688.7723377,-0.317061518,0.097420281,-3.254574035,0.001135626,0.010464635,myeloid differentiation primary response gene 88 [Source:MGI Symbol	Acc:MGI:108005]
ENSMUSG00000049482,400.3643093,0.590394748,0.181413921,3.254407075,0.001136293,0.010464635,cytosolic thiouridylase subunit 2 [Source:MGI Symbol	Acc:MGI:1914215]
ENSMUSG00000038486,54.80602558,-1.31837651,0.405119148,-3.254293255,0.001136749,0.010464635,synaptic vesicle glycoprotein 2 a [Source:MGI Symbol	Acc:MGI:1927139]
ENSMUSG00000062743,118.6224125,-0.860128728,0.264346437,-3.253793537,0.00113875,0.010477573,zinc finger protein 677 [Source:MGI Symbol	Acc:MGI:3053207]
ENSMUSG00000039801,1558.715438,-0.424511086,0.130492753,-3.253139161,0.001141376,0.01049624,ciliogenesis and planar polarity effector 1 [Source:MGI Symbol	Acc:MGI:1920942]
ENSMUSG00000002028,1912.471472,-0.502839104,0.154608076,-3.252346959,0.001144562,0.01052004,lysine (K)-specific methyltransferase 2A [Source:MGI Symbol	Acc:MGI:96995]
ENSMUSG00000116138,328.3397867,0.691037915,0.212628,3.249985492,0.001154109,0.010602245,RIKEN cDNA C030006K11 gene [Source:MGI Symbol	Acc:MGI:1925941]
ENSMUSG00000009112,1059.695967,0.318972339,0.09815899,3.249547891,0.001155886,0.010613027,BCL2-like 13 (apoptosis facilitator) [Source:MGI Symbol	Acc:MGI:2136959]
ENSMUSG00000038400,1599.162194,-0.398576936,0.122706535,-3.248212777,0.001161324,0.01065739,"prostate transmembrane protein, androgen induced 1 [Source:MGI Symbol	Acc:MGI:1929600]"
ENSMUSG00000015312,931.7090393,-0.432062285,0.133053481,-3.247282845,0.001165125,0.010686698,growth arrest and DNA-damage-inducible 45 beta [Source:MGI Symbol	Acc:MGI:107776]
ENSMUSG00000037669,1459.185788,0.269443161,0.083098856,3.242441268,0.001185104,0.010864275,lipid droplet associated hydrolase [Source:MGI Symbol	Acc:MGI:1916082]
ENSMUSG00000027395,395.0593728,0.390029251,0.120308416,3.241911601,0.001187308,0.010878814,polymerase (RNA) I polypeptide B [Source:MGI Symbol	Acc:MGI:108014]
ENSMUSG00000061232,234.6577175,-0.84516304,0.260752887,-3.241241349,0.001190104,0.010898747,"histocompatibility 2, K1, K region [Source:MGI Symbol	Acc:MGI:95904]"
ENSMUSG00000001175,15609.67441,0.2149248,0.066327084,3.240377641,0.001193715,0.010926127,calmodulin 1 [Source:MGI Symbol	Acc:MGI:88251]
ENSMUSG00000039236,162.8036486,0.745980214,0.230238944,3.240026214,0.001195187,0.01093391,interferon-stimulated protein [Source:MGI Symbol	Acc:MGI:1928895]
ENSMUSG00000041112,539.050755,-0.584588728,0.180542402,-3.237958074,0.001203885,0.011007753,engulfment and cell motility 1 [Source:MGI Symbol	Acc:MGI:2153044]
ENSMUSG00000005043,326.1675675,-0.500300589,0.154549924,-3.237145481,0.001207318,0.01103341,N-sulfoglucosamine sulfohydrolase (sulfamidase) [Source:MGI Symbol	Acc:MGI:1350341]
ENSMUSG00000022074,924.1811794,0.268020446,0.082806725,3.236699011,0.001209209,0.011044944,"tumor necrosis factor receptor superfamily, member 10b [Source:MGI Symbol	Acc:MGI:1341090]"
ENSMUSG00000015766,2984.333317,0.210494121,0.065041676,3.236296076,0.001210917,0.011054806,epidermal growth factor receptor pathway substrate 8 [Source:MGI Symbol	Acc:MGI:104684]
ENSMUSG00000001986,926.9313685,-0.395438217,0.122215324,-3.235586207,0.001213932,0.011074651,"glutamate receptor, ionotropic, AMPA3 (alpha 3) [Source:MGI Symbol	Acc:MGI:95810]"
ENSMUSG00000000561,539.0276689,0.488336521,0.150931343,3.235487816,0.001214351,0.011074651,WD repeat domain 77 [Source:MGI Symbol	Acc:MGI:1917715]
ENSMUSG00000029439,1464.166012,-0.350531195,0.108347678,-3.235244192,0.001215387,0.01107836,splicing factor SWAP [Source:MGI Symbol	Acc:MGI:101760]
ENSMUSG00000026580,26.64160201,2.060362067,0.637009809,3.234427534,0.001218868,0.011104334,"selectin, platelet [Source:MGI Symbol	Acc:MGI:98280]"
ENSMUSG00000001576,3436.205936,0.258780435,0.080013819,3.23419677,0.001219854,0.011107555,endoplasmic reticulum-golgi intermediate compartment (ERGIC) 1 [Source:MGI Symbol	Acc:MGI:1914708]
ENSMUSG00000021371,708.6713062,-0.413164459,0.127801123,-3.232870335,0.001225532,0.011153481,mitochondrial calcium uniporter regulator 1 [Source:MGI Symbol	Acc:MGI:1923387]
ENSMUSG00000078247,110.530798,-1.04846987,0.324334674,-3.232678942,0.001226353,0.011155181,antisense Igf2r RNA [Source:MGI Symbol	Acc:MGI:1353471]
ENSMUSG00000005683,7654.493948,0.146743487,0.045396666,3.232472779,0.001227238,0.011157462,citrate synthase [Source:MGI Symbol	Acc:MGI:88529]
ENSMUSG00000039903,452.8045267,0.390042299,0.120692117,3.231713123,0.001230505,0.011181382,eva-1 homolog C (C. elegans) [Source:MGI Symbol	Acc:MGI:1918217]
ENSMUSG00000032288,537.162829,0.501028303,0.155052158,3.231353305,0.001232055,0.011189686,"IMP3, U3 small nucleolar ribonucleoprotein [Source:MGI Symbol	Acc:MGI:1916119]"
ENSMUSG00000022265,5724.298247,0.256810606,0.079499962,3.230323647,0.001236502,0.011212731,progressive ankylosis [Source:MGI Symbol	Acc:MGI:3045421]
ENSMUSG00000035517,1103.813367,0.242823656,0.075170329,3.230312542,0.00123655,0.011212731,tudor domain containing 7 [Source:MGI Symbol	Acc:MGI:2140279]
ENSMUSG00000027335,561.2754098,0.652610844,0.202035741,3.230175219,0.001237144,0.011212731,"adrenergic receptor, alpha 1d [Source:MGI Symbol	Acc:MGI:106673]"
ENSMUSG00000051486,220.2918578,-0.642436158,0.19886708,-3.23048017,0.001235825,0.011212731,protocadherin beta 11 [Source:MGI Symbol	Acc:MGI:2136746]
ENSMUSG00000030691,709.6986849,-0.363020021,0.112401886,-3.229661297,0.001239369,0.011227117,FCH and double SH3 domains 2 [Source:MGI Symbol	Acc:MGI:2448475]
ENSMUSG00000020843,687.8296846,0.408489932,0.126503021,3.229092306,0.001241838,0.011243686,translocase of inner mitochondrial membrane 22 [Source:MGI Symbol	Acc:MGI:1929742]
ENSMUSG00000037259,46.31074106,-1.510280774,0.467832653,-3.228250025,0.001245501,0.011271043,double zinc ribbon and ankyrin repeat domains 1 [Source:MGI Symbol	Acc:MGI:2139080]
ENSMUSG00000039000,1549.498555,0.252474458,0.078247658,3.226607224,0.001252673,0.011330117,ubiquitin protein ligase E3C [Source:MGI Symbol	Acc:MGI:2140998]
ENSMUSG00000032702,581.205306,-0.474119934,0.146980157,-3.225741095,0.00125647,0.011354937,KN motif and ankyrin repeat domains 1 [Source:MGI Symbol	Acc:MGI:2147707]
ENSMUSG00000084890,37.44000728,-5.031063484,1.559687599,-3.225686662,0.001256709,0.011354937,RIKEN cDNA A830036E02 gene [Source:MGI Symbol	Acc:MGI:3686876]
ENSMUSG00000041712,976.0736583,0.28873922,0.089524173,3.225265434,0.001258559,0.011361533,ubiquitin protein ligase E3 component n-recognin 7 (putative) [Source:MGI Symbol	Acc:MGI:1913872]
ENSMUSG00000032558,379.3069649,-0.524363863,0.162582033,-3.225226383,0.001258731,0.011361533,nephronophthisis 3 (adolescent) [Source:MGI Symbol	Acc:MGI:1921275]
ENSMUSG00000022557,1419.217028,0.515419282,0.159831868,3.224759167,0.001260787,0.011374251,block of proliferation 1 [Source:MGI Symbol	Acc:MGI:1334460]
ENSMUSG00000107383,2970.883754,0.325179753,0.100862312,3.223996635,0.001264149,0.01139289,predicted gene 4366 [Source:MGI Symbol	Acc:MGI:3782551]
ENSMUSG00000039725,332.0799286,0.528264877,0.163852835,3.224020357,0.001264044,0.01139289,transformation related protein 53 regulating kinase A [Source:MGI Symbol	Acc:MGI:1918294]
ENSMUSG00000032602,248.1750151,0.568853201,0.176552811,3.222000243,0.00127299,0.011466695,"solute carrier family 25 (mitochondrial carnitine/acylcarnitine translocase), member 20 [Source:MGI Symbol	Acc:MGI:1928738]"
ENSMUSG00000032712,2917.863679,-0.473465661,0.14700378,-3.220772017,0.001278458,0.011509056,retroelement silencing factor 1 [Source:MGI Symbol	Acc:MGI:1914496]
ENSMUSG00000097150,6.760853773,4.439642183,1.37849257,3.220650063,0.001279002,0.011509056,"predicted gene, 26513 [Source:MGI Symbol	Acc:MGI:5477007]"
ENSMUSG00000021725,524.4647641,-0.39375178,0.122275451,-3.220203058,0.001280998,0.011521121,"poly (ADP-ribose) polymerase family, member 8 [Source:MGI Symbol	Acc:MGI:1098713]"
ENSMUSG00000053985,38.747695,-1.363141198,0.423335178,-3.220004545,0.001281886,0.011523208,zinc finger protein 14 [Source:MGI Symbol	Acc:MGI:99160]
ENSMUSG00000060093,8.302395418,4.038078478,1.254121102,3.219847326,0.001282589,0.011523638,"histone cluster 1, H4a [Source:MGI Symbol	Acc:MGI:2448419]"
ENSMUSG00000079470,530.6954685,-0.528168141,0.164100357,-3.218567892,0.001288325,0.011569261,UTP14B small subunit processome component [Source:MGI Symbol	Acc:MGI:2445092]
ENSMUSG00000031012,1565.778235,-0.328737611,0.102147416,-3.218266529,0.001289679,0.011575512,calcium/calmodulin-dependent serine protein kinase (MAGUK family) [Source:MGI Symbol	Acc:MGI:1309489]
ENSMUSG00000055301,778.7778519,0.333883692,0.103796114,3.21672632,0.001296622,0.011631892,"alcohol dehydrogenase 7 (class IV), mu or sigma polypeptide [Source:MGI Symbol	Acc:MGI:87926]"
ENSMUSG00000078572,189.0333408,0.839957849,0.261180652,3.216003337,0.001299893,0.011655289,NADH:ubiquinone oxidoreductase complex assembly factor 8 [Source:MGI Symbol	Acc:MGI:1913676]
ENSMUSG00000038975,1082.796844,0.431775799,0.134331607,3.214253215,0.001307843,0.011708656,"Rab geranylgeranyl transferase, b subunit [Source:MGI Symbol	Acc:MGI:99537]"
ENSMUSG00000028863,421.9122426,-0.418860485,0.130312284,-3.214282435,0.00130771,0.011708656,MYST/Esa1-associated factor 6 [Source:MGI Symbol	Acc:MGI:1917338]
ENSMUSG00000032415,19.3291305,2.004651849,0.623668801,3.214289135,0.001307679,0.011708656,ubiquitin-conjugating enzyme E2C binding protein [Source:MGI Symbol	Acc:MGI:1917598]
ENSMUSG00000026315,554.2331927,-0.449394779,0.139820089,-3.214093071,0.001308573,0.011709227,"serine (or cysteine) peptidase inhibitor, clade B, member 8 [Source:MGI Symbol	Acc:MGI:894657]"
ENSMUSG00000021428,736.5009243,0.329312283,0.102492786,3.213028891,0.001313431,0.011746721,RIO kinase 1 [Source:MGI Symbol	Acc:MGI:1918590]
ENSMUSG00000032078,665.8549491,0.334951904,0.104256491,3.212767873,0.001314625,0.011751424,ZPR1 zinc finger [Source:MGI Symbol	Acc:MGI:1330262]
ENSMUSG00000030109,14.92258057,4.23233009,1.318500029,3.209958283,0.001327542,0.011860863,"solute carrier family 6 (neurotransmitter transporter, betaine/GABA), member 12 [Source:MGI Symbol	Acc:MGI:95628]"
ENSMUSG00000030342,12319.08899,0.259343041,0.080825033,3.208696989,0.001333379,0.011890084,CD9 antigen [Source:MGI Symbol	Acc:MGI:88348]
ENSMUSG00000036376,309.4831249,0.561676597,0.175049819,3.208667113,0.001333518,0.011890084,activator of basal transcription 1 [Source:MGI Symbol	Acc:MGI:1353636]
ENSMUSG00000024667,229.4881352,0.576334479,0.179607152,3.208861526,0.001332617,0.011890084,transmembrane protein 216 [Source:MGI Symbol	Acc:MGI:1920020]
ENSMUSG00000115869,11.33734609,1.622756748,0.505726695,3.208762289,0.001333077,0.011890084,"predicted gene, 31814 [Source:MGI Symbol	Acc:MGI:5590973]"
ENSMUSG00000042010,431.301829,-0.559610782,0.174453163,-3.207799573,0.001337547,0.011919962,acetyl-Coenzyme A carboxylase beta [Source:MGI Symbol	Acc:MGI:2140940]
ENSMUSG00000041891,3251.834213,0.252676802,0.07882559,3.205517437,0.001348199,0.012008804,"lectin, mannose-binding, 1 [Source:MGI Symbol	Acc:MGI:1917611]"
ENSMUSG00000035725,551.9243977,0.433113826,0.135129296,3.205180798,0.001349777,0.012016771,"protein kinase, X-linked [Source:MGI Symbol	Acc:MGI:1309999]"
ENSMUSG00000024896,1303.943466,0.269718324,0.084159342,3.204853046,0.001351315,0.012024374,multiple inositol polyphosphate histidine phosphatase 1 [Source:MGI Symbol	Acc:MGI:1336159]
ENSMUSG00000039361,5119.029622,-0.377430495,0.117785525,-3.204387773,0.0013535,0.012031647,phosphatidylinositol binding clathrin assembly protein [Source:MGI Symbol	Acc:MGI:2385902]
ENSMUSG00000020122,516.2168065,-0.504835221,0.157540205,-3.204484984,0.001353043,0.012031647,epidermal growth factor receptor [Source:MGI Symbol	Acc:MGI:95294]
ENSMUSG00000033033,567.895347,0.483398737,0.150878474,3.203894653,0.001355821,0.012046183,calcium homeostasis modulator family member 2 [Source:MGI Symbol	Acc:MGI:1919941]
ENSMUSG00000007591,20.38862965,-1.818988057,0.567876259,-3.203141577,0.001359371,0.01207163,testis-specific serine kinase 4 [Source:MGI Symbol	Acc:MGI:1918349]
ENSMUSG00000025404,2775.372827,-0.36026238,0.112501294,-3.202295429,0.001363371,0.012101036,R3H domain containing 2 [Source:MGI Symbol	Acc:MGI:1919000]
ENSMUSG00000000881,979.8756804,-0.282134255,0.088168647,-3.1999386,0.001374569,0.012194269,discs large MAGUK scaffold protein 3 [Source:MGI Symbol	Acc:MGI:1888986]
ENSMUSG00000044367,5.923997291,4.844324873,1.51405625,3.199567303,0.00137634,0.01220383,"solute carrier family 16 (monocarboxylic acid transporters), member 13 [Source:MGI Symbol	Acc:MGI:1916559]"
ENSMUSG00000020027,3676.410394,-0.196380306,0.061383041,-3.199259994,0.001377809,0.012210689,suppressor of cytokine signaling 2 [Source:MGI Symbol	Acc:MGI:1201787]
ENSMUSG00000025917,1551.86546,0.355556338,0.11117181,3.198259848,0.001382596,0.012246948,COP9 signalosome subunit 5 [Source:MGI Symbol	Acc:MGI:1349415]
ENSMUSG00000018583,3969.979611,0.164861327,0.051573315,3.196640116,0.001390383,0.012303523,GTPase activating protein (SH3 domain) binding protein 1 [Source:MGI Symbol	Acc:MGI:1351465]
ENSMUSG00000043252,1196.404784,0.341272788,0.106755391,3.196773338,0.001389741,0.012303523,transmembrane protein 64 [Source:MGI Symbol	Acc:MGI:2140359]
ENSMUSG00000041658,166.8627294,-0.629710222,0.197076406,-3.195259309,0.001397053,0.012356326,Ras-related GTP binding B [Source:MGI Symbol	Acc:MGI:3038613]
ENSMUSG00000039682,1715.136432,0.305493365,0.095638562,3.194248832,0.001401952,0.012393427,leucine aminopeptidase 3 [Source:MGI Symbol	Acc:MGI:1914238]
ENSMUSG00000005609,2148.793068,-0.290101084,0.090826242,-3.194022765,0.001403051,0.012396903,"CTR9 homolog, Paf1/RNA polymerase II complex component [Source:MGI Symbol	Acc:MGI:109345]"
ENSMUSG00000033855,1974.346218,-0.348564498,0.109153206,-3.193350994,0.001406319,0.012419541,stonin 1 [Source:MGI Symbol	Acc:MGI:1924307]
ENSMUSG00000103144,34.75005163,-1.832362575,0.574103043,-3.191696329,0.0014144,0.012484632,"protocadherin gamma subfamily A, 1 [Source:MGI Symbol	Acc:MGI:1935212]"
ENSMUSG00000029701,1645.588531,0.244096035,0.076483953,3.19146729,0.001415521,0.012488265,RNA binding motif protein 28 [Source:MGI Symbol	Acc:MGI:2655711]
ENSMUSG00000020741,1770.626346,0.278824155,0.087426946,3.189224473,0.001426551,0.012578077,clustered mitochondria (cluA/CLU1) homolog [Source:MGI Symbol	Acc:MGI:1921398]
ENSMUSG00000049764,656.1322927,-0.338016126,0.10599085,-3.189106653,0.001427132,0.012578077,zinc finger protein 280B [Source:MGI Symbol	Acc:MGI:1927865]
ENSMUSG00000030329,222.00877,-0.624879884,0.195968581,-3.188673813,0.001429271,0.012590613,PILR alpha associated neural protein [Source:MGI Symbol	Acc:MGI:2441908]
ENSMUSG00000025473,208.8547673,0.564862794,0.177156385,3.188498083,0.00143014,0.01259196,a disintegrin and metallopeptidase domain 8 [Source:MGI Symbol	Acc:MGI:107825]
ENSMUSG00000019726,890.0178349,-0.484750504,0.15205622,-3.187968933,0.001432759,0.012608712,lysosomal trafficking regulator [Source:MGI Symbol	Acc:MGI:107448]
ENSMUSG00000020946,2254.520842,0.253424263,0.079554189,3.185555226,0.001444765,0.012688606,golgi SNAP receptor complex member 2 [Source:MGI Symbol	Acc:MGI:1927204]
[truncated: 1,114 more rows]
