# Supplementary material for: MAF1, a repressor of RNA polymerase III-dependent transcription, regulates bone mass
Source: eLife. 2022 May 25;11:e74740. doi: 10.7554/eLife.74740 (PMC9212997; doi:10.7554/eLife.74740)
Supplement: Figure 6—source data 1. [file elife-74740-fig6-data1.zip › Figure 6 - source data/Figure 6A- source data4 - MLvsDMSO_d0.csv]

,baseMean,log2FoldChange,lfcSE,stat,pvalue,padj,gene_description
ENSMUSG00000002289,982.4927753,3.033527139,0.090392106,33.55964664,6.51E-247,8.83E-243,angiopoietin-like 4 [Source:MGI Symbol	Acc:MGI:1888999]
ENSMUSG00000002831,3884.562746,1.256825476,0.095430501,13.17006056,1.30E-39,8.85E-36,perilipin 4 [Source:MGI Symbol	Acc:MGI:1929709]
ENSMUSG00000015568,9219.928847,0.819495546,0.06497838,12.61181876,1.82E-36,8.21E-33,lipoprotein lipase [Source:MGI Symbol	Acc:MGI:96820]
ENSMUSG00000053898,1487.873011,1.235204278,0.102217452,12.08408397,1.28E-33,4.35E-30,"enoyl coenzyme A hydratase 1, peroxisomal [Source:MGI Symbol	Acc:MGI:1858208]"
ENSMUSG00000024900,2941.980073,0.926916226,0.084243117,11.00287187,3.70E-28,1.00E-24,"carnitine palmitoyltransferase 1a, liver [Source:MGI Symbol	Acc:MGI:1098296]"
ENSMUSG00000019916,5004.504108,-0.567038492,0.053476998,-10.60340922,2.87E-26,6.49E-23,"procollagen-proline, 2-oxoglutarate 4-dioxygenase (proline 4-hydroxylase), alpha 1 polypeptide [Source:MGI Symbol	Acc:MGI:97463]"
ENSMUSG00000063229,12214.98166,-0.672809679,0.064135702,-10.49040795,9.56E-26,1.85E-22,lactate dehydrogenase A [Source:MGI Symbol	Acc:MGI:96759]
ENSMUSG00000019256,1296.794276,-1.032163675,0.099397096,-10.38424373,2.92E-25,4.59E-22,aryl-hydrocarbon receptor [Source:MGI Symbol	Acc:MGI:105043]
ENSMUSG00000019960,1256.806245,-0.882423976,0.085009604,-10.38028575,3.05E-25,4.59E-22,dual specificity phosphatase 6 [Source:MGI Symbol	Acc:MGI:1914853]
ENSMUSG00000022246,8880.143665,-0.628821507,0.061056458,-10.29901711,7.12E-25,9.65E-22,retinoic acid induced 14 [Source:MGI Symbol	Acc:MGI:1922896]
ENSMUSG00000007655,7539.581779,-0.815809113,0.081812247,-9.971723568,2.03E-23,2.50E-20,"caveolin 1, caveolae protein [Source:MGI Symbol	Acc:MGI:102709]"
ENSMUSG00000027187,3478.064706,0.572229351,0.058943781,9.708052985,2.79E-22,3.15E-19,catalase [Source:MGI Symbol	Acc:MGI:88271]
ENSMUSG00000025964,3025.501144,0.843874223,0.087441798,9.650696153,4.88E-22,5.09E-19,a disintegrin and metallopeptidase domain 23 [Source:MGI Symbol	Acc:MGI:1345162]
ENSMUSG00000030630,1305.249048,0.664864075,0.069834884,9.520515239,1.72E-21,1.67E-18,fumarylacetoacetate hydrolase [Source:MGI Symbol	Acc:MGI:95482]
ENSMUSG00000001211,3495.101491,0.694481445,0.074350103,9.340692496,9.57E-21,8.65E-18,1-acylglycerol-3-phosphate O-acyltransferase 3 [Source:MGI Symbol	Acc:MGI:1336186]
ENSMUSG00000024063,1289.914045,-0.760850521,0.082642561,-9.206521597,3.37E-20,2.85E-17,limb-bud and heart [Source:MGI Symbol	Acc:MGI:1925139]
ENSMUSG00000062515,335.8978319,1.874079674,0.205850391,9.104086037,8.70E-20,6.94E-17,"fatty acid binding protein 4, adipocyte [Source:MGI Symbol	Acc:MGI:88038]"
ENSMUSG00000026308,253.052947,-1.491781065,0.163990524,-9.096751641,9.31E-20,7.01E-17,kelch-like 30 [Source:MGI Symbol	Acc:MGI:1918038]
ENSMUSG00000062070,10058.64464,-0.69301691,0.076531946,-9.055263097,1.36E-19,9.72E-17,phosphoglycerate kinase 1 [Source:MGI Symbol	Acc:MGI:97555]
ENSMUSG00000033685,3309.344772,1.117450205,0.123892008,9.019550379,1.89E-19,1.28E-16,"uncoupling protein 2 (mitochondrial, proton carrier) [Source:MGI Symbol	Acc:MGI:109354]"
ENSMUSG00000020601,1515.040048,-0.590806115,0.068916494,-8.572782496,1.01E-17,6.52E-15,tribbles pseudokinase 2 [Source:MGI Symbol	Acc:MGI:2145021]
ENSMUSG00000018001,3401.921901,-0.472002665,0.055973004,-8.432684233,3.38E-17,2.08E-14,cytohesin 3 [Source:MGI Symbol	Acc:MGI:1335107]
ENSMUSG00000028967,4966.192076,-0.506102624,0.061356944,-8.248497882,1.60E-16,9.06E-14,ERBB receptor feedback inhibitor 1 [Source:MGI Symbol	Acc:MGI:1921405]
ENSMUSG00000028494,2537.292609,0.528310828,0.064045642,8.248973839,1.60E-16,9.06E-14,perilipin 2 [Source:MGI Symbol	Acc:MGI:87920]
ENSMUSG00000063524,13980.05383,-0.54121892,0.066561176,-8.131150222,4.25E-16,2.31E-13,"enolase 1, alpha non-neuron [Source:MGI Symbol	Acc:MGI:95393]"
ENSMUSG00000008540,2201.360341,0.960022166,0.118285761,8.116126247,4.81E-16,2.51E-13,microsomal glutathione S-transferase 1 [Source:MGI Symbol	Acc:MGI:1913850]
ENSMUSG00000056758,1421.927666,-0.988786629,0.123529991,-8.00442569,1.20E-15,6.03E-13,high mobility group AT-hook 2 [Source:MGI Symbol	Acc:MGI:101761]
ENSMUSG00000032348,1887.072819,0.716290935,0.089684264,7.986807292,1.38E-15,6.71E-13,"glutathione S-transferase, alpha 4 [Source:MGI Symbol	Acc:MGI:1309515]"
ENSMUSG00000038776,6977.126419,0.48451797,0.06119254,7.917925478,2.42E-15,1.13E-12,"epoxide hydrolase 1, microsomal [Source:MGI Symbol	Acc:MGI:95405]"
ENSMUSG00000003617,3325.577438,-0.763052109,0.096570121,-7.901534166,2.75E-15,1.25E-12,ceruloplasmin [Source:MGI Symbol	Acc:MGI:88476]
ENSMUSG00000070369,69.53140504,2.520072093,0.319208768,7.89474583,2.91E-15,1.27E-12,"integrin, alpha D [Source:MGI Symbol	Acc:MGI:3578624]"
ENSMUSG00000017009,2955.652146,-0.446547864,0.057372729,-7.783277365,7.07E-15,2.99E-12,syndecan 4 [Source:MGI Symbol	Acc:MGI:1349164]
ENSMUSG00000029334,1149.483525,-1.280597515,0.167599372,-7.64082525,2.16E-14,8.87E-12,"protein kinase, cGMP-dependent, type II [Source:MGI Symbol	Acc:MGI:108173]"
ENSMUSG00000003849,1185.228994,0.83635062,0.109590088,7.631626489,2.32E-14,9.24E-12,"NAD(P)H dehydrogenase, quinone 1 [Source:MGI Symbol	Acc:MGI:103187]"
ENSMUSG00000036533,1119.214557,-0.665440012,0.08766146,-7.59102136,3.17E-14,1.23E-11,CDC42 effector protein (Rho GTPase binding) 3 [Source:MGI Symbol	Acc:MGI:2384718]
ENSMUSG00000037868,366.870458,-1.300852654,0.171451398,-7.587296851,3.27E-14,1.23E-11,early growth response 2 [Source:MGI Symbol	Acc:MGI:95296]
ENSMUSG00000028383,531.4394039,0.909190389,0.120473662,7.54679796,4.46E-14,1.63E-11,hydroxysteroid dehydrogenase like 2 [Source:MGI Symbol	Acc:MGI:1919729]
ENSMUSG00000015243,1429.420746,-0.877158206,0.116559669,-7.525400631,5.26E-14,1.88E-11,"ATP-binding cassette, sub-family A (ABC1), member 1 [Source:MGI Symbol	Acc:MGI:99607]"
ENSMUSG00000052861,167.6218206,1.234722798,0.168717694,7.318276882,2.51E-13,8.73E-11,"dynein, axonemal, heavy chain 6 [Source:MGI Symbol	Acc:MGI:107744]"
ENSMUSG00000026687,2157.660339,0.412102532,0.056357747,7.312260607,2.63E-13,8.90E-11,"aldehyde dehydrogenase 9, subfamily A1 [Source:MGI Symbol	Acc:MGI:1861622]"
ENSMUSG00000079092,515.7264867,2.139121246,0.29535257,7.242602439,4.40E-13,1.46E-10,"prolactin family 2, subfamily c, member 2 [Source:MGI Symbol	Acc:MGI:97618]"
ENSMUSG00000018428,1235.637985,0.528959927,0.0732134,7.224905894,5.01E-13,1.62E-10,A kinase (PRKA) anchor protein 1 [Source:MGI Symbol	Acc:MGI:104729]
ENSMUSG00000024066,5650.011247,0.466214818,0.064926741,7.180628637,6.94E-13,2.19E-10,xanthine dehydrogenase [Source:MGI Symbol	Acc:MGI:98973]
ENSMUSG00000039680,842.4357324,0.825064072,0.115307824,7.155317328,8.35E-13,2.57E-10,mitochondrial ribosomal protein S6 [Source:MGI Symbol	Acc:MGI:2153111]
ENSMUSG00000027800,1576.558272,-1.025618043,0.144831975,-7.081433823,1.43E-12,4.30E-10,transmembrane 4 superfamily member 1 [Source:MGI Symbol	Acc:MGI:104678]
ENSMUSG00000020140,308.8728732,-1.113386024,0.158248005,-7.035703373,1.98E-12,5.84E-10,leucine rich repeat containing G protein coupled receptor 5 [Source:MGI Symbol	Acc:MGI:1341817]
ENSMUSG00000033730,562.2453348,-1.158189016,0.164970999,-7.020561312,2.21E-12,6.37E-10,early growth response 3 [Source:MGI Symbol	Acc:MGI:1306780]
ENSMUSG00000021236,811.3069229,0.607283147,0.087653657,6.92821232,4.26E-12,1.20E-09,ectonucleoside triphosphate diphosphohydrolase 5 [Source:MGI Symbol	Acc:MGI:1321385]
ENSMUSG00000028085,443.7611424,0.840177476,0.121451318,6.917812775,4.59E-12,1.27E-09,"glutamyl-tRNA(Gln) amidotransferase, subunit B [Source:MGI Symbol	Acc:MGI:2442496]"
ENSMUSG00000072235,10262.17729,-0.484282874,0.070988693,-6.821971972,8.98E-12,2.44E-09,"tubulin, alpha 1A [Source:MGI Symbol	Acc:MGI:98869]"
ENSMUSG00000021950,1490.965601,-0.682678964,0.100240863,-6.81038593,9.73E-12,2.59E-09,annexin A8 [Source:MGI Symbol	Acc:MGI:1201374]
ENSMUSG00000019102,1382.432663,0.64291008,0.095597182,6.725199058,1.75E-11,4.57E-09,"aldehyde dehydrogenase family 3, subfamily A1 [Source:MGI Symbol	Acc:MGI:1353451]"
ENSMUSG00000079057,530.5710506,0.786050777,0.117252361,6.703922806,2.03E-11,5.19E-09,"cytochrome P450, family 4, subfamily v, polypeptide 3 [Source:MGI Symbol	Acc:MGI:2142763]"
ENSMUSG00000000278,4067.048469,0.36058354,0.053920652,6.687299293,2.27E-11,5.71E-09,serine carboxypeptidase 1 [Source:MGI Symbol	Acc:MGI:1921867]
ENSMUSG00000031530,756.1516303,-0.937679855,0.141651718,-6.619615142,3.60E-11,8.86E-09,dual specificity phosphatase 4 [Source:MGI Symbol	Acc:MGI:2442191]
ENSMUSG00000021319,150.0637609,-1.444393598,0.218274591,-6.61732357,3.66E-11,8.86E-09,secreted frizzled-related protein 4 [Source:MGI Symbol	Acc:MGI:892010]
ENSMUSG00000058135,4374.864002,0.785109222,0.118706248,6.613882898,3.74E-11,8.91E-09,"glutathione S-transferase, mu 1 [Source:MGI Symbol	Acc:MGI:95860]"
ENSMUSG00000058207,19.44634213,-16.42063089,2.486322342,-6.604385367,3.99E-11,9.33E-09,"serine (or cysteine) peptidase inhibitor, clade A, member 3K [Source:MGI Symbol	Acc:MGI:98377]"
ENSMUSG00000022878,238.1168771,1.508189588,0.230261747,6.54989206,5.76E-11,1.32E-08,"adiponectin, C1Q and collagen domain containing [Source:MGI Symbol	Acc:MGI:106675]"
ENSMUSG00000027669,2916.6144,-0.425484741,0.06537885,-6.507987523,7.62E-11,1.72E-08,"guanine nucleotide binding protein (G protein), beta 4 [Source:MGI Symbol	Acc:MGI:104581]"
ENSMUSG00000020027,3676.410394,-0.362211051,0.055806725,-6.490455284,8.56E-11,1.90E-08,suppressor of cytokine signaling 2 [Source:MGI Symbol	Acc:MGI:1201787]
ENSMUSG00000038843,218.2506706,-1.807454902,0.27985286,-6.45859007,1.06E-10,2.31E-08,"glucosaminyl (N-acetyl) transferase 1, core 2 [Source:MGI Symbol	Acc:MGI:95676]"
ENSMUSG00000030096,7906.030347,0.48651873,0.075489398,6.444861728,1.16E-10,2.45E-08,"solute carrier family 6 (neurotransmitter transporter, taurine), member 6 [Source:MGI Symbol	Acc:MGI:98488]"
ENSMUSG00000008090,843.8908552,0.744589649,0.115511365,6.446029368,1.15E-10,2.45E-08,fibroblast growth factor receptor-like 1 [Source:MGI Symbol	Acc:MGI:2150920]
ENSMUSG00000040152,51656.58722,-0.507330429,0.078764682,-6.44109027,1.19E-10,2.47E-08,thrombospondin 1 [Source:MGI Symbol	Acc:MGI:98737]
ENSMUSG00000023044,2040.297413,0.46110819,0.071781076,6.423812694,1.33E-10,2.73E-08,cysteine sulfinic acid decarboxylase [Source:MGI Symbol	Acc:MGI:2180098]
ENSMUSG00000044447,1634.054204,-0.646856701,0.101025006,-6.402936548,1.52E-10,3.08E-08,dedicator of cytokinesis 5 [Source:MGI Symbol	Acc:MGI:2652871]
ENSMUSG00000004655,5978.062117,-0.444573915,0.069780529,-6.37103106,1.88E-10,3.74E-08,aquaporin 1 [Source:MGI Symbol	Acc:MGI:103201]
ENSMUSG00000054920,1228.298269,0.400340874,0.06309906,6.344640881,2.23E-10,4.38E-08,kelch-like 5 [Source:MGI Symbol	Acc:MGI:1919028]
ENSMUSG00000036880,1778.54394,0.639792018,0.101000049,6.334571355,2.38E-10,4.61E-08,acetyl-Coenzyme A acyltransferase 2 (mitochondrial 3-oxoacyl-Coenzyme A thiolase) [Source:MGI Symbol	Acc:MGI:1098623]
ENSMUSG00000064373,11570.76406,0.568773678,0.089822473,6.332197925,2.42E-10,4.62E-08,selenoprotein P [Source:MGI Symbol	Acc:MGI:894288]
ENSMUSG00000005087,3566.394337,-0.541679951,0.085868379,-6.308258732,2.82E-10,5.26E-08,CD44 antigen [Source:MGI Symbol	Acc:MGI:88338]
ENSMUSG00000071847,700.2182948,-0.697668217,0.110604073,-6.307798594,2.83E-10,5.26E-08,adenomatosis polyposis coli down-regulated 1 [Source:MGI Symbol	Acc:MGI:3513977]
ENSMUSG00000024165,1728.975159,-0.401590883,0.064000869,-6.274772312,3.50E-10,6.42E-08,Jupiter microtubule associated homolog 2 [Source:MGI Symbol	Acc:MGI:1196260]
ENSMUSG00000037370,4761.182062,-0.559296842,0.089304632,-6.262797705,3.78E-10,6.84E-08,ectonucleotide pyrophosphatase/phosphodiesterase 1 [Source:MGI Symbol	Acc:MGI:97370]
ENSMUSG00000003814,16416.37472,-0.371409586,0.060277319,-6.161680535,7.20E-10,1.28E-07,calreticulin [Source:MGI Symbol	Acc:MGI:88252]
ENSMUSG00000060803,4757.130724,0.47255727,0.076941775,6.141751581,8.16E-10,1.44E-07,"glutathione S-transferase, pi 1 [Source:MGI Symbol	Acc:MGI:95865]"
ENSMUSG00000028961,3633.50461,0.461083456,0.075359131,6.118481585,9.45E-10,1.64E-07,phosphogluconate dehydrogenase [Source:MGI Symbol	Acc:MGI:97553]
ENSMUSG00000034959,248.8430317,-1.04539667,0.170902435,-6.116920867,9.54E-10,1.64E-07,RUN and cysteine rich domain containing beclin 1 interacting protein like [Source:MGI Symbol	Acc:MGI:2685590]
ENSMUSG00000053931,9352.120517,-0.311707371,0.051067903,-6.103782524,1.04E-09,1.76E-07,"calponin 3, acidic [Source:MGI Symbol	Acc:MGI:1919244]"
ENSMUSG00000036617,1532.226469,-0.664377198,0.10931279,-6.077762709,1.22E-09,2.04E-07,enhancer trap locus 4 [Source:MGI Symbol	Acc:MGI:95454]
ENSMUSG00000078532,89.36146635,1.51295044,0.249200422,6.071219405,1.27E-09,2.10E-07,Na+/K+ transporting ATPase interacting 1 [Source:MGI Symbol	Acc:MGI:1914399]
ENSMUSG00000026069,289.9150482,-1.029456077,0.170343147,-6.04342525,1.51E-09,2.46E-07,interleukin 1 receptor-like 1 [Source:MGI Symbol	Acc:MGI:98427]
ENSMUSG00000005667,895.3386501,-0.507536381,0.084127132,-6.032969013,1.61E-09,2.60E-07,"methylenetetrahydrofolate dehydrogenase (NAD+ dependent), methenyltetrahydrofolate cyclohydrolase [Source:MGI Symbol	Acc:MGI:1338850]"
ENSMUSG00000057457,1203.694884,-1.054704725,0.175408123,-6.012861377,1.82E-09,2.91E-07,"phosphate regulating endopeptidase homolog, X-linked [Source:MGI Symbol	Acc:MGI:107489]"
ENSMUSG00000028348,286.412769,-0.922258441,0.153555281,-6.006035301,1.90E-09,3.00E-07,caveolae associated 4 [Source:MGI Symbol	Acc:MGI:1915266]
ENSMUSG00000031451,6956.224487,0.682743097,0.114519067,5.961829008,2.49E-09,3.89E-07,growth arrest specific 6 [Source:MGI Symbol	Acc:MGI:95660]
ENSMUSG00000022324,2777.176093,0.418221628,0.070376254,5.94265256,2.80E-09,4.32E-07,matrilin 2 [Source:MGI Symbol	Acc:MGI:109613]
ENSMUSG00000020277,3531.167375,-0.571324798,0.096388468,-5.927314875,3.08E-09,4.67E-07,"phosphofructokinase, liver, B-type [Source:MGI Symbol	Acc:MGI:97547]"
ENSMUSG00000033768,202.5904467,1.648138943,0.278102026,5.926382358,3.10E-09,4.67E-07,neurexin II [Source:MGI Symbol	Acc:MGI:1096362]
ENSMUSG00000056973,472.3872393,0.882766186,0.149103406,5.920496455,3.21E-09,4.78E-07,carboxylesterase 1D [Source:MGI Symbol	Acc:MGI:2148202]
ENSMUSG00000030546,17.97658466,3.693494003,0.624568051,5.913677457,3.35E-09,4.93E-07,perilipin 1 [Source:MGI Symbol	Acc:MGI:1890505]
ENSMUSG00000067780,3892.216947,-0.893601692,0.151234907,-5.908699982,3.45E-09,5.00E-07,peptidase inhibitor 15 [Source:MGI Symbol	Acc:MGI:1934659]
ENSMUSG00000046275,58.16333592,2.184603269,0.36978729,5.907729473,3.47E-09,5.00E-07,tumor suppressor candidate 5 [Source:MGI Symbol	Acc:MGI:3029307]
ENSMUSG00000052684,916.6776391,-0.765198985,0.130093523,-5.88191452,4.06E-09,5.79E-07,jun proto-oncogene [Source:MGI Symbol	Acc:MGI:96646]
ENSMUSG00000028527,95.89631142,-1.677138321,0.285483127,-5.874737101,4.24E-09,5.98E-07,adenylate kinase 4 [Source:MGI Symbol	Acc:MGI:87979]
ENSMUSG00000005125,1491.919862,-0.464486318,0.079655179,-5.831213033,5.50E-09,7.69E-07,N-myc downstream regulated gene 1 [Source:MGI Symbol	Acc:MGI:1341799]
ENSMUSG00000029093,632.6802416,0.797802875,0.137138151,5.817512278,5.97E-09,8.26E-07,sortilin-related VPS10 domain containing receptor 2 [Source:MGI Symbol	Acc:MGI:1932289]
ENSMUSG00000006304,7894.536592,-0.276279395,0.047605683,-5.803496057,6.49E-09,8.90E-07,"actin related protein 2/3 complex, subunit 2 [Source:MGI Symbol	Acc:MGI:1923959]"
ENSMUSG00000022528,786.0526072,-0.799261143,0.138069323,-5.788839455,7.09E-09,9.61E-07,hes family bHLH transcription factor 1 [Source:MGI Symbol	Acc:MGI:104853]
ENSMUSG00000000628,570.9541555,-0.68342938,0.118927824,-5.746589482,9.11E-09,1.22E-06,hexokinase 2 [Source:MGI Symbol	Acc:MGI:1315197]
ENSMUSG00000031885,2287.065211,-0.446231536,0.078805087,-5.662471222,1.49E-08,1.98E-06,core binding factor beta [Source:MGI Symbol	Acc:MGI:99851]
ENSMUSG00000020250,8049.121531,0.238884634,0.042238454,5.655619735,1.55E-08,2.04E-06,thioredoxin reductase 1 [Source:MGI Symbol	Acc:MGI:1354175]
ENSMUSG00000026043,21990.5707,-0.436249593,0.077423767,-5.634569487,1.75E-08,2.29E-06,"collagen, type III, alpha 1 [Source:MGI Symbol	Acc:MGI:88453]"
ENSMUSG00000056457,454.9147886,1.183931246,0.210191314,5.632636396,1.77E-08,2.29E-06,"prolactin family 2, subfamily c, member 3 [Source:MGI Symbol	Acc:MGI:1341833]"
ENSMUSG00000030695,12970.19813,-0.451180226,0.080518393,-5.603443011,2.10E-08,2.67E-06,"aldolase A, fructose-bisphosphate [Source:MGI Symbol	Acc:MGI:87994]"
ENSMUSG00000027253,1583.550451,-0.630641433,0.112552118,-5.603105885,2.11E-08,2.67E-06,low density lipoprotein receptor-related protein 4 [Source:MGI Symbol	Acc:MGI:2442252]
ENSMUSG00000029061,2279.266364,0.711251722,0.126991245,5.600793364,2.13E-08,2.68E-06,matrix metallopeptidase 23 [Source:MGI Symbol	Acc:MGI:1347361]
ENSMUSG00000023456,9954.068281,-0.383291167,0.068803793,-5.570785404,2.54E-08,3.15E-06,triosephosphate isomerase 1 [Source:MGI Symbol	Acc:MGI:98797]
ENSMUSG00000078566,950.7093111,-0.804362145,0.145148736,-5.541640708,3.00E-08,3.69E-06,BCL2/adenovirus E1B interacting protein 3 [Source:MGI Symbol	Acc:MGI:109326]
ENSMUSG00000027656,4860.906401,0.619832992,0.112631986,5.503170214,3.73E-08,4.56E-06,WNT1 inducible signaling pathway protein 2 [Source:MGI Symbol	Acc:MGI:1328326]
ENSMUSG00000040466,1298.912789,0.645997962,0.117456517,5.499890334,3.80E-08,4.60E-06,biliverdin reductase B (flavin reductase (NADPH)) [Source:MGI Symbol	Acc:MGI:2385271]
ENSMUSG00000054408,3110.87663,-0.508890716,0.092672129,-5.491302731,3.99E-08,4.79E-06,signal peptidase complex subunit 3 homolog (S. cerevisiae) [Source:MGI Symbol	Acc:MGI:1923937]
ENSMUSG00000032220,3645.225249,-0.444461626,0.081638053,-5.444294804,5.20E-08,6.19E-06,myosin IE [Source:MGI Symbol	Acc:MGI:106621]
ENSMUSG00000024661,92358.98222,0.479849672,0.088269326,5.436199568,5.44E-08,6.42E-06,ferritin heavy polypeptide 1 [Source:MGI Symbol	Acc:MGI:95588]
ENSMUSG00000027227,1828.106438,0.431870751,0.079475038,5.434042743,5.51E-08,6.44E-06,sorbitol dehydrogenase [Source:MGI Symbol	Acc:MGI:98266]
ENSMUSG00000068196,5482.933707,-0.481784926,0.089006004,-5.412948603,6.20E-08,7.13E-06,"collagen, type VIII, alpha 1 [Source:MGI Symbol	Acc:MGI:88463]"
ENSMUSG00000028364,3398.099775,-0.667462094,0.123348386,-5.411194364,6.26E-08,7.13E-06,tenascin C [Source:MGI Symbol	Acc:MGI:101922]
ENSMUSG00000004698,122.2493272,-1.289511238,0.238246272,-5.41251381,6.21E-08,7.13E-06,histone deacetylase 9 [Source:MGI Symbol	Acc:MGI:1931221]
ENSMUSG00000058655,15980.80995,0.28232095,0.052311927,5.396875309,6.78E-08,7.66E-06,eukaryotic translation initiation factor 4B [Source:MGI Symbol	Acc:MGI:95304]
ENSMUSG00000029304,130673.2085,-0.507714886,0.094297462,-5.384183994,7.28E-08,8.15E-06,secreted phosphoprotein 1 [Source:MGI Symbol	Acc:MGI:98389]
ENSMUSG00000024892,1084.045252,0.555335678,0.103209278,5.38067593,7.42E-08,8.25E-06,pyruvate carboxylase [Source:MGI Symbol	Acc:MGI:97520]
ENSMUSG00000017724,755.3553202,-0.634265637,0.118117168,-5.369800583,7.88E-08,8.69E-06,ets variant 4 [Source:MGI Symbol	Acc:MGI:99423]
ENSMUSG00000024481,77.84815994,-1.74014178,0.3244733,-5.36297371,8.19E-08,8.95E-06,laeverin [Source:MGI Symbol	Acc:MGI:1921824]
ENSMUSG00000015766,2984.333317,-0.328040836,0.061328923,-5.348876524,8.85E-08,9.60E-06,epidermal growth factor receptor pathway substrate 8 [Source:MGI Symbol	Acc:MGI:104684]
ENSMUSG00000032401,376.740986,0.543925843,0.102072196,5.328834509,9.88E-08,1.06E-05,lactase-like [Source:MGI Symbol	Acc:MGI:2183549]
ENSMUSG00000025509,342.1380637,0.827215823,0.155423066,5.322349143,1.02E-07,1.09E-05,patatin-like phospholipase domain containing 2 [Source:MGI Symbol	Acc:MGI:1914103]
ENSMUSG00000031453,3569.213027,0.273658721,0.051651039,5.298222963,1.17E-07,1.24E-05,RAS p21 protein activator 3 [Source:MGI Symbol	Acc:MGI:1197013]
ENSMUSG00000018417,1774.092925,-0.39059677,0.073847116,-5.289262368,1.23E-07,1.29E-05,myosin IB [Source:MGI Symbol	Acc:MGI:107752]
ENSMUSG00000032083,15.65858856,12.68061247,2.398878847,5.286057895,1.25E-07,1.30E-05,apolipoprotein A-I [Source:MGI Symbol	Acc:MGI:88049]
ENSMUSG00000019850,642.0292463,-0.476340336,0.090259903,-5.277430161,1.31E-07,1.36E-05,"tumor necrosis factor, alpha-induced protein 3 [Source:MGI Symbol	Acc:MGI:1196377]"
ENSMUSG00000014496,5023.414746,-0.433055349,0.082448004,-5.252466166,1.50E-07,1.54E-05,ankyrin repeat domain 28 [Source:MGI Symbol	Acc:MGI:2145661]
ENSMUSG00000030717,705.6278017,-0.59822339,0.114038418,-5.245805766,1.56E-07,1.59E-05,nuclear protein transcription regulator 1 [Source:MGI Symbol	Acc:MGI:1891834]
ENSMUSG00000024593,1039.214779,-0.789386371,0.150613171,-5.241150997,1.60E-07,1.60E-05,multiple EGF-like-domains 10 [Source:MGI Symbol	Acc:MGI:2685177]
ENSMUSG00000092035,707.1445041,-0.658894999,0.125683582,-5.242490631,1.58E-07,1.60E-05,paternally expressed 10 [Source:MGI Symbol	Acc:MGI:2157785]
ENSMUSG00000030545,379.0534137,0.709103942,0.135524029,5.232311529,1.67E-07,1.67E-05,peroxisomal biogenesis factor 11 alpha [Source:MGI Symbol	Acc:MGI:1338788]
ENSMUSG00000003420,3148.109668,0.492628689,0.09421639,5.228694183,1.71E-07,1.69E-05,"Fc receptor, IgG, alpha chain transporter [Source:MGI Symbol	Acc:MGI:103017]"
ENSMUSG00000026688,1548.205191,0.682093017,0.130640197,5.221157298,1.78E-07,1.75E-05,microsomal glutathione S-transferase 3 [Source:MGI Symbol	Acc:MGI:1913697]
ENSMUSG00000028034,3285.779728,-0.558196979,0.107008035,-5.21640247,1.82E-07,1.78E-05,far upstream element (FUSE) binding protein 1 [Source:MGI Symbol	Acc:MGI:1196294]
ENSMUSG00000022893,2692.78327,-0.433721178,0.083167134,-5.215054981,1.84E-07,1.78E-05,"a disintegrin-like and metallopeptidase (reprolysin type) with thrombospondin type 1 motif, 1 [Source:MGI Symbol	Acc:MGI:109249]"
ENSMUSG00000054619,1381.928478,0.522614719,0.100323316,5.209304665,1.90E-07,1.82E-05,methyltransferase like 7A1 [Source:MGI Symbol	Acc:MGI:1916523]
ENSMUSG00000028517,3632.078359,0.435289543,0.08365789,5.203209657,1.96E-07,1.87E-05,phospholipid phosphatase 3 [Source:MGI Symbol	Acc:MGI:1915166]
ENSMUSG00000049866,1909.262826,-0.412748757,0.079376224,-5.199904163,1.99E-07,1.89E-05,ADP-ribosylation factor-like 4C [Source:MGI Symbol	Acc:MGI:2445172]
ENSMUSG00000006494,616.8521452,-0.629460119,0.121213535,-5.192985392,2.07E-07,1.95E-05,"pyruvate dehydrogenase kinase, isoenzyme 1 [Source:MGI Symbol	Acc:MGI:1926119]"
ENSMUSG00000019997,7831.930039,-0.581032876,0.11195534,-5.189862973,2.10E-07,1.97E-05,connective tissue growth factor [Source:MGI Symbol	Acc:MGI:95537]
ENSMUSG00000038418,2163.326721,-0.642395294,0.124049549,-5.178537931,2.24E-07,2.08E-05,early growth response 1 [Source:MGI Symbol	Acc:MGI:95295]
ENSMUSG00000009281,332.1358752,0.880902545,0.170368436,5.170573646,2.33E-07,2.15E-05,retinoic acid receptor responder (tazarotene induced) 2 [Source:MGI Symbol	Acc:MGI:1918910]
ENSMUSG00000030268,997.2774522,-0.514367836,0.099547956,-5.167035652,2.38E-07,2.18E-05,"branched chain aminotransferase 1, cytosolic [Source:MGI Symbol	Acc:MGI:104861]"
ENSMUSG00000070348,7265.610884,-0.332375122,0.064661315,-5.14024683,2.74E-07,2.50E-05,cyclin D1 [Source:MGI Symbol	Acc:MGI:88313]
ENSMUSG00000033060,1755.332344,-0.496651138,0.0967384,-5.133960635,2.84E-07,2.56E-05,LIM domain only 7 [Source:MGI Symbol	Acc:MGI:1353586]
ENSMUSG00000089774,618.2191763,0.872736003,0.170814418,5.109264263,3.23E-07,2.90E-05,"solute carrier family 5 (inositol transporters), member 3 [Source:MGI Symbol	Acc:MGI:1858226]"
ENSMUSG00000029307,71.16026098,-1.730048885,0.339116907,-5.101629693,3.37E-07,3.00E-05,dentin matrix protein 1 [Source:MGI Symbol	Acc:MGI:94910]
ENSMUSG00000029777,3968.35383,-0.388822458,0.076606554,-5.075576957,3.86E-07,3.40E-05,glycyl-tRNA synthetase [Source:MGI Symbol	Acc:MGI:2449057]
ENSMUSG00000031558,992.7964177,-0.60092982,0.118396995,-5.075549595,3.86E-07,3.40E-05,slit guidance ligand 2 [Source:MGI Symbol	Acc:MGI:1315205]
ENSMUSG00000025950,3942.628663,0.367286402,0.072460819,5.068758669,4.00E-07,3.50E-05,"isocitrate dehydrogenase 1 (NADP+), soluble [Source:MGI Symbol	Acc:MGI:96413]"
ENSMUSG00000024454,3020.552793,0.36343645,0.071771636,5.063789374,4.11E-07,3.57E-05,histone deacetylase 3 [Source:MGI Symbol	Acc:MGI:1343091]
ENSMUSG00000026786,965.5688521,0.504802561,0.099751965,5.060577635,4.18E-07,3.59E-05,"amyloid beta (A4) precursor protein-binding, family B, member 1 interacting protein [Source:MGI Symbol	Acc:MGI:1861354]"
ENSMUSG00000046807,851.8787803,0.515329762,0.101826989,5.060836688,4.17E-07,3.59E-05,leucine rich repeat containing 75B [Source:MGI Symbol	Acc:MGI:2143657]
ENSMUSG00000027763,7201.025717,-0.54039607,0.107298996,-5.036357193,4.74E-07,4.04E-05,muscleblind like splicing factor 1 [Source:MGI Symbol	Acc:MGI:1928482]
ENSMUSG00000035385,290.833865,-1.093235667,0.217108311,-5.035439057,4.77E-07,4.04E-05,chemokine (C-C motif) ligand 2 [Source:MGI Symbol	Acc:MGI:98259]
ENSMUSG00000032392,195.7784595,0.862713643,0.171537514,5.029300145,4.92E-07,4.15E-05,"poly (ADP-ribose) polymerase family, member 16 [Source:MGI Symbol	Acc:MGI:2446133]"
ENSMUSG00000022376,424.9244137,-0.721278655,0.144527144,-4.990610301,6.02E-07,5.04E-05,adenylate cyclase 8 [Source:MGI Symbol	Acc:MGI:1341110]
ENSMUSG00000028645,947.7377107,-0.700690856,0.140785865,-4.97699719,6.46E-07,5.37E-05,"solute carrier family 2 (facilitated glucose transporter), member 1 [Source:MGI Symbol	Acc:MGI:95755]"
ENSMUSG00000005413,3265.589222,0.365599939,0.073547464,4.970938781,6.66E-07,5.48E-05,heme oxygenase 1 [Source:MGI Symbol	Acc:MGI:96163]
ENSMUSG00000024883,1435.394072,-0.494511792,0.099460918,-4.971920643,6.63E-07,5.48E-05,Ras and Rab interactor 1 [Source:MGI Symbol	Acc:MGI:2385695]
ENSMUSG00000030557,2980.962204,-0.485289262,0.097670542,-4.968634898,6.74E-07,5.51E-05,myocyte enhancer factor 2A [Source:MGI Symbol	Acc:MGI:99532]
ENSMUSG00000024659,19669.75348,-0.52726547,0.106160462,-4.966684006,6.81E-07,5.53E-05,annexin A1 [Source:MGI Symbol	Acc:MGI:96819]
ENSMUSG00000038393,1136.043099,-0.509179536,0.102758957,-4.955086638,7.23E-07,5.84E-05,thioredoxin interacting protein [Source:MGI Symbol	Acc:MGI:1889549]
ENSMUSG00000063727,1194.626576,-0.501054335,0.101254324,-4.948473466,7.48E-07,6.00E-05,"tumor necrosis factor receptor superfamily, member 11b (osteoprotegerin) [Source:MGI Symbol	Acc:MGI:109587]"
ENSMUSG00000021190,2570.909339,0.320809534,0.064891109,4.943813369,7.66E-07,6.11E-05,legumain [Source:MGI Symbol	Acc:MGI:1330838]
ENSMUSG00000031207,13854.31897,-0.342000915,0.069579673,-4.915241743,8.87E-07,7.03E-05,moesin [Source:MGI Symbol	Acc:MGI:97167]
ENSMUSG00000001435,872.3298539,0.588665782,0.119937755,4.908094073,9.20E-07,7.25E-05,"collagen, type XVIII, alpha 1 [Source:MGI Symbol	Acc:MGI:88451]"
ENSMUSG00000024190,456.0572002,-0.656455537,0.133892343,-4.902860938,9.45E-07,7.40E-05,dual specificity phosphatase 1 [Source:MGI Symbol	Acc:MGI:105120]
ENSMUSG00000038612,3036.689846,-0.354880502,0.072478322,-4.896367514,9.76E-07,7.61E-05,myeloid cell leukemia sequence 1 [Source:MGI Symbol	Acc:MGI:101769]
ENSMUSG00000027639,6627.333238,0.355703404,0.072671275,4.89469057,9.85E-07,7.63E-05,"SAM domain and HD domain, 1 [Source:MGI Symbol	Acc:MGI:1927468]"
ENSMUSG00000063975,129.6847563,-1.382554642,0.282746973,-4.889723937,1.01E-06,7.78E-05,"solute carrier organic anion transporter family, member 1a5 [Source:MGI Symbol	Acc:MGI:1351865]"
ENSMUSG00000070565,1256.92082,-0.448965989,0.091859273,-4.887541285,1.02E-06,7.82E-05,RAS protein activator like 2 [Source:MGI Symbol	Acc:MGI:2443881]
ENSMUSG00000030199,772.51148,-0.495488602,0.101533956,-4.880028513,1.06E-06,8.08E-05,ets variant 6 [Source:MGI Symbol	Acc:MGI:109336]
ENSMUSG00000019577,3152.248699,0.357388671,0.073369458,4.871082314,1.11E-06,8.41E-05,"pyruvate dehydrogenase kinase, isoenzyme 4 [Source:MGI Symbol	Acc:MGI:1351481]"
ENSMUSG00000028273,3924.533111,-0.338845873,0.069954361,-4.843813444,1.27E-06,9.51E-05,PDZ and LIM domain 5 [Source:MGI Symbol	Acc:MGI:1927489]
ENSMUSG00000029135,3595.520746,0.335620436,0.069294316,4.843405017,1.28E-06,9.51E-05,fos-like antigen 2 [Source:MGI Symbol	Acc:MGI:102858]
ENSMUSG00000031725,135.7660206,1.065583189,0.219949673,4.844668212,1.27E-06,9.51E-05,carboxylesterase 1F [Source:MGI Symbol	Acc:MGI:2142687]
ENSMUSG00000022797,1140.18307,-0.747759016,0.155907034,-4.796185257,1.62E-06,0.00011982,transferrin receptor [Source:MGI Symbol	Acc:MGI:98822]
ENSMUSG00000024747,50.01286878,2.368876375,0.497008048,4.766273669,1.88E-06,0.000137904,"aldehyde dehydrogenase family 1, subfamily A7 [Source:MGI Symbol	Acc:MGI:1347050]"
ENSMUSG00000066682,52.80831068,-2.187804555,0.459068744,-4.765744964,1.88E-06,0.000137904,paired immunoglobin-like type 2 receptor beta 2 [Source:MGI Symbol	Acc:MGI:2450535]
ENSMUSG00000021215,4655.561622,0.305409068,0.064122612,4.762891869,1.91E-06,0.000139117,neuroepithelial cell transforming gene 1 [Source:MGI Symbol	Acc:MGI:1927138]
ENSMUSG00000040268,642.2757973,-0.586486037,0.123328421,-4.755481611,1.98E-06,0.000143547,"pleckstrin homology domain containing, family A (phosphoinositide binding specific) member 1 [Source:MGI Symbol	Acc:MGI:2442213]"
ENSMUSG00000022010,7298.940236,0.312681507,0.066097708,4.730595317,2.24E-06,0.000161455,"TSC22 domain family, member 1 [Source:MGI Symbol	Acc:MGI:109127]"
ENSMUSG00000037225,513.9696448,-0.699662624,0.148212486,-4.720672625,2.35E-06,0.000168638,fibroblast growth factor 2 [Source:MGI Symbol	Acc:MGI:95516]
ENSMUSG00000004446,1826.634305,-0.363572177,0.07713566,-4.713412382,2.44E-06,0.000173842,BH3 interacting domain death agonist [Source:MGI Symbol	Acc:MGI:108093]
ENSMUSG00000027832,641.473712,0.631116858,0.134857058,4.679894894,2.87E-06,0.000203756,pentraxin related gene [Source:MGI Symbol	Acc:MGI:104641]
ENSMUSG00000048376,4841.697474,-0.3757794,0.080557635,-4.664727282,3.09E-06,0.000218234,coagulation factor II (thrombin) receptor [Source:MGI Symbol	Acc:MGI:101802]
ENSMUSG00000097124,69.83882369,1.500573681,0.321929549,4.661186541,3.14E-06,0.000220872,RIKEN cDNA A530020G20 gene [Source:MGI Symbol	Acc:MGI:2442825]
ENSMUSG00000041757,1533.69102,-0.520743423,0.112049531,-4.647439562,3.36E-06,0.000234893,"pleckstrin homology domain containing, family A member 6 [Source:MGI Symbol	Acc:MGI:2388662]"
ENSMUSG00000057074,567.0646991,0.537357647,0.115654759,4.646221683,3.38E-06,0.000235071,carboxylesterase 1G [Source:MGI Symbol	Acc:MGI:88378]
ENSMUSG00000028381,1332.748649,-0.49355187,0.106319255,-4.642168231,3.45E-06,0.000238508,UDP-glucose ceramide glucosyltransferase [Source:MGI Symbol	Acc:MGI:1332243]
ENSMUSG00000026159,3190.679173,-0.318914712,0.068824343,-4.633748747,3.59E-06,0.000247161,ArfGAP with FG repeats 1 [Source:MGI Symbol	Acc:MGI:1333754]
ENSMUSG00000026970,4448.494069,-0.290445878,0.062764029,-4.627584984,3.70E-06,0.000253344,"RNA binding motif, single stranded interacting protein 1 [Source:MGI Symbol	Acc:MGI:1861774]"
ENSMUSG00000055172,3984.543181,0.375324436,0.081210748,4.621610379,3.81E-06,0.000259005,"complement component 1, r subcomponent A [Source:MGI Symbol	Acc:MGI:1355313]"
ENSMUSG00000019880,328.0940223,0.665941288,0.144114418,4.620920633,3.82E-06,0.000259005,R-spondin 3 [Source:MGI Symbol	Acc:MGI:1920030]
ENSMUSG00000028223,735.127204,0.409379541,0.088939748,4.602886198,4.17E-06,0.00028108,"2,4-dienoyl CoA reductase 1, mitochondrial [Source:MGI Symbol	Acc:MGI:1914710]"
ENSMUSG00000011752,4331.791024,-0.422424095,0.091810018,-4.601067563,4.20E-06,0.000282142,phosphoglycerate mutase 1 [Source:MGI Symbol	Acc:MGI:97552]
ENSMUSG00000025408,691.4350835,-0.456371101,0.099228978,-4.59917165,4.24E-06,0.000283319,DNA-damage inducible transcript 3 [Source:MGI Symbol	Acc:MGI:109247]
ENSMUSG00000030536,8279.495814,-0.344708946,0.075114733,-4.58909898,4.45E-06,0.000295881,IQ motif containing GTPase activating protein 1 [Source:MGI Symbol	Acc:MGI:1352757]
ENSMUSG00000004791,1116.300612,-0.466687917,0.102106273,-4.570609675,4.86E-06,0.000321651,placental growth factor [Source:MGI Symbol	Acc:MGI:105095]
ENSMUSG00000062867,2131.69884,0.328200297,0.071823883,4.569514829,4.89E-06,0.000321766,inosine monophosphate dehydrogenase 2 [Source:MGI Symbol	Acc:MGI:109367]
ENSMUSG00000003032,591.5741874,-0.677373718,0.148536061,-4.560331757,5.11E-06,0.00033454,Kruppel-like factor 4 (gut) [Source:MGI Symbol	Acc:MGI:1342287]
ENSMUSG00000037820,974.4064885,-0.542834704,0.119331488,-4.548964514,5.39E-06,0.000350363,"transglutaminase 2, C polypeptide [Source:MGI Symbol	Acc:MGI:98731]"
ENSMUSG00000021938,755.9740736,-0.374321614,0.082293907,-4.548594491,5.40E-06,0.000350363,paraspeckle protein 1 [Source:MGI Symbol	Acc:MGI:1913895]
ENSMUSG00000053964,69.95737004,1.686493593,0.371352084,4.541494891,5.59E-06,0.000360648,"lectin, galactose binding, soluble 4 [Source:MGI Symbol	Acc:MGI:107536]"
ENSMUSG00000059040,2481.989907,-0.446107996,0.098449619,-4.531332869,5.86E-06,0.000376649,"enolase 1B, retrotransposed [Source:MGI Symbol	Acc:MGI:3648653]"
ENSMUSG00000031782,780.2040561,0.441792798,0.097689352,4.52242531,6.11E-06,0.000391005,coenzyme Q9 [Source:MGI Symbol	Acc:MGI:1915164]
ENSMUSG00000026249,2746.13979,-0.447760978,0.099365354,-4.506208256,6.60E-06,0.000420115,"serine (or cysteine) peptidase inhibitor, clade E, member 2 [Source:MGI Symbol	Acc:MGI:101780]"
ENSMUSG00000033208,556.2860688,-0.832324845,0.184997226,-4.499120688,6.82E-06,0.000432336,"S100 protein, beta polypeptide, neural [Source:MGI Symbol	Acc:MGI:98217]"
ENSMUSG00000034765,875.530038,-0.633508272,0.140869138,-4.49714027,6.89E-06,0.000434352,dual specificity phosphatase 5 [Source:MGI Symbol	Acc:MGI:2685183]
ENSMUSG00000015149,1487.114956,0.351299992,0.078208655,4.491830107,7.06E-06,0.000443265,sirtuin 2 [Source:MGI Symbol	Acc:MGI:1927664]
ENSMUSG00000063193,275.9591619,-1.040520896,0.231872525,-4.487469555,7.21E-06,0.000450347,CD300 molecule like family member B [Source:MGI Symbol	Acc:MGI:2685099]
ENSMUSG00000026003,1931.446833,0.32839112,0.07352268,4.466528159,7.95E-06,0.000494463,"acyl-Coenzyme A dehydrogenase, long-chain [Source:MGI Symbol	Acc:MGI:87866]"
ENSMUSG00000064193,2631.823104,-0.533888111,0.119811084,-4.456082818,8.35E-06,0.000516795,predicted gene 4735 [Source:MGI Symbol	Acc:MGI:3645521]
ENSMUSG00000041120,1325.470034,-0.537830969,0.120755178,-4.453895696,8.43E-06,0.000519717,"neuroblastoma, suppression of tumorigenicity 1 [Source:MGI Symbol	Acc:MGI:104591]"
ENSMUSG00000022285,11682.74307,-0.282123373,0.063596154,-4.436170365,9.16E-06,0.00056183,"tyrosine 3-monooxygenase/tryptophan 5-monooxygenase activation protein, zeta polypeptide [Source:MGI Symbol	Acc:MGI:109484]"
ENSMUSG00000022564,4931.059194,0.520016864,0.117398307,4.429509058,9.44E-06,0.000576855,"glutamate receptor, ionotropic, N-methyl D-aspartate-associated protein 1 (glutamate binding) [Source:MGI Symbol	Acc:MGI:1913418]"
ENSMUSG00000048482,427.3132194,-0.638552621,0.144587984,-4.416360224,1.00E-05,0.000610318,brain derived neurotrophic factor [Source:MGI Symbol	Acc:MGI:88145]
ENSMUSG00000049878,944.4540731,-0.455032944,0.103270804,-4.406210939,1.05E-05,0.000636756,rearranged L-myc fusion sequence [Source:MGI Symbol	Acc:MGI:1924705]
ENSMUSG00000025402,3094.042411,-0.47139266,0.107066856,-4.40278791,1.07E-05,0.000644014,Ngfi-A binding protein 2 [Source:MGI Symbol	Acc:MGI:107563]
ENSMUSG00000023034,768.9433807,-0.788116103,0.179419156,-4.392597311,1.12E-05,0.000671977,"nuclear receptor subfamily 4, group A, member 1 [Source:MGI Symbol	Acc:MGI:1352454]"
ENSMUSG00000041313,948.7357605,-0.369573028,0.084155973,-4.391524628,1.13E-05,0.000672327,"solute carrier family 7 (cationic amino acid transporter, y+ system), member 1 [Source:MGI Symbol	Acc:MGI:88117]"
ENSMUSG00000041449,30.40124864,-1.875005564,0.427684968,-4.384081049,1.16E-05,0.000692677,"serine (or cysteine) peptidase inhibitor, clade A, member 3H [Source:MGI Symbol	Acc:MGI:2182839]"
ENSMUSG00000031015,1311.523082,-0.356353886,0.081498815,-4.372503876,1.23E-05,0.000727269,SWA-70 protein [Source:MGI Symbol	Acc:MGI:1298390]
ENSMUSG00000024754,4787.240529,-0.386715518,0.088516928,-4.368831227,1.25E-05,0.000736391,transmembrane protein 2 [Source:MGI Symbol	Acc:MGI:1890373]
ENSMUSG00000033350,3250.287429,-0.568919317,0.130374025,-4.363747449,1.28E-05,0.000750459,carbohydrate sulfotransferase 2 [Source:MGI Symbol	Acc:MGI:1891160]
ENSMUSG00000050708,26824.15562,0.571931358,0.131644473,4.344514779,1.40E-05,0.000815783,ferritin light polypeptide 1 [Source:MGI Symbol	Acc:MGI:95589]
ENSMUSG00000039031,1672.653238,-0.446580803,0.1028548,-4.341856722,1.41E-05,0.000822174,Rho GTPase activating protein 18 [Source:MGI Symbol	Acc:MGI:1921160]
ENSMUSG00000022639,618.7234032,-0.463431595,0.106806903,-4.338966695,1.43E-05,0.000829499,Dppa2 upstream binding RNA [Source:MGI Symbol	Acc:MGI:1915440]
ENSMUSG00000040010,1411.335761,-0.504873056,0.116388419,-4.337828958,1.44E-05,0.000830255,"solute carrier family 7 (cationic amino acid transporter, y+ system), member 5 [Source:MGI Symbol	Acc:MGI:1298205]"
ENSMUSG00000036390,804.8655688,-0.676300144,0.156848955,-4.311792471,1.62E-05,0.000930379,growth arrest and DNA-damage-inducible 45 alpha [Source:MGI Symbol	Acc:MGI:107799]
ENSMUSG00000009291,7234.916588,-0.21616737,0.050145842,-4.310773578,1.63E-05,0.000930733,pituitary tumor-transforming 1 interacting protein [Source:MGI Symbol	Acc:MGI:2652132]
ENSMUSG00000026305,3058.643121,-0.269321367,0.062563585,-4.304762402,1.67E-05,0.000952349,leucine rich repeat (in FLII) interacting protein 1 [Source:MGI Symbol	Acc:MGI:1342770]
ENSMUSG00000033540,211.7268766,0.682136316,0.158519371,4.303173239,1.68E-05,0.000955195,"iduronidase, alpha-L [Source:MGI Symbol	Acc:MGI:96418]"
ENSMUSG00000022489,288.974531,0.731830077,0.17094778,4.281015383,1.86E-05,0.001051063,"phosphodiesterase 1B, Ca2+-calmodulin dependent [Source:MGI Symbol	Acc:MGI:97523]"
ENSMUSG00000032966,7330.259288,-0.249714888,0.058420222,-4.274459749,1.92E-05,0.001069104,FK506 binding protein 1a [Source:MGI Symbol	Acc:MGI:95541]
ENSMUSG00000021996,7159.225351,0.460276546,0.107662924,4.27516298,1.91E-05,0.001069104,esterase D/formylglutathione hydrolase [Source:MGI Symbol	Acc:MGI:95421]
ENSMUSG00000030103,1799.649218,-0.341525924,0.079872002,-4.275915408,1.90E-05,0.001069104,"basic helix-loop-helix family, member e40 [Source:MGI Symbol	Acc:MGI:1097714]"
ENSMUSG00000024501,2077.750606,-0.402188008,0.094149947,-4.271781592,1.94E-05,0.001077593,dihydropyrimidinase-like 3 [Source:MGI Symbol	Acc:MGI:1349762]
ENSMUSG00000026817,3746.657659,0.298806511,0.069977634,4.270028778,1.95E-05,0.001081664,adenylate kinase 1 [Source:MGI Symbol	Acc:MGI:87977]
ENSMUSG00000011179,2299.97762,0.32528677,0.07636043,4.259886546,2.05E-05,0.00112733,"ornithine decarboxylase, structural 1 [Source:MGI Symbol	Acc:MGI:97402]"
ENSMUSG00000009633,134.9091644,1.105395689,0.25954924,4.25890551,2.05E-05,0.001127704,G0/G1 switch gene 2 [Source:MGI Symbol	Acc:MGI:1316737]
ENSMUSG00000074794,906.9799178,-0.42585891,0.100286957,-4.24640374,2.17E-05,0.001187665,arrestin domain containing 3 [Source:MGI Symbol	Acc:MGI:2145242]
ENSMUSG00000026360,209.7474609,-0.922539777,0.218565777,-4.220879362,2.43E-05,0.00132514,regulator of G-protein signaling 2 [Source:MGI Symbol	Acc:MGI:1098271]
ENSMUSG00000032604,1864.830197,0.293901602,0.069666306,4.218705108,2.46E-05,0.001332629,glutaminyl-tRNA synthetase [Source:MGI Symbol	Acc:MGI:1915851]
ENSMUSG00000024421,99.06719376,-1.286592353,0.306002057,-4.204521911,2.62E-05,0.001413348,"laminin, alpha 3 [Source:MGI Symbol	Acc:MGI:99909]"
ENSMUSG00000030245,1834.386378,-0.31178985,0.07423412,-4.2000882,2.67E-05,0.001435592,golgi transport 1B [Source:MGI Symbol	Acc:MGI:1914214]
ENSMUSG00000021549,2046.080566,-0.37862848,0.090194032,-4.197932762,2.69E-05,0.001443592,RAS p21 protein activator 1 [Source:MGI Symbol	Acc:MGI:97860]
ENSMUSG00000028035,2189.51428,-0.443185309,0.105682931,-4.193537254,2.75E-05,0.001466069,DnaJ heat shock protein family (Hsp40) member B4 [Source:MGI Symbol	Acc:MGI:1914285]
ENSMUSG00000029822,979.5983115,0.28510506,0.06803954,4.190284926,2.79E-05,0.001481411,oxysterol binding protein-like 3 [Source:MGI Symbol	Acc:MGI:1918970]
ENSMUSG00000090124,28.84887495,1.670708937,0.398947301,4.187793562,2.82E-05,0.001491911,"UDP glucuronosyltransferase 1 family, polypeptide A7C [Source:MGI Symbol	Acc:MGI:3032636]"
ENSMUSG00000003123,86.56508869,1.156307542,0.276578027,4.180764298,2.91E-05,0.001532805,"lipase, hormone sensitive [Source:MGI Symbol	Acc:MGI:96790]"
ENSMUSG00000060675,1009.57087,0.497959308,0.119222565,4.176720307,2.96E-05,0.001554252,"phospholipase A2, group XVI [Source:MGI Symbol	Acc:MGI:2179715]"
ENSMUSG00000036501,1635.877907,-0.401733685,0.096259879,-4.173428091,3.00E-05,0.001570804,"family with sequence similarity 13, member B [Source:MGI Symbol	Acc:MGI:2447834]"
ENSMUSG00000031232,1520.678308,-0.416968435,0.100074747,-4.166569978,3.09E-05,0.001612567,magnesium transporter 1 [Source:MGI Symbol	Acc:MGI:1914325]
ENSMUSG00000026200,949.2340103,0.30088039,0.072239823,4.165021137,3.11E-05,0.001617333,"galactosidase, beta 1-like [Source:MGI Symbol	Acc:MGI:1921827]"
ENSMUSG00000042770,929.4952562,0.486582069,0.117218846,4.151056647,3.31E-05,0.001712698,heme binding protein 1 [Source:MGI Symbol	Acc:MGI:1333880]
ENSMUSG00000032399,24545.31536,0.257943188,0.062248421,4.143770801,3.42E-05,0.001754664,ribosomal protein L4 [Source:MGI Symbol	Acc:MGI:1915141]
ENSMUSG00000030218,23179.35649,-0.713604999,0.1722005,-4.144035571,3.41E-05,0.001754664,matrix Gla protein [Source:MGI Symbol	Acc:MGI:96976]
ENSMUSG00000021390,9562.634427,-0.518885853,0.125284281,-4.141667643,3.45E-05,0.00175752,osteoglycin [Source:MGI Symbol	Acc:MGI:109278]
ENSMUSG00000024678,182.0954204,0.849695846,0.205146297,4.141901937,3.44E-05,0.00175752,"membrane-spanning 4-domains, subfamily A, member 4D [Source:MGI Symbol	Acc:MGI:1913857]"
ENSMUSG00000018574,927.6877853,0.370430504,0.089482431,4.139700956,3.48E-05,0.001766016,"acyl-Coenzyme A dehydrogenase, very long chain [Source:MGI Symbol	Acc:MGI:895149]"
ENSMUSG00000028173,5471.364913,-0.275173582,0.066610275,-4.131098099,3.61E-05,0.001826592,wntless WNT ligand secretion mediator [Source:MGI Symbol	Acc:MGI:1915401]
ENSMUSG00000027248,15441.04878,-0.334002585,0.080957987,-4.125628601,3.70E-05,0.001863599,protein disulfide isomerase associated 3 [Source:MGI Symbol	Acc:MGI:95834]
ENSMUSG00000047407,966.3378186,-0.32299445,0.078550375,-4.111940295,3.92E-05,0.001970312,TGFB-induced factor homeobox 1 [Source:MGI Symbol	Acc:MGI:1194497]
ENSMUSG00000115149,113.1647967,-1.285782632,0.313362485,-4.103179846,4.08E-05,0.002038904,RIKEN cDNA 9330188P03 gene [Source:MGI Symbol	Acc:MGI:2686435]
ENSMUSG00000013089,1150.549,-0.406928823,0.099243076,-4.100324552,4.13E-05,0.002056637,ets variant 5 [Source:MGI Symbol	Acc:MGI:1096867]
ENSMUSG00000040562,2740.926043,0.306292655,0.074772443,4.096330694,4.20E-05,0.002084759,"glutathione S-transferase, mu 2 [Source:MGI Symbol	Acc:MGI:95861]"
ENSMUSG00000013846,1415.082495,-0.337419239,0.082536565,-4.088118247,4.35E-05,0.002152053,"ST3 beta-galactoside alpha-2,3-sialyltransferase 1 [Source:MGI Symbol	Acc:MGI:98304]"
ENSMUSG00000006344,2134.381917,0.516048119,0.126316757,4.08534966,4.40E-05,0.002169957,gamma-glutamyltransferase 5 [Source:MGI Symbol	Acc:MGI:1346063]
ENSMUSG00000035473,422.5423515,0.470861827,0.115638533,4.071841916,4.66E-05,0.002290155,galactose mutarotase [Source:MGI Symbol	Acc:MGI:2442420]
ENSMUSG00000026433,287.3016362,0.637017391,0.156471978,4.071127609,4.68E-05,0.002290155,"RAB29, member RAS oncogene family [Source:MGI Symbol	Acc:MGI:2385107]"
ENSMUSG00000022216,1403.22068,0.382576092,0.094106169,4.065366782,4.80E-05,0.002339024,"proteasome (prosome, macropain) activator subunit 1 (PA28 alpha) [Source:MGI Symbol	Acc:MGI:1096367]"
ENSMUSG00000032064,1052.835111,0.408627096,0.100641752,4.060214439,4.90E-05,0.002382674,DIX domain containing 1 [Source:MGI Symbol	Acc:MGI:2679721]
ENSMUSG00000032314,2735.326497,0.420507017,0.103592907,4.059225968,4.92E-05,0.002384236,"electron transferring flavoprotein, alpha polypeptide [Source:MGI Symbol	Acc:MGI:106092]"
ENSMUSG00000039903,452.8045267,-0.450252136,0.111244946,-4.047394096,5.18E-05,0.002499054,eva-1 homolog C (C. elegans) [Source:MGI Symbol	Acc:MGI:1918217]
ENSMUSG00000002997,5266.730759,0.238034456,0.058962411,4.03705435,5.41E-05,0.002598878,"protein kinase, cAMP dependent regulatory, type II beta [Source:MGI Symbol	Acc:MGI:97760]"
ENSMUSG00000014077,4196.524925,0.234076351,0.057989221,4.036549344,5.42E-05,0.002598878,calcineurin-like EF hand protein 1 [Source:MGI Symbol	Acc:MGI:1927185]
ENSMUSG00000029816,840.9570716,0.524744016,0.130304523,4.027059121,5.65E-05,0.002696467,glycoprotein (transmembrane) nmb [Source:MGI Symbol	Acc:MGI:1934765]
ENSMUSG00000071657,343.5935034,0.547086806,0.135908794,4.025396655,5.69E-05,0.00270606,Berardinelli-Seip congenital lipodystrophy 2 (seipin) [Source:MGI Symbol	Acc:MGI:1298392]
ENSMUSG00000000738,1215.538357,0.30305032,0.075413617,4.018509266,5.86E-05,0.002776632,"SPG7, paraplegin matrix AAA peptidase subunit [Source:MGI Symbol	Acc:MGI:2385906]"
ENSMUSG00000000058,2269.577777,-0.623377397,0.155366084,-4.012313262,6.01E-05,0.002840617,caveolin 2 [Source:MGI Symbol	Acc:MGI:107571]
ENSMUSG00000078350,91.85709438,1.169732264,0.291687708,4.010221317,6.07E-05,0.002855952,small integral membrane protein 1 [Source:MGI Symbol	Acc:MGI:1916109]
ENSMUSG00000024087,8629.780293,0.328170551,0.081935812,4.005215111,6.20E-05,0.002907025,"cytochrome P450, family 1, subfamily b, polypeptide 1 [Source:MGI Symbol	Acc:MGI:88590]"
ENSMUSG00000031380,661.640903,0.376001785,0.094073507,3.996893472,6.42E-05,0.003000708,vascular endothelial growth factor D [Source:MGI Symbol	Acc:MGI:108037]
ENSMUSG00000031379,198.9929022,0.659994895,0.165351947,3.991455232,6.57E-05,0.003059818,pirin [Source:MGI Symbol	Acc:MGI:1916906]
ENSMUSG00000026836,1429.948013,-0.253251778,0.06346787,-3.99023595,6.60E-05,0.003065058,"activin A receptor, type 1 [Source:MGI Symbol	Acc:MGI:87911]"
ENSMUSG00000059810,1384.131469,-0.333503092,0.083843902,-3.977666643,6.96E-05,0.003220603,regulator of G-protein signaling 3 [Source:MGI Symbol	Acc:MGI:1354734]
ENSMUSG00000030780,330.9813778,0.45548522,0.114852824,3.965816443,7.31E-05,0.003373384,cDNA sequence BC017158 [Source:MGI Symbol	Acc:MGI:2384572]
ENSMUSG00000035356,590.1652972,-0.596057415,0.150526619,-3.959814019,7.50E-05,0.003447578,"nuclear factor of kappa light polypeptide gene enhancer in B cells inhibitor, zeta [Source:MGI Symbol	Acc:MGI:1931595]"
ENSMUSG00000020653,212.2895693,0.653377569,0.165118493,3.957022351,7.59E-05,0.003476318,Kruppel-like factor 11 [Source:MGI Symbol	Acc:MGI:2653368]
ENSMUSG00000002108,158.7918903,0.813488132,0.205738633,3.953988222,7.69E-05,0.003497093,"nuclear receptor subfamily 1, group H, member 3 [Source:MGI Symbol	Acc:MGI:1352462]"
ENSMUSG00000033327,150.6026424,1.264870759,0.319896191,3.954003815,7.69E-05,0.003497093,tenascin XB [Source:MGI Symbol	Acc:MGI:1932137]
ENSMUSG00000038521,3988.905079,0.287583605,0.072760359,3.952476471,7.73E-05,0.00350597,"complement component 1, s subcomponent 1 [Source:MGI Symbol	Acc:MGI:1355312]"
ENSMUSG00000037104,2329.630614,-0.234561452,0.059355871,-3.951781857,7.76E-05,0.00350597,suppressor of cytokine signaling 5 [Source:MGI Symbol	Acc:MGI:2385459]
ENSMUSG00000022377,8463.415062,-0.290905742,0.073734577,-3.945309683,7.97E-05,0.00357818,"ArfGAP with SH3 domain, ankyrin repeat and PH domain1 [Source:MGI Symbol	Acc:MGI:1342335]"
ENSMUSG00000042284,1159.515071,0.438614923,0.111154536,3.945992097,7.95E-05,0.00357818,integrin alpha 1 [Source:MGI Symbol	Acc:MGI:96599]
ENSMUSG00000029833,1244.291109,-0.314874964,0.079934134,-3.939180269,8.18E-05,0.003658714,tripartite motif-containing 24 [Source:MGI Symbol	Acc:MGI:109275]
ENSMUSG00000058126,3395.73847,-0.271879147,0.069085068,-3.935425633,8.30E-05,0.003704166,"tropomyosin 3, related sequence 7 [Source:MGI Symbol	Acc:MGI:99705]"
ENSMUSG00000055301,778.7778519,0.386905131,0.098602031,3.923906299,8.71E-05,0.00387319,"alcohol dehydrogenase 7 (class IV), mu or sigma polypeptide [Source:MGI Symbol	Acc:MGI:87926]"
ENSMUSG00000062980,1241.62289,0.428833895,0.109513429,3.915811032,9.01E-05,0.003992408,cadherin-like and PC-esterase domain containing 1 [Source:MGI Symbol	Acc:MGI:2444814]
ENSMUSG00000020777,2045.682036,0.250517946,0.0640592,3.910725502,9.20E-05,0.004064136,"acyl-Coenzyme A oxidase 1, palmitoyl [Source:MGI Symbol	Acc:MGI:1330812]"
ENSMUSG00000049090,2003.184505,0.265462982,0.068018682,3.902795132,9.51E-05,0.004186041,"zinc binding alcohol dehydrogenase, domain containing 2 [Source:MGI Symbol	Acc:MGI:2444835]"
ENSMUSG00000034220,2953.989127,0.510190002,0.130966662,3.895571539,9.80E-05,0.004298837,glypican 1 [Source:MGI Symbol	Acc:MGI:1194891]
ENSMUSG00000019326,1607.692074,0.449766208,0.11566057,3.888673609,0.000100794,0.00440858,"amine oxidase, copper containing 3 [Source:MGI Symbol	Acc:MGI:1306797]"
ENSMUSG00000026618,1740.884072,0.244051717,0.062836357,3.883925312,0.000102783,0.004481162,"isoleucine-tRNA synthetase 2, mitochondrial [Source:MGI Symbol	Acc:MGI:1919586]"
ENSMUSG00000034459,1237.579538,-0.700667328,0.180603805,-3.879582309,0.000104636,0.004536924,interferon-induced protein with tetratricopeptide repeats 1 [Source:MGI Symbol	Acc:MGI:99450]
ENSMUSG00000032902,966.3744655,-0.449100912,0.115766757,-3.879359863,0.000104732,0.004536924,"solute carrier family 16 (monocarboxylic acid transporters), member 1 [Source:MGI Symbol	Acc:MGI:106013]"
ENSMUSG00000019978,7888.550942,-0.202325737,0.052173542,-3.877937543,0.000105346,0.004548991,erythrocyte membrane protein band 4.1 like 2 [Source:MGI Symbol	Acc:MGI:103009]
ENSMUSG00000025150,3493.475718,0.44896508,0.115965879,3.871527431,0.000108155,0.004655493,carbonyl reductase 2 [Source:MGI Symbol	Acc:MGI:107200]
ENSMUSG00000026365,799.4842346,-0.550540953,0.142230921,-3.870754336,0.000108499,0.004655504,complement component factor h [Source:MGI Symbol	Acc:MGI:88385]
ENSMUSG00000001131,2840.331973,-0.374092548,0.096774966,-3.865592142,0.00011082,0.00474009,tissue inhibitor of metalloproteinase 1 [Source:MGI Symbol	Acc:MGI:98752]
ENSMUSG00000001663,1857.316316,0.530070518,0.137210264,3.863198745,0.000111912,0.00477174,"glutathione S-transferase, theta 1 [Source:MGI Symbol	Acc:MGI:107379]"
ENSMUSG00000091649,65.94515786,-1.771046129,0.460666143,-3.844532871,0.000120782,0.005133815,PHD finger protein 11B [Source:MGI Symbol	Acc:MGI:3645789]
ENSMUSG00000037206,2667.493362,0.482150054,0.125447052,3.843454627,0.000121314,0.00514032,immunoglobulin superfamily containing leucine-rich repeat [Source:MGI Symbol	Acc:MGI:1349645]
ENSMUSG00000042099,169.9637268,0.687495031,0.179035465,3.839993559,0.000123038,0.00519709,KN motif and ankyrin repeat domains 3 [Source:MGI Symbol	Acc:MGI:1098615]
ENSMUSG00000051323,1922.491434,-0.420004826,0.109598098,-3.832227317,0.000126988,0.005347312,protocadherin 19 [Source:MGI Symbol	Acc:MGI:2685563]
ENSMUSG00000029545,864.9873374,0.501495074,0.130941044,3.829930321,0.00012818,0.005364156,"acyl-Coenzyme A dehydrogenase, short chain [Source:MGI Symbol	Acc:MGI:87868]"
ENSMUSG00000039116,584.2464981,-0.525820463,0.137269046,-3.830582906,0.00012784,0.005364156,adhesion G protein-coupled receptor G6 [Source:MGI Symbol	Acc:MGI:1916151]
ENSMUSG00000052752,2457.538178,0.215106201,0.056322983,3.819154965,0.00013391,0.005586709,TNF receptor-associated factor 7 [Source:MGI Symbol	Acc:MGI:3042141]
ENSMUSG00000020372,18889.52921,0.355077974,0.093004037,3.817876994,0.000134605,0.005598495,receptor for activated C kinase 1 [Source:MGI Symbol	Acc:MGI:101849]
ENSMUSG00000042444,1631.098174,-0.437614029,0.114897084,-3.808747929,0.000139672,0.005791487,MINDY lysine 48 deubiquitinase 2 [Source:MGI Symbol	Acc:MGI:2443086]
ENSMUSG00000066900,1598.533673,0.326982095,0.085887696,3.80708892,0.000140612,0.005812685,suppressor of defective silencing 3 homolog (S. cerevisiae) [Source:MGI Symbol	Acc:MGI:1919204]
ENSMUSG00000037815,9460.212851,-0.240485536,0.063185191,-3.806042718,0.000141208,0.005819572,"catenin (cadherin associated protein), alpha 1 [Source:MGI Symbol	Acc:MGI:88274]"
ENSMUSG00000029552,1068.687844,-0.299296006,0.078676873,-3.804116711,0.000142311,0.00584726,testis derived transcript [Source:MGI Symbol	Acc:MGI:105081]
ENSMUSG00000036775,493.746959,0.40970415,0.107784565,3.801139333,0.000144032,0.005900102,"2-4-dienoyl-Coenzyme A reductase 2, peroxisomal [Source:MGI Symbol	Acc:MGI:1347059]"
ENSMUSG00000042751,970.0242143,0.330551185,0.087007341,3.799118325,0.000145212,0.005930501,nicotinamide nucleotide adenylyltransferase 2 [Source:MGI Symbol	Acc:MGI:2444155]
ENSMUSG00000033530,249.2585351,0.542841027,0.142972831,3.796812472,0.000146569,0.005967938,tetratricopeptide repeat domain 7B [Source:MGI Symbol	Acc:MGI:2144724]
ENSMUSG00000056666,671.3478808,0.404118457,0.10654314,3.793003055,0.000148836,0.006042131,"retinol saturase (all trans retinol 13,14 reductase) [Source:MGI Symbol	Acc:MGI:1914692]"
ENSMUSG00000047881,716.937411,-0.361170408,0.095413862,-3.785303315,0.000153521,0.006195221,RELT-like 1 [Source:MGI Symbol	Acc:MGI:2140767]
ENSMUSG00000008734,557.9421983,0.435050238,0.114927629,3.78542777,0.000153444,0.006195221,"G protein-coupled receptor, family C, group 5, member B [Source:MGI Symbol	Acc:MGI:1927596]"
ENSMUSG00000062937,2949.782331,-0.340713018,0.090034292,-3.784258307,0.000154168,0.006202846,methylthioadenosine phosphorylase [Source:MGI Symbol	Acc:MGI:1914152]
ENSMUSG00000049225,1838.297306,-0.359628581,0.095177346,-3.778510288,0.000157769,0.006328978,pyruvate dehyrogenase phosphatase catalytic subunit 1 [Source:MGI Symbol	Acc:MGI:2685870]
ENSMUSG00000027406,1827.476179,0.283730868,0.075168663,3.774589799,0.000160271,0.00639152,isocitrate dehydrogenase 3 (NAD+) beta [Source:MGI Symbol	Acc:MGI:2158650]
ENSMUSG00000079470,530.6954685,-0.558426216,0.14792223,-3.775133823,0.000159922,0.00639152,UTP14B small subunit processome component [Source:MGI Symbol	Acc:MGI:2445092]
ENSMUSG00000003429,6624.015042,0.432523163,0.114645596,3.772697596,0.000161492,0.006421319,ribosomal protein S11 [Source:MGI Symbol	Acc:MGI:1351329]
ENSMUSG00000021957,6437.181998,0.35946094,0.095606347,3.75980205,0.000170048,0.006741751,transketolase [Source:MGI Symbol	Acc:MGI:105992]
ENSMUSG00000005103,8719.058074,-0.165142416,0.043981704,-3.754797999,0.000173481,0.006844137,WD repeat domain 1 [Source:MGI Symbol	Acc:MGI:1337100]
ENSMUSG00000046324,7075.810807,-0.230660786,0.061434688,-3.754569193,0.00017364,0.006844137,endoplasmic reticulum metallopeptidase 1 [Source:MGI Symbol	Acc:MGI:106250]
ENSMUSG00000010307,849.3871083,0.556814661,0.148563147,3.747999907,0.00017825,0.007005496,transmembrane protein 86A [Source:MGI Symbol	Acc:MGI:1915143]
ENSMUSG00000029561,755.5361255,-0.96481657,0.257491585,-3.746982911,0.000178974,0.007013619,2'-5' oligoadenylate synthetase-like 2 [Source:MGI Symbol	Acc:MGI:1344390]
ENSMUSG00000023064,250.7557907,0.702848235,0.187624693,3.746032706,0.000179653,0.007019935,"synuclein, gamma [Source:MGI Symbol	Acc:MGI:1298397]"
ENSMUSG00000021670,3098.920377,-0.24982081,0.066732742,-3.743601783,0.000181401,0.007067865,3-hydroxy-3-methylglutaryl-Coenzyme A reductase [Source:MGI Symbol	Acc:MGI:96159]
ENSMUSG00000035151,484.6349486,0.459897031,0.122921127,3.741399402,0.000182998,0.007109672,ELMO/CED-12 domain containing 2 [Source:MGI Symbol	Acc:MGI:2445165]
ENSMUSG00000022265,5724.298247,-0.267777155,0.071604894,-3.73964877,0.000184278,0.007138913,progressive ankylosis [Source:MGI Symbol	Acc:MGI:3045421]
ENSMUSG00000031960,4778.716954,-0.274743979,0.073502563,-3.737882966,0.000185576,0.007168743,alanyl-tRNA synthetase [Source:MGI Symbol	Acc:MGI:2384560]
ENSMUSG00000001228,2542.096608,-0.271333263,0.072704409,-3.732005622,0.000189961,0.007317286,"ubiquitin-like, containing PHD and RING finger domains, 1 [Source:MGI Symbol	Acc:MGI:1338889]"
ENSMUSG00000046618,98.78335993,-1.735059155,0.465115247,-3.730385466,0.000191187,0.007343641,olfactomedin-like 2A [Source:MGI Symbol	Acc:MGI:2444741]
ENSMUSG00000040713,1027.057051,0.336546362,0.090314804,3.726369832,0.000194257,0.007440494,cellular repressor of E1A-stimulated genes 1 [Source:MGI Symbol	Acc:MGI:1344382]
ENSMUSG00000020029,13935.11068,-0.294791546,0.079303868,-3.717240464,0.000201411,0.007652421,nudix (nucleoside diphosphate linked moiety X)-type motif 4 [Source:MGI Symbol	Acc:MGI:1918457]
ENSMUSG00000027351,5042.786475,-0.375111898,0.100913866,-3.71714921,0.000201483,0.007652421,"sprouty protein with EVH-1 domain 1, related sequence [Source:MGI Symbol	Acc:MGI:2150016]"
ENSMUSG00000020170,4918.912289,-0.328476843,0.088354251,-3.717725402,0.000201025,0.007652421,fibroblast growth factor receptor substrate 2 [Source:MGI Symbol	Acc:MGI:1100860]
ENSMUSG00000025355,1802.727873,0.288354071,0.077594046,3.716188087,0.000202251,0.007660117,matrix metallopeptidase 19 [Source:MGI Symbol	Acc:MGI:1927899]
ENSMUSG00000013076,3587.2619,-0.237237999,0.063867406,-3.714539443,0.000203574,0.007688751,angiomotin-like 1 [Source:MGI Symbol	Acc:MGI:1922973]
ENSMUSG00000027397,1191.580551,-0.38474124,0.103714688,-3.709611878,0.000207577,0.007818165,"solute carrier family 20, member 1 [Source:MGI Symbol	Acc:MGI:108392]"
ENSMUSG00000014599,11277.43867,-0.171933346,0.046397689,-3.705644578,0.000210854,0.007860303,colony stimulating factor 1 (macrophage) [Source:MGI Symbol	Acc:MGI:1339753]
ENSMUSG00000081534,4414.457596,0.310054594,0.083642969,3.706881728,0.000209827,0.007860303,"solute carrier family 48 (heme transporter), member 1 [Source:MGI Symbol	Acc:MGI:1914989]"
ENSMUSG00000025268,3743.916252,0.231538895,0.062486021,3.705451078,0.000211015,0.007860303,"melanoma antigen, family D, 2 [Source:MGI Symbol	Acc:MGI:1933391]"
ENSMUSG00000041560,2099.096153,0.38248993,0.1032096,3.705953042,0.000210597,0.007860303,NOP53 ribosome biogenesis factor [Source:MGI Symbol	Acc:MGI:2154441]
ENSMUSG00000037742,181559.4313,0.248330846,0.067057146,3.703271941,0.000212837,0.007906143,eukaryotic translation elongation factor 1 alpha 1 [Source:MGI Symbol	Acc:MGI:1096881]
ENSMUSG00000022378,1060.364742,-0.349391981,0.094364271,-3.70258761,0.000213412,0.007906143,"family with sequence similarity 49, member B [Source:MGI Symbol	Acc:MGI:1923520]"
ENSMUSG00000018583,3969.979611,-0.173435816,0.046897742,-3.698169871,0.00021716,0.008023069,GTPase activating protein (SH3 domain) binding protein 1 [Source:MGI Symbol	Acc:MGI:1351465]
ENSMUSG00000019943,4840.413007,-0.346271283,0.093733465,-3.694211934,0.00022057,0.008093845,"ATPase, Ca++ transporting, plasma membrane 1 [Source:MGI Symbol	Acc:MGI:104653]"
ENSMUSG00000020547,2449.748313,-0.269004136,0.072821326,-3.694029642,0.000220728,0.008093845,basic leucine zipper and W2 domains 2 [Source:MGI Symbol	Acc:MGI:1914162]
ENSMUSG00000022895,695.8422709,-0.417781768,0.113101348,-3.693870809,0.000220866,0.008093845,"E26 avian leukemia oncogene 2, 3' domain [Source:MGI Symbol	Acc:MGI:95456]"
ENSMUSG00000031538,1027.826296,-0.373678778,0.101226659,-3.691505602,0.00022293,0.008147478,"plasminogen activator, tissue [Source:MGI Symbol	Acc:MGI:97610]"
ENSMUSG00000039058,472.236075,0.460185537,0.124754052,3.688742194,0.000225365,0.008214328,adenylate kinase 5 [Source:MGI Symbol	Acc:MGI:2677491]
ENSMUSG00000031029,4522.979001,0.337853221,0.091726114,3.683282842,0.000230249,0.008351392,"eukaryotic translation initiation factor 3, subunit F [Source:MGI Symbol	Acc:MGI:1913335]"
ENSMUSG00000027995,676.2122498,0.370935374,0.100711093,3.683163021,0.000230358,0.008351392,toll-like receptor 2 [Source:MGI Symbol	Acc:MGI:1346060]
ENSMUSG00000028756,1026.012093,0.463757442,0.126127359,3.676898062,0.000236087,0.008536288,PTEN induced putative kinase 1 [Source:MGI Symbol	Acc:MGI:1916193]
ENSMUSG00000079262,26.28154669,-1.677309128,0.456437495,-3.674783837,0.000238051,0.008584393,"solute carrier organic anion transporter family, member 1a6 [Source:MGI Symbol	Acc:MGI:1351906]"
ENSMUSG00000027803,2985.664815,-0.283846135,0.077386831,-3.667886792,0.000244563,0.00879585,WW domain containing transcription regulator 1 [Source:MGI Symbol	Acc:MGI:1917649]
ENSMUSG00000019467,4262.054773,0.274370735,0.074860951,3.665071473,0.00024727,0.008869649,Rho guanine nucleotide exchange factor (GEF) 25 [Source:MGI Symbol	Acc:MGI:1277173]
ENSMUSG00000027955,807.0659596,-0.519081545,0.141712566,-3.662918259,0.000249358,0.008920968,"family with sequence similarity 198, member B [Source:MGI Symbol	Acc:MGI:1915909]"
ENSMUSG00000073530,46.80110469,1.289259828,0.352262948,3.659935949,0.000252278,0.009001688,pappalysin 2 [Source:MGI Symbol	Acc:MGI:3051647]
ENSMUSG00000025575,1570.997229,0.314111615,0.085876684,3.65770546,0.000254483,0.009056531,calcium activated nucleotidase 1 [Source:MGI Symbol	Acc:MGI:1923275]
ENSMUSG00000022474,910.4660242,0.462150328,0.126406596,3.656061807,0.00025612,0.009090906,phosphomannomutase 1 [Source:MGI Symbol	Acc:MGI:1353418]
ENSMUSG00000040675,2399.193081,-0.274459806,0.075094082,-3.654879304,0.000257303,0.009109064,methylenetetrahydrofolate dehydrogenase (NADP+ dependent) 1-like [Source:MGI Symbol	Acc:MGI:1924836]
ENSMUSG00000047878,276.7823799,0.583471655,0.159685511,3.653879759,0.000258307,0.009120803,"alpha 1,4-galactosyltransferase [Source:MGI Symbol	Acc:MGI:3512453]"
ENSMUSG00000020152,5397.81962,-0.33858223,0.092781502,-3.649242827,0.000263014,0.009262889,ARP2 actin-related protein 2 [Source:MGI Symbol	Acc:MGI:1913963]
ENSMUSG00000079685,5489.983832,-0.34379162,0.094297238,-3.645829161,0.000266531,0.009338227,UL16 binding protein 1 [Source:MGI Symbol	Acc:MGI:1925027]
ENSMUSG00000032802,2548.831997,0.240948011,0.066078535,3.646388511,0.000265952,0.009338227,sulfiredoxin 1 homolog (S. cerevisiae) [Source:MGI Symbol	Acc:MGI:104971]
ENSMUSG00000031392,2242.009317,0.230284508,0.063219067,3.642643274,0.000269853,0.009430239,interleukin-1 receptor-associated kinase 1 [Source:MGI Symbol	Acc:MGI:107420]
ENSMUSG00000026094,1680.168922,-0.321445987,0.088266062,-3.64178464,0.000270755,0.009437431,serine/threonine kinase 17b (apoptosis-inducing) [Source:MGI Symbol	Acc:MGI:2138162]
ENSMUSG00000056888,2792.962437,0.300970593,0.082680377,3.64016959,0.000272459,0.009451656,GLI pathogenesis-related 1 (glioma) [Source:MGI Symbol	Acc:MGI:1920940]
ENSMUSG00000015305,2786.900492,0.308544756,0.084778575,3.639419009,0.000273254,0.009451656,SAM and SH3 domain containing 1 [Source:MGI Symbol	Acc:MGI:1917347]
ENSMUSG00000074934,1693.826541,0.377574835,0.103728079,3.640044625,0.000272591,0.009451656,"gremlin 1, DAN family BMP antagonist [Source:MGI Symbol	Acc:MGI:1344337]"
ENSMUSG00000070738,1250.837656,0.253073717,0.069620592,3.635041138,0.000277936,0.009589155,"diacylglycerol kinase, delta [Source:MGI Symbol	Acc:MGI:2138334]"
ENSMUSG00000031799,24466.34108,-0.239807748,0.066018405,-3.632437772,0.000280756,0.009655281,tropomyosin 4 [Source:MGI Symbol	Acc:MGI:2449202]
ENSMUSG00000033880,4008.656691,0.421084718,0.11593871,3.63195967,0.000281277,0.009655281,"lectin, galactoside-binding, soluble, 3 binding protein [Source:MGI Symbol	Acc:MGI:99554]"
ENSMUSG00000024248,4441.761287,0.328311533,0.090434771,3.63036839,0.000283017,0.009690473,cytochrome c oxidase subunit 7A2 like [Source:MGI Symbol	Acc:MGI:106015]
ENSMUSG00000022685,830.8517705,0.33758404,0.09318285,3.622813004,0.000291416,0.009952938,poly(A)-specific ribonuclease (deadenylation nuclease) [Source:MGI Symbol	Acc:MGI:1921358]
ENSMUSG00000020053,837.9719713,0.631771855,0.174484206,3.620796795,0.000293697,0.010005626,insulin-like growth factor 1 [Source:MGI Symbol	Acc:MGI:96432]
ENSMUSG00000038530,27.1325519,1.660773174,0.45936971,3.615330173,0.000299965,0.01019355,regulator of G-protein signaling 4 [Source:MGI Symbol	Acc:MGI:108409]
ENSMUSG00000001175,15609.67441,-0.215173308,0.059555476,-3.612989441,0.000302687,0.010260334,calmodulin 1 [Source:MGI Symbol	Acc:MGI:88251]
ENSMUSG00000031442,305.7554519,-0.520974264,0.144239352,-3.611873302,0.000303993,0.010278908,mcf.2 transforming sequence-like [Source:MGI Symbol	Acc:MGI:103263]
ENSMUSG00000022241,2732.333123,-0.20453663,0.056714171,-3.606446627,0.000310419,0.010470067,threonyl-tRNA synthetase [Source:MGI Symbol	Acc:MGI:106314]
ENSMUSG00000019558,2919.140156,0.353337117,0.098105179,3.601615327,0.000316246,0.01064015,"solute carrier family 6 (neurotransmitter transporter, creatine), member 8 [Source:MGI Symbol	Acc:MGI:2147834]"
ENSMUSG00000024507,1775.776853,0.207567581,0.057779264,3.59242339,0.000327617,0.010995442,hydroxysteroid (17-beta) dehydrogenase 4 [Source:MGI Symbol	Acc:MGI:105089]
ENSMUSG00000020571,5617.364164,-0.21117382,0.058816223,-3.590400891,0.00033017,0.011026531,protein disulfide isomerase associated 6 [Source:MGI Symbol	Acc:MGI:1919103]
ENSMUSG00000038065,1017.777774,0.2811695,0.078309408,3.590494538,0.000330051,0.011026531,"maturin, neural progenitor differentiation regulator homolog (Xenopus) [Source:MGI Symbol	Acc:MGI:1915485]"
ENSMUSG00000022018,35.09621428,1.682136988,0.469353181,3.583947132,0.000338441,0.011274979,regulator of cell cycle [Source:MGI Symbol	Acc:MGI:1913464]
ENSMUSG00000034101,1339.965602,-0.339012899,0.09482329,-3.575207087,0.000349951,0.011590818,"catenin (cadherin associated protein), delta 1 [Source:MGI Symbol	Acc:MGI:105100]"
ENSMUSG00000067148,768.4161462,0.521513141,0.145841432,3.575891516,0.000349036,0.011590818,polymerase (RNA) I polypeptide C [Source:MGI Symbol	Acc:MGI:103288]
ENSMUSG00000032036,100.6569905,-1.110520921,0.31065195,-3.574807495,0.000350486,0.011590818,kirre like nephrin family adhesion molecule 3 [Source:MGI Symbol	Acc:MGI:1914953]
ENSMUSG00000027405,2300.733068,-0.269128306,0.075323058,-3.572986979,0.000352932,0.011643332,NOP56 ribonucleoprotein [Source:MGI Symbol	Acc:MGI:1914384]
ENSMUSG00000096727,208.2285886,0.87165142,0.244031787,3.571876567,0.000354432,0.011664441,"proteasome (prosome, macropain) subunit, beta type 9 (large multifunctional peptidase 2) [Source:MGI Symbol	Acc:MGI:1346526]"
ENSMUSG00000022351,5700.674286,-0.214556869,0.060213191,-3.563286825,0.00036624,0.01202385,squalene epoxidase [Source:MGI Symbol	Acc:MGI:109296]
ENSMUSG00000026864,11593.27554,-0.311007976,0.087320919,-3.561666333,0.000368509,0.012069099,heat shock protein 5 [Source:MGI Symbol	Acc:MGI:95835]
ENSMUSG00000004270,2080.575812,0.324860958,0.091228508,3.5609588,0.000369503,0.012072511,lysophosphatidylcholine acyltransferase 3 [Source:MGI Symbol	Acc:MGI:1315211]
ENSMUSG00000029298,206.3518487,-1.557929899,0.437820975,-3.558372004,0.000373161,0.012162702,guanylate-binding protein 9 [Source:MGI Symbol	Acc:MGI:3605620]
ENSMUSG00000031485,1170.69506,-0.230448785,0.064776281,-3.557610616,0.000374244,0.012167136,pyridoxal phosphate binding protein [Source:MGI Symbol	Acc:MGI:1891207]
ENSMUSG00000038150,1160.354121,0.349108293,0.098146393,3.55701602,0.000375091,0.012167136,ORM1-like 3 (S. cerevisiae) [Source:MGI Symbol	Acc:MGI:1913862]
ENSMUSG00000020821,4806.77226,0.234311503,0.065929829,3.553952855,0.000379487,0.012280352,kinesin family member 1C [Source:MGI Symbol	Acc:MGI:1098260]
ENSMUSG00000001741,119.2623755,-0.966981897,0.272316762,-3.550945195,0.00038385,0.012391968,interleukin 16 [Source:MGI Symbol	Acc:MGI:1270855]
ENSMUSG00000000568,2263.327142,-0.397575353,0.112021174,-3.549108962,0.000386537,0.012449065,heterogeneous nuclear ribonucleoprotein D [Source:MGI Symbol	Acc:MGI:101947]
ENSMUSG00000059588,1102.109161,-0.376924193,0.106292494,-3.546103585,0.000390972,0.012562076,calcitonin receptor-like [Source:MGI Symbol	Acc:MGI:1926944]
ENSMUSG00000026839,107.3086322,1.111801762,0.31398481,3.540941234,0.000398702,0.012780155,uridine phosphorylase 2 [Source:MGI Symbol	Acc:MGI:1923904]
ENSMUSG00000004609,44.01501144,-1.551866611,0.438574984,-3.538429385,0.000402515,0.012871934,CD33 antigen [Source:MGI Symbol	Acc:MGI:99440]
ENSMUSG00000018740,117.3135948,-0.734812065,0.207905625,-3.534353941,0.000408773,0.013041311,"solute carrier family 25, member 35 [Source:MGI Symbol	Acc:MGI:1919248]"
ENSMUSG00000035232,589.3781357,-0.362782743,0.102773613,-3.529921092,0.000415684,0.013230644,"pyruvate dehydrogenase kinase, isoenzyme 3 [Source:MGI Symbol	Acc:MGI:2384308]"
ENSMUSG00000031753,1287.89078,0.259532181,0.073935415,3.51025527,0.000447677,0.014182356,component of oligomeric golgi complex 4 [Source:MGI Symbol	Acc:MGI:2142808]
ENSMUSG00000054072,1194.749023,-0.771090474,0.219632874,-3.510815388,0.000446735,0.014182356,interferon inducible GTPase 1 [Source:MGI Symbol	Acc:MGI:1926259]
ENSMUSG00000027035,1863.395237,-0.350952961,0.100093726,-3.506243331,0.00045448,0.014364308,ceramide synthase 6 [Source:MGI Symbol	Acc:MGI:2442564]
ENSMUSG00000015745,1363.049011,0.35497354,0.101264742,3.505401114,0.00045592,0.014376319,"pleckstrin homology domain containing, family O member 1 [Source:MGI Symbol	Acc:MGI:1914470]"
ENSMUSG00000031778,1842.716195,-0.446188252,0.127334074,-3.504075845,0.000458195,0.014414533,chemokine (C-X3-C motif) ligand 1 [Source:MGI Symbol	Acc:MGI:1097153]
ENSMUSG00000022894,6055.154577,-0.268526939,0.076730501,-3.499611445,0.000465937,0.014590386,"a disintegrin-like and metallopeptidase (reprolysin type) with thrombospondin type 1 motif, 5 (aggrecanase-2) [Source:MGI Symbol	Acc:MGI:1346321]"
ENSMUSG00000001300,276.4045463,-0.781119099,0.223172461,-3.500069387,0.000465137,0.014590386,ephrin B2 [Source:MGI Symbol	Acc:MGI:105097]
ENSMUSG00000010830,1350.8667,-0.24680559,0.070557756,-3.497922898,0.000468897,0.014649239,KDEL (Lys-Asp-Glu-Leu) endoplasmic reticulum protein retention receptor 3 [Source:MGI Symbol	Acc:MGI:2145953]
ENSMUSG00000053279,41.43507298,1.668714515,0.477251205,3.496511894,0.000471383,0.014693077,"aldehyde dehydrogenase family 1, subfamily A1 [Source:MGI Symbol	Acc:MGI:1353450]"
ENSMUSG00000044948,1506.142835,-0.349875537,0.10008413,-3.495814329,0.000472617,0.014697752,cilia and flagella associated protein 43 [Source:MGI Symbol	Acc:MGI:1289258]
ENSMUSG00000072946,597.7122967,0.338619,0.096888898,3.494920546,0.000474203,0.014713311,prostaglandin reductase 2 [Source:MGI Symbol	Acc:MGI:1916372]
ENSMUSG00000097084,62.4096387,-1.509278259,0.431985401,-3.493817744,0.000476166,0.014740489,forkhead box L1 [Source:MGI Symbol	Acc:MGI:1347469]
ENSMUSG00000004530,1642.800151,-0.277013217,0.079313289,-3.492645698,0.000478261,0.014771607,"coronin, actin binding protein 1C [Source:MGI Symbol	Acc:MGI:1345964]"
ENSMUSG00000028798,1985.223585,0.367654517,0.105289514,3.491843603,0.000479699,0.014782362,"eukaryotic translation initiation factor 3, subunit I [Source:MGI Symbol	Acc:MGI:1860763]"
ENSMUSG00000030930,1121.104029,-0.345548472,0.09907645,-3.487695309,0.000487203,0.014979557,carbohydrate (N-acetylgalactosamine 4-sulfate 6-O) sulfotransferase 15 [Source:MGI Symbol	Acc:MGI:1924840]
ENSMUSG00000023885,8171.222106,0.2867175,0.08226032,3.485489733,0.000491237,0.015001539,thrombospondin 2 [Source:MGI Symbol	Acc:MGI:98738]
ENSMUSG00000026784,183.8690169,-0.576222982,0.165316306,-3.485578624,0.000491074,0.015001539,"prenyl (solanesyl) diphosphate synthase, subunit 1 [Source:MGI Symbol	Acc:MGI:1889278]"
ENSMUSG00000005952,26.055049,2.184604621,0.626750115,3.485607051,0.000491022,0.015001539,"transient receptor potential cation channel, subfamily V, member 1 [Source:MGI Symbol	Acc:MGI:1341787]"
ENSMUSG00000049241,30.94527243,1.305972164,0.374976723,3.482808619,0.000496183,0.015118527,hydrocarboxylic acid receptor 1 [Source:MGI Symbol	Acc:MGI:2441671]
ENSMUSG00000052397,654.8918037,-0.369861292,0.106477945,-3.473595312,0.000513535,0.015612153,ezrin [Source:MGI Symbol	Acc:MGI:98931]
ENSMUSG00000026782,1197.160473,-0.372938418,0.107445269,-3.470961752,0.000518598,0.015695688,abl-interactor 2 [Source:MGI Symbol	Acc:MGI:106913]
ENSMUSG00000038836,768.6594914,-0.46104585,0.132826597,-3.471035632,0.000518455,0.015695688,ATP/GTP binding protein-like 3 [Source:MGI Symbol	Acc:MGI:1923473]
ENSMUSG00000031819,916.7568665,0.357763923,0.103229202,3.465724018,0.000528806,0.015968993,ER membrane protein complex subunit 8 [Source:MGI Symbol	Acc:MGI:1343095]
ENSMUSG00000048644,498.6127803,0.595103496,0.171817919,3.463570612,0.000533057,0.01606159,cortexin 1 [Source:MGI Symbol	Acc:MGI:88566]
ENSMUSG00000038816,1151.006025,-0.277330849,0.080126243,-3.461173769,0.000537826,0.016169349,"catenin (cadherin associated protein), alpha-like 1 [Source:MGI Symbol	Acc:MGI:1859649]"
ENSMUSG00000024664,3838.700475,0.315175998,0.091118583,3.45896511,0.000542255,0.016266455,fatty acid desaturase 3 [Source:MGI Symbol	Acc:MGI:1928740]
ENSMUSG00000018433,809.4654343,-0.300735341,0.087035105,-3.455333797,0.000549612,0.016450746,nucleolar protein 11 [Source:MGI Symbol	Acc:MGI:1916229]
ENSMUSG00000076435,508.7344575,0.413620489,0.119786995,3.452966574,0.000554458,0.016486605,acyl-CoA synthetase family member 2 [Source:MGI Symbol	Acc:MGI:2388287]
ENSMUSG00000027111,319.7737443,-0.740816255,0.214471527,-3.45414734,0.000552036,0.016486605,integrin alpha 6 [Source:MGI Symbol	Acc:MGI:96605]
ENSMUSG00000029456,278.9028008,0.503013044,0.145672284,3.453045639,0.000554295,0.016486605,"acyl-Coenzyme A dehydrogenase family, member 10 [Source:MGI Symbol	Acc:MGI:1919235]"
ENSMUSG00000030243,752.1928402,-0.274594865,0.079613868,-3.449083323,0.000562493,0.016688937,RecQ protein-like [Source:MGI Symbol	Acc:MGI:103021]
ENSMUSG00000096188,4497.123192,-0.233576342,0.067805418,-3.444803525,0.000571475,0.016918394,CKLF-like MARVEL transmembrane domain containing 4 [Source:MGI Symbol	Acc:MGI:2142888]
ENSMUSG00000053470,1245.87867,-0.354839611,0.10308186,-3.442308984,0.000576771,0.017037992,lysine (K)-specific demethylase 3A [Source:MGI Symbol	Acc:MGI:98847]
ENSMUSG00000115354,66.52134624,1.257972583,0.365718847,3.439725885,0.000582304,0.017164033,"predicted gene, 49083 [Source:MGI Symbol	Acc:MGI:6118469]"
ENSMUSG00000110084,11.63769643,-3.529147086,1.026645109,-3.437553109,0.000586996,0.017264801,predicted gene 45257 [Source:MGI Symbol	Acc:MGI:5791093]
ENSMUSG00000005506,4008.884118,-0.214505988,0.0624462,-3.435052704,0.000592439,0.017387175,"CUGBP, Elav-like family member 1 [Source:MGI Symbol	Acc:MGI:1342295]"
ENSMUSG00000068663,966.3420084,0.34993162,0.102176996,3.424759324,0.000615344,0.018020417,"C-type lectin domain family 16, member A [Source:MGI Symbol	Acc:MGI:1921624]"
ENSMUSG00000011257,2367.1582,0.215278438,0.062925184,3.421180898,0.000623498,0.018169892,"poly(A) binding protein, cytoplasmic 4 [Source:MGI Symbol	Acc:MGI:2385206]"
ENSMUSG00000023055,1703.356919,0.318820848,0.093201812,3.420758062,0.000624469,0.018169892,calcium binding and coiled coil domain 1 [Source:MGI Symbol	Acc:MGI:1914738]
ENSMUSG00000068290,1156.757018,0.415642068,0.121468487,3.421809868,0.000622058,0.018169892,DDRGK domain containing 1 [Source:MGI Symbol	Acc:MGI:1924256]
ENSMUSG00000028820,5300.206173,-0.283728062,0.083107168,-3.414002272,0.00064016,0.018586585,splicing factor proline/glutamine rich (polypyrimidine tract binding protein associated) [Source:MGI Symbol	Acc:MGI:1918764]
ENSMUSG00000025232,5265.131877,0.170669527,0.050069733,3.408636681,0.000652884,0.018879084,hexosaminidase A [Source:MGI Symbol	Acc:MGI:96073]
ENSMUSG00000032786,817.314333,0.321472605,0.094312766,3.408579962,0.000653019,0.018879084,aminolevulinic acid synthase 1 [Source:MGI Symbol	Acc:MGI:87989]
ENSMUSG00000071001,98.07147799,0.91125739,0.267399378,3.407851567,0.000654765,0.018889274,histidine rich carboxyl terminus 1 [Source:MGI Symbol	Acc:MGI:1917945]
ENSMUSG00000053841,1639.819509,0.24504653,0.071945746,3.405990529,0.000659245,0.018978128,taxilin alpha [Source:MGI Symbol	Acc:MGI:105968]
ENSMUSG00000024769,25.38868739,1.256281743,0.36907964,3.403822935,0.000664498,0.019088835,CDC42 binding protein kinase gamma (DMPK-like) [Source:MGI Symbol	Acc:MGI:2652845]
ENSMUSG00000054752,199.5280133,-0.636109051,0.18693693,-3.402800354,0.00066699,0.01911991,fibronectin type III and SPRY domain containing 1-like [Source:MGI Symbol	Acc:MGI:2442443]
ENSMUSG00000048486,411.7861099,0.312213525,0.091787758,3.401472394,0.000670239,0.019172511,fat storage-inducing transmembrane protein 2 [Source:MGI Symbol	Acc:MGI:2444508]
ENSMUSG00000106734,494.1534694,-0.564009641,0.166246221,-3.392616304,0.000692285,0.019761468,"predicted gene, 20559 [Source:MGI Symbol	Acc:MGI:5295666]"
ENSMUSG00000025130,17838.01808,-0.196619914,0.057980228,-3.391154527,0.000695988,0.019825436,"prolyl 4-hydroxylase, beta polypeptide [Source:MGI Symbol	Acc:MGI:97464]"
ENSMUSG00000037712,3603.772866,-0.184026876,0.054430373,-3.380959302,0.000722332,0.020532715,fermitin family member 2 [Source:MGI Symbol	Acc:MGI:2385001]
ENSMUSG00000027698,303.4151011,-0.493252549,0.14605614,-3.377143533,0.000732428,0.020776138,neutral cholesterol ester hydrolase 1 [Source:MGI Symbol	Acc:MGI:2443191]
ENSMUSG00000028789,606.181084,0.52236488,0.154709751,3.376418602,0.000734361,0.020787475,antizyme inhibitor 2 [Source:MGI Symbol	Acc:MGI:2442093]
ENSMUSG00000002346,269.3740897,0.644767784,0.191017475,3.375438737,0.000736981,0.020793908,"solute carrier family 25, member 42 [Source:MGI Symbol	Acc:MGI:1920345]"
ENSMUSG00000116656,154.91721,0.684362838,0.202762938,3.375187031,0.000737655,0.020793908,novel transcript
ENSMUSG00000026279,371.0314526,0.398490515,0.118123033,3.373520843,0.000742134,0.020876761,THAP domain containing 4 [Source:MGI Symbol	Acc:MGI:1914276]
ENSMUSG00000022261,10864.57546,-0.229426675,0.068023016,-3.372780124,0.000744133,0.020889661,syndecan 2 [Source:MGI Symbol	Acc:MGI:1349165]
ENSMUSG00000022620,2426.430812,0.329049879,0.097653809,3.369554984,0.000752897,0.021074672,arylsulfatase A [Source:MGI Symbol	Acc:MGI:88077]
ENSMUSG00000049800,1537.72058,-0.302131958,0.089674352,-3.369212607,0.000753833,0.021074672,SERTA domain containing 2 [Source:MGI Symbol	Acc:MGI:1931026]
ENSMUSG00000050578,576.0758617,-0.692095152,0.205619288,-3.365905797,0.000762928,0.021285052,matrix metallopeptidase 13 [Source:MGI Symbol	Acc:MGI:1340026]
ENSMUSG00000004221,2212.45466,0.258457511,0.076853409,3.362993422,0.000771022,0.021444476,inhibitor of kappaB kinase gamma [Source:MGI Symbol	Acc:MGI:1338074]
ENSMUSG00000074129,845.8529401,0.421019209,0.125202235,3.362713199,0.000771805,0.021444476,ribosomal protein L13A [Source:MGI Symbol	Acc:MGI:1351455]
ENSMUSG00000035373,455.2432095,-0.602847626,0.179373394,-3.360853098,0.000777021,0.021545262,chemokine (C-C motif) ligand 7 [Source:MGI Symbol	Acc:MGI:99512]
ENSMUSG00000031221,1315.100117,0.302702974,0.090092736,3.359904319,0.000779695,0.021575266,immunoglobulin (CD79A) binding protein 1 [Source:MGI Symbol	Acc:MGI:1346500]
ENSMUSG00000087365,1188.221362,-0.471231065,0.140449001,-3.355175615,0.000793146,0.021884432,RIKEN cDNA C430049B03 gene [Source:MGI Symbol	Acc:MGI:1924903]
ENSMUSG00000038702,1138.33385,-0.407206511,0.121378646,-3.354844717,0.000794095,0.021884432,dermatan sulfate epimerase-like [Source:MGI Symbol	Acc:MGI:2442948]
ENSMUSG00000097194,55.6143875,1.406190375,0.419381545,3.353009668,0.000799379,0.021985359,RIKEN cDNA 9330175E14 gene [Source:MGI Symbol	Acc:MGI:2443913]
ENSMUSG00000026547,7093.240634,-0.15790122,0.047152324,-3.348747341,0.000811778,0.022281166,transgelin 2 [Source:MGI Symbol	Acc:MGI:1312985]
ENSMUSG00000041859,1624.91027,-0.264924856,0.079144342,-3.347363167,0.000815843,0.022347493,minichromosome maintenance complex component 3 [Source:MGI Symbol	Acc:MGI:101845]
ENSMUSG00000002804,173.5709435,0.596968911,0.178572381,3.343008081,0.000828755,0.022655418,nudix (nucleoside diphosphate linked moiety X)-type motif 14 [Source:MGI Symbol	Acc:MGI:1913424]
ENSMUSG00000040322,2128.319535,-0.316999307,0.094867289,-3.341502741,0.000833262,0.022701322,"solute carrier family 25 (mitochondrial carrier, phosphate carrier), member 24 [Source:MGI Symbol	Acc:MGI:1917160]"
ENSMUSG00000064349,267.1484532,1.028504823,0.307813066,3.341329324,0.000833783,0.022701322,mitochondrially encoded tRNA cysteine [Source:MGI Symbol	Acc:MGI:102490]
ENSMUSG00000000078,4133.018071,-0.274715873,0.082242229,-3.34032621,0.0008368,0.022737828,Kruppel-like factor 6 [Source:MGI Symbol	Acc:MGI:1346318]
ENSMUSG00000024590,2475.022957,-0.199259552,0.059712925,-3.336958484,0.000847006,0.022969109,lamin B1 [Source:MGI Symbol	Acc:MGI:96795]
ENSMUSG00000036478,5609.616433,-0.269044644,0.080676662,-3.33485095,0.000853451,0.023097697,"B cell translocation gene 1, anti-proliferative [Source:MGI Symbol	Acc:MGI:88215]"
ENSMUSG00000006611,205.1981455,0.622898165,0.18683888,3.333878714,0.00085644,0.023132409,hemochromatosis [Source:MGI Symbol	Acc:MGI:109191]
ENSMUSG00000046879,1133.204166,-0.376448545,0.112950865,-3.332852258,0.000859606,0.023171758,immunity-related GTPase family M member 1 [Source:MGI Symbol	Acc:MGI:107567]
ENSMUSG00000067274,23159.09956,0.316049409,0.095207142,3.319597699,0.000901473,0.024252116,"ribosomal protein, large, P0 [Source:MGI Symbol	Acc:MGI:1927636]"
ENSMUSG00000115817,16.29084174,4.704524072,1.418096592,3.31749198,0.000908295,0.024387277,"predicted gene, 30246 [Source:MGI Symbol	Acc:MGI:5589405]"
ENSMUSG00000105954,127.798247,-0.987316739,0.297687541,-3.316620968,0.000911131,0.024415079,predicted gene 42793 [Source:MGI Symbol	Acc:MGI:5662930]
ENSMUSG00000048368,461.7037538,-0.662212179,0.199751972,-3.315172177,0.000915867,0.02449357,osteomodulin [Source:MGI Symbol	Acc:MGI:1350918]
ENSMUSG00000031604,3932.048205,-0.231568039,0.06988984,-3.313329094,0.000921924,0.024593442,methylsterol monoxygenase 1 [Source:MGI Symbol	Acc:MGI:1913484]
ENSMUSG00000020362,2257.588468,-0.331827905,0.100161351,-3.312933588,0.000923229,0.024593442,"CCR4-NOT transcription complex, subunit 6 [Source:MGI Symbol	Acc:MGI:2144529]"
ENSMUSG00000019854,2123.923831,-0.328232381,0.099120478,-3.311448736,0.000928142,0.02467585,RalBP1 associated Eps domain containing protein [Source:MGI Symbol	Acc:MGI:1196373]
ENSMUSG00000015120,3307.044077,-0.164073759,0.049577272,-3.309455159,0.000934777,0.024755169,ubiquitin-conjugating enzyme E2I [Source:MGI Symbol	Acc:MGI:107365]
ENSMUSG00000027750,2156.914205,-0.55438219,0.167513442,-3.309478821,0.000934698,0.024755169,"periostin, osteoblast specific factor [Source:MGI Symbol	Acc:MGI:1926321]"
ENSMUSG00000027712,8294.816445,-0.200134229,0.060528158,-3.306464915,0.000944812,0.024875152,annexin A5 [Source:MGI Symbol	Acc:MGI:106008]
ENSMUSG00000056870,4611.044036,-0.380025197,0.114915892,-3.306985568,0.000943058,0.024875152,"GULP, engulfment adaptor PTB domain containing 1 [Source:MGI Symbol	Acc:MGI:1920407]"
ENSMUSG00000039781,253.0887478,0.625236586,0.189073927,3.306836622,0.000943559,0.024875152,centrosomal protein 131 [Source:MGI Symbol	Acc:MGI:107440]
ENSMUSG00000002808,1330.923672,-0.258376824,0.078210658,-3.303601195,0.000954515,0.025021717,ependymin related protein 1 (zebrafish) [Source:MGI Symbol	Acc:MGI:2145369]
ENSMUSG00000032849,751.3452299,0.3711064,0.112347871,3.30319033,0.000955915,0.025021717,"ATP-binding cassette, sub-family C (CFTR/MRP), member 4 [Source:MGI Symbol	Acc:MGI:2443111]"
ENSMUSG00000101211,40.54789978,-1.090069217,0.329996609,-3.303273993,0.00095563,0.025021717,predicted gene 28818 [Source:MGI Symbol	Acc:MGI:5579524]
ENSMUSG00000026663,1819.904173,-0.277495169,0.084070485,-3.300744245,0.000964287,0.025104344,activating transcription factor 6 [Source:MGI Symbol	Acc:MGI:1926157]
ENSMUSG00000048096,1780.37926,0.275165627,0.083366297,3.30068191,0.000964502,0.025104344,leiomodin 1 (smooth muscle) [Source:MGI Symbol	Acc:MGI:2135671]
ENSMUSG00000027075,252.8897668,0.484438587,0.146770851,3.300645757,0.000964626,0.025104344,"solute carrier family 43, member 1 [Source:MGI Symbol	Acc:MGI:1931352]"
ENSMUSG00000052310,3272.777719,0.229482544,0.069564143,3.298862498,0.000970774,0.025115079,"solute carrier family 39 (zinc transporter), member 1 [Source:MGI Symbol	Acc:MGI:1353474]"
ENSMUSG00000000938,2397.312414,-0.225950142,0.068514148,-3.297861063,0.000974243,0.025115079,homeobox A10 [Source:MGI Symbol	Acc:MGI:96171]
ENSMUSG00000021306,1363.454958,0.268547908,0.081431337,3.29784476,0.0009743,0.025115079,G protein-coupled receptor 137B [Source:MGI Symbol	Acc:MGI:1891463]
ENSMUSG00000032212,1066.272649,-0.434110696,0.131634094,-3.297859113,0.00097425,0.025115079,"SAFB-like, transcription modulator [Source:MGI Symbol	Acc:MGI:1913910]"
ENSMUSG00000058163,10.5375216,-4.431455374,1.342946913,-3.299799367,0.00096754,0.025115079,predicted gene 5431 [Source:MGI Symbol	Acc:MGI:3645205]
ENSMUSG00000024338,169.4480701,0.821515552,0.249232493,3.296181579,0.000980086,0.025216304,"proteasome (prosome, macropain) subunit, beta type 8 (large multifunctional peptidase 7) [Source:MGI Symbol	Acc:MGI:1346527]"
ENSMUSG00000028469,1433.105622,0.285729897,0.086724832,3.294672251,0.000985365,0.025304107,natriuretic peptide receptor 2 [Source:MGI Symbol	Acc:MGI:97372]
ENSMUSG00000096960,68.88511524,-0.877724389,0.266698613,-3.291072199,0.000998063,0.02558173,RIKEN cDNA A230028O05 gene [Source:MGI Symbol	Acc:MGI:2442126]
ENSMUSG00000104814,99.68502389,-0.908341833,0.276218253,-3.288493148,0.001007252,0.025768556,predicted gene 42979 [Source:MGI Symbol	Acc:MGI:5663116]
ENSMUSG00000028081,14688.97969,0.224171109,0.068210556,3.286457752,0.00101456,0.025809414,ribosomal protein S3A1 [Source:MGI Symbol	Acc:MGI:1202063]
ENSMUSG00000048078,172.6649694,0.589775205,0.179432775,3.286886726,0.001013016,0.025809414,teneurin transmembrane protein 4 [Source:MGI Symbol	Acc:MGI:2447063]
ENSMUSG00000036030,105.0089792,0.78097308,0.237607831,3.286815404,0.001013272,0.025809414,protogenin [Source:MGI Symbol	Acc:MGI:2444710]
ENSMUSG00000080893,454.2719876,0.555338129,0.169048486,3.285081939,0.001019527,0.025887208,predicted gene 15920 [Source:MGI Symbol	Acc:MGI:3801934]
ENSMUSG00000024299,1350.703623,0.368906289,0.112382873,3.282584621,0.001028601,0.026068789,"a disintegrin-like and metallopeptidase (reprolysin type) with thrombospondin type 1 motif, 10 [Source:MGI Symbol	Acc:MGI:2449112]"
ENSMUSG00000024925,695.6585962,0.588571404,0.179571734,3.277639476,0.00104679,0.02643096,"ribonuclease H2, subunit C [Source:MGI Symbol	Acc:MGI:1915459]"
ENSMUSG00000068747,163.8715461,0.831232295,0.25358967,3.277863383,0.00104596,0.02643096,sortilin 1 [Source:MGI Symbol	Acc:MGI:1338015]
ENSMUSG00000003363,2301.242075,0.381553954,0.116531741,3.27424916,0.001059432,0.026533213,"phospholipase D family, member 3 [Source:MGI Symbol	Acc:MGI:1333782]"
ENSMUSG00000029752,1637.865865,-0.292745301,0.08937202,-3.275581114,0.001054448,0.026533213,asparagine synthetase [Source:MGI Symbol	Acc:MGI:1350929]
ENSMUSG00000021835,1605.78462,0.353945444,0.10813911,3.273056736,0.001063911,0.026533213,bone morphogenetic protein 4 [Source:MGI Symbol	Acc:MGI:88180]
ENSMUSG00000032594,1513.720158,0.257519636,0.078677902,3.273087207,0.001063797,0.026533213,inositol hexaphosphate kinase 1 [Source:MGI Symbol	Acc:MGI:1351633]
ENSMUSG00000041741,1012.90058,-0.417725359,0.127583757,-3.274126505,0.001059891,0.026533213,"phosphodiesterase 3A, cGMP inhibited [Source:MGI Symbol	Acc:MGI:1860764]"
ENSMUSG00000024887,528.9776554,0.361947963,0.110589702,3.272890313,0.001064538,0.026533213,N-acylsphingosine amidohydrolase 2 [Source:MGI Symbol	Acc:MGI:1859310]
ENSMUSG00000108465,25.32386816,-1.782038814,0.544230184,-3.274421132,0.001058787,0.026533213,predicted gene 45110 [Source:MGI Symbol	Acc:MGI:5753686]
ENSMUSG00000024640,3508.013096,-0.247847396,0.07577838,-3.270687448,0.001072864,0.026691679,phosphoserine aminotransferase 1 [Source:MGI Symbol	Acc:MGI:2183441]
ENSMUSG00000102602,120.396553,-0.860740493,0.263704771,-3.264030793,0.001098392,0.027276741,RIKEN cDNA A930004J17 gene [Source:MGI Symbol	Acc:MGI:2442442]
ENSMUSG00000005802,4123.94675,-0.333556536,0.102219779,-3.263131072,0.001101885,0.027289606,"solute carrier family 30 (zinc transporter), member 4 [Source:MGI Symbol	Acc:MGI:1345282]"
ENSMUSG00000023905,2009.159275,-0.427909359,0.131145441,-3.262861105,0.001102936,0.027289606,"tumor necrosis factor receptor superfamily, member 12a [Source:MGI Symbol	Acc:MGI:1351484]"
ENSMUSG00000004207,57472.17618,0.251840091,0.077230353,3.260895245,0.001110611,0.027429453,prosaposin [Source:MGI Symbol	Acc:MGI:97783]
ENSMUSG00000062382,250.9177396,0.659442979,0.20233416,3.259177678,0.001117357,0.027545889,"ferritin light polypeptide 1, pseudogene 1 [Source:MGI Symbol	Acc:MGI:3779109]"
ENSMUSG00000021217,458.186246,-0.431567097,0.132558514,-3.255672412,0.001131242,0.027837584,teashirt zinc finger family member 3 [Source:MGI Symbol	Acc:MGI:2442819]
ENSMUSG00000024493,2845.799638,-0.240956614,0.074043925,-3.254238792,0.001136967,0.02788568,leucyl-tRNA synthetase [Source:MGI Symbol	Acc:MGI:1913808]
ENSMUSG00000027940,2783.223975,-0.211073205,0.064872947,-3.25363986,0.001139366,0.02788568,"tropomyosin 3, gamma [Source:MGI Symbol	Acc:MGI:1890149]"
ENSMUSG00000027634,2443.153881,0.22142626,0.068051743,3.253792642,0.001138754,0.02788568,N-myc downstream regulated gene 3 [Source:MGI Symbol	Acc:MGI:1352499]
ENSMUSG00000037447,212.8647553,-0.592328426,0.18208249,-3.253077357,0.001141624,0.027890598,AT rich interactive domain 5A (MRF1-like) [Source:MGI Symbol	Acc:MGI:2443039]
ENSMUSG00000056515,5144.256417,-0.200351192,0.061622751,-3.251253596,0.001148973,0.027970674,"RAB31, member RAS oncogene family [Source:MGI Symbol	Acc:MGI:1914603]"
ENSMUSG00000018669,812.2720713,0.262066671,0.080607089,3.251161583,0.001149345,0.027970674,CDK5 regulatory subunit associated protein 3 [Source:MGI Symbol	Acc:MGI:1933126]
ENSMUSG00000025059,631.3378891,0.417706401,0.128498483,3.250671835,0.001151327,0.027970674,glycerol kinase [Source:MGI Symbol	Acc:MGI:106594]
ENSMUSG00000026725,47.10803066,0.938340616,0.288700554,3.250221042,0.001153153,0.027970674,tenascin N [Source:MGI Symbol	Acc:MGI:2665790]
ENSMUSG00000020044,3189.196546,-0.291875118,0.089930505,-3.245562968,0.001172186,0.028330972,tissue inhibitor of metalloproteinase 3 [Source:MGI Symbol	Acc:MGI:98754]
ENSMUSG00000039759,265.8763019,0.506011748,0.15589567,3.245835803,0.001171064,0.028330972,"THAP domain containing, apoptosis associated protein 3 [Source:MGI Symbol	Acc:MGI:1917126]"
ENSMUSG00000027470,18.04115751,-2.709629925,0.835015999,-3.245003603,0.001174491,0.028336172,"myosin, light polypeptide kinase 2, skeletal muscle [Source:MGI Symbol	Acc:MGI:2139434]"
ENSMUSG00000010755,1229.912625,-0.25743763,0.079377386,-3.243211247,0.001181905,0.028363639,cysteinyl-tRNA synthetase [Source:MGI Symbol	Acc:MGI:1351477]
ENSMUSG00000020661,684.5073675,-0.334076319,0.102997756,-3.243530058,0.001180584,0.028363639,DNA methyltransferase 3A [Source:MGI Symbol	Acc:MGI:1261827]
ENSMUSG00000022758,212.698718,0.608014244,0.187448236,3.243638119,0.001180136,0.028363639,"purinergic receptor P2X, ligand-gated ion channel, 6 [Source:MGI Symbol	Acc:MGI:1337113]"
ENSMUSG00000001909,816.3943943,0.32675776,0.100902639,3.238347018,0.001202245,0.028800772,tRNA methyltransferase 1 [Source:MGI Symbol	Acc:MGI:1289155]
ENSMUSG00000024170,454.9515524,0.40500059,0.125155948,3.235967591,0.001212311,0.028990708,telomere maintenance 2 [Source:MGI Symbol	Acc:MGI:1918968]
ENSMUSG00000001627,849.6157895,-0.473103037,0.146281372,-3.234198798,0.001219845,0.029119507,interferon-related developmental regulator 1 [Source:MGI Symbol	Acc:MGI:1316717]
ENSMUSG00000027030,667.3143662,-0.332027405,0.102708513,-3.232715536,0.001226196,0.029219668,serine/threonine kinase 39 [Source:MGI Symbol	Acc:MGI:1858416]
ENSMUSG00000022994,3154.880935,0.237409037,0.073476412,3.231091847,0.001233183,0.029334613,adenylate cyclase 6 [Source:MGI Symbol	Acc:MGI:87917]
ENSMUSG00000032336,6679.696749,-0.226963604,0.070270453,-3.229858269,0.001238516,0.029359035,neuroplastin [Source:MGI Symbol	Acc:MGI:108077]
ENSMUSG00000027195,4115.203667,-0.222584954,0.068925553,-3.229353202,0.001240706,0.029359035,hydroxysteroid (17-beta) dehydrogenase 12 [Source:MGI Symbol	Acc:MGI:1926967]
ENSMUSG00000046329,45.4856283,1.144936796,0.354498052,3.229740725,0.001239025,0.029359035,"solute carrier family 25 (mitochondrial carrier	phosphate carrier), member 23 [Source:MGI Symbol	Acc:MGI:1914222]"
ENSMUSG00000037851,2008.931109,-0.232165002,0.072225788,-3.214433622,0.001307021,0.030859994,isoleucine-tRNA synthetase [Source:MGI Symbol	Acc:MGI:2145219]
ENSMUSG00000019872,196.2588203,0.51854305,0.161335442,3.214067797,0.001308688,0.030859994,"sphingomyelin phosphodiesterase, acid-like 3A [Source:MGI Symbol	Acc:MGI:1931437]"
ENSMUSG00000024222,479.9990399,-0.395690908,0.123256993,-3.210291738,0.001326003,0.031214023,FK506 binding protein 5 [Source:MGI Symbol	Acc:MGI:104670]
ENSMUSG00000044976,98.93060581,-1.704151921,0.531157046,-3.208376759,0.001334865,0.031368172,WD repeat domain 72 [Source:MGI Symbol	Acc:MGI:3583957]
ENSMUSG00000074781,4462.010115,-0.248887698,0.077686722,-3.203735346,0.001356571,0.031817125,ubiquitin-conjugating enzyme E2N [Source:MGI Symbol	Acc:MGI:1934835]
ENSMUSG00000031506,82.21180624,-1.020694185,0.318639172,-3.203291611,0.001358663,0.031817125,"protein tyrosine phosphatase, non-receptor type 7 [Source:MGI Symbol	Acc:MGI:2156893]"
ENSMUSG00000062456,27.25055997,1.169377066,0.365291876,3.201212896,0.001368504,0.031992315,"ribosomal protein L9, pseudogene 6 [Source:MGI Symbol	Acc:MGI:3642682]"
ENSMUSG00000026341,11702.40704,-0.266733109,0.083345801,-3.200318492,0.001372758,0.032036534,ARP3 actin-related protein 3 [Source:MGI Symbol	Acc:MGI:1921367]
ENSMUSG00000055371,1416.28905,-0.294993237,0.092215551,-3.198953263,0.001379275,0.032133322,signal transducing adaptor molecule (SH3 domain and ITAM motif) 2 [Source:MGI Symbol	Acc:MGI:1929100]
ENSMUSG00000017421,4566.460577,-0.198426996,0.062062801,-3.197196928,0.001387702,0.032174349,zinc finger protein 207 [Source:MGI Symbol	Acc:MGI:1340045]
ENSMUSG00000007682,1174.130409,-1.793711334,0.561042767,-3.197102678,0.001388155,0.032174349,"deiodinase, iodothyronine, type II [Source:MGI Symbol	Acc:MGI:1338833]"
ENSMUSG00000097415,226.4357002,-0.646211012,0.202112041,-3.197291013,0.001387249,0.032174349,expressed sequence AU020206 [Source:MGI Symbol	Acc:MGI:2142134]
ENSMUSG00000007815,7856.680125,-0.2179081,0.068213273,-3.19451172,0.001400676,0.032298921,ras homolog family member A [Source:MGI Symbol	Acc:MGI:1096342]
ENSMUSG00000042406,5290.052413,-0.250982118,0.078543068,-3.195471275,0.001396027,0.032298921,activating transcription factor 4 [Source:MGI Symbol	Acc:MGI:88096]
ENSMUSG00000024803,1261.11298,-0.527332377,0.165059705,-3.194797763,0.001399289,0.032298921,ankyrin repeat domain 1 (cardiac muscle) [Source:MGI Symbol	Acc:MGI:1097717]
ENSMUSG00000026942,724.0924637,-0.315623274,0.098848952,-3.192985527,0.0014081,0.032414989,TNF receptor-associated factor 2 [Source:MGI Symbol	Acc:MGI:101835]
ENSMUSG00000039997,828.1120518,-0.508979678,0.159441276,-3.192270487,0.001411591,0.03244027,interferon activated gene 203 [Source:MGI Symbol	Acc:MGI:96428]
ENSMUSG00000027204,14437.51368,-0.359800866,0.112819664,-3.18916803,0.001426829,0.03267969,fibrillin 1 [Source:MGI Symbol	Acc:MGI:95489]
ENSMUSG00000024059,109.2541281,-0.740634998,0.232202416,-3.189609354,0.001424652,0.03267969,"CAP-GLY domain containing linker protein family, member 4 [Source:MGI Symbol	Acc:MGI:1919100]"
ENSMUSG00000027848,11224.28099,0.224712512,0.070498133,3.187495942,0.001435105,0.032813803,olfactomedin-like 3 [Source:MGI Symbol	Acc:MGI:1914877]
ENSMUSG00000037242,9921.282142,-0.217298766,0.06827676,-3.182616828,0.001459506,0.033315564,chloride intracellular channel 4 (mitochondrial) [Source:MGI Symbol	Acc:MGI:1352754]
ENSMUSG00000029217,229.0299528,-0.588452673,0.185131106,-3.178572662,0.001480021,0.033727071,tec protein tyrosine kinase [Source:MGI Symbol	Acc:MGI:98662]
ENSMUSG00000000776,527.9847554,-0.326376648,0.102793861,-3.175059735,0.001498057,0.034080787,polymerase (RNA) III (DNA directed) polypeptide D [Source:MGI Symbol	Acc:MGI:1914315]
ENSMUSG00000022637,1633.68153,-0.296456043,0.093479344,-3.171353481,0.001517304,0.034460843,Casitas B-lineage lymphoma b [Source:MGI Symbol	Acc:MGI:2146430]
ENSMUSG00000024513,1604.121644,-0.275021363,0.086737499,-3.170732004,0.001520554,0.034476899,methyl-CpG binding domain protein 2 [Source:MGI Symbol	Acc:MGI:1333813]
ENSMUSG00000024998,2026.220525,-0.370512927,0.11689296,-3.169676988,0.001526085,0.034544548,"phospholipase C, epsilon 1 [Source:MGI Symbol	Acc:MGI:1921305]"
ENSMUSG00000022419,1023.568208,0.421033148,0.132913836,3.167714978,0.001536421,0.034720547,DEP domain containing MTOR-interacting protein [Source:MGI Symbol	Acc:MGI:2146322]
ENSMUSG00000022114,443.0421089,-0.330431359,0.104362066,-3.166201782,0.001544436,0.034843611,sprouty RTK signaling antagonist 2 [Source:MGI Symbol	Acc:MGI:1345138]
ENSMUSG00000039462,541.2564833,-0.412352531,0.130292931,-3.164811218,0.001551836,0.0349524,"collagen, type X, alpha 1 [Source:MGI Symbol	Acc:MGI:88445]"
ENSMUSG00000027293,1048.350226,-0.316136105,0.099971917,-3.162249113,0.001565556,0.035202936,EH-domain containing 4 [Source:MGI Symbol	Acc:MGI:1919619]
ENSMUSG00000015112,331.7270773,-0.369223635,0.116849888,-3.159811622,0.001578712,0.035439988,"solute carrier family 25 (mitochondrial carrier, adenine nucleotide translocator), member 13 [Source:MGI Symbol	Acc:MGI:1354721]"
ENSMUSG00000048285,3033.543537,-0.212914785,0.067392451,-3.159326909,0.00158134,0.035440313,FERM domain containing 6 [Source:MGI Symbol	Acc:MGI:2442579]
ENSMUSG00000027996,4698.362061,0.428391792,0.135662131,3.157784635,0.00158973,0.035452538,secreted frizzled-related protein 2 [Source:MGI Symbol	Acc:MGI:108078]
ENSMUSG00000028207,3607.010138,-0.241760026,0.076548431,-3.158262338,0.001587127,0.035452538,aspartate-beta-hydroxylase [Source:MGI Symbol	Acc:MGI:1914186]
ENSMUSG00000036632,733.7192468,0.328334233,0.103955292,3.158417677,0.001586281,0.035452538,asparagine-linked glycosylation 5 (dolichyl-phosphate beta-glucosyltransferase) [Source:MGI Symbol	Acc:MGI:1913498]
ENSMUSG00000033319,915.6234794,-0.331698398,0.105066199,-3.157041963,0.001593784,0.035484595,fem-1 homolog c (C.elegans) [Source:MGI Symbol	Acc:MGI:2444737]
ENSMUSG00000012848,10176.99755,0.431622078,0.136801189,3.155104725,0.001604405,0.035604137,ribosomal protein S5 [Source:MGI Symbol	Acc:MGI:1097682]
ENSMUSG00000020142,1201.967487,-0.262742572,0.083273138,-3.155189996,0.001603936,0.035604137,"solute carrier family 1 (glutamate/neutral amino acid transporter), member 4 [Source:MGI Symbol	Acc:MGI:2135601]"
ENSMUSG00000031129,386.6074312,-0.436807242,0.138547137,-3.152769888,0.001617292,0.035831483,"solute carrier family 9 (sodium/hydrogen exchanger), member 9 [Source:MGI Symbol	Acc:MGI:2679732]"
ENSMUSG00000032324,2673.724761,0.24362397,0.077335844,3.150207666,0.001631544,0.036088273,tetraspanin 3 [Source:MGI Symbol	Acc:MGI:1928098]
ENSMUSG00000026113,498.9103603,-0.272750784,0.086616154,-3.148959751,0.001638528,0.036183707,"inositol polyphosphate-4-phosphatase, type I [Source:MGI Symbol	Acc:MGI:1931123]"
ENSMUSG00000017314,376.419586,0.467185306,0.148389772,3.148365941,0.00164186,0.036198344,"membrane protein, palmitoylated 2 (MAGUK p55 subfamily member 2) [Source:MGI Symbol	Acc:MGI:1858257]"
ENSMUSG00000007891,5916.616896,0.229568746,0.07299368,3.145049621,0.001660587,0.036551776,cathepsin D [Source:MGI Symbol	Acc:MGI:88562]
ENSMUSG00000037887,53.979825,-1.001615931,0.318584738,-3.143954533,0.001666813,0.036629372,dual specificity phosphatase 8 [Source:MGI Symbol	Acc:MGI:106626]
ENSMUSG00000008475,5418.175127,-0.288188372,0.091826599,-3.138397537,0.001698743,0.037205879,"actin related protein 2/3 complex, subunit 5 [Source:MGI Symbol	Acc:MGI:1915021]"
ENSMUSG00000055407,1056.599017,-0.403621022,0.128663565,-3.137026574,0.001706707,0.037205879,microtubule-associated protein 6 [Source:MGI Symbol	Acc:MGI:1201690]
ENSMUSG00000057411,538.1286069,0.527626115,0.168182519,3.137223289,0.001705562,0.037205879,"family with sequence similarity 173, member A [Source:MGI Symbol	Acc:MGI:2384888]"
ENSMUSG00000042675,527.7580685,0.474712454,0.151326111,3.137016154,0.001706767,0.037205879,yippee like 3 [Source:MGI Symbol	Acc:MGI:1913340]
ENSMUSG00000107868,40.57122128,-1.199359687,0.382130803,-3.138610333,0.00169751,0.037205879,predicted gene 5112 [Source:MGI Symbol	Acc:MGI:3779460]
ENSMUSG00000041225,749.7687311,-0.37260087,0.118955232,-3.132278114,0.001734555,0.037690431,Rho GTPase activating protein 12 [Source:MGI Symbol	Acc:MGI:1922665]
ENSMUSG00000034205,172.7654413,-0.628601087,0.200660363,-3.132661966,0.001732288,0.037690431,lysyl oxidase-like 2 [Source:MGI Symbol	Acc:MGI:2137913]
ENSMUSG00000041650,824.2845755,0.304382529,0.097215315,3.13101416,0.001742038,0.037792461,"propionyl-Coenzyme A carboxylase, alpha polypeptide [Source:MGI Symbol	Acc:MGI:97499]"
ENSMUSG00000087543,148.3315471,0.656389646,0.209713294,3.129938186,0.001748431,0.037870566,predicted gene 16576 [Source:MGI Symbol	Acc:MGI:4414996]
ENSMUSG00000026174,1231.344371,-0.23627788,0.075586427,-3.125929996,0.001772437,0.038268278,"CCR4-NOT transcription complex, subunit 9 [Source:MGI Symbol	Acc:MGI:1928902]"
ENSMUSG00000026271,16.5460591,-2.091297543,0.668969518,-3.126147737,0.001771126,0.038268278,G protein-coupled receptor 35 [Source:MGI Symbol	Acc:MGI:1929509]
ENSMUSG00000000326,2403.641142,0.234187706,0.075031032,3.121211328,0.001801087,0.038825029,catechol-O-methyltransferase [Source:MGI Symbol	Acc:MGI:88470]
ENSMUSG00000041220,2031.866875,-0.232036858,0.074378745,-3.119666202,0.001810561,0.038967293,"ELOVL family member 6, elongation of long chain fatty acids (yeast) [Source:MGI Symbol	Acc:MGI:2156528]"
ENSMUSG00000038264,678.47779,-0.460248244,0.147746097,-3.115129625,0.001838641,0.039508926,"sema domain, immunoglobulin domain (Ig), and GPI membrane anchor, (semaphorin) 7A [Source:MGI Symbol	Acc:MGI:1306826]"
ENSMUSG00000116903,49.00814872,1.114633822,0.358025707,3.113278739,0.001850212,0.039694656,"novel transcript, antisense to Zbtb20"
ENSMUSG00000058571,1726.229749,0.395441081,0.127086042,3.111601202,0.001860757,0.039857823,glypican 6 [Source:MGI Symbol	Acc:MGI:1346322]
ENSMUSG00000047728,38.99566585,-1.199734977,0.385639582,-3.111026548,0.001864382,0.03987248,cDNA sequence BC025446 [Source:MGI Symbol	Acc:MGI:2385015]
ENSMUSG00000028407,21.63167541,1.876159056,0.603215039,3.110265719,0.001869191,0.039912381,small integral membrane protein 27 [Source:MGI Symbol	Acc:MGI:1913684]
ENSMUSG00000067212,982.375143,0.452550946,0.145526509,3.109749203,0.001872463,0.039919371,"histocompatibility 2, T region locus 23 [Source:MGI Symbol	Acc:MGI:95957]"
ENSMUSG00000035455,333.8621596,-0.493493686,0.158770198,-3.108226187,0.00188214,0.040062686,fidgetin-like 1 [Source:MGI Symbol	Acc:MGI:1890648]
ENSMUSG00000035521,671.5576818,0.345883333,0.111479202,3.102671419,0.001917824,0.040758278,"N-acetylglucosamine-1-phosphotransferase, gamma subunit [Source:MGI Symbol	Acc:MGI:2147006]"
ENSMUSG00000022450,987.4602157,0.59014466,0.190533518,3.09732726,0.001952742,0.041435406,NADH:ubiquinone oxidoreductase subunit A6 [Source:MGI Symbol	Acc:MGI:1914380]
ENSMUSG00000003847,7033.884528,-0.425244811,0.137482692,-3.093078871,0.001980915,0.041902065,nuclear factor of activated T cells 5 [Source:MGI Symbol	Acc:MGI:1859333]
ENSMUSG00000043671,747.6323785,-0.394954728,0.127681618,-3.093277912,0.001979587,0.041902065,dpy-19-like 3 (C. elegans) [Source:MGI Symbol	Acc:MGI:2443952]
ENSMUSG00000092486,91.79670095,0.629752605,0.203774466,3.090439235,0.001998607,0.042210454,RIKEN cDNA 2610524H06 gene [Source:MGI Symbol	Acc:MGI:2447819]
ENSMUSG00000024587,5396.788327,-0.20884694,0.067727108,-3.083653609,0.002044755,0.043097619,asparaginyl-tRNA synthetase [Source:MGI Symbol	Acc:MGI:1917473]
ENSMUSG00000025145,573.4479256,0.396614804,0.128631905,3.083331488,0.00204697,0.043097619,leucine rich repeat containing 45 [Source:MGI Symbol	Acc:MGI:2387183]
ENSMUSG00000023942,7492.474352,-0.26313364,0.085392478,-3.081461596,0.00205987,0.04330199,"solute carrier family 29 (nucleoside transporters), member 1 [Source:MGI Symbol	Acc:MGI:1927073]"
ENSMUSG00000024143,2903.614889,-0.232684722,0.07557064,-3.079035992,0.002076716,0.043376663,ras homolog family member Q [Source:MGI Symbol	Acc:MGI:1931553]
ENSMUSG00000029366,525.028849,-0.396376214,0.128743189,-3.078813064,0.00207827,0.043376663,deoxycytidine kinase [Source:MGI Symbol	Acc:MGI:102726]
ENSMUSG00000040111,363.6725685,-0.385977198,0.125372282,-3.078648572,0.002079418,0.043376663,GRAM domain containing 1B [Source:MGI Symbol	Acc:MGI:1925037]
ENSMUSG00000050370,24.16437549,-3.943087323,1.280025338,-3.080475993,0.0020667,0.043376663,cholesterol 25-hydroxylase [Source:MGI Symbol	Acc:MGI:1333869]
ENSMUSG00000040181,16.22412759,1.238888782,0.402301351,3.079504408,0.002073453,0.043376663,flavin containing monooxygenase 1 [Source:MGI Symbol	Acc:MGI:1310002]
ENSMUSG00000061904,14311.76837,0.133057644,0.043269527,3.075088933,0.002104398,0.043766992,"solute carrier family 25 (mitochondrial carrier, phosphate carrier), member 3 [Source:MGI Symbol	Acc:MGI:1353498]"
ENSMUSG00000016382,7215.693128,-0.300140165,0.09760458,-3.075062311,0.002104586,0.043766992,plastin 3 (T-isoform) [Source:MGI Symbol	Acc:MGI:104807]
ENSMUSG00000042078,12.56709922,2.592536996,0.843276442,3.074361939,0.002109533,0.043802699,SV2 related protein [Source:MGI Symbol	Acc:MGI:1915916]
ENSMUSG00000036990,2133.795877,-0.339287735,0.110466618,-3.07140512,0.002130539,0.044141302,OTU domain containing 4 [Source:MGI Symbol	Acc:MGI:1098801]
ENSMUSG00000079614,1790.762734,-0.296984608,0.096701396,-3.071151195,0.002132351,0.044141302,SEH1-like (S. cerevisiae [Source:MGI Symbol	Acc:MGI:1919374]
ENSMUSG00000021171,5507.8155,-0.26519295,0.086387499,-3.069807018,0.002141971,0.044272848,extended synaptotagmin-like protein 2 [Source:MGI Symbol	Acc:MGI:1261845]
ENSMUSG00000068328,2034.3831,0.210414263,0.068564545,3.068849393,0.002148849,0.044280004,ancient ubiquitous protein 1 [Source:MGI Symbol	Acc:MGI:107789]
ENSMUSG00000035517,1103.813367,0.220689132,0.071910165,3.068956002,0.002148082,0.044280004,tudor domain containing 7 [Source:MGI Symbol	Acc:MGI:2140279]
ENSMUSG00000038172,1235.94751,-0.339692755,0.110841217,-3.064679039,0.002179037,0.044833936,tetratricopeptide repeat domain 39B [Source:MGI Symbol	Acc:MGI:1917113]
ENSMUSG00000005510,1181.184208,0.314414725,0.102663631,3.062571657,0.002194439,0.045014224,NADH:ubiquinone oxidoreductase core subunit S3 [Source:MGI Symbol	Acc:MGI:1915599]
ENSMUSG00000024525,396.9049549,0.454101565,0.148254925,3.062977931,0.002191462,0.045014224,inositol (myo)-1(or 4)-monophosphatase 2 [Source:MGI Symbol	Acc:MGI:2149728]
ENSMUSG00000029840,9900.63498,-0.314429237,0.102728561,-3.060777194,0.002207633,0.045098315,myotrophin [Source:MGI Symbol	Acc:MGI:99445]
ENSMUSG00000097993,351.5929046,-0.683287158,0.223214524,-3.0611232,0.002205083,0.045098315,"protein tyrosine phosphatase, receptor type, V [Source:MGI Symbol	Acc:MGI:108027]"
ENSMUSG00000115417,15.08194072,-1.743298738,0.569583116,-3.060657329,0.002208517,0.045098315,"predicted gene, 48949 [Source:MGI Symbol	Acc:MGI:6118274]"
ENSMUSG00000097431,82.52548705,-0.805359406,0.263453171,-3.056935706,0.002236122,0.045593358,"predicted gene, 26782 [Source:MGI Symbol	Acc:MGI:5477276]"
ENSMUSG00000105112,48.53386637,-0.874610089,0.286429466,-3.053492016,0.002261947,0.046050668,predicted gene 42778 [Source:MGI Symbol	Acc:MGI:5662915]
ENSMUSG00000002847,522.2901981,-0.527190318,0.172689862,-3.052815675,0.002267051,0.046085383,phospholipase A1 member A [Source:MGI Symbol	Acc:MGI:1934677]
ENSMUSG00000021250,38.60146977,-1.084852947,0.355530116,-3.051367239,0.002278018,0.046238984,FBJ osteosarcoma oncogene [Source:MGI Symbol	Acc:MGI:95574]
ENSMUSG00000056899,48.03345771,1.05875901,0.347479533,3.046967981,0.002311623,0.046850972,IMP2 inner mitochondrial membrane peptidase-like (S. cerevisiae) [Source:MGI Symbol	Acc:MGI:2135611]
ENSMUSG00000041841,5444.172419,0.743548753,0.244134118,3.045656873,0.002321726,0.046890483,ribosomal protein L37 [Source:MGI Symbol	Acc:MGI:1914531]
ENSMUSG00000028104,351.5754241,0.456052679,0.149752832,3.045369311,0.002323948,0.046890483,polymerase (RNA) III (DNA directed) polypeptide G like [Source:MGI Symbol	Acc:MGI:1917120]
ENSMUSG00000026564,332.7903035,-0.404782322,0.132885593,-3.046096376,0.002318335,0.046890483,dual specificity phosphatase 27 (putative) [Source:MGI Symbol	Acc:MGI:2685055]
ENSMUSG00000087679,1289.353607,0.311037269,0.102157738,3.044676556,0.002329307,0.04692878,"transmembrane protein 250, pseudogene [Source:MGI Symbol	Acc:MGI:1924939]"
ENSMUSG00000044968,214.8561041,0.402876459,0.132342065,3.044205629,0.002332956,0.046932571,N-acyl phosphatidylethanolamine phospholipase D [Source:MGI Symbol	Acc:MGI:2140885]
ENSMUSG00000024851,1977.750256,0.372816529,0.12250393,3.043302599,0.002339969,0.047003912,"phosphatidylinositol transfer protein, membrane-associated 1 [Source:MGI Symbol	Acc:MGI:1197524]"
ENSMUSG00000032418,2467.198744,0.252765178,0.083189297,3.038433885,0.002378113,0.047628998,"malic enzyme 1, NADP(+)-dependent, cytosolic [Source:MGI Symbol	Acc:MGI:97043]"
ENSMUSG00000028212,440.0656277,-0.593866018,0.195433667,-3.038708872,0.002375943,0.047628998,cyclin E2 [Source:MGI Symbol	Acc:MGI:1329034]
ENSMUSG00000032712,2917.863679,-0.402192394,0.132426961,-3.03708845,0.002388754,0.047771547,retroelement silencing factor 1 [Source:MGI Symbol	Acc:MGI:1914496]
ENSMUSG00000026185,194.2556365,-1.070129131,0.352447158,-3.036282483,0.002395149,0.047828894,insulin-like growth factor binding protein 5 [Source:MGI Symbol	Acc:MGI:96440]
ENSMUSG00000029096,322.2256612,0.513758065,0.169374285,3.033270751,0.002419184,0.048237826,HtrA serine peptidase 3 [Source:MGI Symbol	Acc:MGI:1925808]
ENSMUSG00000085704,114.6780791,-0.661636809,0.2182932,-3.03095474,0.002437818,0.048537992,RIKEN cDNA 4921531C22 gene [Source:MGI Symbol	Acc:MGI:1913980]
ENSMUSG00000004567,1024.317224,0.337095582,0.111244949,3.030210228,0.002443836,0.048582866,mucolipin 1 [Source:MGI Symbol	Acc:MGI:1890498]
ENSMUSG00000086328,21.4378968,1.475034979,0.486843955,3.029790067,0.002447238,0.048582866,RIKEN cDNA 2700033N17 gene [Source:MGI Symbol	Acc:MGI:1919853]
ENSMUSG00000021890,1308.607772,-0.202310311,0.066860389,-3.025862012,0.002479254,0.049100752,ELL associated factor 1 [Source:MGI Symbol	Acc:MGI:1921677]
ENSMUSG00000074813,228.0979723,-0.486495374,0.160811057,-3.025260721,0.002484189,0.049100752,predicted gene 14005 [Source:MGI Symbol	Acc:MGI:3652191]
ENSMUSG00000043487,104.4679676,0.613686526,0.202851117,3.025305129,0.002483824,0.049100752,acyl-CoA thioesterase 6 [Source:MGI Symbol	Acc:MGI:1921287]
ENSMUSG00000030208,24462.42551,-0.278522681,0.092118686,-3.023519918,0.002498526,0.049312244,epithelial membrane protein 1 [Source:MGI Symbol	Acc:MGI:107941]
ENSMUSG00000036371,8688.65841,-0.204367205,0.067609219,-3.022771251,0.002504715,0.049362544,serpine1 mRNA binding protein 1 [Source:MGI Symbol	Acc:MGI:1914120]
ENSMUSG00000021417,1216.746168,0.242298771,0.08017667,3.022060809,0.002510601,0.049406734,enoyl-Coenzyme A delta isomerase 2 [Source:MGI Symbol	Acc:MGI:1346064]
ENSMUSG00000019731,1411.19739,-0.263291414,0.087150045,-3.021127691,0.002518351,0.049410039,"solute carrier family 35, member E1 [Source:MGI Symbol	Acc:MGI:2142403]"
ENSMUSG00000023961,333.2325612,-0.464034801,0.153580339,-3.021446658,0.0025157,0.049410039,ectonucleotide pyrophosphatase/phosphodiesterase 4 [Source:MGI Symbol	Acc:MGI:2682634]
ENSMUSG00000026475,36.1433628,-1.936609731,0.641107554,-3.020725179,0.002521701,0.049410039,regulator of G-protein signaling 16 [Source:MGI Symbol	Acc:MGI:108407]
