# Supplementary material for: MAF1, a repressor of RNA polymerase III-dependent transcription, regulates bone mass
Source: eLife. 2022 May 25;11:e74740. doi: 10.7554/eLife.74740 (PMC9212997; doi:10.7554/eLife.74740)
Supplement: Figure 6—source data 1. [file elife-74740-fig6-data1.zip › Figure 6 - source data/Figure 6B - source data5 - MAF1OEvspInd_d4.csv]

,baseMean,log2FoldChange,lfcSE,stat,pvalue,padj,gene_description
ENSMUSG00000032083,15.65858856,45.00664672,2.226482388,20.21423882,7.34E-91,9.95E-87,apolipoprotein A-I [Source:MGI Symbol	Acc:MGI:88049]
ENSMUSG00000025479,15.53988154,41.17287222,2.160531416,19.05682644,5.77E-81,3.91E-77,"cytochrome P450, family 2, subfamily e, polypeptide 1 [Source:MGI Symbol	Acc:MGI:88607]"
ENSMUSG00000005125,1491.919862,-1.276836193,0.079522455,-16.05629741,5.16E-58,2.33E-54,N-myc downstream regulated gene 1 [Source:MGI Symbol	Acc:MGI:1341799]
ENSMUSG00000029234,2015.672375,-1.074626171,0.067781459,-15.85427905,1.31E-56,4.45E-53,transmembrane protein 165 [Source:MGI Symbol	Acc:MGI:894407]
ENSMUSG00000022479,1232.049099,-1.763215443,0.116798282,-15.09624467,1.71E-51,4.65E-48,"vitamin D (1,25-dihydroxyvitamin D3) receptor [Source:MGI Symbol	Acc:MGI:103076]"
ENSMUSG00000029368,92.43070328,41.73102631,2.793349838,14.93941995,1.83E-50,4.13E-47,albumin [Source:MGI Symbol	Acc:MGI:87991]
ENSMUSG00000038393,1136.043099,-1.524920801,0.109495134,-13.92683624,4.35E-44,8.43E-41,thioredoxin interacting protein [Source:MGI Symbol	Acc:MGI:1889549]
ENSMUSG00000071713,101.1014594,-3.308465666,0.241763045,-13.68474519,1.25E-42,2.12E-39,"colony stimulating factor 2 receptor, beta, low-affinity (granulocyte-macrophage) [Source:MGI Symbol	Acc:MGI:1339759]"
ENSMUSG00000039883,334.1246686,-1.403736168,0.102863809,-13.64655058,2.12E-42,3.19E-39,leucine rich repeat containing 17 [Source:MGI Symbol	Acc:MGI:1921761]
ENSMUSG00000066154,15.14755636,32.90172134,2.433855226,13.51835598,1.22E-41,1.65E-38,major urinary protein 3 [Source:MGI Symbol	Acc:MGI:97235]
ENSMUSG00000021765,981.8192279,-1.261048747,0.102228431,-12.33559715,5.83E-35,7.18E-32,follistatin [Source:MGI Symbol	Acc:MGI:95586]
ENSMUSG00000022661,355.3883121,1.646086895,0.136946312,12.01994322,2.79E-33,3.15E-30,CD200 antigen [Source:MGI Symbol	Acc:MGI:1196990]
ENSMUSG00000028967,4966.192076,-0.700047983,0.059023422,-11.8605116,1.90E-32,1.98E-29,ERBB receptor feedback inhibitor 1 [Source:MGI Symbol	Acc:MGI:1921405]
ENSMUSG00000026249,2746.13979,1.132016343,0.095751909,11.82238929,2.99E-32,2.90E-29,"serine (or cysteine) peptidase inhibitor, clade E, member 2 [Source:MGI Symbol	Acc:MGI:101780]"
ENSMUSG00000037362,1978.652062,-0.955887106,0.083085077,-11.50491936,1.25E-30,1.13E-27,nephroblastoma overexpressed gene [Source:MGI Symbol	Acc:MGI:109185]
ENSMUSG00000024501,2077.750606,1.073104949,0.095376989,11.25119342,2.28E-29,1.94E-26,dihydropyrimidinase-like 3 [Source:MGI Symbol	Acc:MGI:1349762]
ENSMUSG00000015568,9219.928847,-0.724576559,0.066178838,-10.94876519,6.74E-28,5.37E-25,lipoprotein lipase [Source:MGI Symbol	Acc:MGI:96820]
ENSMUSG00000040430,600.3537049,-1.281849828,0.120341254,-10.65179052,1.71E-26,1.29E-23,"phosphatidylinositol transfer protein, cytoplasmic 1 [Source:MGI Symbol	Acc:MGI:1919045]"
ENSMUSG00000073418,274.9108574,-1.900171973,0.179468267,-10.58778806,3.40E-26,2.42E-23,complement component 4B (Chido blood group) [Source:MGI Symbol	Acc:MGI:88228]
ENSMUSG00000050379,1039.336288,-0.78884069,0.075304755,-10.47531043,1.12E-25,7.60E-23,septin 6 [Source:MGI Symbol	Acc:MGI:1888939]
ENSMUSG00000028369,1306.74232,-1.703203092,0.165097597,-10.31634088,5.94E-25,3.84E-22,"sushi, von Willebrand factor type A, EGF and pentraxin domain containing 1 [Source:MGI Symbol	Acc:MGI:1928849]"
ENSMUSG00000024242,2002.315739,-0.725557724,0.071421952,-10.15874964,3.03E-24,1.87E-21,mitogen-activated protein kinase kinase kinase kinase 3 [Source:MGI Symbol	Acc:MGI:2154405]
ENSMUSG00000038668,2036.617691,-0.720441399,0.071484188,-10.07833222,6.89E-24,4.06E-21,lysophosphatidic acid receptor 1 [Source:MGI Symbol	Acc:MGI:108429]
ENSMUSG00000035258,3041.628474,0.954694467,0.098456247,9.696636824,3.12E-22,1.76E-19,"ABI gene family, member 3 (NESH) binding protein [Source:MGI Symbol	Acc:MGI:2444583]"
ENSMUSG00000025089,204.3120583,-1.936982261,0.200318699,-9.669502987,4.06E-22,2.20E-19,glial cell line derived neurotrophic factor family receptor alpha 1 [Source:MGI Symbol	Acc:MGI:1100842]
ENSMUSG00000020029,13935.11068,-0.742969926,0.07918837,-9.38231109,6.45E-21,3.37E-18,nudix (nucleoside diphosphate linked moiety X)-type motif 4 [Source:MGI Symbol	Acc:MGI:1918457]
ENSMUSG00000026365,799.4842346,1.295455554,0.142549929,9.087732049,1.01E-19,4.90E-17,complement component factor h [Source:MGI Symbol	Acc:MGI:88385]
ENSMUSG00000006205,745.0118706,-1.440376794,0.15848539,-9.088388482,1.01E-19,4.90E-17,HtrA serine peptidase 1 [Source:MGI Symbol	Acc:MGI:1929076]
ENSMUSG00000028128,2084.514285,0.5751882,0.064664718,8.894930957,5.85E-19,2.73E-16,coagulation factor III [Source:MGI Symbol	Acc:MGI:88381]
ENSMUSG00000021684,510.4393296,-1.185061753,0.135972923,-8.715424547,2.90E-18,1.31E-15,phosphodiesterase 8B [Source:MGI Symbol	Acc:MGI:2443999]
ENSMUSG00000039109,1873.151864,1.02430838,0.1182474,8.662417744,4.62E-18,2.02E-15,"coagulation factor XIII, A1 subunit [Source:MGI Symbol	Acc:MGI:1921395]"
ENSMUSG00000002289,982.4927753,-0.739445721,0.087217179,-8.47821188,2.29E-17,9.69E-15,angiopoietin-like 4 [Source:MGI Symbol	Acc:MGI:1888999]
ENSMUSG00000014782,749.2650457,1.015761199,0.121841364,8.33675171,7.64E-17,3.14E-14,"pleckstrin homology domain containing, family G (with RhoGef domain) member 4 [Source:MGI Symbol	Acc:MGI:2142544]"
ENSMUSG00000031467,988.6007224,-0.763600053,0.09202842,-8.297437431,1.06E-16,4.24E-14,"1-acylglycerol-3-phosphate O-acyltransferase 5 (lysophosphatidic acid acyltransferase, epsilon) [Source:MGI Symbol	Acc:MGI:1196345]"
ENSMUSG00000058207,19.44634213,19.02091754,2.299137629,8.273066085,1.31E-16,5.06E-14,"serine (or cysteine) peptidase inhibitor, clade A, member 3K [Source:MGI Symbol	Acc:MGI:98377]"
ENSMUSG00000021822,425.5746145,-0.976354658,0.118299933,-8.25321393,1.54E-16,5.81E-14,"plasminogen activator, urokinase [Source:MGI Symbol	Acc:MGI:97611]"
ENSMUSG00000067276,568.0968149,1.008739387,0.122285435,8.249055883,1.60E-16,5.85E-14,calpain 6 [Source:MGI Symbol	Acc:MGI:1100850]
ENSMUSG00000039787,498.51927,-1.04825569,0.127295989,-8.234789643,1.80E-16,6.42E-14,cerebral endothelial cell adhesion molecule [Source:MGI Symbol	Acc:MGI:2139134]
ENSMUSG00000031785,802.0112711,-1.560946702,0.190226333,-8.205734077,2.29E-16,7.97E-14,adhesion G protein-coupled receptor G1 [Source:MGI Symbol	Acc:MGI:1340051]
ENSMUSG00000056174,300.5059063,1.492977546,0.184956439,8.072049584,6.91E-16,2.34E-13,"collagen, type VIII, alpha 2 [Source:MGI Symbol	Acc:MGI:88464]"
ENSMUSG00000030074,463.7284319,-1.150313887,0.142669524,-8.062786312,7.46E-16,2.47E-13,glucoside xylosyltransferase 2 [Source:MGI Symbol	Acc:MGI:2682940]
ENSMUSG00000072941,255.2078245,-2.111798612,0.262492975,-8.045162387,8.61E-16,2.78E-13,"superoxide dismutase 3, extracellular [Source:MGI Symbol	Acc:MGI:103181]"
ENSMUSG00000074934,1693.826541,-0.764432768,0.095099889,-8.038208805,9.12E-16,2.87E-13,"gremlin 1, DAN family BMP antagonist [Source:MGI Symbol	Acc:MGI:1344337]"
ENSMUSG00000022438,1575.236192,-0.635984285,0.080102637,-7.939617359,2.03E-15,6.25E-13,"parvin, beta [Source:MGI Symbol	Acc:MGI:2153063]"
ENSMUSG00000098557,286.4473266,1.507954811,0.191612184,7.869827356,3.55E-15,1.07E-12,potassium channel tetramerisation domain containing 12 [Source:MGI Symbol	Acc:MGI:2145823]
ENSMUSG00000050953,25357.51887,-0.585289934,0.074464727,-7.859962105,3.84E-15,1.13E-12,"gap junction protein, alpha 1 [Source:MGI Symbol	Acc:MGI:95713]"
ENSMUSG00000033060,1755.332344,0.763091163,0.098045702,7.78301492,7.08E-15,2.04E-12,LIM domain only 7 [Source:MGI Symbol	Acc:MGI:1353586]
ENSMUSG00000027955,807.0659596,1.132779798,0.145591098,7.780556735,7.22E-15,2.04E-12,"family with sequence similarity 198, member B [Source:MGI Symbol	Acc:MGI:1915909]"
ENSMUSG00000020612,11573.29866,-0.339785996,0.043781667,-7.760919486,8.43E-15,2.29E-12,"protein kinase, cAMP dependent regulatory, type I, alpha [Source:MGI Symbol	Acc:MGI:104878]"
ENSMUSG00000036099,1346.351637,0.54623524,0.070376254,7.761641291,8.38E-15,2.29E-12,"vezatin, adherens junctions transmembrane protein [Source:MGI Symbol	Acc:MGI:2143698]"
ENSMUSG00000026576,62.33704001,-2.86422508,0.370083222,-7.739408085,9.99E-15,2.66E-12,"ATPase, Na+/K+ transporting, beta 1 polypeptide [Source:MGI Symbol	Acc:MGI:88108]"
ENSMUSG00000059248,4036.001269,-0.673455978,0.087248599,-7.718817084,1.17E-14,3.06E-12,septin 9 [Source:MGI Symbol	Acc:MGI:1858222]
ENSMUSG00000021614,10344.8856,-0.923510079,0.119847815,-7.705689761,1.30E-14,3.33E-12,versican [Source:MGI Symbol	Acc:MGI:102889]
ENSMUSG00000027416,451.5655566,1.589309429,0.206516447,7.695800764,1.41E-14,3.53E-12,otoraplin [Source:MGI Symbol	Acc:MGI:1888678]
ENSMUSG00000020929,2063.4879,-0.603523149,0.078453354,-7.692764193,1.44E-14,3.55E-12,elongation factor Tu GTP binding domain containing 2 [Source:MGI Symbol	Acc:MGI:1336880]
ENSMUSG00000004032,483.6267305,-0.795276685,0.104978297,-7.575629515,3.57E-14,8.65E-12,"glutathione S-transferase, mu 5 [Source:MGI Symbol	Acc:MGI:1309466]"
ENSMUSG00000027820,16551.39629,0.8041285,0.10627798,7.566275711,3.84E-14,9.14E-12,membrane metallo endopeptidase [Source:MGI Symbol	Acc:MGI:97004]
ENSMUSG00000048240,173.5026079,-1.370565797,0.181216738,-7.563130274,3.93E-14,9.20E-12,"guanine nucleotide binding protein (G protein), gamma 7 [Source:MGI Symbol	Acc:MGI:95787]"
ENSMUSG00000018334,591.7909431,-1.019480196,0.13508317,-7.547055621,4.45E-14,1.02E-11,kinase suppressor of ras 1 [Source:MGI Symbol	Acc:MGI:105051]
ENSMUSG00000057457,1203.694884,1.193296851,0.159210798,7.495074871,6.63E-14,1.50E-11,"phosphate regulating endopeptidase homolog, X-linked [Source:MGI Symbol	Acc:MGI:107489]"
ENSMUSG00000018339,3357.885485,0.843793023,0.112614389,7.492763864,6.74E-14,1.50E-11,glutathione peroxidase 3 [Source:MGI Symbol	Acc:MGI:105102]
ENSMUSG00000032925,314.0577967,1.365853831,0.182689268,7.476376949,7.64E-14,1.67E-11,"integrin, beta-like 1 [Source:MGI Symbol	Acc:MGI:2443439]"
ENSMUSG00000030096,7906.030347,0.557402327,0.074968537,7.43515015,1.04E-13,2.25E-11,"solute carrier family 6 (neurotransmitter transporter, taurine), member 6 [Source:MGI Symbol	Acc:MGI:98488]"
ENSMUSG00000031066,450.0854636,-0.832861232,0.113187886,-7.358218838,1.86E-13,3.95E-11,ubiquitin specific peptidase 11 [Source:MGI Symbol	Acc:MGI:2384312]
ENSMUSG00000041741,1012.90058,-0.90313512,0.122801092,-7.354455096,1.92E-13,4.00E-11,"phosphodiesterase 3A, cGMP inhibited [Source:MGI Symbol	Acc:MGI:1860764]"
ENSMUSG00000060675,1009.57087,0.855467202,0.11745939,7.283089109,3.26E-13,6.70E-11,"phospholipase A2, group XVI [Source:MGI Symbol	Acc:MGI:2179715]"
ENSMUSG00000027010,1821.084873,0.487504311,0.067114756,7.263742578,3.77E-13,7.62E-11,"solute carrier family 25 (mitochondrial carrier, Aralar), member 12 [Source:MGI Symbol	Acc:MGI:1926080]"
ENSMUSG00000028399,250.5318531,1.194002209,0.165413724,7.218277787,5.27E-13,1.05E-10,"protein tyrosine phosphatase, receptor type, D [Source:MGI Symbol	Acc:MGI:97812]"
ENSMUSG00000021065,785.5333943,-0.596584561,0.082838624,-7.201768104,5.94E-13,1.17E-10,fucosyltransferase 8 [Source:MGI Symbol	Acc:MGI:1858901]
ENSMUSG00000034708,5591.248755,-0.730005871,0.101439386,-7.196473677,6.18E-13,1.20E-10,granulin [Source:MGI Symbol	Acc:MGI:95832]
ENSMUSG00000034463,2194.179204,-0.581843818,0.080977017,-7.185295807,6.71E-13,1.28E-10,"scavenger receptor class A, member 3 [Source:MGI Symbol	Acc:MGI:2444418]"
ENSMUSG00000028007,1349.621046,0.594090707,0.083228197,7.138094185,9.46E-13,1.78E-10,sorting nexin 7 [Source:MGI Symbol	Acc:MGI:1923811]
ENSMUSG00000001435,872.3298539,-0.771733859,0.108324264,-7.124293555,1.05E-12,1.94E-10,"collagen, type XVIII, alpha 1 [Source:MGI Symbol	Acc:MGI:88451]"
ENSMUSG00000047434,1553.50254,-0.569681666,0.080109147,-7.111318563,1.15E-12,2.11E-10,xyloside xylosyltransferase 1 [Source:MGI Symbol	Acc:MGI:2146443]
ENSMUSG00000030849,1043.795294,0.591514863,0.084100428,7.033434669,2.02E-12,3.64E-10,fibroblast growth factor receptor 2 [Source:MGI Symbol	Acc:MGI:95523]
ENSMUSG00000026042,22511.41457,-0.460938352,0.066354573,-6.946595064,3.74E-12,6.68E-10,"collagen, type V, alpha 2 [Source:MGI Symbol	Acc:MGI:88458]"
ENSMUSG00000033208,556.2860688,1.156961839,0.166884706,6.932701421,4.13E-12,7.27E-10,"S100 protein, beta polypeptide, neural [Source:MGI Symbol	Acc:MGI:98217]"
ENSMUSG00000021136,547.3735094,0.741268229,0.106963621,6.930096632,4.21E-12,7.31E-10,SPARC related modular calcium binding 1 [Source:MGI Symbol	Acc:MGI:1929878]
ENSMUSG00000022878,238.1168771,1.355202412,0.195894615,6.918017676,4.58E-12,7.86E-10,"adiponectin, C1Q and collagen domain containing [Source:MGI Symbol	Acc:MGI:106675]"
ENSMUSG00000021998,41.12136547,-2.628708741,0.381453246,-6.891299967,5.53E-12,9.37E-10,lymphocyte cytosolic protein 1 [Source:MGI Symbol	Acc:MGI:104808]
ENSMUSG00000022965,2525.449575,0.428030747,0.062161252,6.885812872,5.75E-12,9.62E-10,interferon gamma receptor 2 [Source:MGI Symbol	Acc:MGI:107654]
ENSMUSG00000030790,524.051163,-0.886134709,0.129056111,-6.866274693,6.59E-12,1.09E-09,adrenomedullin [Source:MGI Symbol	Acc:MGI:108058]
ENSMUSG00000033880,4008.656691,-0.789730628,0.115441168,-6.84097919,7.87E-12,1.28E-09,"lectin, galactoside-binding, soluble, 3 binding protein [Source:MGI Symbol	Acc:MGI:99554]"
ENSMUSG00000036617,1532.226469,-0.691112949,0.101316382,-6.821334646,9.02E-12,1.46E-09,enhancer trap locus 4 [Source:MGI Symbol	Acc:MGI:95454]
ENSMUSG00000044674,2458.851909,-0.799374294,0.117586384,-6.798187543,1.06E-11,1.69E-09,frizzled class receptor 1 [Source:MGI Symbol	Acc:MGI:1196625]
ENSMUSG00000021950,1490.965601,0.732293947,0.10799358,6.780902606,1.19E-11,1.88E-09,annexin A8 [Source:MGI Symbol	Acc:MGI:1201374]
ENSMUSG00000033161,4857.031456,-0.481703205,0.071112117,-6.773855538,1.25E-11,1.95E-09,"ATPase, Na+/K+ transporting, alpha 1 polypeptide [Source:MGI Symbol	Acc:MGI:88105]"
ENSMUSG00000037580,79.65698023,1.699331969,0.250911513,6.772634504,1.26E-11,1.95E-09,GTP cyclohydrolase 1 [Source:MGI Symbol	Acc:MGI:95675]
ENSMUSG00000004040,2210.592347,-0.480252563,0.070941278,-6.769719622,1.29E-11,1.97E-09,signal transducer and activator of transcription 3 [Source:MGI Symbol	Acc:MGI:103038]
ENSMUSG00000004791,1116.300612,0.64644693,0.095734315,6.752510088,1.45E-11,2.19E-09,placental growth factor [Source:MGI Symbol	Acc:MGI:105095]
ENSMUSG00000020614,1452.131326,-0.669975436,0.101480352,-6.602021185,4.06E-11,6.04E-09,"family with sequence similarity 20, member A [Source:MGI Symbol	Acc:MGI:2388266]"
ENSMUSG00000047945,96.58347796,-1.630365015,0.24721247,-6.594995054,4.25E-11,6.27E-09,MARCKS-like 1 [Source:MGI Symbol	Acc:MGI:97143]
ENSMUSG00000025083,389.2010771,0.811055052,0.123601656,6.56184614,5.31E-11,7.75E-09,actin filament associated protein 1-like 2 [Source:MGI Symbol	Acc:MGI:2147658]
ENSMUSG00000002020,4690.812095,0.831002337,0.127210784,6.532483391,6.47E-11,9.33E-09,latent transforming growth factor beta binding protein 2 [Source:MGI Symbol	Acc:MGI:99502]
ENSMUSG00000038022,373.1818657,0.856710938,0.131310105,6.524333684,6.83E-11,9.75E-09,MINDY lysine 48 deubiquitinase 4 [Source:MGI Symbol	Acc:MGI:3583959]
ENSMUSG00000069601,601.6601873,-0.824325447,0.126727893,-6.504688328,7.79E-11,1.10E-08,"ankyrin 3, epithelial [Source:MGI Symbol	Acc:MGI:88026]"
ENSMUSG00000036046,2548.473354,-0.447271508,0.068996943,-6.482482963,9.02E-11,1.26E-08,RIKEN cDNA 5031439G07 gene [Source:MGI Symbol	Acc:MGI:2444899]
ENSMUSG00000047139,5391.313867,-0.418646182,0.064739719,-6.466604838,1.00E-10,1.39E-08,CD24a antigen [Source:MGI Symbol	Acc:MGI:88323]
ENSMUSG00000049354,1637.926194,-0.490189414,0.07591633,-6.456969356,1.07E-10,1.46E-08,DDB1 and CUL4 associated factor 7 [Source:MGI Symbol	Acc:MGI:1919083]
ENSMUSG00000016262,804.9501335,0.495889968,0.076903839,6.448182267,1.13E-10,1.53E-08,SERTA domain containing 4 [Source:MGI Symbol	Acc:MGI:2443496]
ENSMUSG00000030218,23179.35649,1.10810234,0.171986656,6.442955302,1.17E-10,1.56E-08,matrix Gla protein [Source:MGI Symbol	Acc:MGI:96976]
ENSMUSG00000031558,992.7964177,-0.721416003,0.111973103,-6.442761576,1.17E-10,1.56E-08,slit guidance ligand 2 [Source:MGI Symbol	Acc:MGI:1315205]
ENSMUSG00000044976,98.93060581,-1.681473551,0.264827476,-6.349316838,2.16E-10,2.85E-08,WD repeat domain 72 [Source:MGI Symbol	Acc:MGI:3583957]
ENSMUSG00000015243,1429.420746,0.720274399,0.113573359,6.341930926,2.27E-10,2.96E-08,"ATP-binding cassette, sub-family A (ABC1), member 1 [Source:MGI Symbol	Acc:MGI:99607]"
ENSMUSG00000034459,1237.579538,-0.927630256,0.146548159,-6.329866329,2.45E-10,3.17E-08,interferon-induced protein with tetratricopeptide repeats 1 [Source:MGI Symbol	Acc:MGI:99450]
ENSMUSG00000026833,102.9708106,-2.063233421,0.327403477,-6.301806679,2.94E-10,3.76E-08,olfactomedin 1 [Source:MGI Symbol	Acc:MGI:1860437]
ENSMUSG00000020100,1998.111698,-0.753787699,0.120444427,-6.258385849,3.89E-10,4.89E-08,"solute carrier family 29 (nucleoside transporters), member 3 [Source:MGI Symbol	Acc:MGI:1918529]"
ENSMUSG00000026107,559.4607964,0.755537312,0.120727165,6.258221244,3.89E-10,4.89E-08,nucleic acid binding protein 1 [Source:MGI Symbol	Acc:MGI:1923258]
ENSMUSG00000030342,12319.08899,0.445879668,0.072496472,6.150363709,7.73E-10,9.62E-08,CD9 antigen [Source:MGI Symbol	Acc:MGI:88348]
ENSMUSG00000056973,472.3872393,0.911215544,0.149454224,6.096954099,1.08E-09,1.33E-07,carboxylesterase 1D [Source:MGI Symbol	Acc:MGI:2148202]
ENSMUSG00000035493,90.29575694,-1.556576915,0.255345545,-6.095962682,1.09E-09,1.33E-07,"transforming growth factor, beta induced [Source:MGI Symbol	Acc:MGI:99959]"
ENSMUSG00000028082,2350.869682,-0.559134975,0.092137493,-6.068484787,1.29E-09,1.56E-07,SH3 domain protein D19 [Source:MGI Symbol	Acc:MGI:1350923]
ENSMUSG00000034152,1456.178714,-0.40218521,0.066734003,-6.026690886,1.67E-09,2.01E-07,exocyst complex component 3 [Source:MGI Symbol	Acc:MGI:2443972]
ENSMUSG00000026981,11353.96905,-0.395863748,0.065744069,-6.02128454,1.73E-09,2.05E-07,interleukin 1 receptor antagonist [Source:MGI Symbol	Acc:MGI:96547]
ENSMUSG00000090124,28.84887495,-2.840978307,0.471873149,-6.020639893,1.74E-09,2.05E-07,"UDP glucuronosyltransferase 1 family, polypeptide A7C [Source:MGI Symbol	Acc:MGI:3032636]"
ENSMUSG00000022665,7417.026976,0.369265383,0.061462661,6.007962837,1.88E-09,2.18E-07,coiled-coil domain containing 80 [Source:MGI Symbol	Acc:MGI:1915146]
ENSMUSG00000032557,1323.341842,0.421295294,0.070124033,6.00785883,1.88E-09,2.18E-07,ubiquitin-like modifier activating enzyme 5 [Source:MGI Symbol	Acc:MGI:1913913]
ENSMUSG00000031253,1073.19746,0.517598195,0.086515728,5.982706327,2.19E-09,2.52E-07,"sushi-repeat-containing protein, X-linked 2 [Source:MGI Symbol	Acc:MGI:1916042]"
ENSMUSG00000032826,52.00546827,-2.192806412,0.367106245,-5.973220136,2.33E-09,2.65E-07,"ankyrin 2, brain [Source:MGI Symbol	Acc:MGI:88025]"
ENSMUSG00000023915,101.1288306,-1.956525185,0.328478116,-5.956333439,2.58E-09,2.91E-07,"tumor necrosis factor receptor superfamily, member 21 [Source:MGI Symbol	Acc:MGI:2151075]"
ENSMUSG00000001995,477.5541913,-0.832406756,0.139797339,-5.954381962,2.61E-09,2.93E-07,signal-induced proliferation-associated 1 like 2 [Source:MGI Symbol	Acc:MGI:2676970]
ENSMUSG00000027642,6348.640514,-0.340408337,0.057182946,-5.952969577,2.63E-09,2.93E-07,ribophorin II [Source:MGI Symbol	Acc:MGI:98085]
ENSMUSG00000039529,494.6513572,0.878812988,0.148023913,5.936966332,2.90E-09,3.20E-07,"ATPase, class I, type 8B, member 1 [Source:MGI Symbol	Acc:MGI:1859665]"
ENSMUSG00000050965,2164.356725,-0.503965988,0.084907109,-5.935498176,2.93E-09,3.20E-07,"protein kinase C, alpha [Source:MGI Symbol	Acc:MGI:97595]"
ENSMUSG00000020256,1706.346126,0.703759043,0.118708297,5.928473944,3.06E-09,3.32E-07,"aldehyde dehydrogenase 1 family, member L2 [Source:MGI Symbol	Acc:MGI:2444680]"
ENSMUSG00000051331,87.94713928,-1.51982994,0.257329305,-5.90616736,3.50E-09,3.77E-07,"calcium channel, voltage-dependent, L type, alpha 1C subunit [Source:MGI Symbol	Acc:MGI:103013]"
ENSMUSG00000020946,2254.520842,-0.414156599,0.070508146,-5.873882971,4.26E-09,4.54E-07,golgi SNAP receptor complex member 2 [Source:MGI Symbol	Acc:MGI:1927204]
ENSMUSG00000020917,5662.632473,-0.412062949,0.070456901,-5.848439885,4.96E-09,5.26E-07,ATP citrate lyase [Source:MGI Symbol	Acc:MGI:103251]
ENSMUSG00000051359,47.20464335,-2.220314582,0.380781762,-5.830937302,5.51E-09,5.79E-07,neurocalcin delta [Source:MGI Symbol	Acc:MGI:1196326]
ENSMUSG00000040998,96.0633728,-1.424618144,0.245389911,-5.805528582,6.42E-09,6.69E-07,nephronectin [Source:MGI Symbol	Acc:MGI:2148811]
ENSMUSG00000027187,3478.064706,-0.344232424,0.059441078,-5.791153816,6.99E-09,7.24E-07,catalase [Source:MGI Symbol	Acc:MGI:88271]
ENSMUSG00000028381,1332.748649,-0.612903538,0.105939657,-5.785402344,7.23E-09,7.43E-07,UDP-glucose ceramide glucosyltransferase [Source:MGI Symbol	Acc:MGI:1332243]
ENSMUSG00000055044,2148.166999,-0.460692682,0.079716294,-5.779153254,7.51E-09,7.65E-07,PDZ and LIM domain 1 (elfin) [Source:MGI Symbol	Acc:MGI:1860611]
ENSMUSG00000031697,681.6843817,0.639908862,0.111080976,5.760742152,8.37E-09,8.47E-07,"origin recognition complex, subunit 6 [Source:MGI Symbol	Acc:MGI:1929285]"
ENSMUSG00000051391,6305.502376,-0.48332048,0.084197462,-5.740321248,9.45E-09,9.49E-07,"tyrosine 3-monooxygenase/tryptophan 5-monooxygenase activation protein, gamma polypeptide [Source:MGI Symbol	Acc:MGI:108109]"
ENSMUSG00000027208,6926.161559,-0.491801805,0.085743377,-5.735741055,9.71E-09,9.55E-07,fibroblast growth factor 7 [Source:MGI Symbol	Acc:MGI:95521]
ENSMUSG00000031596,1401.33127,0.561418303,0.09786343,5.73675279,9.65E-09,9.55E-07,"solute carrier family 7 (cationic amino acid transporter, y+ system), member 2 [Source:MGI Symbol	Acc:MGI:99828]"
ENSMUSG00000026313,901.9485609,-0.699567093,0.121969333,-5.735598271,9.72E-09,9.55E-07,histone deacetylase 4 [Source:MGI Symbol	Acc:MGI:3036234]
ENSMUSG00000019256,1296.794276,-0.549449664,0.095956725,-5.726015205,1.03E-08,9.96E-07,aryl-hydrocarbon receptor [Source:MGI Symbol	Acc:MGI:105043]
ENSMUSG00000051048,1072.716151,0.615918059,0.107563406,5.726092943,1.03E-08,9.96E-07,"procollagen-proline, 2-oxoglutarate 4-dioxygenase (proline 4-hydroxylase), alpha polypeptide III [Source:MGI Symbol	Acc:MGI:2444049]"
ENSMUSG00000033207,56.29618578,2.053536234,0.359043218,5.719468108,1.07E-08,1.03E-06,MAM domain containing 2 [Source:MGI Symbol	Acc:MGI:1918988]
ENSMUSG00000036377,260.4788021,-1.042318975,0.18241646,-5.713952439,1.10E-08,1.05E-06,RIKEN cDNA C530008M17 gene [Source:MGI Symbol	Acc:MGI:2444817]
ENSMUSG00000033855,1974.346218,-0.548017119,0.096227388,-5.695022315,1.23E-08,1.17E-06,stonin 1 [Source:MGI Symbol	Acc:MGI:1924307]
ENSMUSG00000020007,24.39092837,-2.498686693,0.4407168,-5.669597099,1.43E-08,1.35E-06,"interleukin 20 receptor, alpha [Source:MGI Symbol	Acc:MGI:3605069]"
ENSMUSG00000025352,1249.502484,-0.563076762,0.099530207,-5.65734543,1.54E-08,1.44E-06,growth differentiation factor 11 [Source:MGI Symbol	Acc:MGI:1338027]
ENSMUSG00000031673,7379.665188,0.506970858,0.089951008,5.636077569,1.74E-08,1.60E-06,cadherin 11 [Source:MGI Symbol	Acc:MGI:99217]
ENSMUSG00000037568,770.758372,-0.547430336,0.097123902,-5.63641208,1.74E-08,1.60E-06,vasohibin 2 [Source:MGI Symbol	Acc:MGI:2444826]
ENSMUSG00000022656,730.8146387,0.610577869,0.10834242,5.635630684,1.74E-08,1.60E-06,nectin cell adhesion molecule 3 [Source:MGI Symbol	Acc:MGI:1930171]
ENSMUSG00000040852,859.3823063,-0.62846927,0.111681731,-5.627323851,1.83E-08,1.67E-06,"pleckstrin homology domain containing, family H (with MyTH4 domain) member 2 [Source:MGI Symbol	Acc:MGI:2146813]"
ENSMUSG00000040033,2673.509307,-0.466307779,0.083223861,-5.603053883,2.11E-08,1.90E-06,signal transducer and activator of transcription 2 [Source:MGI Symbol	Acc:MGI:103039]
ENSMUSG00000004655,5978.062117,0.379623923,0.067940179,5.587620256,2.30E-08,2.07E-06,aquaporin 1 [Source:MGI Symbol	Acc:MGI:103201]
ENSMUSG00000004267,576.5511791,0.694416795,0.124789307,5.564713927,2.63E-08,2.34E-06,"enolase 2, gamma neuronal [Source:MGI Symbol	Acc:MGI:95394]"
ENSMUSG00000027220,46.37661584,-6.05156134,1.089593889,-5.553960428,2.79E-08,2.47E-06,synaptotagmin XIII [Source:MGI Symbol	Acc:MGI:1933945]
ENSMUSG00000017119,2302.078537,-0.362360382,0.065809493,-5.506202326,3.67E-08,3.23E-06,"NBR1, autophagy cargo receptor [Source:MGI Symbol	Acc:MGI:108498]"
ENSMUSG00000019880,328.0940223,0.791953454,0.144212356,5.491578371,3.98E-08,3.48E-06,R-spondin 3 [Source:MGI Symbol	Acc:MGI:1920030]
ENSMUSG00000038740,2076.929934,-0.596178306,0.108606593,-5.489338097,4.03E-08,3.51E-06,multivesicular body subunit 12B [Source:MGI Symbol	Acc:MGI:1919793]
ENSMUSG00000015839,3083.682558,-0.362778333,0.066141577,-5.484875788,4.14E-08,3.57E-06,"nuclear factor, erythroid derived 2, like 2 [Source:MGI Symbol	Acc:MGI:108420]"
ENSMUSG00000000278,4067.048469,-0.296379286,0.054068583,-5.481543392,4.22E-08,3.62E-06,serine carboxypeptidase 1 [Source:MGI Symbol	Acc:MGI:1921867]
ENSMUSG00000059995,1516.724994,-0.364932328,0.066747143,-5.467384957,4.57E-08,3.89E-06,ataxin 7-like 3 [Source:MGI Symbol	Acc:MGI:3036270]
ENSMUSG00000000594,172.7179001,-1.200418259,0.22006113,-5.454930909,4.90E-08,4.15E-06,GM2 ganglioside activator protein [Source:MGI Symbol	Acc:MGI:95762]
ENSMUSG00000023034,768.9433807,-0.962100242,0.1766101,-5.447594693,5.11E-08,4.30E-06,"nuclear receptor subfamily 4, group A, member 1 [Source:MGI Symbol	Acc:MGI:1352454]"
ENSMUSG00000058135,4374.864002,-0.650094242,0.1194057,-5.444415486,5.20E-08,4.35E-06,"glutathione S-transferase, mu 1 [Source:MGI Symbol	Acc:MGI:95860]"
ENSMUSG00000033022,75.7050648,1.443916313,0.265655112,5.435304075,5.47E-08,4.55E-06,"cysteine dioxygenase 1, cytosolic [Source:MGI Symbol	Acc:MGI:105925]"
ENSMUSG00000025921,1067.562303,0.52717501,0.097013156,5.434056922,5.51E-08,4.55E-06,retinol dehydrogenase 10 (all-trans) [Source:MGI Symbol	Acc:MGI:1924238]
ENSMUSG00000042873,336.6220976,0.833274878,0.153485105,5.429027641,5.67E-08,4.66E-06,lipoma HMGIC fusion partner-like protein 4 [Source:MGI Symbol	Acc:MGI:3057108]
ENSMUSG00000025586,492.5148807,0.678881085,0.125305928,5.417789057,6.03E-08,4.93E-06,cytoplasmic polyadenylation element binding protein 1 [Source:MGI Symbol	Acc:MGI:108442]
ENSMUSG00000020205,773.0546161,-0.788128668,0.145779774,-5.406296399,6.43E-08,5.22E-06,"pleckstrin homology like domain, family A, member 1 [Source:MGI Symbol	Acc:MGI:1096880]"
ENSMUSG00000032402,1685.582571,-0.506917021,0.093997755,-5.392863042,6.93E-08,5.60E-06,SMAD family member 3 [Source:MGI Symbol	Acc:MGI:1201674]
ENSMUSG00000022816,31910.31577,-0.309543591,0.05758926,-5.37502288,7.66E-08,6.14E-06,follistatin-like 1 [Source:MGI Symbol	Acc:MGI:102793]
ENSMUSG00000017400,112.6845985,-1.085009613,0.202109475,-5.368425261,7.94E-08,6.34E-06,SH3 and cysteine rich domain 2 [Source:MGI Symbol	Acc:MGI:2144518]
ENSMUSG00000049866,1909.262826,-0.415668102,0.077542018,-5.360553063,8.30E-08,6.58E-06,ADP-ribosylation factor-like 4C [Source:MGI Symbol	Acc:MGI:2445172]
ENSMUSG00000039601,380.6156717,0.627528835,0.117494257,5.34093199,9.25E-08,7.29E-06,regulator of calcineurin 2 [Source:MGI Symbol	Acc:MGI:1858219]
ENSMUSG00000041220,2031.866875,-0.386483156,0.072384203,-5.339330159,9.33E-08,7.31E-06,"ELOVL family member 6, elongation of long chain fatty acids (yeast) [Source:MGI Symbol	Acc:MGI:2156528]"
ENSMUSG00000062127,832.5334728,-0.474296962,0.088880523,-5.33634308,9.48E-08,7.39E-06,CTTNBP2 N-terminal like [Source:MGI Symbol	Acc:MGI:1933137]
ENSMUSG00000017009,2955.652146,-0.306971768,0.058061596,-5.287001892,1.24E-07,9.63E-06,syndecan 4 [Source:MGI Symbol	Acc:MGI:1349164]
ENSMUSG00000045092,1602.578392,-0.472698746,0.089606472,-5.275274632,1.33E-07,1.02E-05,sphingosine-1-phosphate receptor 1 [Source:MGI Symbol	Acc:MGI:1096355]
ENSMUSG00000026896,638.2664432,-0.598988115,0.113827987,-5.262221818,1.42E-07,1.09E-05,interferon induced with helicase C domain 1 [Source:MGI Symbol	Acc:MGI:1918836]
ENSMUSG00000072949,106.2850753,-1.69254211,0.321661644,-5.261871102,1.43E-07,1.09E-05,acyl-CoA thioesterase 1 [Source:MGI Symbol	Acc:MGI:1349396]
ENSMUSG00000024793,334.1815325,0.934165158,0.177602838,5.259854899,1.44E-07,1.09E-05,"tumor necrosis factor receptor superfamily, member 25 [Source:MGI Symbol	Acc:MGI:1934667]"
ENSMUSG00000085456,35.78036164,-1.901378724,0.362790635,-5.240980721,1.60E-07,1.20E-05,predicted gene 15398 [Source:MGI Symbol	Acc:MGI:3705254]
ENSMUSG00000048078,172.6649694,0.961553385,0.183975641,5.226525519,1.73E-07,1.29E-05,teneurin transmembrane protein 4 [Source:MGI Symbol	Acc:MGI:2447063]
ENSMUSG00000032012,430.8664841,-1.022680854,0.195836536,-5.22211471,1.77E-07,1.32E-05,nectin cell adhesion molecule 1 [Source:MGI Symbol	Acc:MGI:1926483]
ENSMUSG00000004044,20736.32568,-0.494803709,0.094926743,-5.212479551,1.86E-07,1.38E-05,caveolae associated 1 [Source:MGI Symbol	Acc:MGI:1277968]
ENSMUSG00000037465,736.3714617,0.504055804,0.096711231,5.211967615,1.87E-07,1.38E-05,Kruppel-like factor 10 [Source:MGI Symbol	Acc:MGI:1101353]
ENSMUSG00000033629,914.0824919,-0.479851947,0.092099391,-5.210153331,1.89E-07,1.38E-05,3-hydroxyacyl-CoA dehydratase 3 [Source:MGI Symbol	Acc:MGI:1889341]
ENSMUSG00000031875,2790.073511,-0.386175571,0.074529211,-5.181533104,2.20E-07,1.60E-05,CKLF-like MARVEL transmembrane domain containing 3 [Source:MGI Symbol	Acc:MGI:2447162]
ENSMUSG00000024538,4578.709471,0.525232159,0.101489039,5.175259952,2.28E-07,1.65E-05,peptidylprolyl isomerase C [Source:MGI Symbol	Acc:MGI:97751]
ENSMUSG00000021728,91.55209184,1.666592957,0.325092734,5.126515558,2.95E-07,2.13E-05,embigin [Source:MGI Symbol	Acc:MGI:95321]
ENSMUSG00000007888,1235.291276,-0.989019612,0.193306615,-5.116325765,3.12E-07,2.24E-05,cytokine receptor-like factor 1 [Source:MGI Symbol	Acc:MGI:1340030]
ENSMUSG00000022996,528.6505999,0.900545835,0.176105128,5.113683192,3.16E-07,2.25E-05,"wingless-type MMTV integration site family, member 10B [Source:MGI Symbol	Acc:MGI:108061]"
ENSMUSG00000032115,1810.006802,-0.419807964,0.082737678,-5.073963566,3.90E-07,2.77E-05,hypoxia up-regulated 1 [Source:MGI Symbol	Acc:MGI:108030]
ENSMUSG00000056938,551.1248319,-0.486500396,0.096056097,-5.064752888,4.09E-07,2.89E-05,acyl-Coenzyme A binding domain containing 4 [Source:MGI Symbol	Acc:MGI:1914381]
ENSMUSG00000037379,1437.149813,-0.448339012,0.088648312,-5.057501984,4.25E-07,2.98E-05,"spondin 2, extracellular matrix protein [Source:MGI Symbol	Acc:MGI:1923724]"
ENSMUSG00000005087,3566.394337,-0.430600844,0.085235156,-5.051915962,4.37E-07,3.06E-05,CD44 antigen [Source:MGI Symbol	Acc:MGI:88338]
ENSMUSG00000028108,4349.723444,-0.587435791,0.116439691,-5.044978952,4.54E-07,3.15E-05,extracellular matrix protein 1 [Source:MGI Symbol	Acc:MGI:103060]
ENSMUSG00000028019,556.3357427,0.667025859,0.132361295,5.039432876,4.67E-07,3.23E-05,"platelet-derived growth factor, C polypeptide [Source:MGI Symbol	Acc:MGI:1859631]"
ENSMUSG00000017314,376.419586,-0.749989622,0.148923929,-5.036058512,4.75E-07,3.27E-05,"membrane protein, palmitoylated 2 (MAGUK p55 subfamily member 2) [Source:MGI Symbol	Acc:MGI:1858257]"
ENSMUSG00000040506,990.4083616,-0.409580226,0.081518719,-5.024370235,5.05E-07,3.45E-05,autophagy/beclin 1 regulator 1 [Source:MGI Symbol	Acc:MGI:2443564]
ENSMUSG00000047728,38.99566585,2.644882817,0.526460706,5.023894064,5.06E-07,3.45E-05,cDNA sequence BC025446 [Source:MGI Symbol	Acc:MGI:2385015]
ENSMUSG00000060284,93.60639048,1.235065172,0.245984164,5.020913338,5.14E-07,3.49E-05,Sp7 transcription factor 7 [Source:MGI Symbol	Acc:MGI:2153568]
ENSMUSG00000028944,445.0768999,-0.592223325,0.118049724,-5.016727734,5.26E-07,3.55E-05,"protein kinase, AMP-activated, gamma 2 non-catalytic subunit [Source:MGI Symbol	Acc:MGI:1336153]"
ENSMUSG00000042379,470.2038233,0.767096708,0.153122598,5.009689729,5.45E-07,3.66E-05,endothelial cell-specific molecule 1 [Source:MGI Symbol	Acc:MGI:1918940]
ENSMUSG00000060519,1717.97112,-0.42372181,0.084624876,-5.007059743,5.53E-07,3.69E-05,"torsin family 3, member A [Source:MGI Symbol	Acc:MGI:1353652]"
ENSMUSG00000020250,8049.121531,-0.213465029,0.042681991,-5.001290292,5.69E-07,3.77E-05,thioredoxin reductase 1 [Source:MGI Symbol	Acc:MGI:1354175]
ENSMUSG00000031548,247.4854476,-1.255456811,0.250984808,-5.002122723,5.67E-07,3.77E-05,secreted frizzled-related protein 1 [Source:MGI Symbol	Acc:MGI:892014]
ENSMUSG00000036356,1392.575078,-0.360840606,0.07218253,-4.9990019,5.76E-07,3.77E-05,chondroitin sulfate N-acetylgalactosaminyltransferase 1 [Source:MGI Symbol	Acc:MGI:2442354]
ENSMUSG00000015312,931.7090393,0.602830943,0.120585121,4.999214975,5.76E-07,3.77E-05,growth arrest and DNA-damage-inducible 45 beta [Source:MGI Symbol	Acc:MGI:107776]
ENSMUSG00000048562,870.5823874,0.563586264,0.113147592,4.980983299,6.33E-07,4.10E-05,trans-acting transcription factor 8 [Source:MGI Symbol	Acc:MGI:2443471]
ENSMUSG00000027199,256.6251372,0.733891405,0.147338122,4.981001506,6.33E-07,4.10E-05,glycine amidinotransferase (L-arginine:glycine amidinotransferase) [Source:MGI Symbol	Acc:MGI:1914342]
ENSMUSG00000039457,319.8338134,-0.787143944,0.158115127,-4.978296259,6.41E-07,4.14E-05,periplakin [Source:MGI Symbol	Acc:MGI:1194898]
ENSMUSG00000078652,1687.204718,-0.342278913,0.068814365,-4.973945643,6.56E-07,4.22E-05,"proteaseome (prosome, macropain) activator subunit 3 (PA28 gamma, Ki) [Source:MGI Symbol	Acc:MGI:1096366]"
ENSMUSG00000020777,2045.682036,-0.324629733,0.065344354,-4.967984392,6.77E-07,4.33E-05,"acyl-Coenzyme A oxidase 1, palmitoyl [Source:MGI Symbol	Acc:MGI:1330812]"
ENSMUSG00000030329,222.00877,-0.810102438,0.163134423,-4.96585835,6.84E-07,4.35E-05,PILR alpha associated neural protein [Source:MGI Symbol	Acc:MGI:2441908]
ENSMUSG00000021262,379.9106915,-0.681673559,0.138070111,-4.937155147,7.93E-07,5.02E-05,Ena-vasodilator stimulated phosphoprotein [Source:MGI Symbol	Acc:MGI:1194884]
ENSMUSG00000020900,4509.492107,-0.468868541,0.095166588,-4.926818855,8.36E-07,5.25E-05,"myosin, heavy polypeptide 10, non-muscle [Source:MGI Symbol	Acc:MGI:1930780]"
ENSMUSG00000022890,1884.757941,0.476155296,0.096639081,4.92715051,8.34E-07,5.25E-05,"ATP synthase, H+ transporting, mitochondrial F0 complex, subunit F [Source:MGI Symbol	Acc:MGI:107777]"
ENSMUSG00000020846,637.7734096,0.448344111,0.091054192,4.923926084,8.48E-07,5.30E-05,refilin B [Source:MGI Symbol	Acc:MGI:1923816]
ENSMUSG00000022146,732.1479782,-0.496969432,0.101177961,-4.911834837,9.02E-07,5.61E-05,oncostatin M receptor [Source:MGI Symbol	Acc:MGI:1330819]
ENSMUSG00000074364,12737.40111,-0.489655352,0.100081155,-4.89258292,9.95E-07,6.16E-05,EH-domain containing 2 [Source:MGI Symbol	Acc:MGI:2154274]
ENSMUSG00000070867,291.7276436,0.769151796,0.157561323,4.881602809,1.05E-06,6.49E-05,TraB domain containing 2B [Source:MGI Symbol	Acc:MGI:3650152]
ENSMUSG00000020601,1515.040048,-0.305907535,0.062827764,-4.868986521,1.12E-06,6.88E-05,tribbles pseudokinase 2 [Source:MGI Symbol	Acc:MGI:2145021]
ENSMUSG00000051726,186.9864937,1.322301777,0.27163596,4.867918723,1.13E-06,6.89E-05,"potassium voltage-gated channel, subfamily F, member 1 [Source:MGI Symbol	Acc:MGI:2687399]"
ENSMUSG00000023092,3082.444831,0.342129044,0.070350972,4.863174337,1.16E-06,7.02E-05,four and a half LIM domains 1 [Source:MGI Symbol	Acc:MGI:1298387]
ENSMUSG00000115483,74.66921109,-1.473512475,0.303057245,-4.862158881,1.16E-06,7.03E-05,predicted gene 9732 [Source:MGI Symbol	Acc:MGI:3796514]
ENSMUSG00000035373,455.2432095,-0.90358193,0.187346632,-4.823048705,1.41E-06,8.52E-05,chemokine (C-C motif) ligand 7 [Source:MGI Symbol	Acc:MGI:99512]
ENSMUSG00000053646,42.76601293,-1.808948618,0.376155788,-4.809041035,1.52E-06,9.10E-05,plexin B1 [Source:MGI Symbol	Acc:MGI:2154238]
ENSMUSG00000000938,2397.312414,0.31992908,0.066592577,4.804275406,1.55E-06,9.28E-05,homeobox A10 [Source:MGI Symbol	Acc:MGI:96171]
ENSMUSG00000040462,5739.612962,-0.309945874,0.064696293,-4.790782581,1.66E-06,9.88E-05,amplified in osteosarcoma [Source:MGI Symbol	Acc:MGI:1924301]
ENSMUSG00000039275,1556.519943,-0.318057324,0.066544822,-4.779595387,1.76E-06,0.000104001,forkhead box K2 [Source:MGI Symbol	Acc:MGI:1916087]
ENSMUSG00000034714,986.6744585,-0.738586241,0.15458419,-4.777889909,1.77E-06,0.00010443,tweety family member 2 [Source:MGI Symbol	Acc:MGI:2157091]
ENSMUSG00000041757,1533.69102,0.510207354,0.107008887,4.767897002,1.86E-06,0.00010927,"pleckstrin homology domain containing, family A member 6 [Source:MGI Symbol	Acc:MGI:2388662]"
ENSMUSG00000039997,828.1120518,-0.689040506,0.144641416,-4.763784302,1.90E-06,0.000111041,interferon activated gene 203 [Source:MGI Symbol	Acc:MGI:96428]
ENSMUSG00000030835,1716.215316,-0.372294652,0.078212615,-4.760033271,1.94E-06,0.000112639,nodal modulator 1 [Source:MGI Symbol	Acc:MGI:2385850]
ENSMUSG00000001665,278.2258395,-0.751590266,0.158055503,-4.755229973,1.98E-06,0.000114858,"glutathione S-transferase, theta 3 [Source:MGI Symbol	Acc:MGI:2143526]"
ENSMUSG00000032363,191.6236708,-1.076888912,0.22687571,-4.746602937,2.07E-06,0.000119355,"a disintegrin-like and metallopeptidase (reprolysin type) with thrombospondin type 1 motif, 7 [Source:MGI Symbol	Acc:MGI:1347346]"
ENSMUSG00000027435,152.5290054,-0.976947254,0.205959393,-4.743397424,2.10E-06,0.000120746,CD93 antigen [Source:MGI Symbol	Acc:MGI:106664]
ENSMUSG00000030243,752.1928402,0.38082569,0.08031516,4.741641407,2.12E-06,0.000121284,RecQ protein-like [Source:MGI Symbol	Acc:MGI:103021]
ENSMUSG00000033389,96.20787322,-1.687334129,0.356550131,-4.732389585,2.22E-06,0.000126413,Rho GTPase activating protein 44 [Source:MGI Symbol	Acc:MGI:2144423]
ENSMUSG00000086324,41.67929098,4.145003704,0.876565899,4.728684644,2.26E-06,0.000128203,predicted gene 15564 [Source:MGI Symbol	Acc:MGI:3783013]
ENSMUSG00000027583,53.94909215,-1.196508125,0.254420857,-4.702869636,2.57E-06,0.000144929,zinc finger and BTB domain containing 46 [Source:MGI Symbol	Acc:MGI:1919397]
ENSMUSG00000034520,400.5920502,-0.617316243,0.131366756,-4.699181609,2.61E-06,0.000146958,"gap junction protein, gamma 1 [Source:MGI Symbol	Acc:MGI:95718]"
ENSMUSG00000062991,319.7480829,-0.761986949,0.162250229,-4.696369028,2.65E-06,0.00014838,neuregulin 1 [Source:MGI Symbol	Acc:MGI:96083]
ENSMUSG00000021180,331.5297472,0.682629264,0.145637382,4.687184387,2.77E-06,0.000154556,"ribosomal protein S6 kinase, polypeptide 5 [Source:MGI Symbol	Acc:MGI:1920336]"
ENSMUSG00000037010,505.5901157,-0.662734076,0.141497794,-4.683706082,2.82E-06,0.000156559,apelin [Source:MGI Symbol	Acc:MGI:1353624]
ENSMUSG00000024640,3508.013096,0.368917961,0.078863097,4.677954296,2.90E-06,0.000159705,phosphoserine aminotransferase 1 [Source:MGI Symbol	Acc:MGI:2183441]
ENSMUSG00000035376,1028.691757,0.425637831,0.090987214,4.677996058,2.90E-06,0.000159705,3-hydroxyacyl-CoA dehydratase 2 [Source:MGI Symbol	Acc:MGI:1918007]
ENSMUSG00000053007,236.699359,-0.920383979,0.19680614,-4.676601964,2.92E-06,0.00016011,cAMP responsive element binding protein 5 [Source:MGI Symbol	Acc:MGI:2443973]
ENSMUSG00000007682,1174.130409,0.715758212,0.153114278,4.674666666,2.94E-06,0.000160976,"deiodinase, iodothyronine, type II [Source:MGI Symbol	Acc:MGI:1338833]"
ENSMUSG00000028370,510.7620638,0.779679267,0.166930186,4.670690701,3.00E-06,0.000163464,pregnancy-associated plasma protein A [Source:MGI Symbol	Acc:MGI:97479]
ENSMUSG00000021699,854.2880036,-0.585096337,0.125469875,-4.663241579,3.11E-06,0.000168819,"phosphodiesterase 4D, cAMP specific [Source:MGI Symbol	Acc:MGI:99555]"
ENSMUSG00000020694,894.3820658,-0.410867712,0.08836453,-4.649690475,3.32E-06,0.00017958,tousled-like kinase 2 (Arabidopsis) [Source:MGI Symbol	Acc:MGI:1346023]
ENSMUSG00000060988,1903.135596,0.525794979,0.113152251,4.646792022,3.37E-06,0.000181398,polypeptide N-acetylgalactosaminyltransferase 13 [Source:MGI Symbol	Acc:MGI:2139447]
ENSMUSG00000062300,104.1134627,-0.993686213,0.213890983,-4.645760191,3.39E-06,0.000181587,nectin cell adhesion molecule 2 [Source:MGI Symbol	Acc:MGI:97822]
ENSMUSG00000039703,1672.428694,-0.405854233,0.087505522,-4.638041403,3.52E-06,0.000186155,"NPL4 homolog, ubiquitin recognition factor [Source:MGI Symbol	Acc:MGI:2679787]"
ENSMUSG00000029672,1345.739825,-0.329446605,0.071016877,-4.638990346,3.50E-06,0.000186155,"family with sequence similarity 3, member C [Source:MGI Symbol	Acc:MGI:107892]"
ENSMUSG00000022510,959.4230773,0.484396421,0.104420723,4.638891658,3.50E-06,0.000186155,transformation related protein 63 [Source:MGI Symbol	Acc:MGI:1330810]
ENSMUSG00000039960,168.8005376,-1.11044621,0.239455183,-4.637386404,3.53E-06,0.000186155,ras homolog family member U [Source:MGI Symbol	Acc:MGI:1916831]
ENSMUSG00000068196,5482.933707,0.404331795,0.087241101,4.634647979,3.58E-06,0.000187545,"collagen, type VIII, alpha 1 [Source:MGI Symbol	Acc:MGI:88463]"
ENSMUSG00000030116,606.984219,0.591676434,0.127674839,4.63424462,3.58E-06,0.000187545,microfibrillar associated protein 5 [Source:MGI Symbol	Acc:MGI:1354387]
ENSMUSG00000044948,1506.142835,-0.464313555,0.100290809,-4.629672038,3.66E-06,0.000190997,cilia and flagella associated protein 43 [Source:MGI Symbol	Acc:MGI:1289258]
ENSMUSG00000038463,2420.473731,0.361290543,0.078116957,4.624995108,3.75E-06,0.000194609,olfactomedin-like 2B [Source:MGI Symbol	Acc:MGI:2443310]
ENSMUSG00000026478,5469.197215,-0.486607372,0.105378225,-4.617722243,3.88E-06,0.000200383,"laminin, gamma 1 [Source:MGI Symbol	Acc:MGI:99914]"
ENSMUSG00000027883,1528.739396,0.30163526,0.065326526,4.617347321,3.89E-06,0.000200383,"G-protein signalling modulator 2 (AGS3-like, C. elegans) [Source:MGI Symbol	Acc:MGI:1923373]"
ENSMUSG00000027006,8383.786925,0.336917151,0.07314128,4.606388511,4.10E-06,0.000209916,DnaJ heat shock protein family (Hsp40) member C10 [Source:MGI Symbol	Acc:MGI:1914111]
ENSMUSG00000022500,3058.483126,-0.417889513,0.090724971,-4.606113474,4.10E-06,0.000209916,LPS-induced TN factor [Source:MGI Symbol	Acc:MGI:1929512]
ENSMUSG00000074480,293.23195,-0.617591343,0.134181886,-4.602643169,4.17E-06,0.000212643,mex3 RNA binding family member A [Source:MGI Symbol	Acc:MGI:1919890]
ENSMUSG00000045441,741.0077116,0.724350214,0.157460728,4.600196017,4.22E-06,0.000213551,GPRIN family member 3 [Source:MGI Symbol	Acc:MGI:1924785]
ENSMUSG00000035413,555.1591715,-0.629095688,0.136733802,-4.600879067,4.21E-06,0.000213551,transmembrane protein 98 [Source:MGI Symbol	Acc:MGI:1923457]
ENSMUSG00000025283,3413.216811,0.527315515,0.114964451,4.586770176,4.50E-06,0.00022648,spermidine/spermine N1-acetyl transferase 1 [Source:MGI Symbol	Acc:MGI:98233]
ENSMUSG00000020937,652.8568472,-0.625563378,0.136395786,-4.586383466,4.51E-06,0.00022648,"phospholipase C, delta 3 [Source:MGI Symbol	Acc:MGI:107451]"
ENSMUSG00000020021,459.1909915,0.681550501,0.148780089,4.580925477,4.63E-06,0.000231615,"FYVE, RhoGEF and PH domain containing 6 [Source:MGI Symbol	Acc:MGI:1261419]"
ENSMUSG00000020780,1687.341218,-0.27475542,0.060098972,-4.571715816,4.84E-06,0.000241144,signal recognition particle 68 [Source:MGI Symbol	Acc:MGI:1917447]
ENSMUSG00000053398,1926.986138,0.443719294,0.097113845,4.569063184,4.90E-06,0.000243322,3-phosphoglycerate dehydrogenase [Source:MGI Symbol	Acc:MGI:1355330]
ENSMUSG00000038366,5003.153646,-0.358835912,0.078571012,-4.567026744,4.95E-06,0.0002448,LIM and SH3 protein 1 [Source:MGI Symbol	Acc:MGI:109656]
ENSMUSG00000027750,2156.914205,0.725563691,0.159217469,4.557060818,5.19E-06,0.000255769,"periostin, osteoblast specific factor [Source:MGI Symbol	Acc:MGI:1926321]"
ENSMUSG00000021365,1974.295263,-0.408163338,0.089705086,-4.550057918,5.36E-06,0.000263473,"neural precursor cell expressed, developmentally down-regulated gene 9 [Source:MGI Symbol	Acc:MGI:97302]"
ENSMUSG00000025964,3025.501144,-0.398929412,0.087906905,-4.538089582,5.68E-06,0.000275875,a disintegrin and metallopeptidase domain 23 [Source:MGI Symbol	Acc:MGI:1345162]
ENSMUSG00000035596,734.2910657,-0.387887317,0.085462636,-4.538677171,5.66E-06,0.000275875,membrane bound O-acyltransferase domain containing 7 [Source:MGI Symbol	Acc:MGI:1924832]
ENSMUSG00000019899,673.685599,0.76437687,0.168384204,4.539480851,5.64E-06,0.000275875,"laminin, alpha 2 [Source:MGI Symbol	Acc:MGI:99912]"
ENSMUSG00000031342,2102.37477,-0.507035105,0.111973883,-4.528155078,5.95E-06,0.000287634,glycoprotein m6b [Source:MGI Symbol	Acc:MGI:107672]
ENSMUSG00000008035,1105.068166,0.35784848,0.079034184,4.527768388,5.96E-06,0.000287634,Mid1 interacting protein 1 (gastrulation specific G12-like (zebrafish)) [Source:MGI Symbol	Acc:MGI:1915291]
ENSMUSG00000057098,3024.149898,-0.411899803,0.091122304,-4.520296196,6.18E-06,0.000296919,early B cell factor 1 [Source:MGI Symbol	Acc:MGI:95275]
ENSMUSG00000015869,1033.719851,-0.446567186,0.099120866,-4.505279294,6.63E-06,0.000317586,phosphoribosyl pyrophosphate synthetase-associated protein 1 [Source:MGI Symbol	Acc:MGI:1915013]
ENSMUSG00000106106,21611.62096,2.569662296,0.571202237,4.498690887,6.84E-06,0.000324151,"18s RNA, related sequence 5"
ENSMUSG00000038591,390.5946916,-1.751012347,0.389202158,-4.498979031,6.83E-06,0.000324151,collectin sub-family member 10 [Source:MGI Symbol	Acc:MGI:3606482]
ENSMUSG00000028268,260.4626569,-0.76551322,0.170129254,-4.499597818,6.81E-06,0.000324151,guanylate binding protein 3 [Source:MGI Symbol	Acc:MGI:1926263]
ENSMUSG00000059921,247.3951592,0.743838459,0.165439885,4.496125335,6.92E-06,0.000326942,unc-5 netrin receptor C [Source:MGI Symbol	Acc:MGI:1095412]
ENSMUSG00000059430,11990.31888,0.305040362,0.068056269,4.48217875,7.39E-06,0.000347181,"actin, gamma 2, smooth muscle, enteric [Source:MGI Symbol	Acc:MGI:104589]"
ENSMUSG00000030231,880.1842864,-0.39123755,0.087293782,-4.481849026,7.40E-06,0.000347181,"pleckstrin homology domain containing, family A member 5 [Source:MGI Symbol	Acc:MGI:1923802]"
ENSMUSG00000037035,178.7160879,-0.954681351,0.213226472,-4.477311571,7.56E-06,0.000353417,inhibin beta-B [Source:MGI Symbol	Acc:MGI:96571]
ENSMUSG00000070604,159.7583473,-0.685773801,0.153228149,-4.475507964,7.62E-06,0.000353973,V-set and immunoglobulin domain containing 10 like [Source:MGI Symbol	Acc:MGI:1922940]
ENSMUSG00000090210,83.23441583,0.982774157,0.219582268,4.475653555,7.62E-06,0.000353973,"integrin, alpha 10 [Source:MGI Symbol	Acc:MGI:2153482]"
ENSMUSG00000033763,8709.992153,0.498227852,0.111824287,4.455452974,8.37E-06,0.000386091,metastasis suppressor 1-like [Source:MGI Symbol	Acc:MGI:3039591]
ENSMUSG00000032281,143.8040808,1.452192234,0.325884818,4.456151848,8.34E-06,0.000386091,acyl-CoA synthetase bubblegum family member 1 [Source:MGI Symbol	Acc:MGI:2385656]
ENSMUSG00000006457,447.568013,0.678775563,0.152527873,4.450173912,8.58E-06,0.000394364,actinin alpha 3 [Source:MGI Symbol	Acc:MGI:99678]
ENSMUSG00000022881,291.6375875,0.603299625,0.135740032,4.444522478,8.81E-06,0.000403505,replication factor C (activator 1) 4 [Source:MGI Symbol	Acc:MGI:2146571]
ENSMUSG00000001576,3436.205936,-0.320248391,0.072082275,-4.442817447,8.88E-06,0.000405348,endoplasmic reticulum-golgi intermediate compartment (ERGIC) 1 [Source:MGI Symbol	Acc:MGI:1914708]
ENSMUSG00000013921,1125.010957,-0.421944827,0.095133448,-4.435294161,9.19E-06,0.000418357,CAP-GLY domain containing linker protein 3 [Source:MGI Symbol	Acc:MGI:1923936]
ENSMUSG00000027351,5042.786475,-0.444148241,0.100193903,-4.432886915,9.30E-06,0.000418841,"sprouty protein with EVH-1 domain 1, related sequence [Source:MGI Symbol	Acc:MGI:2150016]"
ENSMUSG00000037370,4761.182062,-0.386113448,0.087100479,-4.43296584,9.29E-06,0.000418841,ectonucleotide pyrophosphatase/phosphodiesterase 1 [Source:MGI Symbol	Acc:MGI:97370]
ENSMUSG00000021185,1373.757948,0.329481459,0.074308275,4.433980735,9.25E-06,0.000418841,D-glutamate cyclase [Source:MGI Symbol	Acc:MGI:2444813]
ENSMUSG00000020354,348.1428193,0.587525436,0.132621072,4.430106236,9.42E-06,0.000422873,"sarcoglycan, delta (dystrophin-associated glycoprotein) [Source:MGI Symbol	Acc:MGI:1346525]"
ENSMUSG00000024066,5650.011247,-0.286434831,0.064706285,-4.426692577,9.57E-06,0.0004282,xanthine dehydrogenase [Source:MGI Symbol	Acc:MGI:98973]
ENSMUSG00000001175,15609.67441,0.263052188,0.059620013,4.412145749,1.02E-05,0.000456506,calmodulin 1 [Source:MGI Symbol	Acc:MGI:88251]
ENSMUSG00000062312,759.2766163,-0.394986011,0.089560691,-4.410260864,1.03E-05,0.000458988,erb-b2 receptor tyrosine kinase 2 [Source:MGI Symbol	Acc:MGI:95410]
ENSMUSG00000022462,11671.75116,-0.308285228,0.069916702,-4.409321684,1.04E-05,0.000459477,"solute carrier family 38, member 2 [Source:MGI Symbol	Acc:MGI:1915010]"
ENSMUSG00000071650,5848.811649,-0.243566207,0.055298264,-4.40459044,1.06E-05,0.00046809,alpha glucosidase 2 alpha neutral subunit [Source:MGI Symbol	Acc:MGI:1097667]
ENSMUSG00000033386,427.7991429,0.514717255,0.117065437,4.396833662,1.10E-05,0.000483552,ferric-chelate reductase 1 [Source:MGI Symbol	Acc:MGI:108076]
ENSMUSG00000005683,7654.493948,-0.18197332,0.041491433,-4.3858047,1.16E-05,0.000502195,citrate synthase [Source:MGI Symbol	Acc:MGI:88529]
ENSMUSG00000016541,4417.544728,-0.275005746,0.06269834,-4.386172692,1.15E-05,0.000502195,ataxin 10 [Source:MGI Symbol	Acc:MGI:1859293]
ENSMUSG00000033715,969.6712296,0.6351971,0.144790784,4.38699951,1.15E-05,0.000502195,"aldo-keto reductase family 1, member C14 [Source:MGI Symbol	Acc:MGI:2145458]"
ENSMUSG00000025213,762.7348512,0.618366941,0.140941366,4.387405608,1.15E-05,0.000502195,Kazal-type serine peptidase inhibitor domain 1 [Source:MGI Symbol	Acc:MGI:2147606]
ENSMUSG00000028341,31.16010085,-2.302530603,0.525152204,-4.384501455,1.16E-05,0.000503596,"nuclear receptor subfamily 4, group A, member 3 [Source:MGI Symbol	Acc:MGI:1352457]"
ENSMUSG00000070780,145.7546703,-1.028617565,0.235565451,-4.366589245,1.26E-05,0.000544958,RNA binding motif protein 47 [Source:MGI Symbol	Acc:MGI:2384294]
ENSMUSG00000020091,4751.248599,-0.318610114,0.07303604,-4.362368391,1.29E-05,0.000553818,eukaryotic translation initiation factor 4E binding protein 2 [Source:MGI Symbol	Acc:MGI:109198]
ENSMUSG00000040296,962.7039667,-0.526768252,0.120802885,-4.360560194,1.30E-05,0.000554892,DEAD (Asp-Glu-Ala-Asp) box polypeptide 58 [Source:MGI Symbol	Acc:MGI:2442858]
ENSMUSG00000037816,915.1756511,0.508463211,0.116598314,4.360811019,1.30E-05,0.000554892,F-box and WD-40 domain protein 17 [Source:MGI Symbol	Acc:MGI:1923584]
ENSMUSG00000034675,1623.007223,-0.507272348,0.116660135,-4.348292143,1.37E-05,0.000585006,drebrin 1 [Source:MGI Symbol	Acc:MGI:1931838]
ENSMUSG00000036390,804.8655688,0.628657265,0.144748953,4.343086774,1.40E-05,0.000597168,growth arrest and DNA-damage-inducible 45 alpha [Source:MGI Symbol	Acc:MGI:107799]
ENSMUSG00000062184,2350.225489,0.40971171,0.094422017,4.339154413,1.43E-05,0.000606053,heparan sulfate 6-O-sulfotransferase 2 [Source:MGI Symbol	Acc:MGI:1354959]
ENSMUSG00000021215,4655.561622,-0.272059107,0.062731757,-4.336864163,1.45E-05,0.000610492,neuroepithelial cell transforming gene 1 [Source:MGI Symbol	Acc:MGI:1927138]
ENSMUSG00000022754,798.9157158,0.420261756,0.097029057,4.331297934,1.48E-05,0.00062419,transmembrane protein 45a [Source:MGI Symbol	Acc:MGI:1913122]
ENSMUSG00000025932,1002.618708,-0.399139387,0.092168138,-4.330557126,1.49E-05,0.000624354,EYA transcriptional coactivator and phosphatase 1 [Source:MGI Symbol	Acc:MGI:109344]
ENSMUSG00000049804,269.6272287,-0.877308321,0.202700198,-4.328107868,1.50E-05,0.000629388,"armadillo repeat containing, X-linked 4 [Source:MGI Symbol	Acc:MGI:2147887]"
ENSMUSG00000039879,1140.478806,-0.492751318,0.113972388,-4.323427145,1.54E-05,0.000640919,"hdc homolog, cell cycle regulator [Source:MGI Symbol	Acc:MGI:2685715]"
ENSMUSG00000030982,1627.596128,-0.298982211,0.069223389,-4.319092361,1.57E-05,0.000651631,VPS35 endosomal protein sorting factor like [Source:MGI Symbol	Acc:MGI:1918767]
ENSMUSG00000022376,424.9244137,0.620575917,0.143994544,4.309718258,1.63E-05,0.000677795,adenylate cyclase 8 [Source:MGI Symbol	Acc:MGI:1341110]
ENSMUSG00000044694,36.54442148,1.637474385,0.380015339,4.30896918,1.64E-05,0.000678021,RIKEN cDNA 2010007H06 gene [Source:MGI Symbol	Acc:MGI:1917099]
ENSMUSG00000066877,939.6946102,-0.366048288,0.085031351,-4.304862634,1.67E-05,0.000688622,non-catalytic region of tyrosine kinase adaptor protein 2 [Source:MGI Symbol	Acc:MGI:1306821]
ENSMUSG00000004789,4185.026588,0.206105687,0.047911728,4.301779484,1.69E-05,0.00069616,dihydrolipoamide S-succinyltransferase (E2 component of 2-oxo-glutarate complex) [Source:MGI Symbol	Acc:MGI:1926170]
ENSMUSG00000043091,5363.038677,0.2606988,0.060625408,4.300157491,1.71E-05,0.000698612,"tubulin, alpha 1C [Source:MGI Symbol	Acc:MGI:1095409]"
ENSMUSG00000020823,1634.052605,-0.406786047,0.094608855,-4.299661437,1.71E-05,0.000698612,SEC14-like lipid binding 1 [Source:MGI Symbol	Acc:MGI:1921386]
ENSMUSG00000022389,2914.495216,0.270751023,0.063016201,4.296530375,1.73E-05,0.000706421,thyrotroph embryonic factor [Source:MGI Symbol	Acc:MGI:98663]
ENSMUSG00000005481,1308.78581,0.489492404,0.113948212,4.295744496,1.74E-05,0.000706806,DEAD (Asp-Glu-Ala-Asp) box polypeptide 39 [Source:MGI Symbol	Acc:MGI:1915528]
ENSMUSG00000061477,13479.08557,0.459536128,0.10711049,4.290299919,1.78E-05,0.000722197,ribosomal protein S7 [Source:MGI Symbol	Acc:MGI:1333818]
ENSMUSG00000027339,5519.84159,-0.321205502,0.074976755,-4.284067777,1.84E-05,0.000740527,Ras association (RalGDS/AF-6) domain family member 2 [Source:MGI Symbol	Acc:MGI:2442060]
ENSMUSG00000031311,7805.210095,-0.216684802,0.050633312,-4.279491027,1.87E-05,0.000753676,"non-POU-domain-containing, octamer binding protein [Source:MGI Symbol	Acc:MGI:1855692]"
ENSMUSG00000026786,965.5688521,-0.435398809,0.101794906,-4.277216097,1.89E-05,0.000759164,"amyloid beta (A4) precursor protein-binding, family B, member 1 interacting protein [Source:MGI Symbol	Acc:MGI:1861354]"
ENSMUSG00000027204,14437.51368,-0.482047899,0.11272747,-4.276223868,1.90E-05,0.000760304,fibrillin 1 [Source:MGI Symbol	Acc:MGI:95489]
ENSMUSG00000021760,7005.499362,0.413537522,0.096737328,4.274849515,1.91E-05,0.000762759,glutathione peroxidase 8 (putative) [Source:MGI Symbol	Acc:MGI:1916840]
ENSMUSG00000019850,642.0292463,0.387271945,0.090740487,4.267906834,1.97E-05,0.000784576,"tumor necrosis factor, alpha-induced protein 3 [Source:MGI Symbol	Acc:MGI:1196377]"
ENSMUSG00000020936,2086.372356,-0.287209987,0.067306276,-4.267209625,1.98E-05,0.00078473,N-myristoyltransferase 1 [Source:MGI Symbol	Acc:MGI:102579]
ENSMUSG00000024421,99.06719376,1.046240027,0.245358037,4.264135955,2.01E-05,0.000790983,"laminin, alpha 3 [Source:MGI Symbol	Acc:MGI:99909]"
ENSMUSG00000065037,48.05771537,3.196732442,0.749630824,4.264409015,2.00E-05,0.000790983,"RNA, 7SK, nuclear [Source:MGI Symbol	Acc:MGI:103186]"
ENSMUSG00000021782,6085.502258,-0.428329022,0.100756362,-4.251136231,2.13E-05,0.000835898,discs large MAGUK scaffold protein 5 [Source:MGI Symbol	Acc:MGI:1918478]
ENSMUSG00000032401,376.740986,0.486321598,0.114435137,4.249757639,2.14E-05,0.000838628,lactase-like [Source:MGI Symbol	Acc:MGI:2183549]
ENSMUSG00000022329,1147.859608,-0.456772088,0.107540363,-4.247447899,2.16E-05,0.000844876,serine/threonine kinase 3 [Source:MGI Symbol	Acc:MGI:1928487]
ENSMUSG00000025579,2766.009816,-0.616632861,0.145275016,-4.244589865,2.19E-05,0.000853257,"glucosidase, alpha, acid [Source:MGI Symbol	Acc:MGI:95609]"
ENSMUSG00000020733,795.5889985,-0.609733766,0.143687762,-4.243463447,2.20E-05,0.000855096,"solute carrier family 9 (sodium/hydrogen exchanger), member 3 regulator 1 [Source:MGI Symbol	Acc:MGI:1349482]"
ENSMUSG00000031486,946.674623,-0.666612932,0.15720383,-4.240436966,2.23E-05,0.000864232,adhesion G protein-coupled receptor A2 [Source:MGI Symbol	Acc:MGI:1925810]
ENSMUSG00000031984,828.3859461,0.304082103,0.071730771,4.239214195,2.24E-05,0.000866476,RIKEN cDNA 2810004N23 gene [Source:MGI Symbol	Acc:MGI:1913773]
ENSMUSG00000025355,1802.727873,-0.324556453,0.076601745,-4.236932892,2.27E-05,0.000872837,matrix metallopeptidase 19 [Source:MGI Symbol	Acc:MGI:1927899]
ENSMUSG00000042613,3270.323659,-0.274452654,0.064848955,-4.232183131,2.31E-05,0.000888955,pre B cell leukemia transcription factor interacting protein 1 [Source:MGI Symbol	Acc:MGI:2441670]
ENSMUSG00000019832,833.2672266,0.435266386,0.102902836,4.229877432,2.34E-05,0.000895578,"RAB32, member RAS oncogene family [Source:MGI Symbol	Acc:MGI:1915094]"
ENSMUSG00000030499,79.88443685,1.24981589,0.295755177,4.225846202,2.38E-05,0.000909196,potassium channel tetramerisation domain containing 15 [Source:MGI Symbol	Acc:MGI:2385276]
ENSMUSG00000057182,49.4066128,1.870522578,0.443062958,4.221798607,2.42E-05,0.000923081,"sodium channel, voltage-gated, type III, alpha [Source:MGI Symbol	Acc:MGI:98249]"
ENSMUSG00000029816,840.9570716,-0.509387946,0.120945922,-4.211700045,2.53E-05,0.000962636,glycoprotein (transmembrane) nmb [Source:MGI Symbol	Acc:MGI:1934765]
ENSMUSG00000034684,1118.26661,-0.69574576,0.165235982,-4.210618954,2.55E-05,0.000964552,"sema domain, immunoglobulin domain (Ig), short basic domain, secreted, (semaphorin) 3F [Source:MGI Symbol	Acc:MGI:1096347]"
ENSMUSG00000024736,979.4276866,-0.668019331,0.159122651,-4.198141052,2.69E-05,0.001016415,transmembrane protein 132A [Source:MGI Symbol	Acc:MGI:2147810]
ENSMUSG00000034379,183.7684093,0.605159702,0.144228523,4.195839286,2.72E-05,0.001023942,WD repeat domain 5B [Source:MGI Symbol	Acc:MGI:1916794]
ENSMUSG00000110631,6901.819351,0.579880318,0.138228567,4.195083055,2.73E-05,0.001024518,"predicted gene, 42047 [Source:MGI Symbol	Acc:MGI:5624932]"
ENSMUSG00000048376,4841.697474,-0.336982701,0.080381382,-4.192297917,2.76E-05,0.001034316,coagulation factor II (thrombin) receptor [Source:MGI Symbol	Acc:MGI:101802]
ENSMUSG00000074457,2692.458689,0.428857269,0.102326133,4.191082546,2.78E-05,0.001035097,S100 calcium binding protein A16 [Source:MGI Symbol	Acc:MGI:1915110]
ENSMUSG00000040043,2542.262223,-0.250150092,0.059689201,-4.190876859,2.78E-05,0.001035097,"RNA binding motif, single stranded interacting protein 2 [Source:MGI Symbol	Acc:MGI:1861776]"
ENSMUSG00000041420,397.8890548,0.632412718,0.150965221,4.189128546,2.80E-05,0.001037037,Meis homeobox 3 [Source:MGI Symbol	Acc:MGI:108519]
ENSMUSG00000041911,174.7002578,0.88056503,0.210212795,4.188922139,2.80E-05,0.001037037,distal-less homeobox 1 [Source:MGI Symbol	Acc:MGI:94901]
ENSMUSG00000014158,52.53271405,-1.488829095,0.355448795,-4.188589509,2.81E-05,0.001037037,"transient receptor potential cation channel, subfamily V, member 4 [Source:MGI Symbol	Acc:MGI:1926945]"
ENSMUSG00000105504,35.15243646,-1.791063538,0.427689495,-4.187766034,2.82E-05,0.001037977,guanylate binding protein 5 [Source:MGI Symbol	Acc:MGI:2429943]
ENSMUSG00000022330,12.84117349,-2.935327633,0.701999298,-4.181382575,2.90E-05,0.001064664,odd-skipped related 2 [Source:MGI Symbol	Acc:MGI:1930813]
ENSMUSG00000057346,526.389109,-0.822127032,0.196789668,-4.177694079,2.94E-05,0.001079147,apolipoprotein L 9a [Source:MGI Symbol	Acc:MGI:3606001]
ENSMUSG00000015944,486.5772508,-0.528811643,0.126699062,-4.173761297,3.00E-05,0.001089125,cytosolic arginine sensor for mTORC1 subunit 2 [Source:MGI Symbol	Acc:MGI:1933384]
ENSMUSG00000042608,471.8633108,-0.696949887,0.166975941,-4.173953951,2.99E-05,0.001089125,serine/threonine kinase 40 [Source:MGI Symbol	Acc:MGI:1921428]
ENSMUSG00000084890,37.44000728,2.002737584,0.479733075,4.174691483,2.98E-05,0.001089125,RIKEN cDNA A830036E02 gene [Source:MGI Symbol	Acc:MGI:3686876]
ENSMUSG00000001552,388.0293042,-0.814643301,0.195529514,-4.166344433,3.10E-05,0.001122145,junction plakoglobin [Source:MGI Symbol	Acc:MGI:96650]
ENSMUSG00000042472,745.8127653,0.374692019,0.089981316,4.164109122,3.13E-05,0.001127166,zinc finger protein 410 [Source:MGI Symbol	Acc:MGI:1289280]
ENSMUSG00000024043,606.2081842,-0.432199099,0.103776844,-4.164696906,3.12E-05,0.001127166,Rho GTPase activating protein 28 [Source:MGI Symbol	Acc:MGI:2147003]
ENSMUSG00000023031,503.753421,0.6060605,0.145777623,4.157431636,3.22E-05,0.001157534,"chymotrypsin-like elastase family, member 1 [Source:MGI Symbol	Acc:MGI:95314]"
ENSMUSG00000027800,1576.558272,0.577536133,0.138942664,4.156650776,3.23E-05,0.001158423,transmembrane 4 superfamily member 1 [Source:MGI Symbol	Acc:MGI:104678]
ENSMUSG00000052534,3216.742694,-0.352893586,0.085026988,-4.150371502,3.32E-05,0.001187525,pre B cell leukemia homeobox 1 [Source:MGI Symbol	Acc:MGI:97495]
ENSMUSG00000022257,1420.127557,-0.355528933,0.085762684,-4.145496825,3.39E-05,0.001209883,lysosomal-associated protein transmembrane 4B [Source:MGI Symbol	Acc:MGI:1890494]
ENSMUSG00000090063,43.12013119,1.612572898,0.389793651,4.136991182,3.52E-05,0.001252302,"distal-less homeobox 6, opposite strand 1 [Source:MGI Symbol	Acc:MGI:2443217]"
ENSMUSG00000011179,2299.97762,0.326723416,0.079206123,4.124976776,3.71E-05,0.001316047,"ornithine decarboxylase, structural 1 [Source:MGI Symbol	Acc:MGI:97402]"
ENSMUSG00000019944,795.2399146,0.400027776,0.097325305,4.110213458,3.95E-05,0.001395777,Rho-related BTB domain containing 1 [Source:MGI Symbol	Acc:MGI:1916538]
ENSMUSG00000021196,702.5233616,0.385285237,0.093734317,4.110396781,3.95E-05,0.001395777,"phosphofructokinase, platelet [Source:MGI Symbol	Acc:MGI:1891833]"
ENSMUSG00000033047,3971.328486,-0.291164042,0.070896665,-4.106879262,4.01E-05,0.001410087,"eukaryotic translation initiation factor 3, subunit L [Source:MGI Symbol	Acc:MGI:2386251]"
ENSMUSG00000026725,47.10803066,1.537710588,0.374443371,4.106657264,4.01E-05,0.001410087,tenascin N [Source:MGI Symbol	Acc:MGI:2665790]
ENSMUSG00000093904,3322.356616,0.358660148,0.087655855,4.091685003,4.28E-05,0.001500425,translocase of outer mitochondrial membrane 20 [Source:MGI Symbol	Acc:MGI:1915202]
ENSMUSG00000034320,1772.201388,0.424239633,0.10412305,4.074406526,4.61E-05,0.001612117,"solute carrier family 26 (sulfate transporter), member 2 [Source:MGI Symbol	Acc:MGI:892977]"
ENSMUSG00000032232,2131.352299,0.332317122,0.081671325,4.068957142,4.72E-05,0.001646043,cingulin-like 1 [Source:MGI Symbol	Acc:MGI:1915428]
ENSMUSG00000031979,929.7219638,0.358248073,0.088170519,4.063127624,4.84E-05,0.001683386,component of oligomeric golgi complex 2 [Source:MGI Symbol	Acc:MGI:1923582]
ENSMUSG00000034341,1586.267377,-0.451672122,0.111353143,-4.056213521,4.99E-05,0.001723918,WW domain binding protein 2 [Source:MGI Symbol	Acc:MGI:104709]
ENSMUSG00000022353,1354.390698,-0.29766401,0.073380235,-4.056460304,4.98E-05,0.001723918,metastasis suppressor 1 [Source:MGI Symbol	Acc:MGI:2384818]
ENSMUSG00000029233,592.3174404,-0.397187935,0.097931278,-4.055782193,5.00E-05,0.001723918,steroid 5 alpha-reductase 3 [Source:MGI Symbol	Acc:MGI:1930252]
ENSMUSG00000022221,1758.451113,-0.387308735,0.095649087,-4.049267432,5.14E-05,0.001768114,receptor-interacting serine-threonine kinase 3 [Source:MGI Symbol	Acc:MGI:2154952]
ENSMUSG00000034616,1141.520105,-0.366752427,0.090665094,-4.045133698,5.23E-05,0.001790516,slingshot protein phosphatase 3 [Source:MGI Symbol	Acc:MGI:2683546]
ENSMUSG00000075014,20.3579092,9.870021222,2.439758082,4.045491761,5.22E-05,0.001790516,predicted gene 10800 [Source:MGI Symbol	Acc:MGI:3641657]
ENSMUSG00000001123,1995.950691,-0.289011708,0.071465771,-4.044057815,5.25E-05,0.001794226,"lectin, galactose binding, soluble 9 [Source:MGI Symbol	Acc:MGI:109496]"
ENSMUSG00000058013,9126.811384,-0.324862479,0.080379411,-4.041613101,5.31E-05,0.001808483,septin 11 [Source:MGI Symbol	Acc:MGI:1277214]
ENSMUSG00000031380,661.640903,-0.41006441,0.101507859,-4.039730671,5.35E-05,0.00181849,vascular endothelial growth factor D [Source:MGI Symbol	Acc:MGI:108037]
ENSMUSG00000021732,142.2836083,-1.01715143,0.252197231,-4.033158597,5.50E-05,0.001865451,fibroblast growth factor 10 [Source:MGI Symbol	Acc:MGI:1099809]
ENSMUSG00000049791,183.983672,0.675609965,0.167600904,4.031063969,5.55E-05,0.001877463,frizzled class receptor 4 [Source:MGI Symbol	Acc:MGI:108520]
ENSMUSG00000006273,2381.512568,0.240105412,0.05964126,4.025827254,5.68E-05,0.001914968,"ATPase, H+ transporting, lysosomal V1 subunit B2 [Source:MGI Symbol	Acc:MGI:109618]"
ENSMUSG00000021484,3267.566239,-0.357220602,0.088776232,-4.023831524,5.73E-05,0.001926484,"lectin, mannose-binding 2 [Source:MGI Symbol	Acc:MGI:1914140]"
ENSMUSG00000030346,389.1813326,0.54918491,0.136606232,4.020203936,5.81E-05,0.001951549,RAD51 associated protein 1 [Source:MGI Symbol	Acc:MGI:1098224]
ENSMUSG00000054555,557.2952445,0.6415632,0.159717392,4.016864993,5.90E-05,0.00197438,a disintegrin and metallopeptidase domain 12 (meltrin alpha) [Source:MGI Symbol	Acc:MGI:105378]
ENSMUSG00000048988,141.3743944,-1.32508537,0.329926983,-4.016298874,5.91E-05,0.00197438,"leucine rich repeat and fibronectin type III, extracellular 1 [Source:MGI Symbol	Acc:MGI:2442479]"
ENSMUSG00000068246,273.0454058,-0.874934565,0.217891917,-4.015452135,5.93E-05,0.001976614,apolipoprotein L 9b [Source:MGI Symbol	Acc:MGI:1919148]
ENSMUSG00000003559,210.4885338,0.521668302,0.129979485,4.013466461,5.98E-05,0.001988438,arsenic (+3 oxidation state) methyltransferase [Source:MGI Symbol	Acc:MGI:1929882]
ENSMUSG00000074896,1060.094911,-0.633480344,0.157882696,-4.012348163,6.01E-05,0.001992999,interferon-induced protein with tetratricopeptide repeats 3 [Source:MGI Symbol	Acc:MGI:1101055]
ENSMUSG00000044646,241.3499321,0.920745379,0.229559422,4.010923927,6.05E-05,0.002000171,zinc finger and BTB domain containing 7C [Source:MGI Symbol	Acc:MGI:2443302]
ENSMUSG00000008398,2268.997437,-0.301658206,0.075280451,-4.007125404,6.15E-05,0.002027656,"ELK3, member of ETS oncogene family [Source:MGI Symbol	Acc:MGI:101762]"
ENSMUSG00000089940,118.5956783,0.782106968,0.195270454,4.005249906,6.20E-05,0.002038851,predicted gene 4117 [Source:MGI Symbol	Acc:MGI:3782293]
ENSMUSG00000091345,45.67231261,-1.2277234,0.30685338,-4.001009863,6.31E-05,0.00207071,"collagen, type VI, alpha 5 [Source:MGI Symbol	Acc:MGI:3648134]"
ENSMUSG00000051451,1346.847091,0.243186779,0.060879577,3.994554337,6.48E-05,0.002122804,CREB/ATF bZIP transcription factor [Source:MGI Symbol	Acc:MGI:2675296]
ENSMUSG00000031119,1773.777111,-0.594242151,0.14885642,-3.992049188,6.55E-05,0.002135046,glypican 4 [Source:MGI Symbol	Acc:MGI:104902]
ENSMUSG00000088609,17.22018224,3.87951609,0.971676713,3.992599636,6.54E-05,0.002135046,"predicted gene, 24187 [Source:MGI Symbol	Acc:MGI:5453964]"
ENSMUSG00000038910,140.7855951,0.866393573,0.217378681,3.985641876,6.73E-05,0.002188232,phospholipase C-like 2 [Source:MGI Symbol	Acc:MGI:1352756]
ENSMUSG00000045973,1164.182148,-0.313471692,0.078798165,-3.97815978,6.95E-05,0.002252828,"solute carrier family 25, member 51 [Source:MGI Symbol	Acc:MGI:2684984]"
ENSMUSG00000020257,1623.538103,-0.290567783,0.073078197,-3.976121398,7.00E-05,0.002266792,WD repeat domain containing 82 [Source:MGI Symbol	Acc:MGI:1924555]
ENSMUSG00000025026,947.0552927,-0.364694419,0.091735551,-3.975497136,7.02E-05,0.002267336,adducin 3 (gamma) [Source:MGI Symbol	Acc:MGI:1351615]
ENSMUSG00000024544,421.036133,0.56076169,0.141286098,3.96897995,7.22E-05,0.002324707,low density lipoprotein receptor class A domain containing 4 [Source:MGI Symbol	Acc:MGI:1277150]
ENSMUSG00000001036,934.0776032,0.305364697,0.076985763,3.966508675,7.29E-05,0.002343365,epsin 2 [Source:MGI Symbol	Acc:MGI:1333766]
ENSMUSG00000024608,12725.37505,0.518133612,0.13105911,3.953434544,7.70E-05,0.002469384,ribosomal protein S14 [Source:MGI Symbol	Acc:MGI:98107]
ENSMUSG00000022114,443.0421089,-0.395553899,0.100068861,-3.952817046,7.72E-05,0.002469928,sprouty RTK signaling antagonist 2 [Source:MGI Symbol	Acc:MGI:1345138]
ENSMUSG00000073555,147.3700062,-1.016581534,0.257387196,-3.949619672,7.83E-05,0.002497264,predicted gene 4951 [Source:MGI Symbol	Acc:MGI:3644953]
ENSMUSG00000075122,379.8351173,0.749780485,0.1899066,3.948153902,7.88E-05,0.002506702,CD80 antigen [Source:MGI Symbol	Acc:MGI:101775]
ENSMUSG00000038416,1608.298253,0.353765958,0.089645422,3.946280251,7.94E-05,0.002514583,CDC16 cell division cycle 16 [Source:MGI Symbol	Acc:MGI:1917207]
ENSMUSG00000036968,623.5225658,-0.42428924,0.107507627,-3.946596635,7.93E-05,0.002514583,canopy FGF signaling regulator 4 [Source:MGI Symbol	Acc:MGI:1913705]
ENSMUSG00000038146,707.3571356,-0.703413636,0.178317914,-3.944716614,7.99E-05,0.002524711,notch 3 [Source:MGI Symbol	Acc:MGI:99460]
ENSMUSG00000042115,438.4377971,0.536155108,0.135935068,3.944200082,8.01E-05,0.002524711,kelch domain containing 8A [Source:MGI Symbol	Acc:MGI:2442630]
ENSMUSG00000029911,715.8771276,0.535991473,0.135949545,3.942576439,8.06E-05,0.002530101,single-stranded DNA binding protein 1 [Source:MGI Symbol	Acc:MGI:1920040]
ENSMUSG00000045007,102.9932452,-0.897112865,0.227540487,-3.942651593,8.06E-05,0.002530101,"tubulin, gamma 2 [Source:MGI Symbol	Acc:MGI:2144208]"
ENSMUSG00000021583,697.538788,-0.561161962,0.142493843,-3.938148831,8.21E-05,0.002571283,endoplasmic reticulum aminopeptidase 1 [Source:MGI Symbol	Acc:MGI:1933403]
ENSMUSG00000024776,445.3849327,-0.45625153,0.115890383,-3.936923135,8.25E-05,0.002578492,STAM binding protein like 1 [Source:MGI Symbol	Acc:MGI:1923880]
ENSMUSG00000028931,125.9862723,-1.016386345,0.258471027,-3.932302803,8.41E-05,0.002622529,"potassium voltage-gated channel, shaker-related subfamily, beta member 2 [Source:MGI Symbol	Acc:MGI:109239]"
ENSMUSG00000095562,10.72030049,15.04999004,3.829793238,3.929713462,8.50E-05,0.002644849,"predicted gene, 21887 [Source:MGI Symbol	Acc:MGI:5434051]"
ENSMUSG00000030276,387.2621463,0.690701025,0.17601335,3.924139992,8.70E-05,0.002700634,"tubulin tyrosine ligase-like family, member 3 [Source:MGI Symbol	Acc:MGI:2141418]"
ENSMUSG00000020774,200.4917967,0.900290476,0.229873567,3.916459335,8.99E-05,0.00278173,aspartoacylase [Source:MGI Symbol	Acc:MGI:87914]
ENSMUSG00000062328,17645.53066,0.482711328,0.12340141,3.911716467,9.16E-05,0.002824046,ribosomal protein L17 [Source:MGI Symbol	Acc:MGI:2448270]
ENSMUSG00000039662,1269.611039,-0.251210574,0.064215214,-3.912010258,9.15E-05,0.002824046,isoprenylcysteine carboxyl methyltransferase [Source:MGI Symbol	Acc:MGI:1888594]
ENSMUSG00000061306,3694.345392,-0.299420355,0.076673509,-3.905134363,9.42E-05,0.002895447,"solute carrier family 38, member 10 [Source:MGI Symbol	Acc:MGI:1919305]"
ENSMUSG00000030222,348.0964319,-0.718286284,0.184091248,-3.901794861,9.55E-05,0.002929053,"RAS-like, estrogen-regulated, growth-inhibitor [Source:MGI Symbol	Acc:MGI:2665139]"
ENSMUSG00000006445,748.2568005,0.518362164,0.132947094,3.899010859,9.66E-05,0.002949585,Eph receptor A2 [Source:MGI Symbol	Acc:MGI:95278]
ENSMUSG00000046329,45.4856283,-1.316812356,0.337698405,-3.899373932,9.64E-05,0.002949585,"solute carrier family 25 (mitochondrial carrier	phosphate carrier), member 23 [Source:MGI Symbol	Acc:MGI:1914222]"
ENSMUSG00000000759,1216.110916,0.315463202,0.08097931,3.895602497,9.80E-05,0.002984654,"tubulin, gamma complex associated protein 3 [Source:MGI Symbol	Acc:MGI:2183752]"
ENSMUSG00000027018,1328.427627,0.431877833,0.110903582,3.894173878,9.85E-05,0.002995565,histone aminotransferase 1 [Source:MGI Symbol	Acc:MGI:96013]
ENSMUSG00000019124,969.3920972,0.350526872,0.090062686,3.892032173,9.94E-05,0.003015378,secernin 1 [Source:MGI Symbol	Acc:MGI:1917188]
ENSMUSG00000001119,79431.63972,-0.390811991,0.100612512,-3.884327923,0.000102613,0.003085903,"collagen, type VI, alpha 1 [Source:MGI Symbol	Acc:MGI:88459]"
ENSMUSG00000034707,11934.78324,-0.416172558,0.107110604,-3.885446849,0.000102142,0.003085903,glucosamine (N-acetyl)-6-sulfatase [Source:MGI Symbol	Acc:MGI:1922862]
ENSMUSG00000020705,1875.76946,-0.278392676,0.071655085,-3.88517683,0.000102255,0.003085903,DEAD (Asp-Glu-Ala-Asp) box polypeptide 42 [Source:MGI Symbol	Acc:MGI:1919297]
ENSMUSG00000058881,1538.329305,-0.342975574,0.088298896,-3.88425664,0.000102643,0.003085903,zinc finger protein 516 [Source:MGI Symbol	Acc:MGI:2443957]
ENSMUSG00000079355,124.1111751,1.576208561,0.406049856,3.881810417,0.000103682,0.003110221,atypical chemokine receptor 4 [Source:MGI Symbol	Acc:MGI:2181676]
ENSMUSG00000028358,187.8225712,-0.818994944,0.211027602,-3.880984938,0.000104034,0.003113909,zinc finger protein 618 [Source:MGI Symbol	Acc:MGI:1919950]
ENSMUSG00000033327,150.6026424,-1.385535713,0.357123607,-3.879709118,0.000104581,0.003123392,tenascin XB [Source:MGI Symbol	Acc:MGI:1932137]
ENSMUSG00000097769,200.2325196,0.910822419,0.234899359,3.877500657,0.000105535,0.003144944,small nucleolar RNA host gene 4 [Source:MGI Symbol	Acc:MGI:4937091]
ENSMUSG00000068036,2188.497752,0.262673111,0.067764318,3.876274689,0.000106068,0.003153893,"afadin, adherens junction formation factor [Source:MGI Symbol	Acc:MGI:1314653]"
ENSMUSG00000001211,3495.101491,-0.291755494,0.075365817,-3.871191291,0.000108305,0.003213357,1-acylglycerol-3-phosphate O-acyltransferase 3 [Source:MGI Symbol	Acc:MGI:1336186]
ENSMUSG00000032187,3237.439606,-0.331033917,0.085536164,-3.87010479,0.000108789,0.003220665,"SWI/SNF related, matrix associated, actin dependent regulator of chromatin, subfamily a, member 4 [Source:MGI Symbol	Acc:MGI:88192]"
ENSMUSG00000014786,671.5382297,0.563910625,0.145807609,3.867497914,0.000109958,0.003248186,"solute carrier family 9 (sodium/hydrogen exchanger), member 5 [Source:MGI Symbol	Acc:MGI:2685542]"
ENSMUSG00000033083,732.5412845,0.365910041,0.094643568,3.866190241,0.000110549,0.003258544,"TBC1 domain family, member 4 [Source:MGI Symbol	Acc:MGI:2429660]"
ENSMUSG00000003458,2176.467048,-0.312232018,0.08081295,-3.863638422,0.000111711,0.003278535,nicastrin [Source:MGI Symbol	Acc:MGI:1891700]
ENSMUSG00000026797,1337.518174,-0.397931882,0.102981056,-3.864127019,0.000111487,0.003278535,syntaxin binding protein 1 [Source:MGI Symbol	Acc:MGI:107363]
ENSMUSG00000020935,924.7908135,-0.714102565,0.184897122,-3.862161594,0.000112388,0.003291299,dephospho-CoA kinase domain containing [Source:MGI Symbol	Acc:MGI:1915337]
ENSMUSG00000023945,309.3969264,-0.795576983,0.206111891,-3.859927623,0.000113421,0.003314375,"solute carrier family 5 (choline transporter), member 7 [Source:MGI Symbol	Acc:MGI:1927126]"
ENSMUSG00000038718,409.1954427,-0.474580712,0.123020264,-3.857744228,0.000114438,0.003336923,pre B cell leukemia homeobox 3 [Source:MGI Symbol	Acc:MGI:97496]
ENSMUSG00000002103,1265.40885,-0.275568483,0.071477089,-3.855340021,0.000115569,0.003362048,"acid phosphatase 2, lysosomal [Source:MGI Symbol	Acc:MGI:87882]"
ENSMUSG00000068329,901.2270216,0.532900035,0.138241088,3.854859966,0.000115796,0.003362048,HtrA serine peptidase 2 [Source:MGI Symbol	Acc:MGI:1928676]
ENSMUSG00000069920,879.6171199,0.408970044,0.106171221,3.851985878,0.000117164,0.003394495,"UDP-GlcNAc:betaGal beta-1,3-N-acetylglucosaminyltransferase 9 [Source:MGI Symbol	Acc:MGI:2142841]"
ENSMUSG00000055239,2015.692305,0.231307618,0.060103234,3.848505372,0.000118841,0.003435738,potassium channel modulatory factor 1 [Source:MGI Symbol	Acc:MGI:1921537]
ENSMUSG00000018648,166.7642095,-0.855454635,0.222584202,-3.843285501,0.000121398,0.003502206,dual specificity phosphatase 14 [Source:MGI Symbol	Acc:MGI:1927168]
ENSMUSG00000034187,1215.020357,-0.301224135,0.078448877,-3.839750766,0.000123159,0.003524851,N-ethylmaleimide sensitive fusion protein [Source:MGI Symbol	Acc:MGI:104560]
ENSMUSG00000048482,427.3132194,0.575369111,0.149808421,3.840699399,0.000122684,0.003524851,brain derived neurotrophic factor [Source:MGI Symbol	Acc:MGI:88145]
ENSMUSG00000063415,115.169907,1.224415872,0.31888953,3.839623933,0.000123223,0.003524851,"cytochrome P450, family 26, subfamily b, polypeptide 1 [Source:MGI Symbol	Acc:MGI:2176159]"
ENSMUSG00000007805,79.27173185,-0.916974518,0.238763695,-3.840510664,0.000122779,0.003524851,twist basic helix-loop-helix transcription factor 2 [Source:MGI Symbol	Acc:MGI:104685]
ENSMUSG00000010663,9270.999612,-0.273361291,0.071230635,-3.837692763,0.000124196,0.0035452,fatty acid desaturase 1 [Source:MGI Symbol	Acc:MGI:1923517]
ENSMUSG00000020684,10.7369267,-3.465691105,0.903494135,-3.835875599,0.000125118,0.003564015,"RAS-like, family 10, member B [Source:MGI Symbol	Acc:MGI:2685575]"
ENSMUSG00000005410,1851.709715,0.338300093,0.088237734,3.833961721,0.000126096,0.003569379,minichromosome maintenance complex component 5 [Source:MGI Symbol	Acc:MGI:103197]
ENSMUSG00000024042,170.5566387,-0.690094247,0.179982971,-3.834219675,0.000125964,0.003569379,salt inducible kinase 1 [Source:MGI Symbol	Acc:MGI:104754]
ENSMUSG00000115816,18.91048731,2.534946346,0.661114107,3.834355248,0.000125894,0.003569379,"predicted gene, 34589 [Source:MGI Symbol	Acc:MGI:5593748]"
ENSMUSG00000050541,50.30267692,-1.03825626,0.270907,-3.832519134,0.000126838,0.003582902,"adrenergic receptor, alpha 1b [Source:MGI Symbol	Acc:MGI:104774]"
ENSMUSG00000000171,1891.610046,0.440191778,0.114884144,3.831614745,0.000127305,0.003588624,"succinate dehydrogenase complex, subunit D, integral membrane protein [Source:MGI Symbol	Acc:MGI:1914175]"
ENSMUSG00000056673,457.2907078,0.576273742,0.15116103,3.812316862,0.00013767,0.003872761,lysine (K)-specific demethylase 5D [Source:MGI Symbol	Acc:MGI:99780]
ENSMUSG00000009073,2099.83906,-0.209293516,0.054920153,-3.810869155,0.000138479,0.003887448,neurofibromin 2 [Source:MGI Symbol	Acc:MGI:97307]
ENSMUSG00000005397,2716.289484,-0.422672411,0.111054436,-3.805993042,0.000141236,0.003956661,nidogen 1 [Source:MGI Symbol	Acc:MGI:97342]
ENSMUSG00000032057,63.98924998,2.314757117,0.608844336,3.80188659,0.000143598,0.004014539,RIKEN cDNA 4833427G06 gene [Source:MGI Symbol	Acc:MGI:1921013]
ENSMUSG00000031604,3932.048205,0.267897601,0.070501342,3.799893632,0.000144758,0.004017353,methylsterol monoxygenase 1 [Source:MGI Symbol	Acc:MGI:1913484]
ENSMUSG00000052915,1802.76845,-0.282420289,0.074327428,-3.799677955,0.000144884,0.004017353,male specific lethal 1 [Source:MGI Symbol	Acc:MGI:1921276]
ENSMUSG00000003518,319.4387736,-0.499330406,0.131374489,-3.800817117,0.00014422,0.004017353,dual specificity phosphatase 3 (vaccinia virus phosphatase VH1-related) [Source:MGI Symbol	Acc:MGI:1919599]
ENSMUSG00000038357,80.24980798,1.400625342,0.368568307,3.800178459,0.000144592,0.004017353,cathelicidin antimicrobial peptide [Source:MGI Symbol	Acc:MGI:108443]
ENSMUSG00000002504,181.9308747,-0.648051811,0.170585873,-3.798977023,0.000145295,0.004020508,"solute carrier family 9 (sodium/hydrogen exchanger), member 3 regulator 2 [Source:MGI Symbol	Acc:MGI:1890662]"
ENSMUSG00000049191,64.13043804,-1.171878524,0.308707857,-3.796076116,0.000147004,0.004059536,retrotransposon Gag like 5 [Source:MGI Symbol	Acc:MGI:3045324]
ENSMUSG00000037013,2205.309444,0.216546431,0.057052533,3.79556209,0.000147309,0.004059689,"SS18, nBAF chromatin remodeling complex subunit [Source:MGI Symbol	Acc:MGI:107708]"
ENSMUSG00000032116,4661.498159,-0.229926513,0.060593511,-3.794573208,0.000147898,0.004067635,"STT3, subunit of the oligosaccharyltransferase complex, homolog A (S. cerevisiae) [Source:MGI Symbol	Acc:MGI:105124]"
ENSMUSG00000020695,10290.78628,-0.433149391,0.114198141,-3.7929636,0.00014886,0.004077864,"mannose receptor, C type 2 [Source:MGI Symbol	Acc:MGI:107818]"
ENSMUSG00000054400,195.0144915,0.738843377,0.19479411,3.792945155,0.000148871,0.004077864,chemokine-like factor [Source:MGI Symbol	Acc:MGI:1922708]
ENSMUSG00000004221,2212.45466,0.297717071,0.078567866,3.789298169,0.000151073,0.00412985,inhibitor of kappaB kinase gamma [Source:MGI Symbol	Acc:MGI:1338074]
ENSMUSG00000070327,1677.08907,-0.510133563,0.13485484,-3.782834667,0.000155052,0.004213138,ring finger protein 213 [Source:MGI Symbol	Acc:MGI:1289196]
ENSMUSG00000043252,1196.404784,-0.360305582,0.095235419,-3.783314929,0.000154753,0.004213138,transmembrane protein 64 [Source:MGI Symbol	Acc:MGI:2140359]
ENSMUSG00000031538,1027.826296,-0.381944634,0.100965939,-3.782905775,0.000155008,0.004213138,"plasminogen activator, tissue [Source:MGI Symbol	Acc:MGI:97610]"
ENSMUSG00000041773,1733.559644,0.25902583,0.068566166,3.777749944,0.000158252,0.004291468,ectodermal-neural cortex 1 [Source:MGI Symbol	Acc:MGI:109610]
ENSMUSG00000026672,228.0315547,-0.544425156,0.1441641,-3.7764267,0.000159094,0.004305709,optineurin [Source:MGI Symbol	Acc:MGI:1918898]
ENSMUSG00000038482,2843.122637,0.195097635,0.051740393,3.770702621,0.000162789,0.004387159,transcription factor Dp 1 [Source:MGI Symbol	Acc:MGI:101934]
ENSMUSG00000042734,581.3948713,0.434089836,0.11515022,3.769769909,0.000163398,0.004387159,tetratricopeptide repeat domain 9 [Source:MGI Symbol	Acc:MGI:1916730]
ENSMUSG00000068457,310.1890313,0.717952683,0.190441883,3.769930601,0.000163293,0.004387159,"ubiquitously transcribed tetratricopeptide repeat gene, Y chromosome [Source:MGI Symbol	Acc:MGI:894810]"
ENSMUSG00000020623,13.72001929,-2.457360757,0.651654106,-3.770958757,0.000162622,0.004387159,mitogen-activated protein kinase kinase 6 [Source:MGI Symbol	Acc:MGI:1346870]
ENSMUSG00000060098,678.2441199,0.380062335,0.100832407,3.769247884,0.00016374,0.004387655,protein arginine N-methyltransferase 7 [Source:MGI Symbol	Acc:MGI:2384879]
ENSMUSG00000024853,7410.556134,-0.167677224,0.044498631,-3.768143405,0.000164466,0.004389759,"splicing factor 3b, subunit 2 [Source:MGI Symbol	Acc:MGI:2441856]"
ENSMUSG00000057074,567.0646991,0.47672814,0.126502884,3.768515994,0.000164221,0.004389759,carboxylesterase 1G [Source:MGI Symbol	Acc:MGI:88378]
ENSMUSG00000032359,1134.983643,0.387250671,0.102871496,3.764411779,0.000166942,0.004447075,cathepsin H [Source:MGI Symbol	Acc:MGI:107285]
ENSMUSG00000037366,748.4882914,-0.318551681,0.084674988,-3.762051698,0.000168525,0.004480457,platelet-activating factor acetylhydrolase 2 [Source:MGI Symbol	Acc:MGI:2140321]
ENSMUSG00000020886,1191.376835,-0.278106301,0.073997042,-3.758343494,0.000171042,0.00453847,discs large MAGUK scaffold protein 4 [Source:MGI Symbol	Acc:MGI:1277959]
ENSMUSG00000033955,4977.539031,-0.268531829,0.071458972,-3.757846222,0.000171382,0.004538614,tankyrase 1 binding protein 1 [Source:MGI Symbol	Acc:MGI:2446193]
ENSMUSG00000040690,3881.764681,-0.308537563,0.082131571,-3.756625628,0.00017222,0.004551908,"collagen, type XVI, alpha 1 [Source:MGI Symbol	Acc:MGI:1095396]"
ENSMUSG00000063146,1447.166314,-0.425844574,0.113508936,-3.751639208,0.000175682,0.004625387,CAP-GLY domain containing linker protein 2 [Source:MGI Symbol	Acc:MGI:1313136]
ENSMUSG00000043903,222.7466492,0.715876882,0.19081467,3.751686812,0.000175649,0.004625387,zinc finger protein 469 [Source:MGI Symbol	Acc:MGI:2684868]
ENSMUSG00000022440,2229.152572,-0.387580248,0.103337504,-3.75062523,0.000176394,0.004635133,C1q and tumor necrosis factor related protein 6 [Source:MGI Symbol	Acc:MGI:1919959]
ENSMUSG00000035152,3415.89265,-0.322317571,0.085985832,-3.748496264,0.000177898,0.004665607,"adaptor-related protein complex 2, beta 1 subunit [Source:MGI Symbol	Acc:MGI:1919020]"
ENSMUSG00000029380,84.60460947,-1.264114743,0.337421999,-3.746391008,0.000179397,0.004695835,chemokine (C-X-C motif) ligand 1 [Source:MGI Symbol	Acc:MGI:108068]
ENSMUSG00000046733,127.2030502,-0.643788578,0.171909461,-3.744928132,0.000180445,0.00471418,"G protein-coupled receptor, family C, group 5, member A [Source:MGI Symbol	Acc:MGI:1891250]"
ENSMUSG00000004846,2331.202923,-0.418338181,0.111742071,-3.743784044,0.000181269,0.004726601,"procollagen-lysine, 2-oxoglutarate 5-dioxygenase 3 [Source:MGI Symbol	Acc:MGI:1347008]"
ENSMUSG00000068040,1622.954203,-0.300009876,0.080152141,-3.743005132,0.000181833,0.004732182,transmembrane 9 superfamily protein member 4 [Source:MGI Symbol	Acc:MGI:2139220]
ENSMUSG00000022111,697.5141999,0.46323836,0.123800018,3.741827877,0.000182687,0.004745303,ubiquitin carboxyl-terminal esterase L3 (ubiquitin thiolesterase) [Source:MGI Symbol	Acc:MGI:1355274]
ENSMUSG00000024897,425.1472263,-0.610813066,0.163411797,-3.737876194,0.000185581,0.004802093,"amyloid beta (A4) precursor protein binding, family A, member 1 [Source:MGI Symbol	Acc:MGI:1860297]"
ENSMUSG00000079036,423.8577364,0.47519487,0.127128931,3.737897145,0.000185566,0.004802093,"alkB homolog 1, histone H2A dioxygenase [Source:MGI Symbol	Acc:MGI:2384034]"
ENSMUSG00000010476,1071.141603,-0.355400985,0.095180765,-3.733958054,0.000188494,0.004868169,early B cell factor 3 [Source:MGI Symbol	Acc:MGI:894289]
ENSMUSG00000039058,472.236075,0.443279719,0.118731416,3.733466106,0.000188863,0.004868419,adenylate kinase 5 [Source:MGI Symbol	Acc:MGI:2677491]
ENSMUSG00000015647,2396.493611,-0.672763372,0.180290106,-3.731560132,0.000190298,0.004891404,"laminin, alpha 5 [Source:MGI Symbol	Acc:MGI:105382]"
ENSMUSG00000073987,959.7138707,0.458670423,0.122924297,3.731324345,0.000190476,0.004891404,gamma-glutamyl hydrolase [Source:MGI Symbol	Acc:MGI:1329035]
ENSMUSG00000041064,276.9148063,0.545121063,0.146123695,3.730545309,0.000191066,0.00489728,PIF1 5'-to-3' DNA helicase [Source:MGI Symbol	Acc:MGI:2143057]
ENSMUSG00000024740,16917.24801,-0.175082841,0.046946999,-3.729372368,0.000191957,0.004910847,damage specific DNA binding protein 1 [Source:MGI Symbol	Acc:MGI:1202384]
ENSMUSG00000029759,1392.351498,0.311910246,0.083647599,3.728860715,0.000192347,0.004911561,paraoxonase 3 [Source:MGI Symbol	Acc:MGI:106686]
ENSMUSG00000037894,4009.209586,0.513030744,0.137659414,3.726811901,0.000193917,0.004933061,"H2A histone family, member Z [Source:MGI Symbol	Acc:MGI:1888388]"
ENSMUSG00000021550,131.4954702,-0.671885988,0.180276579,-3.726973244,0.000193793,0.004933061,RIKEN cDNA 2210016F16 gene [Source:MGI Symbol	Acc:MGI:1917403]
ENSMUSG00000079442,2409.620826,0.362984316,0.097520501,3.722133422,0.000197547,0.005015982,"ST6 (alpha-N-acetyl-neuraminyl-2,3-beta-galactosyl-1,3)-N-acetylgalactosaminide alpha-2,6-sialyltransferase 4 [Source:MGI Symbol	Acc:MGI:1341894]"
ENSMUSG00000024053,3929.433741,-0.371223382,0.099758163,-3.721233137,0.000198252,0.005024491,elastin microfibril interfacer 2 [Source:MGI Symbol	Acc:MGI:2389136]
ENSMUSG00000072214,590.9287615,-0.536652969,0.144255004,-3.720168823,0.00019909,0.0050363,septin 5 [Source:MGI Symbol	Acc:MGI:1195461]
ENSMUSG00000062526,400.0704948,0.422780258,0.113680588,3.719018916,0.000199998,0.005049858,metallophosphoesterase 1 [Source:MGI Symbol	Acc:MGI:2661311]
ENSMUSG00000033739,167.6414062,-0.803322084,0.21603589,-3.718465876,0.000200436,0.005051518,FK506 binding protein-like [Source:MGI Symbol	Acc:MGI:1932127]
ENSMUSG00000021975,474.7551243,-0.425091905,0.114523465,-3.711832387,0.000205764,0.005176173,integrator complex subunit 9 [Source:MGI Symbol	Acc:MGI:1098533]
ENSMUSG00000006542,92.76315607,0.871931684,0.23509667,3.708821922,0.000208226,0.005228396,"protein kinase, AMP-activated, gamma 3 non-catalytic subunit [Source:MGI Symbol	Acc:MGI:1891343]"
ENSMUSG00000030057,9506.471899,0.384374245,0.103731727,3.705464625,0.000211004,0.005278593,cellular nucleic acid binding protein [Source:MGI Symbol	Acc:MGI:88431]
ENSMUSG00000028037,530.0762824,-0.712744766,0.192333763,-3.70577039,0.000210749,0.005278593,interferon-induced protein 44 [Source:MGI Symbol	Acc:MGI:2443016]
ENSMUSG00000033326,2053.888617,-0.305596495,0.082525808,-3.703041526,0.00021303,0.005319473,lysine (K)-specific demethylase 4A [Source:MGI Symbol	Acc:MGI:2446210]
ENSMUSG00000059588,1102.109161,-0.366773552,0.099212661,-3.696842197,0.000218298,0.005440996,calcitonin receptor-like [Source:MGI Symbol	Acc:MGI:1926944]
ENSMUSG00000031722,1831.97563,0.454305077,0.122979501,3.694152873,0.000220621,0.005488809,haptoglobin [Source:MGI Symbol	Acc:MGI:96211]
ENSMUSG00000030930,1121.104029,-0.345618901,0.093676055,-3.689511698,0.000224685,0.005559311,carbohydrate (N-acetylgalactosamine 4-sulfate 6-O) sulfotransferase 15 [Source:MGI Symbol	Acc:MGI:1924840]
ENSMUSG00000057286,53.91232291,-1.319435796,0.35754804,-3.690233615,0.000224048,0.005559311,"ST6 (alpha-N-acetyl-neuraminyl-2,3-beta-galactosyl-1,3)-N-acetylgalactosaminide alpha-2,6-sialyltransferase 2 [Source:MGI Symbol	Acc:MGI:107553]"
ENSMUSG00000046532,10.95789617,-2.375830631,0.643925984,-3.689602048,0.000224605,0.005559311,androgen receptor [Source:MGI Symbol	Acc:MGI:88064]
ENSMUSG00000029064,7274.687612,-0.186821552,0.050650412,-3.688450746,0.000225624,0.005572371,"guanine nucleotide binding protein (G protein), beta 1 [Source:MGI Symbol	Acc:MGI:95781]"
ENSMUSG00000001986,926.9313685,0.422552009,0.114604216,3.687054658,0.000226865,0.005582682,"glutamate receptor, ionotropic, AMPA3 (alpha 3) [Source:MGI Symbol	Acc:MGI:95810]"
ENSMUSG00000022639,618.7234032,0.400368938,0.108586638,3.68709213,0.000226831,0.005582682,Dppa2 upstream binding RNA [Source:MGI Symbol	Acc:MGI:1915440]
ENSMUSG00000049807,1373.374035,-0.564867749,0.153627381,-3.676868956,0.000236114,0.00579977,Rho GTPase activating protein 23 [Source:MGI Symbol	Acc:MGI:3697726]
ENSMUSG00000037946,657.1108158,-0.539547639,0.146863586,-3.673801327,0.000238969,0.005859267,"FYVE, RhoGEF and PH domain containing 3 [Source:MGI Symbol	Acc:MGI:1353657]"
ENSMUSG00000035202,6391.911767,1.972471663,0.537138741,3.672182834,0.000240488,0.005885867,"leucyl-tRNA synthetase, mitochondrial [Source:MGI Symbol	Acc:MGI:2142973]"
ENSMUSG00000042978,243.8525001,-0.847704901,0.230971477,-3.670171362,0.000242388,0.00592169,SH3-binding kinase 1 [Source:MGI Symbol	Acc:MGI:2135937]
ENSMUSG00000024587,5396.788327,0.25059088,0.068323111,3.667732268,0.000244711,0.005967697,asparaginyl-tRNA synthetase [Source:MGI Symbol	Acc:MGI:1917473]
ENSMUSG00000097971,1389.934234,0.973913691,0.265653332,3.666107562,0.00024627,0.005984194,"predicted gene, 26917 [Source:MGI Symbol	Acc:MGI:5504032]"
ENSMUSG00000028613,433.9512564,0.495701159,0.13519792,3.666485083,0.000245907,0.005984194,"low density lipoprotein receptor-related protein 8, apolipoprotein e receptor [Source:MGI Symbol	Acc:MGI:1340044]"
ENSMUSG00000025132,11512.20882,-0.388022901,0.105880251,-3.664733495,0.000247596,0.006005649,Rho GDP dissociation inhibitor (GDI) alpha [Source:MGI Symbol	Acc:MGI:2178103]
ENSMUSG00000032332,10945.16887,0.418312578,0.114234005,3.661891906,0.000250359,0.00604753,"collagen, type XII, alpha 1 [Source:MGI Symbol	Acc:MGI:88448]"
ENSMUSG00000031078,5655.82692,-0.153280703,0.041861189,-3.661642349,0.000250604,0.00604753,cortactin [Source:MGI Symbol	Acc:MGI:99695]
ENSMUSG00000032374,1213.967532,0.370771306,0.10125982,3.661583686,0.000250661,0.00604753,"procollagen lysine, 2-oxoglutarate 5-dioxygenase 2 [Source:MGI Symbol	Acc:MGI:1347007]"
ENSMUSG00000024533,846.7085337,0.385920231,0.105410529,3.661116537,0.000251118,0.006047808,spire type actin nucleation factor 1 [Source:MGI Symbol	Acc:MGI:1915416]
ENSMUSG00000053841,1639.819509,-0.264757968,0.072374667,-3.65815802,0.000254034,0.006107185,taxilin alpha [Source:MGI Symbol	Acc:MGI:105968]
ENSMUSG00000020522,727.783609,-0.333456925,0.091191667,-3.65666006,0.000255523,0.006132097,microfibrillar-associated protein 3 [Source:MGI Symbol	Acc:MGI:1924068]
ENSMUSG00000018363,2719.120889,-0.27528909,0.075394128,-3.651333302,0.000260882,0.006249655,SMAD specific E3 ubiquitin protein ligase 2 [Source:MGI Symbol	Acc:MGI:1913563]
ENSMUSG00000030298,3036.522848,0.347653701,0.095393625,3.644412293,0.000268004,0.006408923,"SEC13 homolog, nuclear pore and COPII coat complex component [Source:MGI Symbol	Acc:MGI:99832]"
ENSMUSG00000058571,1726.229749,-0.463860131,0.127383748,-3.641438872,0.000271119,0.006472,glypican 6 [Source:MGI Symbol	Acc:MGI:1346322]
ENSMUSG00000108207,105.1226763,0.92095806,0.253201172,3.637258287,0.000275556,0.006566359,RIKEN cDNA 1810059H22 gene [Source:MGI Symbol	Acc:MGI:1917070]
ENSMUSG00000001525,23370.65416,-0.246921094,0.067930851,-3.634888889,0.0002781,0.00658074,"tubulin, beta 5 class I [Source:MGI Symbol	Acc:MGI:107812]"
ENSMUSG00000039316,1433.308075,0.371415082,0.102180386,3.634896067,0.000278093,0.00658074,raftlin lipid raft linker 1 [Source:MGI Symbol	Acc:MGI:1923688]
ENSMUSG00000055917,618.2823959,0.392466349,0.107967709,3.635034523,0.000277943,0.00658074,zinc finger protein 277 [Source:MGI Symbol	Acc:MGI:1890393]
ENSMUSG00000090799,396.6568711,0.669381428,0.184088332,3.636196931,0.000276693,0.00658074,kelch-like 33 [Source:MGI Symbol	Acc:MGI:3644593]
ENSMUSG00000009549,2513.168701,0.377169149,0.103779885,3.634318423,0.000278716,0.006583827,signal recognition particle 14 [Source:MGI Symbol	Acc:MGI:107169]
ENSMUSG00000032481,2216.720479,-0.328190543,0.090335947,-3.633000535,0.000280144,0.006606049,"SWI/SNF related, matrix associated, actin dependent regulator of chromatin, subfamily c, member 1 [Source:MGI Symbol	Acc:MGI:1203524]"
ENSMUSG00000031734,904.0254108,-0.739421557,0.203563675,-3.63238459,0.000280814,0.006610346,Iroquois related homeobox 3 [Source:MGI Symbol	Acc:MGI:1197522]
ENSMUSG00000030291,778.3347265,0.536331841,0.14773684,3.63031888,0.000283071,0.00665193,mediator complex subunit 21 [Source:MGI Symbol	Acc:MGI:1347064]
ENSMUSG00000022484,2145.681516,-0.283213173,0.078072157,-3.627582281,0.000286088,0.00671118,homeobox C10 [Source:MGI Symbol	Acc:MGI:96192]
ENSMUSG00000031917,694.5901186,0.427091211,0.117782053,3.626114491,0.000287718,0.006737765,"NIP7, nucleolar pre-rRNA processing protein [Source:MGI Symbol	Acc:MGI:1913414]"
ENSMUSG00000032405,728.7507053,-0.331296357,0.091441549,-3.623039658,0.000291161,0.006806444,protein inhibitor of activated STAT 1 [Source:MGI Symbol	Acc:MGI:1913125]
ENSMUSG00000116656,154.91721,-0.669211192,0.184732194,-3.622601874,0.000291655,0.006806444,novel transcript
ENSMUSG00000020876,462.0326857,0.329707305,0.091138633,3.617645932,0.000297295,0.00692615,sorting nexin 11 [Source:MGI Symbol	Acc:MGI:1921729]
ENSMUSG00000030002,3413.994425,0.281053608,0.0777061,3.616879577,0.000298176,0.006934764,dual specificity phosphatase 11 (RNA/RNP complex 1-interacting) [Source:MGI Symbol	Acc:MGI:1919352]
ENSMUSG00000031029,4522.979001,-0.332447834,0.092081006,-3.610384453,0.000305743,0.007074362,"eukaryotic translation initiation factor 3, subunit F [Source:MGI Symbol	Acc:MGI:1913335]"
ENSMUSG00000095123,295.5500744,0.83119844,0.230211065,3.610592913,0.000305498,0.007074362,"predicted gene, 21781 [Source:MGI Symbol	Acc:MGI:5433945]"
ENSMUSG00000056214,187.6625675,-0.621259195,0.172051524,-3.610890394,0.000305148,0.007074362,par-6 family cell polarity regulator gamma [Source:MGI Symbol	Acc:MGI:2135606]
ENSMUSG00000034685,586.2629607,-0.670388673,0.185809591,-3.607933637,0.000308645,0.007129341,"family with sequence similarity 171, member A2 [Source:MGI Symbol	Acc:MGI:2448496]"
ENSMUSG00000024588,2415.625484,0.196173918,0.054389368,3.606843099,0.000309945,0.007135048,ferrochelatase [Source:MGI Symbol	Acc:MGI:95513]
ENSMUSG00000062488,526.2330699,-0.618308189,0.17142614,-3.606848918,0.000309938,0.007135048,interferon-induced protein with tetratricopeptide repeats 3B [Source:MGI Symbol	Acc:MGI:3698419]
ENSMUSG00000024065,452.7112047,0.408634067,0.113360161,3.604741428,0.000312464,0.007180843,EH-domain containing 3 [Source:MGI Symbol	Acc:MGI:1928900]
ENSMUSG00000027184,11583.77456,-0.293906621,0.081544935,-3.604229008,0.000313081,0.00718285,cell cycle associated protein 1 [Source:MGI Symbol	Acc:MGI:1858234]
ENSMUSG00000026915,255.8417583,-0.602492979,0.167297906,-3.601318119,0.000316608,0.007251497,spermatid perinuclear RNA binding protein [Source:MGI Symbol	Acc:MGI:104626]
ENSMUSG00000011884,474.430643,-0.499428816,0.138897658,-3.595660456,0.00032357,0.007398449,glycolipid transfer protein [Source:MGI Symbol	Acc:MGI:1929253]
ENSMUSG00000028034,3285.779728,0.386611858,0.10755533,3.594539271,0.000324966,0.007399706,far upstream element (FUSE) binding protein 1 [Source:MGI Symbol	Acc:MGI:1196294]
ENSMUSG00000037411,2097.774746,0.68800115,0.191369989,3.595136061,0.000324222,0.007399706,"serine (or cysteine) peptidase inhibitor, clade E, member 1 [Source:MGI Symbol	Acc:MGI:97608]"
ENSMUSG00000058706,847.2911836,0.301650153,0.083924532,3.594302469,0.000325262,0.007399706,RIKEN cDNA 0610030E20 gene [Source:MGI Symbol	Acc:MGI:1915614]
ENSMUSG00000040699,599.4242516,-0.582941467,0.162242704,-3.593021142,0.000326866,0.007423747,LIM domain containing 2 [Source:MGI Symbol	Acc:MGI:1915053]
ENSMUSG00000049775,24071.02815,0.638049499,0.177623136,3.592153101,0.000327957,0.00743607,"thymosin, beta 4, X chromosome [Source:MGI Symbol	Acc:MGI:99510]"
ENSMUSG00000019302,2781.011822,-0.379586148,0.105690081,-3.591502088,0.000328778,0.007442228,"ATPase, H+ transporting, lysosomal V0 subunit A1 [Source:MGI Symbol	Acc:MGI:103286]"
ENSMUSG00000025162,3030.626893,-0.217784,0.060648129,-3.590943401,0.000329483,0.007445771,"casein kinase 1, delta [Source:MGI Symbol	Acc:MGI:1355272]"
ENSMUSG00000069049,697.5388677,0.480829565,0.133941108,3.589858047,0.000330858,0.007452001,"eukaryotic translation initiation factor 2, subunit 3, structural gene Y-linked [Source:MGI Symbol	Acc:MGI:1349430]"
ENSMUSG00000112937,21.72478665,2.724120724,0.758770162,3.590179032,0.000330451,0.007452001,"predicted gene, 17746 [Source:MGI Symbol	Acc:MGI:5009824]"
ENSMUSG00000039114,42.06612751,4.416920276,1.231090168,3.58781216,0.000333464,0.007498248,neuritin 1 [Source:MGI Symbol	Acc:MGI:1915654]
ENSMUSG00000040859,549.1133539,-0.404205812,0.112679165,-3.587227621,0.000334213,0.007502629,BSD domain containing 1 [Source:MGI Symbol	Acc:MGI:1913466]
ENSMUSG00000037031,11.59628665,-2.704069115,0.754106453,-3.585792302,0.000336056,0.007531551,tetraspanin 15 [Source:MGI Symbol	Acc:MGI:1917673]
ENSMUSG00000063856,5614.571586,0.366612619,0.102291561,3.583996722,0.000338376,0.007571031,glutathione peroxidase 1 [Source:MGI Symbol	Acc:MGI:104887]
ENSMUSG00000028906,38.89825072,-1.748164733,0.48785421,-3.583375313,0.000339183,0.007576571,erythrocyte membrane protein band 4.1 [Source:MGI Symbol	Acc:MGI:95401]
ENSMUSG00000053094,944.3907646,-0.296693369,0.082829699,-3.581968442,0.000341015,0.007604971,transmembrane protein 248 [Source:MGI Symbol	Acc:MGI:1918917]
ENSMUSG00000063694,1921.36112,0.389459829,0.108800268,3.579585206,0.00034414,0.007650937,"cytochrome c, somatic [Source:MGI Symbol	Acc:MGI:88578]"
ENSMUSG00000037211,640.9793894,0.735502786,0.205513035,3.57886198,0.000345094,0.007650937,sprouty RTK signaling antagonist 1 [Source:MGI Symbol	Acc:MGI:1345139]
ENSMUSG00000047123,345.0963237,-0.397527814,0.111082229,-3.578680556,0.000345333,0.007650937,toll-like receptor adaptor molecule 1 [Source:MGI Symbol	Acc:MGI:2147032]
ENSMUSG00000026430,201.6933465,-0.530596695,0.148264878,-3.578707921,0.000345297,0.007650937,Ras association (RalGDS/AF-6) domain family member 5 [Source:MGI Symbol	Acc:MGI:1926375]
ENSMUSG00000025873,2041.26827,-0.236337185,0.066078591,-3.576607518,0.000348082,0.007665602,Fas associated factor family member 2 [Source:MGI Symbol	Acc:MGI:1923827]
ENSMUSG00000036054,676.4828389,0.40439058,0.113069547,3.576476521,0.000348257,0.007665602,SURP and G patch domain containing 2 [Source:MGI Symbol	Acc:MGI:2678085]
ENSMUSG00000116725,117.6810599,1.129202498,0.315647003,3.577421886,0.000347,0.007665602,novel transcript
ENSMUSG00000026768,75.29845913,-1.121938039,0.313624696,-3.577326825,0.000347126,0.007665602,integrin alpha 8 [Source:MGI Symbol	Acc:MGI:109442]
ENSMUSG00000028195,4568.238551,0.363576622,0.101795969,3.571621007,0.000354779,0.007796503,cysteine rich protein 61 [Source:MGI Symbol	Acc:MGI:88613]
ENSMUSG00000074182,1024.073125,0.331995975,0.092968579,3.571055693,0.000355545,0.007800709,"zinc finger, HIT type 6 [Source:MGI Symbol	Acc:MGI:1916996]"
ENSMUSG00000059409,2100.324705,-0.265972508,0.07450613,-3.569807066,0.000357244,0.007825323,"protein phosphatase 2, regulatory subunit B', delta [Source:MGI Symbol	Acc:MGI:2388481]"
ENSMUSG00000032290,1984.373891,-0.292187589,0.081888924,-3.568096588,0.000359584,0.007863869,"protein tyrosine phosphatase, non-receptor type 9 [Source:MGI Symbol	Acc:MGI:1928376]"
ENSMUSG00000020747,623.9971271,-0.489148299,0.137138392,-3.566822462,0.000361336,0.007889463,transmembrane protein 94 [Source:MGI Symbol	Acc:MGI:1919197]
ENSMUSG00000020649,3528.479867,0.306417376,0.085936718,3.565616478,0.000363002,0.007913091,ribonucleotide reductase M2 [Source:MGI Symbol	Acc:MGI:98181]
ENSMUSG00000034424,1195.046907,0.349911721,0.098201071,3.563216942,0.000366338,0.00797299,glycine cleavage system protein H (aminomethyl carrier) [Source:MGI Symbol	Acc:MGI:1915383]
ENSMUSG00000020097,6632.175217,-0.19916914,0.055906455,-3.562542805,0.00036728,0.007980688,sphingosine phosphate lyase 1 [Source:MGI Symbol	Acc:MGI:1261415]
ENSMUSG00000027460,963.2691259,0.426257811,0.119695005,3.561199668,0.000369164,0.007990909,angiopoietin 4 [Source:MGI Symbol	Acc:MGI:1336887]
ENSMUSG00000041840,368.7221406,0.530161197,0.148851167,3.561686533,0.00036848,0.007990909,"HAUS augmin-like complex, subunit 1 [Source:MGI Symbol	Acc:MGI:2385076]"
ENSMUSG00000029814,328.7010855,0.471906714,0.13252278,3.560947903,0.000369518,0.007990909,insulin-like growth factor 2 mRNA binding protein 3 [Source:MGI Symbol	Acc:MGI:1890359]
ENSMUSG00000034621,1069.301857,-0.407284122,0.114489816,-3.557382967,0.000374568,0.008087207,G patch domain containing 8 [Source:MGI Symbol	Acc:MGI:1918667]
ENSMUSG00000031133,1077.103146,0.346739409,0.097501218,3.556257223,0.000376176,0.00810901,Rac/Cdc42 guanine nucleotide exchange factor (GEF) 6 [Source:MGI Symbol	Acc:MGI:1920591]
ENSMUSG00000000154,23.8636352,-1.794092983,0.504614591,-3.555372785,0.000377444,0.008123424,"solute carrier family 22 (organic cation transporter), member 18 [Source:MGI Symbol	Acc:MGI:1336884]"
ENSMUSG00000020721,789.8556509,-0.424717701,0.119543597,-3.552826859,0.000381115,0.008189447,helicase with zinc finger domain [Source:MGI Symbol	Acc:MGI:1925705]
ENSMUSG00000032314,2735.326497,0.367952796,0.103610722,3.551300382,0.000383333,0.008224062,"electron transferring flavoprotein, alpha polypeptide [Source:MGI Symbol	Acc:MGI:106092]"
ENSMUSG00000031024,1000.784754,-0.309024653,0.087038609,-3.5504319,0.0003846,0.008238209,suppression of tumorigenicity 5 [Source:MGI Symbol	Acc:MGI:108517]
ENSMUSG00000028048,1205.233433,-0.320472862,0.090407412,-3.544763145,0.000392966,0.008404143,"glucosidase, beta, acid [Source:MGI Symbol	Acc:MGI:95665]"
ENSMUSG00000010517,1122.308851,-0.250564614,0.070744336,-3.541832836,0.000397357,0.008471331,Fas-associated factor 1 [Source:MGI Symbol	Acc:MGI:109419]
ENSMUSG00000042428,557.1067934,-0.349795171,0.098756865,-3.541983336,0.000397131,0.008471331,mannoside acetylglucosaminyltransferase 3 [Source:MGI Symbol	Acc:MGI:104532]
ENSMUSG00000022261,10864.57546,-0.240521527,0.067940092,-3.540200208,0.000399824,0.008483894,syndecan 2 [Source:MGI Symbol	Acc:MGI:1349165]
ENSMUSG00000042111,392.7384861,0.47620001,0.134500454,3.540508571,0.000399357,0.008483894,coiled-coil domain containing 115 [Source:MGI Symbol	Acc:MGI:1916918]
ENSMUSG00000059060,118.655552,0.839221913,0.237013011,3.54082635,0.000398876,0.008483894,RAD51 paralog B [Source:MGI Symbol	Acc:MGI:1099436]
ENSMUSG00000022663,1393.797602,0.233459194,0.065957728,3.539527529,0.000400844,0.008492255,autophagy related 3 [Source:MGI Symbol	Acc:MGI:1915091]
ENSMUSG00000039943,392.1798755,0.470538548,0.132986923,3.538231706,0.000402816,0.00852073,"phospholipase C, beta 4 [Source:MGI Symbol	Acc:MGI:107464]"
ENSMUSG00000058624,123.5130086,-0.783334677,0.221658845,-3.533965354,0.000409375,0.008645969,guanine deaminase [Source:MGI Symbol	Acc:MGI:95678]
ENSMUSG00000059923,1469.37889,-0.246763666,0.069876601,-3.531420548,0.000413334,0.008716012,growth factor receptor bound protein 2 [Source:MGI Symbol	Acc:MGI:95805]
ENSMUSG00000039671,3111.927892,-0.294112519,0.083294353,-3.53100191,0.000413989,0.008716263,"zinc finger, MYND-type containing 8 [Source:MGI Symbol	Acc:MGI:1918025]"
ENSMUSG00000003363,2301.242075,-0.409583316,0.116051287,-3.529330225,0.000416613,0.008757914,"phospholipase D family, member 3 [Source:MGI Symbol	Acc:MGI:1333782]"
ENSMUSG00000017802,1251.471551,-0.268467037,0.076262856,-3.520285643,0.000431082,0.009048057,reticulophagy regulator family member 3 [Source:MGI Symbol	Acc:MGI:1915248]
ENSMUSG00000020978,1767.459248,0.324404671,0.092204119,3.518331669,0.000434269,0.00910086,kelch domain containing 2 [Source:MGI Symbol	Acc:MGI:1916804]
ENSMUSG00000024593,1039.214779,-0.459730127,0.130743751,-3.516268467,0.000437658,0.009143617,multiple EGF-like-domains 10 [Source:MGI Symbol	Acc:MGI:2685177]
ENSMUSG00000005667,895.3386501,0.326571743,0.092864435,3.516650316,0.000437029,0.009143617,"methylenetetrahydrofolate dehydrogenase (NAD+ dependent), methenyltetrahydrofolate cyclohydrolase [Source:MGI Symbol	Acc:MGI:1338850]"
ENSMUSG00000033174,270.0505863,0.59212253,0.168491094,3.514266047,0.000440971,0.009198653,monoglyceride lipase [Source:MGI Symbol	Acc:MGI:1346042]
ENSMUSG00000026837,13673.65569,-0.373124811,0.106244523,-3.511943953,0.000444842,0.009265146,"collagen, type V, alpha 1 [Source:MGI Symbol	Acc:MGI:88457]"
ENSMUSG00000078921,404.0690906,-0.581007855,0.165472529,-3.511204288,0.000446081,0.009276715,T cell specific GTPase 2 [Source:MGI Symbol	Acc:MGI:3710083]
ENSMUSG00000052419,1241.172724,0.359494828,0.102397136,3.510789894,0.000446777,0.009276959,RIKEN cDNA 2610001J05 gene [Source:MGI Symbol	Acc:MGI:1913770]
ENSMUSG00000019952,548.509756,-0.3347193,0.095421638,-3.507792428,0.000451841,0.009356749,POC1 centriolar protein B [Source:MGI Symbol	Acc:MGI:1918511]
ENSMUSG00000006782,248.1842322,-0.591776874,0.168707998,-3.50769898,0.000452,0.009356749,"2',3'-cyclic nucleotide 3' phosphodiesterase [Source:MGI Symbol	Acc:MGI:88437]"
ENSMUSG00000028452,8361.189906,-0.166653746,0.047546324,-3.505081632,0.000456467,0.00940614,valosin containing protein [Source:MGI Symbol	Acc:MGI:99919]
ENSMUSG00000027634,2443.153881,-0.238677206,0.06809207,-3.505212984,0.000456242,0.00940614,N-myc downstream regulated gene 3 [Source:MGI Symbol	Acc:MGI:1352499]
ENSMUSG00000003955,1372.246204,0.50235129,0.143289762,3.505842165,0.000455165,0.00940614,"family with sequence similarity 162, member A [Source:MGI Symbol	Acc:MGI:1917436]"
ENSMUSG00000057530,2886.50409,-0.375780318,0.107243999,-3.503975259,0.000458368,0.009416683,endothelin converting enzyme 1 [Source:MGI Symbol	Acc:MGI:1101357]
ENSMUSG00000036975,47.41401172,-1.121488364,0.320025711,-3.504369574,0.00045769,0.009416683,transmembrane protein 177 [Source:MGI Symbol	Acc:MGI:1913593]
ENSMUSG00000024511,102.1481945,0.719088057,0.205386463,3.501146309,0.000463261,0.009502817,"RAB27B, member RAS oncogene family [Source:MGI Symbol	Acc:MGI:1931295]"
ENSMUSG00000034757,819.2933838,-0.306408915,0.087561887,-3.499341173,0.000466409,0.009552938,transmembrane and ubiquitin-like domain containing 2 [Source:MGI Symbol	Acc:MGI:1919303]
ENSMUSG00000029304,130673.2085,0.329451479,0.094246024,3.49565387,0.000472902,0.009671304,secreted phosphoprotein 1 [Source:MGI Symbol	Acc:MGI:98389]
ENSMUSG00000020644,577.1210458,0.38988969,0.111575073,3.494415721,0.000475101,0.00970164,inhibitor of DNA binding 2 [Source:MGI Symbol	Acc:MGI:96397]
ENSMUSG00000028517,3632.078359,-0.292726503,0.083781751,-3.493917235,0.000475989,0.009705156,phospholipid phosphatase 3 [Source:MGI Symbol	Acc:MGI:1915166]
ENSMUSG00000029705,1942.956587,-0.311410538,0.089177636,-3.492025037,0.000479373,0.009744862,cut-like homeobox 1 [Source:MGI Symbol	Acc:MGI:88568]
ENSMUSG00000097353,103.6859253,0.860785415,0.246479332,3.492322895,0.000478839,0.009744862,Riken cDNA A430046D13 gene [Source:MGI Symbol	Acc:MGI:3609643]
ENSMUSG00000005150,327.170345,0.440518747,0.126184838,3.491059271,0.00048111,0.009765515,WD repeat domain containing 83 [Source:MGI Symbol	Acc:MGI:1915086]
ENSMUSG00000056091,1053.36957,-0.328203488,0.094033301,-3.490289989,0.000482497,0.009779032,"ST3 beta-galactoside alpha-2,3-sialyltransferase 5 [Source:MGI Symbol	Acc:MGI:1339963]"
ENSMUSG00000028954,1018.854694,-0.271125168,0.077691207,-3.48977931,0.00048342,0.009783114,negative regulator of ubiquitin-like proteins 1 [Source:MGI Symbol	Acc:MGI:1889001]
ENSMUSG00000018143,310.0988848,-0.534466422,0.153366987,-3.484885724,0.000492347,0.009948937,"v-maf musculoaponeurotic fibrosarcoma oncogene family, protein K (avian) [Source:MGI Symbol	Acc:MGI:99951]"
ENSMUSG00000029287,2598.142366,-0.501952472,0.144197572,-3.481005014,0.000499536,0.010079182,"transforming growth factor, beta receptor III [Source:MGI Symbol	Acc:MGI:104637]"
ENSMUSG00000029925,36.50407237,1.464385484,0.421273479,3.476092273,0.000508777,0.010250386,"thromboxane A synthase 1, platelet [Source:MGI Symbol	Acc:MGI:98497]"
ENSMUSG00000056313,19.83122713,-1.872871099,0.538990919,-3.474773012,0.000511286,0.010285644,transcriptional and immune response regulator [Source:MGI Symbol	Acc:MGI:1916318]
ENSMUSG00000050014,348.0960337,0.545399937,0.157021495,3.47340941,0.000513891,0.010322734,apolipoprotein L 10B [Source:MGI Symbol	Acc:MGI:3043522]
ENSMUSG00000040253,332.1512387,-0.592372316,0.170581674,-3.472660936,0.000515326,0.010336249,guanylate binding protein 7 [Source:MGI Symbol	Acc:MGI:2444421]
ENSMUSG00000021464,219.9420783,-0.843860827,0.243123335,-3.47091663,0.000518685,0.010388257,receptor tyrosine kinase-like orphan receptor 2 [Source:MGI Symbol	Acc:MGI:1347521]
ENSMUSG00000020585,17945.1014,0.274985755,0.079360119,3.46503709,0.000530158,0.010602385,lysosomal-associated protein transmembrane 4A [Source:MGI Symbol	Acc:MGI:108017]
ENSMUSG00000028194,687.5527466,-0.42246041,0.121943479,-3.464395261,0.000531425,0.010612065,dimethylarginine dimethylaminohydrolase 1 [Source:MGI Symbol	Acc:MGI:1916469]
ENSMUSG00000074916,719.1425992,-0.487688426,0.140841706,-3.462670549,0.000534843,0.010664609,carbohydrate (N-acetylgalactosamine 4-0) sulfotransferase 14 [Source:MGI Symbol	Acc:MGI:1919386]
ENSMUSG00000021686,2611.077524,-0.265501117,0.076731654,-3.460125023,0.000539925,0.010742313,"adaptor-related protein complex 3, beta 1 subunit [Source:MGI Symbol	Acc:MGI:1333879]"
ENSMUSG00000026069,289.9150482,-0.59475156,0.171897203,-3.459925766,0.000540324,0.010742313,interleukin 1 receptor-like 1 [Source:MGI Symbol	Acc:MGI:98427]
ENSMUSG00000105139,46.76892129,1.14677512,0.331707341,3.45718945,0.000545841,0.010836102,"predicted gene, 19391 [Source:MGI Symbol	Acc:MGI:5011576]"
ENSMUSG00000023905,2009.159275,0.453228679,0.13111826,3.45664044,0.000546954,0.010842326,"tumor necrosis factor receptor superfamily, member 12a [Source:MGI Symbol	Acc:MGI:1351484]"
ENSMUSG00000060038,573.7049371,0.341952621,0.099001311,3.454021134,0.000552294,0.010932198,deoxyhypusine synthase [Source:MGI Symbol	Acc:MGI:2683592]
ENSMUSG00000022836,6302.553799,0.296541306,0.085883292,3.452840478,0.000554717,0.010962874,"myosin, light polypeptide kinase [Source:MGI Symbol	Acc:MGI:894806]"
ENSMUSG00000031783,970.7727152,0.320261983,0.092762908,3.452478895,0.000555461,0.010962874,polymerase (RNA) II (DNA directed) polypeptide C [Source:MGI Symbol	Acc:MGI:109299]
ENSMUSG00000029126,1979.852363,-0.290846138,0.084284187,-3.450779431,0.00055897,0.011000111,neuron specific gene family member 1 [Source:MGI Symbol	Acc:MGI:109149]
ENSMUSG00000041351,95.17635098,0.877561089,0.254298157,3.450914072,0.000558691,0.011000111,Rap1 GTPase-activating protein [Source:MGI Symbol	Acc:MGI:109338]
ENSMUSG00000021134,7541.617517,0.406822412,0.118011738,3.447304639,0.00056621,0.011126432,serine/arginine-rich splicing factor 5 [Source:MGI Symbol	Acc:MGI:98287]
ENSMUSG00000036533,1119.214557,0.291797171,0.084669287,3.446316624,0.000568284,0.011151034,CDC42 effector protein (Rho GTPase binding) 3 [Source:MGI Symbol	Acc:MGI:2384718]
ENSMUSG00000027848,11224.28099,0.243042687,0.070545376,3.445196576,0.000570644,0.011181163,olfactomedin-like 3 [Source:MGI Symbol	Acc:MGI:1914877]
ENSMUSG00000020456,3368.086604,-0.33811516,0.098162904,-3.444429083,0.000572267,0.011196774,oxoglutarate (alpha-ketoglutarate) dehydrogenase (lipoamide) [Source:MGI Symbol	Acc:MGI:1098267]
ENSMUSG00000048878,1199.378911,-0.386685241,0.112315038,-3.442862567,0.000575592,0.011214348,hexamethylene bis-acetamide inducible 1 [Source:MGI Symbol	Acc:MGI:2385923]
ENSMUSG00000019989,943.2046914,-0.352575805,0.102389278,-3.443483672,0.000574271,0.011214348,ectonucleotide pyrophosphatase/phosphodiesterase 3 [Source:MGI Symbol	Acc:MGI:2143702]
ENSMUSG00000039748,241.2298312,0.595694759,0.173024387,3.442836996,0.000575646,0.011214348,exonuclease 1 [Source:MGI Symbol	Acc:MGI:1349427]
ENSMUSG00000020186,1724.318181,0.3746878,0.10886054,3.441906506,0.00057763,0.01122075,cysteine and glycine-rich protein 2 [Source:MGI Symbol	Acc:MGI:1202907]
ENSMUSG00000004268,1218.252628,0.455874477,0.132438702,3.442154511,0.000577101,0.01122075,EMG1 N1-specific pseudouridine methyltransferase [Source:MGI Symbol	Acc:MGI:1315195]
ENSMUSG00000044864,1940.574094,-0.292337606,0.08496077,-3.440854,0.000579881,0.011248371,ankyrin repeat domain 50 [Source:MGI Symbol	Acc:MGI:2139777]
ENSMUSG00000029462,1813.971451,0.351143202,0.102089639,3.439557698,0.000582666,0.011270132,VPS29 retromer complex component [Source:MGI Symbol	Acc:MGI:1928344]
ENSMUSG00000044155,591.7852343,0.554079359,0.161075066,3.439882857,0.000581966,0.011270132,"LSM8 homolog, U6 small nuclear RNA associated [Source:MGI Symbol	Acc:MGI:1923772]"
ENSMUSG00000025228,4840.20101,-0.191959574,0.055878068,-3.435329486,0.000591834,0.011414899,"ARP1 actin-related protein 1A, centractin alpha [Source:MGI Symbol	Acc:MGI:1858964]"
ENSMUSG00000035725,551.9243977,-0.429775073,0.125098081,-3.43550493,0.000591451,0.011414899,"protein kinase, X-linked [Source:MGI Symbol	Acc:MGI:1309999]"
ENSMUSG00000054226,1197.740559,0.296754399,0.086419677,3.433875369,0.000595018,0.011460007,Tp53rk binding protein [Source:MGI Symbol	Acc:MGI:1917036]
ENSMUSG00000021242,13580.33623,0.276737793,0.080609597,3.433062602,0.000596804,0.011474125,NPC intracellular cholesterol transporter 2 [Source:MGI Symbol	Acc:MGI:1915213]
ENSMUSG00000050989,1814.480202,-0.397398807,0.115766136,-3.432772485,0.000597443,0.011474125,selenoprotein N [Source:MGI Symbol	Acc:MGI:2151208]
ENSMUSG00000022425,1502.784249,-0.397551245,0.115907867,-3.429890095,0.000603826,0.011580302,ectonucleotide pyrophosphatase/phosphodiesterase 2 [Source:MGI Symbol	Acc:MGI:1321390]
ENSMUSG00000032528,254.2973738,0.532797425,0.155399845,3.428558278,0.000606796,0.011620834,vasoactive intestinal peptide receptor 1 [Source:MGI Symbol	Acc:MGI:109272]
ENSMUSG00000068794,33.78145642,1.564741084,0.456488596,3.427776941,0.000608545,0.011637891,"collagen, type XXVIII, alpha 1 [Source:MGI Symbol	Acc:MGI:2685312]"
ENSMUSG00000021477,6889.664295,0.273268519,0.07976317,3.425998745,0.000612543,0.011689216,cathepsin L [Source:MGI Symbol	Acc:MGI:88564]
ENSMUSG00000061411,26.07115823,-1.982851556,0.578796693,-3.425817011,0.000612953,0.011689216,nucleolar protein 4-like [Source:MGI Symbol	Acc:MGI:1918765]
ENSMUSG00000068335,2660.293958,0.3001005,0.087745354,3.420129815,0.000625913,0.011919591,docking protein 1 [Source:MGI Symbol	Acc:MGI:893587]
ENSMUSG00000087141,77.02443216,1.2192024,0.356851694,3.416552086,0.000634195,0.012060384,"phosphatidylinositol-specific phospholipase C, X domain containing 2 [Source:MGI Symbol	Acc:MGI:3647874]"
ENSMUSG00000021253,3312.051296,0.346787551,0.101536999,3.415381138,0.000636928,0.012091292,"transforming growth factor, beta 3 [Source:MGI Symbol	Acc:MGI:98727]"
ENSMUSG00000047415,30.01386521,1.929322116,0.564939966,3.415092277,0.000637604,0.012091292,G protein-coupled receptor 68 [Source:MGI Symbol	Acc:MGI:2441763]
ENSMUSG00000068744,913.6919777,0.383447628,0.112556318,3.406717931,0.00065749,0.012450994,proline/serine-rich coiled-coil 1 [Source:MGI Symbol	Acc:MGI:1913099]
ENSMUSG00000064346,51.40801693,-1.588444674,0.466423162,-3.405587037,0.00066022,0.012485242,mitochondrially encoded tRNA tryptophan [Source:MGI Symbol	Acc:MGI:102471]
ENSMUSG00000037787,524.7290566,0.362778725,0.106537964,3.405159179,0.000661255,0.012487404,"apoptogenic, mitochondrial 1 [Source:MGI Symbol	Acc:MGI:1915270]"
ENSMUSG00000060992,3028.771425,-0.210261777,0.061830716,-3.400603942,0.000672372,0.012673874,"coatomer protein complex, subunit zeta 1 [Source:MGI Symbol	Acc:MGI:1929063]"
ENSMUSG00000015474,242.7902386,-0.523073328,0.153829302,-3.400349105,0.000672999,0.012673874,palmitoyl-protein thioesterase 2 [Source:MGI Symbol	Acc:MGI:1860075]
ENSMUSG00000020271,1826.694081,-0.216336115,0.063648463,-3.398921284,0.000676522,0.012722552,F-box and WD-40 domain protein 11 [Source:MGI Symbol	Acc:MGI:2144023]
ENSMUSG00000003849,1185.228994,0.38784741,0.1141245,3.398458787,0.000677667,0.012726431,"NAD(P)H dehydrogenase, quinone 1 [Source:MGI Symbol	Acc:MGI:103187]"
ENSMUSG00000038776,6977.126419,-0.210776505,0.062081568,-3.395154327,0.000685899,0.01286322,"epoxide hydrolase 1, microsomal [Source:MGI Symbol	Acc:MGI:95405]"
ENSMUSG00000031584,1131.58487,0.296311111,0.087317069,3.393507304,0.000690037,0.012922948,glutathione reductase [Source:MGI Symbol	Acc:MGI:95804]
ENSMUSG00000013033,173.1324589,-0.696475057,0.20534533,-3.391725811,0.000694539,0.012989317,adhesion G protein-coupled receptor L1 [Source:MGI Symbol	Acc:MGI:1929461]
ENSMUSG00000039470,335.3161303,0.483127004,0.142501176,3.39033697,0.000698068,0.013037326,"zinc finger, DHHC domain containing 2 [Source:MGI Symbol	Acc:MGI:1923452]"
ENSMUSG00000027012,3826.277626,-0.250443769,0.07395225,-3.386560518,0.000707747,0.013199913,dynein cytoplasmic 1 intermediate chain 2 [Source:MGI Symbol	Acc:MGI:107750]
ENSMUSG00000062515,335.8978319,0.75821137,0.224003427,3.384820403,0.000712248,0.013265626,"fatty acid binding protein 4, adipocyte [Source:MGI Symbol	Acc:MGI:88038]"
ENSMUSG00000004698,122.2493272,0.822015137,0.242909372,3.384040428,0.000714275,0.01328512,histone deacetylase 9 [Source:MGI Symbol	Acc:MGI:1931221]
ENSMUSG00000111521,42.53284685,1.094539222,0.323486226,3.383572876,0.000715492,0.013289532,"predicted gene, 48529 [Source:MGI Symbol	Acc:MGI:6098068]"
ENSMUSG00000042834,1758.554034,0.382542625,0.113120446,3.381728397,0.000720313,0.013360776,neuronal regeneration related protein [Source:MGI Symbol	Acc:MGI:99444]
ENSMUSG00000052949,288.6511872,-0.515182715,0.152444477,-3.379477728,0.000726237,0.013452249,ring finger protein 157 [Source:MGI Symbol	Acc:MGI:2442484]
ENSMUSG00000090942,55.73721972,-1.157847153,0.342724308,-3.378363087,0.000729187,0.013488473,RIKEN cDNA F830016B08 gene [Source:MGI Symbol	Acc:MGI:3588218]
ENSMUSG00000085289,84.45328655,0.890835495,0.263981775,3.374609846,0.000739204,0.013655134,predicted gene 15337 [Source:MGI Symbol	Acc:MGI:3705103]
ENSMUSG00000001768,3565.901001,-0.211446642,0.06266825,-3.374063287,0.000740673,0.01366366,Ras and Rab interactor 2 [Source:MGI Symbol	Acc:MGI:1921280]
ENSMUSG00000029710,1126.356572,-0.435889812,0.129229674,-3.372985467,0.000743579,0.01369862,Eph receptor B4 [Source:MGI Symbol	Acc:MGI:104757]
ENSMUSG00000016256,2366.459631,-0.356085185,0.105585179,-3.37249213,0.000744912,0.013704564,cathepsin Z [Source:MGI Symbol	Acc:MGI:1891190]
ENSMUSG00000038777,70.14887709,-1.186122092,0.3517526,-3.372035034,0.00074615,0.013708729,"sema domain, transmembrane domain (TM), and cytoplasmic domain, (semaphorin) 6C [Source:MGI Symbol	Acc:MGI:1338032]"
ENSMUSG00000039396,324.7385913,0.515470141,0.152898455,3.371323422,0.00074808,0.013725594,nei like 3 (E. coli) [Source:MGI Symbol	Acc:MGI:2384588]
ENSMUSG00000017485,6674.922543,-0.391925571,0.116272214,-3.370758646,0.000749615,0.013735175,topoisomerase (DNA) II beta [Source:MGI Symbol	Acc:MGI:98791]
ENSMUSG00000003500,1321.874768,-0.36665633,0.10895208,-3.365299052,0.000764607,0.013990974,inosine monophosphate dehydrogenase 1 [Source:MGI Symbol	Acc:MGI:96567]
ENSMUSG00000039230,1224.629343,-0.286071563,0.085034261,-3.364191809,0.000767682,0.014014241,tubulin-specific chaperone d [Source:MGI Symbol	Acc:MGI:1919686]
ENSMUSG00000029754,20.41208154,1.660489961,0.493591614,3.364096786,0.000767946,0.014014241,distal-less homeobox 6 [Source:MGI Symbol	Acc:MGI:101927]
ENSMUSG00000025477,1045.462861,-0.412180842,0.122584114,-3.362432775,0.000772589,0.014080026,inositol polyphosphate-5-phosphatase A [Source:MGI Symbol	Acc:MGI:2686961]
ENSMUSG00000042670,783.4860535,0.490208346,0.145958037,3.358556721,0.000783506,0.014259816,IMP1 inner mitochondrial membrane peptidase-like (S. cerevisiae) [Source:MGI Symbol	Acc:MGI:1913791]
ENSMUSG00000030347,612.0259561,0.38997851,0.116149215,3.357564745,0.000786323,0.0142919,"DNA segment, Chr 6, Wayne State University 163, expressed [Source:MGI Symbol	Acc:MGI:107893]"
ENSMUSG00000034931,773.559896,-0.373105746,0.111192677,-3.355488487,0.00079225,0.014380337,DEAH (Asp-Glu-Ala-His) box polypeptide 8 [Source:MGI Symbol	Acc:MGI:1306823]
ENSMUSG00000023010,13451.8723,-0.291413638,0.086880572,-3.354186439,0.000795987,0.014409598,transmembrane BAX inhibitor motif containing 6 [Source:MGI Symbol	Acc:MGI:99682]
ENSMUSG00000033585,616.3591801,-0.412452557,0.122953388,-3.354544053,0.000794959,0.014409598,necdin [Source:MGI Symbol	Acc:MGI:97290]
ENSMUSG00000060477,626.8541275,0.350073514,0.104431737,3.352175554,0.000801792,0.014495323,interleukin-1 receptor-associated kinase 2 [Source:MGI Symbol	Acc:MGI:2429603]
ENSMUSG00000028864,2386.351838,-0.371443496,0.110853115,-3.350771825,0.000805867,0.014549597,hepatocyte growth factor [Source:MGI Symbol	Acc:MGI:96079]
ENSMUSG00000017817,147.172506,0.844448869,0.252196345,3.348378698,0.000812859,0.014656315,junctophilin 2 [Source:MGI Symbol	Acc:MGI:1891496]
ENSMUSG00000030748,806.5176648,-0.360996686,0.108003782,-3.342444847,0.000830439,0.014953408,"interleukin 4 receptor, alpha [Source:MGI Symbol	Acc:MGI:105367]"
ENSMUSG00000029161,75.71395728,0.814564543,0.243747698,3.341834821,0.000832266,0.014966434,cell growth regulator with EF hand domain 1 [Source:MGI Symbol	Acc:MGI:1915817]
ENSMUSG00000039239,1829.91969,0.335818697,0.100515033,3.340979817,0.000834833,0.014992715,"transforming growth factor, beta 2 [Source:MGI Symbol	Acc:MGI:98726]"
ENSMUSG00000039384,351.3792161,-0.419076609,0.125625533,-3.335919049,0.000850179,0.015248121,dual specificity phosphatase 10 [Source:MGI Symbol	Acc:MGI:1927070]
ENSMUSG00000005312,2821.514706,-0.263528718,0.079019412,-3.334987105,0.000853034,0.015279104,ubiquilin 1 [Source:MGI Symbol	Acc:MGI:1860276]
ENSMUSG00000022412,738.9781668,-0.380064514,0.114032516,-3.332948584,0.000859308,0.015350935,mitochondrial elongation factor 1 [Source:MGI Symbol	Acc:MGI:2146020]
ENSMUSG00000031730,348.6612264,0.511903194,0.153580114,3.333134617,0.000858734,0.015350935,dihydroorotate dehydrogenase [Source:MGI Symbol	Acc:MGI:1928378]
ENSMUSG00000017466,31706.58481,-0.260972064,0.078342692,-3.33116027,0.000864848,0.01542957,tissue inhibitor of metalloproteinase 2 [Source:MGI Symbol	Acc:MGI:98753]
ENSMUSG00000075012,18.59222425,-2.147742806,0.644931879,-3.330185523,0.000867881,0.015463342,four jointed box 1 [Source:MGI Symbol	Acc:MGI:1341907]
ENSMUSG00000031616,23.51014465,-1.638045533,0.492024288,-3.329196492,0.000870969,0.015497996,endothelin receptor type A [Source:MGI Symbol	Acc:MGI:105923]
ENSMUSG00000019143,781.0152262,0.34924285,0.104915964,3.328786538,0.000872252,0.015500483,histidyl-tRNA synthetase 2 [Source:MGI Symbol	Acc:MGI:1918041]
ENSMUSG00000030796,612.1106711,-0.412915285,0.124072936,-3.328004482,0.000874705,0.015523717,TEA domain family member 2 [Source:MGI Symbol	Acc:MGI:104904]
ENSMUSG00000054072,1194.749023,-0.572768618,0.172190512,-3.326365731,0.000879864,0.01559487,interferon inducible GTPase 1 [Source:MGI Symbol	Acc:MGI:1926259]
ENSMUSG00000048277,800.2854975,-0.351880584,0.105822576,-3.325193906,0.000883571,0.015640123,synaptogyrin 2 [Source:MGI Symbol	Acc:MGI:1328324]
ENSMUSG00000026277,2342.551113,0.178226556,0.053618655,3.323965403,0.000887472,0.015688701,serine/threonine kinase 25 (yeast) [Source:MGI Symbol	Acc:MGI:1891699]
ENSMUSG00000097993,351.5929046,0.686462801,0.20655299,3.323422244,0.000889202,0.015698816,"protein tyrosine phosphatase, receptor type, V [Source:MGI Symbol	Acc:MGI:108027]"
ENSMUSG00000005483,1299.212094,0.292779865,0.088149897,3.321386355,0.000895715,0.015793229,DnaJ heat shock protein family (Hsp40) member B1 [Source:MGI Symbol	Acc:MGI:1931874]
ENSMUSG00000001555,3977.420629,-0.283482775,0.085372204,-3.320551219,0.000898399,0.015819985,FK506 binding protein 10 [Source:MGI Symbol	Acc:MGI:104769]
ENSMUSG00000033487,2230.848297,-0.318692674,0.096119307,-3.315594802,0.000914483,0.016082331,fibronectin type III domain containing 3A [Source:MGI Symbol	Acc:MGI:1196463]
ENSMUSG00000020034,1004.706287,0.255683052,0.077138766,3.314585708,0.00091779,0.016119585,t-complex 11 (mouse) like 2 [Source:MGI Symbol	Acc:MGI:2444679]
ENSMUSG00000023805,941.9056589,0.2586207,0.078137801,3.309802646,0.000933618,0.016374055,synaptojanin 2 [Source:MGI Symbol	Acc:MGI:1201671]
ENSMUSG00000021846,781.5075434,0.389986827,0.117839303,3.309480077,0.000934694,0.016374055,pellino 2 [Source:MGI Symbol	Acc:MGI:1891445]
ENSMUSG00000098098,373.1487032,0.57927261,0.17508193,3.308580216,0.000937703,0.016405571,braveheart long non-coding RNA [Source:MGI Symbol	Acc:MGI:5434104]
ENSMUSG00000023067,2070.905259,0.309951736,0.093715166,3.30738074,0.000941728,0.016454755,cyclin-dependent kinase inhibitor 1A (P21) [Source:MGI Symbol	Acc:MGI:104556]
ENSMUSG00000040133,2323.833634,0.243338893,0.073608329,3.305860871,0.000946851,0.016522975,G protein-coupled receptor 176 [Source:MGI Symbol	Acc:MGI:2685858]
ENSMUSG00000033658,291.1386001,0.435927192,0.131965152,3.303350802,0.000955368,0.016650172,DEAD (Asp-Glu-Ala-Asp) box polypeptide 19b [Source:MGI Symbol	Acc:MGI:2148251]
ENSMUSG00000023079,701.4285394,-0.39390418,0.119285721,-3.302190554,0.000959329,0.016697739,general transcription factor II I repeat domain-containing 1 [Source:MGI Symbol	Acc:MGI:1861942]
ENSMUSG00000055065,16238.99302,0.284400056,0.086140228,3.301593935,0.000961371,0.016711839,DEAD (Asp-Glu-Ala-Asp) box polypeptide 17 [Source:MGI Symbol	Acc:MGI:1914290]
ENSMUSG00000055681,2004.384959,0.345560642,0.104754013,3.298781889,0.000971053,0.016836971,"coatomer protein complex, subunit epsilon [Source:MGI Symbol	Acc:MGI:1891702]"
ENSMUSG00000025269,219.7835739,0.499323573,0.15136036,3.298905818,0.000970625,0.016836971,apurinic/apyrimidinic endonuclease 2 [Source:MGI Symbol	Acc:MGI:1924872]
ENSMUSG00000078676,937.3207934,-0.27917627,0.084640898,-3.298361397,0.000972509,0.016840673,cancer susceptibility candidate 3 [Source:MGI Symbol	Acc:MGI:2179723]
ENSMUSG00000020086,1098.032008,-0.255248384,0.077416073,-3.297098062,0.000976894,0.016895031,"H2A histone family, member Y2 [Source:MGI Symbol	Acc:MGI:3037658]"
ENSMUSG00000032064,1052.835111,0.320136202,0.097169835,3.29460477,0.000985602,0.01702392,DIX domain containing 1 [Source:MGI Symbol	Acc:MGI:2679721]
ENSMUSG00000018541,510.6257955,-0.376302697,0.114304807,-3.292098603,0.000994427,0.017154505,CWC25 spliceosome-associated protein [Source:MGI Symbol	Acc:MGI:1914730]
ENSMUSG00000052105,251.0163144,-0.683102104,0.207524717,-3.291666231,0.000995957,0.017159067,microtubule crosslinking factor 1 [Source:MGI Symbol	Acc:MGI:1915867]
ENSMUSG00000020241,58720.37543,-0.3678546,0.111788081,-3.29064241,0.000999589,0.01717798,"collagen, type VI, alpha 2 [Source:MGI Symbol	Acc:MGI:88460]"
ENSMUSG00000031521,1687.388682,0.340231091,0.103387977,3.290818726,0.000998963,0.01717798,aspartylglucosaminidase [Source:MGI Symbol	Acc:MGI:104873]
ENSMUSG00000018398,4713.13348,-0.188450435,0.057287317,-3.289566413,0.001003419,0.017221968,septin 8 [Source:MGI Symbol	Acc:MGI:894310]
ENSMUSG00000053119,2977.404671,0.295323,0.089862638,3.286382507,0.001014831,0.01739582,charged multivesicular body protein 3 [Source:MGI Symbol	Acc:MGI:1913950]
ENSMUSG00000027999,242.1845062,-0.537892116,0.163775635,-3.284323185,0.001022276,0.017501317,"phospholipase A2, group XIIA [Source:MGI Symbol	Acc:MGI:1913600]"
ENSMUSG00000084834,34.60642475,1.491495922,0.454563885,3.28115799,0.001033818,0.017676596,RIKEN cDNA 4930565N06 gene [Source:MGI Symbol	Acc:MGI:1915556]
ENSMUSG00000032571,632.7432416,-0.333735285,0.101736228,-3.280397685,0.001036609,0.017701984,phosphoinositide-3-kinase regulatory subunit 4 [Source:MGI Symbol	Acc:MGI:1922919]
ENSMUSG00000029173,370.3909178,0.447936104,0.136575412,3.279771197,0.001038913,0.017719021,Sep (O-phosphoserine) tRNA:Sec (selenocysteine) tRNA synthase [Source:MGI Symbol	Acc:MGI:1098791]
ENSMUSG00000038227,1201.060637,0.304766137,0.092967181,3.278212091,0.001044669,0.017794803,homeobox A9 [Source:MGI Symbol	Acc:MGI:96180]
ENSMUSG00000028780,630.2376586,0.570109088,0.174022203,3.276070967,0.001052621,0.017885325,"sema domain, immunoglobulin domain (Ig), short basic domain, secreted, (semaphorin) 3C [Source:MGI Symbol	Acc:MGI:107557]"
ENSMUSG00000074486,120.4077243,1.000781357,0.3054756,3.276141723,0.001052357,0.017885325,bone gamma-carboxyglutamate protein 2 [Source:MGI Symbol	Acc:MGI:88157]
ENSMUSG00000026150,2174.93355,0.267046323,0.081536947,3.275157252,0.001056032,0.017920819,mitochondrial fission factor [Source:MGI Symbol	Acc:MGI:1922984]
ENSMUSG00000009681,1307.712835,-0.37322734,0.113971738,-3.274735875,0.001057608,0.017925135,breakpoint cluster region [Source:MGI Symbol	Acc:MGI:88141]
ENSMUSG00000020776,820.6717272,-0.305087181,0.093176934,-3.274277965,0.001059324,0.017931795,Fas (TNFRSF6) binding factor 1 [Source:MGI Symbol	Acc:MGI:1922033]
ENSMUSG00000022607,2263.421367,-0.220415508,0.067331452,-3.273589091,0.001061909,0.017953149,PTK2 protein tyrosine kinase 2 [Source:MGI Symbol	Acc:MGI:95481]
ENSMUSG00000030317,19.70506666,-1.825693912,0.557813166,-3.272948764,0.001064318,0.017971461,tissue inhibitor of metalloproteinase 4 [Source:MGI Symbol	Acc:MGI:109125]
ENSMUSG00000027673,868.7241605,0.310336526,0.094899147,3.27017191,0.001074821,0.018126249,NADH:ubiquinone oxidoreductase subunit B5 [Source:MGI Symbol	Acc:MGI:1913296]
ENSMUSG00000053907,5371.295979,0.293067655,0.089684669,3.267756451,0.001084036,0.018232955,"methionine adenosyltransferase II, alpha [Source:MGI Symbol	Acc:MGI:2443731]"
ENSMUSG00000030287,1240.568209,0.365661413,0.111900306,3.267742743,0.001084089,0.018232955,"inositol 1,4,5-triphosphate receptor 2 [Source:MGI Symbol	Acc:MGI:99418]"
ENSMUSG00000023411,815.4242011,-0.400986219,0.122721187,-3.267457156,0.001085183,0.018232955,"nuclear factor of activated T cells, cytoplasmic, calcineurin dependent 4 [Source:MGI Symbol	Acc:MGI:1920431]"
ENSMUSG00000028099,525.6138742,-0.344683907,0.105527693,-3.266288657,0.001089671,0.018285706,polymerase (RNA) III (DNA directed) polypeptide C [Source:MGI Symbol	Acc:MGI:1921664]
ENSMUSG00000001120,421.6119028,-0.37746841,0.115617073,-3.264815493,0.001095354,0.01835835,poly(rC) binding protein 3 [Source:MGI Symbol	Acc:MGI:1890470]
ENSMUSG00000027223,641.2262876,-0.486673414,0.149235866,-3.261102229,0.0011098,0.018577507,mitogen-activated protein kinase 8 interacting protein 1 [Source:MGI Symbol	Acc:MGI:1309464]
ENSMUSG00000026887,514.2893371,-0.354919175,0.108857706,-3.260395489,0.00111257,0.018600902,mitochondrial ribosome recycling factor [Source:MGI Symbol	Acc:MGI:1915121]
ENSMUSG00000045594,1280.887364,-0.313124268,0.096053521,-3.25989369,0.00111454,0.018610893,"galactosidase, beta 1 [Source:MGI Symbol	Acc:MGI:88151]"
ENSMUSG00000022822,4237.827887,0.395322815,0.121284049,3.259479027,0.00111617,0.018615195,"ATP-binding cassette, sub-family C (CFTR/MRP), member 5 [Source:MGI Symbol	Acc:MGI:1351644]"
ENSMUSG00000053279,41.43507298,1.935465399,0.593883447,3.258998732,0.001118062,0.018623831,"aldehyde dehydrogenase family 1, subfamily A1 [Source:MGI Symbol	Acc:MGI:1353450]"
ENSMUSG00000022986,41.10249048,0.947710155,0.290955828,3.257230356,0.001125051,0.018717258,keratin 75 [Source:MGI Symbol	Acc:MGI:1923500]
ENSMUSG00000000078,4133.018071,0.266380935,0.081792664,3.256782729,0.001126826,0.018723824,Kruppel-like factor 6 [Source:MGI Symbol	Acc:MGI:1346318]
ENSMUSG00000061759,903.2457607,0.326726035,0.100343411,3.25607861,0.001129625,0.018747346,acidic residue methyltransferase 1 [Source:MGI Symbol	Acc:MGI:1920669]
ENSMUSG00000032026,2583.384751,0.257704629,0.079169692,3.255091955,0.001133557,0.018789601,RNA exonuclease 2 [Source:MGI Symbol	Acc:MGI:1888981]
ENSMUSG00000040957,63.9273439,-0.873674875,0.268465632,-3.25432671,0.001136615,0.01881729,CDK5 and Abl enzyme substrate 1 [Source:MGI Symbol	Acc:MGI:1927065]
ENSMUSG00000031808,884.1780247,0.4155079,0.127712463,3.253463985,0.001140072,0.018830712,"solute carrier family 27 (fatty acid transporter), member 1 [Source:MGI Symbol	Acc:MGI:1347098]"
ENSMUSG00000001755,518.659504,-0.363171604,0.111627257,-3.253431239,0.001140203,0.018830712,Coenzyme A synthase [Source:MGI Symbol	Acc:MGI:1918993]
ENSMUSG00000111970,29.57001588,1.265556205,0.389132109,3.252253347,0.001144939,0.018885925,"predicted gene, 47715 [Source:MGI Symbol	Acc:MGI:6096840]"
ENSMUSG00000027784,978.4646061,-0.332532985,0.102286952,-3.25098147,0.001150074,0.018924572,protein phosphatase 1 (formerly 2C)-like [Source:MGI Symbol	Acc:MGI:2139740]
ENSMUSG00000029307,71.16026098,0.717955265,0.220828392,3.251190924,0.001149227,0.018924572,dentin matrix protein 1 [Source:MGI Symbol	Acc:MGI:94910]
ENSMUSG00000003402,2932.408441,-0.318646354,0.098062896,-3.249407958,0.001156455,0.019006512,protein kinase C substrate 80K-H [Source:MGI Symbol	Acc:MGI:107877]
ENSMUSG00000034024,9171.158459,-0.197827933,0.060897756,-3.24852583,0.001160047,0.01903336,"chaperonin containing Tcp1, subunit 2 (beta) [Source:MGI Symbol	Acc:MGI:107186]"
ENSMUSG00000041530,1102.839557,-0.325705772,0.100269065,-3.248317627,0.001160896,0.01903336,argonaute RISC catalytic subunit 1 [Source:MGI Symbol	Acc:MGI:2446630]
ENSMUSG00000036466,27.09159702,-1.319994358,0.406453904,-3.247586862,0.001163881,0.019059259,multiple EGF-like-domains 11 [Source:MGI Symbol	Acc:MGI:1920951]
ENSMUSG00000040562,2740.926043,-0.244258851,0.075223842,-3.247093516,0.001165901,0.0190647,"glutathione S-transferase, mu 2 [Source:MGI Symbol	Acc:MGI:95861]"
ENSMUSG00000032526,185.5671177,0.606186072,0.186701527,3.246819041,0.001167026,0.0190647,"SS18, nBAF chromatin remodeling complex subunit like 2 [Source:MGI Symbol	Acc:MGI:1349474]"
ENSMUSG00000048285,3033.543537,-0.21611029,0.066572169,-3.246255824,0.001169337,0.019079473,FERM domain containing 6 [Source:MGI Symbol	Acc:MGI:2442579]
ENSMUSG00000040481,2152.750285,-0.344900215,0.106309956,-3.244288954,0.001177442,0.019188631,bromodomain PHD finger transcription factor [Source:MGI Symbol	Acc:MGI:2444008]
ENSMUSG00000013367,165.4797521,-0.66555369,0.205203853,-3.243378141,0.001181213,0.019226976,IgLON family member 5 [Source:MGI Symbol	Acc:MGI:2686277]
ENSMUSG00000039253,249.8527489,-0.473392172,0.145978555,-3.242888466,0.001183245,0.019236957,fructosamine 3 kinase related protein [Source:MGI Symbol	Acc:MGI:2679256]
ENSMUSG00000015291,3222.62965,-0.174932917,0.053974536,-3.241026811,0.001191,0.01933984,guanosine diphosphate (GDP) dissociation inhibitor 1 [Source:MGI Symbol	Acc:MGI:99846]
ENSMUSG00000038402,615.1346987,0.491733739,0.151739905,3.240635602,0.001192635,0.019343233,forkhead box F2 [Source:MGI Symbol	Acc:MGI:1347479]
ENSMUSG00000037296,452.9181694,0.425623431,0.131374393,3.239774672,0.001196242,0.019378547,"LSM1 homolog, mRNA degradation associated [Source:MGI Symbol	Acc:MGI:1914457]"
ENSMUSG00000027624,3777.764392,-0.234488563,0.072446831,-3.236698706,0.00120921,0.019496851,erythrocyte membrane protein band 4.1 like 1 [Source:MGI Symbol	Acc:MGI:103010]
ENSMUSG00000038876,411.3147088,0.347595022,0.107392515,3.236678299,0.001209297,0.019496851,ring finger protein 146 [Source:MGI Symbol	Acc:MGI:1915281]
ENSMUSG00000032387,361.4602509,-0.416793115,0.128746421,-3.237318063,0.001206588,0.019496851,RNA binding protein with multiple splicing 2 [Source:MGI Symbol	Acc:MGI:1919223]
ENSMUSG00000034762,82.13726344,-1.086067561,0.335472291,-3.237428521,0.001206122,0.019496851,GLIS family zinc finger 1 [Source:MGI Symbol	Acc:MGI:2386723]
ENSMUSG00000022191,2072.425649,-0.259139248,0.08012671,-3.234118174,0.00122019,0.019602548,"drosha, ribonuclease type III [Source:MGI Symbol	Acc:MGI:1261425]"
ENSMUSG00000039542,688.4125744,0.39959275,0.123535643,3.234635278,0.001217982,0.019602548,neural cell adhesion molecule 1 [Source:MGI Symbol	Acc:MGI:97281]
ENSMUSG00000040350,157.49376,0.582341174,0.180049618,3.234337176,0.001219254,0.019602548,tripartite motif-containing 7 [Source:MGI Symbol	Acc:MGI:2137353]
ENSMUSG00000029772,1287.341786,-0.291356963,0.090162011,-3.231482508,0.001231499,0.019760816,S-adenosylhomocysteine hydrolase-like 2 [Source:MGI Symbol	Acc:MGI:1921590]
ENSMUSG00000024240,814.0400181,0.286191039,0.088616621,3.229541299,0.00123989,0.019848483,enhancer of polycomb homolog 1 [Source:MGI Symbol	Acc:MGI:1278322]
ENSMUSG00000027533,396.745848,0.610139321,0.188907588,3.229829615,0.00123864,0.019848483,"fatty acid binding protein 5, epidermal [Source:MGI Symbol	Acc:MGI:101790]"
ENSMUSG00000030208,24462.42551,-0.296693561,0.091976331,-3.225759918,0.001256387,0.020088858,epithelial membrane protein 1 [Source:MGI Symbol	Acc:MGI:107941]
ENSMUSG00000022858,2650.842804,0.243127511,0.075384648,3.225159458,0.001259025,0.02010733,transformer 2 beta [Source:MGI Symbol	Acc:MGI:106016]
ENSMUSG00000019810,1246.013002,-0.280769643,0.087067684,-3.224728511,0.001260922,0.020113928,"fucosidase, alpha-L- 2, plasma [Source:MGI Symbol	Acc:MGI:1914098]"
ENSMUSG00000020009,1722.615913,-0.228308164,0.070824787,-3.223562999,0.001266064,0.02017223,interferon gamma receptor 1 [Source:MGI Symbol	Acc:MGI:107655]
ENSMUSG00000024866,201.7150956,-0.696796902,0.21629405,-3.22152598,0.001275099,0.020292333,aspartoacylase (aminoacylase) 3 [Source:MGI Symbol	Acc:MGI:1918920]
ENSMUSG00000024213,1416.380824,-0.254277004,0.078977504,-3.219613073,0.001283637,0.02038195,nudix (nucleotide diphosphate linked moiety X)-type motif 3 [Source:MGI Symbol	Acc:MGI:1928484]
ENSMUSG00000020516,1153.613195,0.303591443,0.094295038,3.219590874,0.001283737,0.02038195,"ribosomal protein S6 kinase, polypeptide 1 [Source:MGI Symbol	Acc:MGI:1270849]"
ENSMUSG00000021756,8533.069618,-0.289771072,0.090043879,-3.218109603,0.001290385,0.020463544,interleukin 6 signal transducer [Source:MGI Symbol	Acc:MGI:96560]
ENSMUSG00000026688,1548.205191,0.426255988,0.132490296,3.217261956,0.001294204,0.020500127,microsomal glutathione S-transferase 3 [Source:MGI Symbol	Acc:MGI:1913697]
ENSMUSG00000039952,5713.035645,-0.318540049,0.099071853,-3.215242669,0.001303343,0.020501713,dystroglycan 1 [Source:MGI Symbol	Acc:MGI:101864]
ENSMUSG00000015994,2186.639981,0.227242626,0.070662506,3.215886861,0.001300421,0.020501713,"farnesyltransferase, CAAX box, alpha [Source:MGI Symbol	Acc:MGI:104683]"
ENSMUSG00000020790,1978.890276,-0.259824411,0.08077688,-3.216569039,0.001297333,0.020501713,ankyrin repeat and FYVE domain containing 1 [Source:MGI Symbol	Acc:MGI:1337008]
ENSMUSG00000026701,1686.834348,-0.234610299,0.072953294,-3.215897293,0.001300374,0.020501713,peroxiredoxin 6 [Source:MGI Symbol	Acc:MGI:894320]
ENSMUSG00000036139,1205.156709,-0.35937507,0.111772555,-3.215235355,0.001303376,0.020501713,homeobox C9 [Source:MGI Symbol	Acc:MGI:96199]
ENSMUSG00000028270,409.9323563,-0.477004149,0.148303791,-3.216398881,0.001298103,0.020501713,guanylate binding protein 2 [Source:MGI Symbol	Acc:MGI:102772]
ENSMUSG00000031555,4319.167105,-0.168541955,0.052431035,-3.214545635,0.001306511,0.020503459,a disintegrin and metallopeptidase domain 9 (meltrin gamma) [Source:MGI Symbol	Acc:MGI:105376]
ENSMUSG00000061887,1787.810675,-0.252282587,0.078477719,-3.214703367,0.001305794,0.020503459,single-stranded DNA binding protein 3 [Source:MGI Symbol	Acc:MGI:1919725]
ENSMUSG00000014504,987.6780157,0.367871512,0.114479862,3.213416817,0.001311658,0.020560426,signal recognition particle 19 [Source:MGI Symbol	Acc:MGI:1913634]
ENSMUSG00000036106,296.7789112,-0.628547048,0.195666228,-3.212343043,0.001316571,0.020613605,proline rich 5 (renal) [Source:MGI Symbol	Acc:MGI:1924714]
ENSMUSG00000022867,1551.31472,-0.308773115,0.096222692,-3.208942816,0.00133224,0.020834879,ubiquitin specific peptidase 25 [Source:MGI Symbol	Acc:MGI:1353655]
ENSMUSG00000001924,8290.006815,-0.215003228,0.067107146,-3.203879772,0.001355891,0.021157379,ubiquitin-like modifier activating enzyme 1 [Source:MGI Symbol	Acc:MGI:98890]
ENSMUSG00000060923,251.9128886,0.839287432,0.261970615,3.203746472,0.001356519,0.021157379,"acylphosphatase 2, muscle type [Source:MGI Symbol	Acc:MGI:1922822]"
ENSMUSG00000055963,144.2912738,0.61094043,0.190708555,3.203529233,0.001357543,0.021157379,triple QxxK/R motif containing [Source:MGI Symbol	Acc:MGI:3650048]
ENSMUSG00000033701,912.2090056,-0.339167274,0.105956177,-3.20101465,0.001369446,0.021318386,acyl-Coenzyme A binding domain containing 6 [Source:MGI Symbol	Acc:MGI:1919732]
ENSMUSG00000031613,800.2333893,0.488321498,0.152581164,3.200404864,0.001372347,0.021339046,hydroxyprostaglandin dehydrogenase 15 (NAD) [Source:MGI Symbol	Acc:MGI:108085]
ENSMUSG00000026278,2132.342394,0.402979247,0.125999848,3.198251845,0.001382635,0.021474392,BCL2-related ovarian killer [Source:MGI Symbol	Acc:MGI:1858494]
ENSMUSG00000043421,221.1105076,0.593339309,0.185569766,3.197392118,0.001386763,0.021489275,hypoxia inducible lipid droplet associated [Source:MGI Symbol	Acc:MGI:1916823]
ENSMUSG00000078452,20.58658168,-1.957254007,0.612125878,-3.197469797,0.001386389,0.021489275,retinoic acid early transcript delta [Source:MGI Symbol	Acc:MGI:1861032]
ENSMUSG00000039105,1998.851843,0.401086744,0.12548883,3.19619479,0.001392531,0.021529445,"ATPase, H+ transporting, lysosomal V1 subunit G1 [Source:MGI Symbol	Acc:MGI:1913540]"
ENSMUSG00000004945,1411.018697,0.351107376,0.109848,3.196301939,0.001392014,0.021529445,transmembrane protein 242 [Source:MGI Symbol	Acc:MGI:1917794]
ENSMUSG00000015112,331.7270773,0.396473396,0.124105195,3.194655915,0.001399976,0.021619909,"solute carrier family 25 (mitochondrial carrier, adenine nucleotide translocator), member 13 [Source:MGI Symbol	Acc:MGI:1354721]"
ENSMUSG00000033278,1437.269669,-0.325258601,0.101826957,-3.194228827,0.001402049,0.021627289,"protein tyrosine phosphatase, receptor type, M [Source:MGI Symbol	Acc:MGI:102694]"
ENSMUSG00000026483,2285.110468,-0.286613544,0.089746974,-3.193573358,0.001405236,0.021651817,"family with sequence similarity 129, member A [Source:MGI Symbol	Acc:MGI:2137237]"
ENSMUSG00000043991,714.164935,0.389678146,0.12217844,3.189418249,0.001425595,0.021940563,purine rich element binding protein A [Source:MGI Symbol	Acc:MGI:103079]
ENSMUSG00000068551,86.08305575,0.932413423,0.292454063,3.188238915,0.001431422,0.022005275,zinc finger protein 467 [Source:MGI Symbol	Acc:MGI:1916160]
ENSMUSG00000048578,5549.452409,-0.158699548,0.049792252,-3.187233785,0.001436406,0.022056888,malectin [Source:MGI Symbol	Acc:MGI:1924015]
ENSMUSG00000005043,326.1675675,-0.421516038,0.132267105,-3.18685464,0.00143829,0.022060837,N-sulfoglucosamine sulfohydrolase (sulfamidase) [Source:MGI Symbol	Acc:MGI:1350341]
ENSMUSG00000022350,3650.349407,-0.221252695,0.069480467,-3.184386991,0.001450609,0.022224647,WASH complex subunit 5 [Source:MGI Symbol	Acc:MGI:2146110]
ENSMUSG00000026335,8452.972644,-0.194565096,0.061106789,-3.184017643,0.001452462,0.022227908,peptidylglycine alpha-amidating monooxygenase [Source:MGI Symbol	Acc:MGI:97475]
ENSMUSG00000075297,12.1275048,-2.197306432,0.690534882,-3.18203539,0.001462439,0.022355374,histocompatibility 60b [Source:MGI Symbol	Acc:MGI:3649078]
ENSMUSG00000021687,1222.007065,-0.289543249,0.09101892,-3.181132534,0.001467005,0.022399911,secretory carrier membrane protein 1 [Source:MGI Symbol	Acc:MGI:1349480]
ENSMUSG00000027447,11506.72291,0.326875394,0.102764971,3.180805578,0.001468662,0.02239998,cystatin C [Source:MGI Symbol	Acc:MGI:102519]
ENSMUSG00000001441,1933.474392,-0.185116274,0.058206859,-3.18031719,0.001471139,0.022412559,aminopeptidase puromycin sensitive [Source:MGI Symbol	Acc:MGI:1101358]
ENSMUSG00000032220,3645.225249,-0.258816624,0.081403927,-3.179412006,0.001475742,0.022457443,myosin IE [Source:MGI Symbol	Acc:MGI:106621]
ENSMUSG00000039798,28.92583084,-1.803398736,0.567536449,-3.177591043,0.001485041,0.022548337,RIKEN cDNA 2600006K01 gene [Source:MGI Symbol	Acc:MGI:1917569]
ENSMUSG00000072720,10.67590949,1.782211734,0.560857524,3.177655034,0.001484713,0.022548337,myosin XVIIIb [Source:MGI Symbol	Acc:MGI:1921626]
ENSMUSG00000091512,1003.934025,0.323349136,0.101789634,3.176641122,0.001489913,0.022578925,"late endosomal/lysosomal adaptor, MAPK and MTOR activator 3 [Source:MGI Symbol	Acc:MGI:1929467]"
ENSMUSG00000034456,10.93807234,3.870447398,1.218444063,3.176549105,0.001490386,0.022578925,urocanase domain containing 1 [Source:MGI Symbol	Acc:MGI:2385332]
ENSMUSG00000027646,1377.683341,-0.368781042,0.116163637,-3.174668534,0.001500078,0.02268887,Rous sarcoma oncogene [Source:MGI Symbol	Acc:MGI:98397]
ENSMUSG00000054484,257.4534741,0.535042919,0.168544414,3.174492156,0.001500989,0.02268887,transmembrane protein 62 [Source:MGI Symbol	Acc:MGI:2139461]
ENSMUSG00000085399,145.4110774,0.652688376,0.205668671,3.173494394,0.001506158,0.022741646,"forkhead box D2, opposite strand [Source:MGI Symbol	Acc:MGI:2444065]"
ENSMUSG00000085622,93.58897818,0.740923783,0.233555296,3.172369868,0.001512003,0.022779166,RIKEN cDNA 3110056K07 gene [Source:MGI Symbol	Acc:MGI:1920454]
ENSMUSG00000035745,32.89227072,1.190168941,0.375144135,3.172564434,0.00151099,0.022779166,"glutamate receptor, ionotropic, NMDA3B [Source:MGI Symbol	Acc:MGI:2150393]"
ENSMUSG00000024299,1350.703623,0.35105359,0.11081066,3.168048893,0.001534657,0.023043649,"a disintegrin-like and metallopeptidase (reprolysin type) with thrombospondin type 1 motif, 10 [Source:MGI Symbol	Acc:MGI:2449112]"
ENSMUSG00000039089,790.2630579,-0.353694942,0.111638402,-3.168219328,0.001533758,0.023043649,L3MBTL3 histone methyl-lysine binding protein [Source:MGI Symbol	Acc:MGI:2143628]
ENSMUSG00000089872,725.7556493,-0.261274824,0.082460713,-3.168476398,0.001532402,0.023043649,ribosomal protein S6 kinase polypeptide 1 [Source:MGI Symbol	Acc:MGI:2443419]
ENSMUSG00000024811,4762.587615,-0.239407967,0.075594274,-3.16701194,0.00154014,0.023100395,"tankyrase, TRF1-interacting ankyrin-related ADP-ribose polymerase 2 [Source:MGI Symbol	Acc:MGI:1921743]"
ENSMUSG00000021287,323.76655,0.606284971,0.191532289,3.16544524,0.001548458,0.023199495,X-ray repair complementing defective repair in Chinese hamster cells 3 [Source:MGI Symbol	Acc:MGI:1921585]
ENSMUSG00000047910,715.556805,-0.3820961,0.12076546,-3.163951855,0.001556425,0.023293126,protocadherin beta 16 [Source:MGI Symbol	Acc:MGI:2136752]
ENSMUSG00000028830,817.8221211,-0.323535557,0.10227024,-3.163535705,0.001558652,0.023300735,expressed sequence AU040320 [Source:MGI Symbol	Acc:MGI:2140475]
ENSMUSG00000028134,576.7980884,0.473963742,0.149862912,3.162648681,0.001563409,0.023346101,polypyrimidine tract binding protein 2 [Source:MGI Symbol	Acc:MGI:1860489]
ENSMUSG00000022136,2607.273983,-0.285612838,0.090364508,-3.160674979,0.00157404,0.023425112,DnaJ heat shock protein family (Hsp40) member C3 [Source:MGI Symbol	Acc:MGI:107373]
ENSMUSG00000001418,2215.718217,-0.321760361,0.101814683,-3.160255,0.001576311,0.023425112,glycosylated lysosomal membrane protein [Source:MGI Symbol	Acc:MGI:1913318]
ENSMUSG00000041712,976.0736583,0.260287675,0.082349719,3.160759713,0.001573583,0.023425112,ubiquitin protein ligase E3 component n-recognin 7 (putative) [Source:MGI Symbol	Acc:MGI:1913872]
ENSMUSG00000001349,806.5695111,0.398995093,0.126240286,3.160600363,0.001574444,0.023425112,calponin 1 [Source:MGI Symbol	Acc:MGI:104979]
ENSMUSG00000090272,171.8221006,-0.732165897,0.231693285,-3.16006525,0.001577338,0.023425112,myeloid nuclear differentiation antigen like [Source:MGI Symbol	Acc:MGI:3780953]
ENSMUSG00000002031,918.1669502,-0.280360416,0.088808264,-3.156918103,0.001594461,0.023653501,intraflagellar transport 46 [Source:MGI Symbol	Acc:MGI:1923818]
ENSMUSG00000021124,1745.440399,0.294852858,0.093412483,3.156460967,0.001596963,0.023664717,vesicle transport through interaction with t-SNAREs 1B [Source:MGI Symbol	Acc:MGI:1855688]
ENSMUSG00000090258,286.1585927,0.413089614,0.130889035,3.156029191,0.001599329,0.023673904,churchill domain containing 1 [Source:MGI Symbol	Acc:MGI:1923684]
ENSMUSG00000028698,1319.425499,0.296629673,0.094045825,3.154097187,0.001609955,0.023805207,phosphoinositide-3-kinase regulatory subunit 3 [Source:MGI Symbol	Acc:MGI:109277]
ENSMUSG00000003948,720.3654268,-0.374925593,0.118919346,-3.152772075,0.00161728,0.023887477,monocyte to macrophage differentiation-associated [Source:MGI Symbol	Acc:MGI:1914718]
ENSMUSG00000066800,233.1611748,-0.537342981,0.170582437,-3.150048684,0.001632433,0.024085042,"ribonuclease L (2', 5'-oligoisoadenylate synthetase-dependent) [Source:MGI Symbol	Acc:MGI:1098272]"
ENSMUSG00000032280,1776.796134,-0.398165427,0.126433255,-3.14921439,0.0016371,0.024127658,transducin-like enhancer of split 3 [Source:MGI Symbol	Acc:MGI:104634]
ENSMUSG00000003721,1502.956838,0.265218722,0.084245584,3.148161726,0.001643008,0.024136281,insulin induced gene 2 [Source:MGI Symbol	Acc:MGI:1920249]
ENSMUSG00000005804,862.0653349,-0.276450538,0.087822242,-3.14784196,0.001644806,0.024136281,"biogenesis of lysosomal organelles complex-1, subunit 6, pallidin [Source:MGI Symbol	Acc:MGI:1927580]"
ENSMUSG00000034161,148.2243141,0.743593447,0.236212743,3.147981933,0.001644019,0.024136281,scleraxis [Source:MGI Symbol	Acc:MGI:102934]
ENSMUSG00000044258,153.6264651,0.687931097,0.218522954,3.148095359,0.001643381,0.024136281,cytotoxic T lymphocyte-associated protein 2 alpha [Source:MGI Symbol	Acc:MGI:88554]
ENSMUSG00000031523,1470.650538,-0.370988953,0.117889492,-3.146921296,0.001649994,0.024186232,deleted in liver cancer 1 [Source:MGI Symbol	Acc:MGI:1354949]
ENSMUSG00000058997,1303.334813,-0.300091625,0.095370837,-3.146576399,0.001651941,0.024188626,von Willebrand factor A domain containing 8 [Source:MGI Symbol	Acc:MGI:1919008]
ENSMUSG00000078706,42.32303075,1.431499797,0.455134372,3.145224541,0.001659594,0.024274471,predicted gene 53 [Source:MGI Symbol	Acc:MGI:2684899]
ENSMUSG00000038280,1639.433069,-0.213398581,0.067878305,-3.143840723,0.001667462,0.024301282,osteopetrosis associated transmembrane protein 1 [Source:MGI Symbol	Acc:MGI:2655574]
ENSMUSG00000031157,883.8326259,-0.279245023,0.088828514,-3.143641715,0.001668596,0.024301282,polyglutamine binding protein 1 [Source:MGI Symbol	Acc:MGI:1859638]
ENSMUSG00000027425,681.8496091,-0.275253902,0.087547237,-3.144061572,0.001666204,0.024301282,lysine acetyltransferase 14 [Source:MGI Symbol	Acc:MGI:1917264]
ENSMUSG00000039166,437.4586044,0.414400942,0.131801929,3.144118953,0.001665877,0.024301282,A kinase (PRKA) anchor protein 7 [Source:MGI Symbol	Acc:MGI:1859150]
ENSMUSG00000020166,1954.689285,-0.248922903,0.079245118,-3.141176523,0.001682706,0.02448048,"CCR4-NOT transcription complex, subunit 2 [Source:MGI Symbol	Acc:MGI:1919318]"
ENSMUSG00000051934,1359.143976,-0.248671185,0.079180586,-3.140557535,0.001686266,0.024505979,"spermatogenesis associated, serine-rich 2 [Source:MGI Symbol	Acc:MGI:1919822]"
ENSMUSG00000034220,2953.989127,-0.413700871,0.131810023,-3.13861467,0.001697485,0.024616256,glypican 1 [Source:MGI Symbol	Acc:MGI:1194891]
ENSMUSG00000026072,710.620688,-0.341477398,0.108795982,-3.138694937,0.00169702,0.024616256,"interleukin 1 receptor, type I [Source:MGI Symbol	Acc:MGI:96545]"
ENSMUSG00000016356,972.6738223,0.3752505,0.119589911,3.137810676,0.001702148,0.024657502,"collagen, type XX, alpha 1 [Source:MGI Symbol	Acc:MGI:1920618]"
ENSMUSG00000025978,664.0932464,-0.337593098,0.107623402,-3.136800108,0.001708025,0.024716238,raftlin family member 2 [Source:MGI Symbol	Acc:MGI:1921263]
ENSMUSG00000034586,293.9174251,0.431601809,0.137656032,3.135364302,0.001716408,0.024811064,HID1 domain containing [Source:MGI Symbol	Acc:MGI:2445087]
ENSMUSG00000030824,4419.537728,-0.270464811,0.086294041,-3.134223516,0.001723095,0.024881205,nucleobindin 1 [Source:MGI Symbol	Acc:MGI:97388]
ENSMUSG00000001017,2607.598213,0.208743897,0.066648555,3.13200934,0.001736144,0.02500735,chromatin target of PRMT1 [Source:MGI Symbol	Acc:MGI:1913761]
ENSMUSG00000100922,16.69069357,6.274673799,2.003242708,3.1322584,0.001734671,0.02500735,predicted gene 8520 [Source:MGI Symbol	Acc:MGI:3645038]
ENSMUSG00000083548,11.1711422,2.16399642,0.690974641,3.131802952,0.001737364,0.02500735,predicted gene 11514 [Source:MGI Symbol	Acc:MGI:3649789]
ENSMUSG00000024487,2037.879943,0.220005306,0.070283209,3.130268354,0.001746467,0.025111711,"Yip1 domain family, member 5 [Source:MGI Symbol	Acc:MGI:1914430]"
ENSMUSG00000079179,341.1782619,0.618583319,0.197668887,3.12939143,0.001751688,0.025148073,"RAB10, member RAS oncogene family, opposite strand [Source:MGI Symbol	Acc:MGI:1921423]"
ENSMUSG00000009633,134.9091644,0.757015348,0.241942186,3.128910087,0.00175456,0.025148073,G0/G1 switch gene 2 [Source:MGI Symbol	Acc:MGI:1316737]
ENSMUSG00000055202,105.3332552,0.797592334,0.254890189,3.129160584,0.001753065,0.025148073,zinc finger protein 811 [Source:MGI Symbol	Acc:MGI:2682944]
ENSMUSG00000059288,145.8595233,-0.535746164,0.17133191,-3.126949107,0.001766305,0.025263006,"chromodomain protein, Y chromosome-like [Source:MGI Symbol	Acc:MGI:1339956]"
ENSMUSG00000018509,78.96708487,-0.872901133,0.279137542,-3.127136278,0.001765181,0.025263006,centromere protein V [Source:MGI Symbol	Acc:MGI:1920389]
ENSMUSG00000040613,414.2938101,0.393943713,0.125998887,3.126565031,0.001768614,0.025269373,"apolipoprotein B mRNA editing enzyme, catalytic polypeptide 1 [Source:MGI Symbol	Acc:MGI:103298]"
ENSMUSG00000004473,1839.41525,0.350098941,0.112188367,3.120634985,0.001804616,0.025756615,"C-type lectin domain family 11, member a [Source:MGI Symbol	Acc:MGI:1298219]"
ENSMUSG00000022682,1388.451141,-0.289061321,0.09267826,-3.118976578,0.001814804,0.02587479,RRN3 RNA polymerase I transcription factor homolog (yeast) [Source:MGI Symbol	Acc:MGI:1925255]
ENSMUSG00000023963,851.7290212,0.297463421,0.095383837,3.118593568,0.001817164,0.02588123,"cytochrome P450, family 39, subfamily a, polypeptide 1 [Source:MGI Symbol	Acc:MGI:1927096]"
ENSMUSG00000031505,849.599856,0.359320809,0.115315055,3.115992165,0.001833271,0.02608324,NAD(P)HX dehydratase [Source:MGI Symbol	Acc:MGI:1913353]
ENSMUSG00000028953,1710.010751,-0.217572696,0.069835391,-3.115507673,0.001836286,0.02609874,"ATP-binding cassette, sub-family F (GCN20), member 2 [Source:MGI Symbol	Acc:MGI:1351657]"
ENSMUSG00000096188,4497.123192,-0.212974141,0.06841158,-3.113129969,0.001851145,0.026254887,CKLF-like MARVEL transmembrane domain containing 4 [Source:MGI Symbol	Acc:MGI:2142888]
ENSMUSG00000030554,466.6814852,0.458647589,0.147321966,3.113232875,0.001850499,0.026254887,"synemin, intermediate filament protein [Source:MGI Symbol	Acc:MGI:2661187]"
ENSMUSG00000038965,2968.339964,-0.20777804,0.066799107,-3.110491257,0.001867764,0.026452053,ubiquitin-conjugating enzyme E2L 3 [Source:MGI Symbol	Acc:MGI:109240]
ENSMUSG00000057406,1635.044755,0.307057523,0.098737712,3.109830228,0.001871949,0.026452053,nuclear receptor binding SET domain protein 2 [Source:MGI Symbol	Acc:MGI:1276574]
ENSMUSG00000030717,705.6278017,0.340048135,0.109351202,3.109688121,0.00187285,0.026452053,nuclear protein transcription regulator 1 [Source:MGI Symbol	Acc:MGI:1891834]
ENSMUSG00000032577,24.36134174,-1.285254533,0.413239766,-3.110190833,0.001869665,0.026452053,mitogen-activated protein kinase-activated protein kinase 3 [Source:MGI Symbol	Acc:MGI:2143163]
ENSMUSG00000000275,513.3197801,-0.351438104,0.113062307,-3.108357811,0.001881301,0.026535569,tripartite motif-containing 25 [Source:MGI Symbol	Acc:MGI:102749]
ENSMUSG00000017737,56.3270806,-1.344080119,0.432438478,-3.108141824,0.001882677,0.026535569,matrix metallopeptidase 9 [Source:MGI Symbol	Acc:MGI:97011]
ENSMUSG00000005198,3789.849647,-0.342034367,0.11025527,-3.102204257,0.001920854,0.02704554,polymerase (RNA) II (DNA directed) polypeptide A [Source:MGI Symbol	Acc:MGI:98086]
ENSMUSG00000032733,961.3360724,-0.35258342,0.113673066,-3.101732294,0.001923919,0.027060593,sorting nexin 33 [Source:MGI Symbol	Acc:MGI:2443239]
ENSMUSG00000024665,2741.568443,-0.359825015,0.116020903,-3.101380928,0.001926203,0.027064652,fatty acid desaturase 2 [Source:MGI Symbol	Acc:MGI:1930079]
ENSMUSG00000035783,65551.78362,0.269725692,0.087053003,3.098407679,0.001945636,0.027309395,"actin, alpha 2, smooth muscle, aorta [Source:MGI Symbol	Acc:MGI:87909]"
ENSMUSG00000039081,2053.877459,-0.442717662,0.142942043,-3.097182966,0.001953692,0.027394122,zinc finger protein 503 [Source:MGI Symbol	Acc:MGI:1353644]
ENSMUSG00000041617,263.8371277,0.415614797,0.134311432,3.094411184,0.00197204,0.027622816,coiled-coil domain containing 74A [Source:MGI Symbol	Acc:MGI:1919565]
ENSMUSG00000068250,398.0575477,0.513434908,0.165956781,3.093786856,0.001976194,0.027652441,antagonist of mitotic exit network 1 [Source:MGI Symbol	Acc:MGI:2442933]
ENSMUSG00000044442,822.6222987,0.408294972,0.132059863,3.091741597,0.00198986,0.027814958,N-6 adenine-specific DNA methyltransferase 1 (putative) [Source:MGI Symbol	Acc:MGI:1915018]
ENSMUSG00000029776,1886.899185,0.233405693,0.07552465,3.090457122,0.001998487,0.027906776,3-hydroxyisobutyrate dehydrogenase [Source:MGI Symbol	Acc:MGI:1889802]
ENSMUSG00000017760,5500.775573,-0.252462847,0.081745229,-3.088410805,0.002012301,0.028070769,cathepsin A [Source:MGI Symbol	Acc:MGI:97748]
ENSMUSG00000008136,4981.058337,-0.232803889,0.075414145,-3.08700561,0.002021838,0.028174819,four and a half LIM domains 2 [Source:MGI Symbol	Acc:MGI:1338762]
ENSMUSG00000020263,2632.354409,0.239007786,0.077474078,3.08500328,0.002035499,0.02833607,"adaptor protein, phosphotyrosine interaction, PH domain and leucine zipper containing 2 [Source:MGI Symbol	Acc:MGI:2384914]"
ENSMUSG00000028163,1559.300153,-0.267364947,0.086696035,-3.083935122,0.002042821,0.028408836,"nuclear factor of kappa light polypeptide gene enhancer in B cells 1, p105 [Source:MGI Symbol	Acc:MGI:97312]"
ENSMUSG00000009090,1202.3209,-0.315111333,0.102190668,-3.083562709,0.00204538,0.028415274,"adaptor protein complex AP-1, beta 1 subunit [Source:MGI Symbol	Acc:MGI:1096368]"
ENSMUSG00000052957,9029.042693,-0.44267111,0.14365952,-3.0813907,0.002060361,0.028565574,growth arrest specific 1 [Source:MGI Symbol	Acc:MGI:95655]
ENSMUSG00000004105,8032.431823,-0.22453662,0.072868773,-3.08138328,0.002060412,0.028565574,angiopoietin-like 2 [Source:MGI Symbol	Acc:MGI:1347002]
ENSMUSG00000035245,1123.186625,0.20775108,0.067430352,3.08097279,0.002063255,0.028575766,EGF domain-specific O-linked N-acetylglucosamine (GlcNAc) transferase [Source:MGI Symbol	Acc:MGI:2141669]
ENSMUSG00000097815,233.0924902,0.504252552,0.163699228,3.080359997,0.002067505,0.028605413,"predicted gene, 26809 [Source:MGI Symbol	Acc:MGI:5477303]"
ENSMUSG00000029632,4851.839352,0.434909243,0.141202372,3.080042042,0.002069714,0.028606778,"Ndufa4, mitochondrial complex associated [Source:MGI Symbol	Acc:MGI:107686]"
ENSMUSG00000038587,3056.470704,-0.286932547,0.093183445,-3.079222356,0.002075417,0.028656397,A kinase (PRKA) anchor protein (gravin) 12 [Source:MGI Symbol	Acc:MGI:1932576]
ENSMUSG00000041598,504.2492404,-0.386485633,0.12567337,-3.07531845,0.002102779,0.02900466,CDC42 effector protein (Rho GTPase binding) 4 [Source:MGI Symbol	Acc:MGI:1929760]
ENSMUSG00000033684,6756.76725,0.199143167,0.064793416,3.073509288,0.002115571,0.029151451,quiescin Q6 sulfhydryl oxidase 1 [Source:MGI Symbol	Acc:MGI:1330818]
ENSMUSG00000037935,2517.136484,-0.252840672,0.08233352,-3.070932392,0.002133915,0.029374364,"SWI/SNF related, matrix associated, actin dependent regulator of chromatin, subfamily e, member 1 [Source:MGI Symbol	Acc:MGI:1927347]"
ENSMUSG00000026826,200.251881,-0.472478309,0.154084915,-3.066350185,0.002166894,0.029798085,"nuclear receptor subfamily 4, group A, member 2 [Source:MGI Symbol	Acc:MGI:1352456]"
ENSMUSG00000029186,479.49521,0.456329272,0.14887494,3.065185263,0.002175352,0.029853844,phosphatidylinositol 4-kinase type 2 beta [Source:MGI Symbol	Acc:MGI:1914323]
ENSMUSG00000069045,52.19249783,-1.041604136,0.339808644,-3.065266745,0.002174759,0.029853844,"DEAD (Asp-Glu-Ala-Asp) box polypeptide 3, Y-linked [Source:MGI Symbol	Acc:MGI:1349406]"
ENSMUSG00000029910,1634.847315,0.40001182,0.13053465,3.064411022,0.00218099,0.029870756,MAD2 mitotic arrest deficient-like 1 [Source:MGI Symbol	Acc:MGI:1860374]
ENSMUSG00000056310,407.021251,-0.370439084,0.120876065,-3.064618982,0.002179475,0.029870756,tRNA-yW synthesizing protein 1 homolog (S. cerevisiae) [Source:MGI Symbol	Acc:MGI:2141161]
ENSMUSG00000027247,3043.287661,-0.268572213,0.087664461,-3.06363844,0.00218663,0.029903063,Rho GTPase activating protein 1 [Source:MGI Symbol	Acc:MGI:2445003]
ENSMUSG00000038530,27.1325519,-1.704141105,0.556275528,-3.063483864,0.00218776,0.029903063,regulator of G-protein signaling 4 [Source:MGI Symbol	Acc:MGI:108409]
ENSMUSG00000116908,70.28767102,1.422287457,0.46447517,3.062138839,0.002197615,0.030007514,TEC
ENSMUSG00000045980,308.2899627,-0.577167772,0.188587138,-3.060483229,0.002209801,0.030143558,transmembrane protein 104 [Source:MGI Symbol	Acc:MGI:2444222]
ENSMUSG00000108573,15.45745522,-1.851991072,0.605206221,-3.0600992,0.002212637,0.030151903,predicted gene 44986 [Source:MGI Symbol	Acc:MGI:5753562]
ENSMUSG00000000753,4257.604917,-0.30702425,0.100383283,-3.058519715,0.002224334,0.030159751,"serine (or cysteine) peptidase inhibitor, clade F, member 1 [Source:MGI Symbol	Acc:MGI:108080]"
ENSMUSG00000022175,2956.968255,-0.338458647,0.11065628,-3.058648328,0.00222338,0.030159751,low-density lipoprotein receptor-related protein 10 [Source:MGI Symbol	Acc:MGI:1929480]
ENSMUSG00000040459,1991.59313,0.374248484,0.12234822,3.058879675,0.002221664,0.030159751,arginine and glutamate rich 1 [Source:MGI Symbol	Acc:MGI:2442985]
ENSMUSG00000036622,424.1790606,-0.553983305,0.181124198,-3.058582512,0.002223868,0.030159751,ATPase type 13A2 [Source:MGI Symbol	Acc:MGI:1922022]
ENSMUSG00000022537,177.0708968,-0.520695623,0.170181289,-3.059652605,0.002215939,0.030159751,transmembrane protein 44 [Source:MGI Symbol	Acc:MGI:1924489]
ENSMUSG00000020027,3676.410394,0.163124705,0.053348191,3.057736397,0.002230157,0.030171094,suppressor of cytokine signaling 2 [Source:MGI Symbol	Acc:MGI:1201787]
ENSMUSG00000033623,1278.631362,-0.261591113,0.085555989,-3.057542966,0.002231596,0.030171094,polycomb group ring finger 3 [Source:MGI Symbol	Acc:MGI:1916837]
ENSMUSG00000024382,1086.856241,0.196956141,0.064417183,3.057509381,0.002231847,0.030171094,"excision repair cross-complementing rodent repair deficiency, complementation group 3 [Source:MGI Symbol	Acc:MGI:95414]"
ENSMUSG00000076258,10948.90169,1.695606811,0.554799092,3.05625376,0.002241215,0.030267562,"predicted gene, 23935 [Source:MGI Symbol	Acc:MGI:5453712]"
ENSMUSG00000020611,1930.616995,-0.276765432,0.090580683,-3.055457535,0.002247174,0.030317846,"guanine nucleotide binding protein, alpha 13 [Source:MGI Symbol	Acc:MGI:95768]"
ENSMUSG00000036908,715.7066115,-0.412678909,0.135113443,-3.054314203,0.002255757,0.030403388,"unc-93 homolog B1, TLR signaling regulator [Source:MGI Symbol	Acc:MGI:1859307]"
ENSMUSG00000027855,67.6673304,1.051324273,0.344337449,3.053180173,0.002264299,0.030488218,synaptonemal complex protein 1 [Source:MGI Symbol	Acc:MGI:105931]
ENSMUSG00000018433,809.4654343,-0.267661368,0.087717966,-3.05138594,0.002277876,0.030640593,nucleolar protein 11 [Source:MGI Symbol	Acc:MGI:1916229]
ENSMUSG00000046807,851.8787803,0.32298147,0.105877619,3.050516947,0.002284478,0.030698945,leucine rich repeat containing 75B [Source:MGI Symbol	Acc:MGI:2143657]
ENSMUSG00000028957,802.7204684,0.395108856,0.129583441,3.049069026,0.002295517,0.030816752,period circadian clock 3 [Source:MGI Symbol	Acc:MGI:1277134]
ENSMUSG00000073530,46.80110469,1.208174808,0.396378654,3.048031964,0.002303454,0.030892716,pappalysin 2 [Source:MGI Symbol	Acc:MGI:3051647]
ENSMUSG00000020432,1268.380611,-0.348776524,0.11444852,-3.047453324,0.002307894,0.03092167,transcobalamin 2 [Source:MGI Symbol	Acc:MGI:98534]
ENSMUSG00000041324,949.9596922,0.484083487,0.158926271,3.045962661,0.002319366,0.031044707,inhibin beta-A [Source:MGI Symbol	Acc:MGI:96570]
ENSMUSG00000019087,4771.399548,-0.18117189,0.059532741,-3.043231145,0.002340525,0.031297017,"ATPase, H+ transporting, lysosomal accessory protein 1 [Source:MGI Symbol	Acc:MGI:109629]"
ENSMUSG00000038615,4846.912479,-0.164519854,0.054079163,-3.042204125,0.002348526,0.031373064,"nuclear factor, erythroid derived 2,-like 1 [Source:MGI Symbol	Acc:MGI:99421]"
ENSMUSG00000021067,2026.557138,0.211451459,0.069521883,3.04150938,0.002353952,0.031414606,salvador family WW domain containing 1 [Source:MGI Symbol	Acc:MGI:1927144]
ENSMUSG00000046879,1133.204166,-0.322710862,0.1061174,-3.041073954,0.002357359,0.031429138,immunity-related GTPase family M member 1 [Source:MGI Symbol	Acc:MGI:107567]
ENSMUSG00000037254,985.6040666,0.291808856,0.095991647,3.039940096,0.002366252,0.031516711,"inter-alpha trypsin inhibitor, heavy chain 2 [Source:MGI Symbol	Acc:MGI:96619]"
ENSMUSG00000030166,355.2100186,0.355092423,0.116833182,3.039311409,0.002371196,0.031551568,"RAD52 homolog, DNA repair protein [Source:MGI Symbol	Acc:MGI:101949]"
ENSMUSG00000017837,533.2142349,-0.48179969,0.158545164,-3.038879754,0.002374596,0.031565832,NFKB inhibitor interacting Ras-like protein 2 [Source:MGI Symbol	Acc:MGI:1919216]
ENSMUSG00000045975,469.9412448,0.397562058,0.130903049,3.037072563,0.002388879,0.031724599,C2 calcium-dependent domain containing 2 [Source:MGI Symbol	Acc:MGI:1891883]
ENSMUSG00000028833,1212.073385,-0.42329263,0.139435028,-3.035769674,0.002399226,0.031830822,neurochondrin [Source:MGI Symbol	Acc:MGI:1347351]
ENSMUSG00000054150,1488.464984,0.306646538,0.101031581,3.035155296,0.002404119,0.03186456,"spectrin repeat containing, nuclear envelope family member 3 [Source:MGI Symbol	Acc:MGI:2442408]"
ENSMUSG00000060904,7403.68408,0.285583835,0.094169154,3.032668587,0.002424017,0.0320656,ADP-ribosylation factor-like 1 [Source:MGI Symbol	Acc:MGI:99436]
ENSMUSG00000060450,2167.978104,0.193591836,0.063830339,3.032912563,0.002422058,0.0320656,ring finger protein 14 [Source:MGI Symbol	Acc:MGI:1929668]
ENSMUSG00000033624,769.9490566,0.31147258,0.102770114,3.030770031,0.00243931,0.032236451,pyruvate dehydrogenase phosphatase regulatory subunit [Source:MGI Symbol	Acc:MGI:2442188]
ENSMUSG00000021876,746.265854,0.297489321,0.098167581,3.030423269,0.002442112,0.032242065,"ribonuclease, RNase A family 4 [Source:MGI Symbol	Acc:MGI:1926217]"
ENSMUSG00000029178,2325.70989,-0.302394249,0.099805782,-3.029826968,0.002446939,0.032274361,Kruppel-like factor 3 (basic) [Source:MGI Symbol	Acc:MGI:1342773]
ENSMUSG00000025153,6065.699094,-0.424139302,0.140059761,-3.028273781,0.002459551,0.032346323,fatty acid synthase [Source:MGI Symbol	Acc:MGI:95485]
ENSMUSG00000041135,665.6908435,0.402182498,0.132784096,3.028845392,0.002454903,0.032346323,receptor (TNFRSF)-interacting serine-threonine kinase 2 [Source:MGI Symbol	Acc:MGI:1891456]
ENSMUSG00000079481,19.45250612,-1.501411343,0.495797457,-3.028275601,0.002459537,0.032346323,NHS-like 2 [Source:MGI Symbol	Acc:MGI:3645090]
ENSMUSG00000026748,2789.757278,0.26461363,0.087394474,3.027807357,0.002463351,0.032364895,plexin domain containing 2 [Source:MGI Symbol	Acc:MGI:1914698]
ENSMUSG00000024678,182.0954204,0.619003105,0.204537685,3.026352365,0.002475237,0.032489578,"membrane-spanning 4-domains, subfamily A, member 4D [Source:MGI Symbol	Acc:MGI:1913857]"
ENSMUSG00000026471,681.6207518,-0.273954797,0.09056617,-3.024913138,0.002487045,0.032581497,"major histocompatibility complex, class I-related [Source:MGI Symbol	Acc:MGI:1195463]"
ENSMUSG00000028647,175.3745861,-0.608584782,0.201177244,-3.025117406,0.002485366,0.032581497,MYC binding protein [Source:MGI Symbol	Acc:MGI:1891750]
ENSMUSG00000090086,163.2345618,0.727242616,0.240640851,3.022107897,0.002510211,0.032853229,expressed sequence AI480526 [Source:MGI Symbol	Acc:MGI:2140910]
ENSMUSG00000033970,422.279948,0.373993343,0.123780936,3.021413104,0.002515978,0.032896964,replication factor C (activator 1) 3 [Source:MGI Symbol	Acc:MGI:1916513]
ENSMUSG00000043448,13.61379211,2.229120348,0.738009781,3.020448245,0.002524008,0.032970164,"gap junction protein, gamma 2 [Source:MGI Symbol	Acc:MGI:2153060]"
ENSMUSG00000028599,1312.483505,-0.343674544,0.113804922,-3.019856581,0.002528944,0.033002842,"tumor necrosis factor receptor superfamily, member 1b [Source:MGI Symbol	Acc:MGI:1314883]"
ENSMUSG00000052833,2279.662832,-0.243685061,0.080746327,-3.017908929,0.002545254,0.033134879,SUMO1 activating enzyme subunit 1 [Source:MGI Symbol	Acc:MGI:1929264]
ENSMUSG00000021681,1097.451934,-0.24827134,0.082265706,-3.017920238,0.002545159,0.033134879,angiogenic factor with G patch and FHA domains 1 [Source:MGI Symbol	Acc:MGI:1913799]
ENSMUSG00000084950,85.8863859,0.864121374,0.286344031,3.01777331,0.002546393,0.033134879,predicted gene 5577 [Source:MGI Symbol	Acc:MGI:3648213]
ENSMUSG00000075229,349.2178483,0.430937234,0.142823068,3.017280322,0.002550538,0.033156998,coiled-coil domain containing 58 [Source:MGI Symbol	Acc:MGI:2146423]
ENSMUSG00000020932,20.85484087,-1.673165422,0.554675389,-3.016476766,0.002557308,0.033213162,glial fibrillary acidic protein [Source:MGI Symbol	Acc:MGI:95697]
ENSMUSG00000015461,1383.175851,-0.38452882,0.127579334,-3.014036908,0.002577964,0.033424975,activating transcription factor 6 beta [Source:MGI Symbol	Acc:MGI:105121]
ENSMUSG00000031266,600.8776254,-0.329315095,0.109262959,-3.01396831,0.002578547,0.033424975,"galactosidase, alpha [Source:MGI Symbol	Acc:MGI:1347344]"
ENSMUSG00000061603,55.29940999,1.096016747,0.363823984,3.012491745,0.002591125,0.033555933,A kinase (PRKA) anchor protein 6 [Source:MGI Symbol	Acc:MGI:3050566]
ENSMUSG00000061838,1845.743947,0.201276231,0.066836869,3.011455137,0.002599988,0.033638588,"succinate-Coenzyme A ligase, GDP-forming, beta subunit [Source:MGI Symbol	Acc:MGI:1306824]"
ENSMUSG00000001948,19.03025181,1.403365569,0.466190591,3.010282911,0.002610045,0.033736505,sperm autoantigenic protein 17 [Source:MGI Symbol	Acc:MGI:1333778]
ENSMUSG00000032869,832.1201778,-0.311601721,0.103531455,-3.009729946,0.002614801,0.033741501,"proteasome (prosome, macropain) inhibitor subunit 1 [Source:MGI Symbol	Acc:MGI:1346072]"
ENSMUSG00000047613,379.6583604,0.414699881,0.137789639,3.009659392,0.002615408,0.033741501,RIKEN cDNA A430005L14 gene [Source:MGI Symbol	Acc:MGI:2140680]
ENSMUSG00000100158,124.4394296,0.995852487,0.330938723,3.009174866,0.002619583,0.033763237,predicted gene 28119 [Source:MGI Symbol	Acc:MGI:5578825]
ENSMUSG00000025192,380.7904903,-0.503408842,0.167321703,-3.008628489,0.002624298,0.033791887,ectonucleoside triphosphate diphosphohydrolase 7 [Source:MGI Symbol	Acc:MGI:2135885]
ENSMUSG00000034850,2608.880702,-0.197367018,0.065624738,-3.007509427,0.00263398,0.033884373,transmembrane protein 127 [Source:MGI Symbol	Acc:MGI:1916720]
ENSMUSG00000070371,54.89622916,0.769838609,0.256086843,3.006162282,0.002645678,0.0340026,"protease, serine 36 [Source:MGI Symbol	Acc:MGI:1924863]"
ENSMUSG00000031812,5081.975215,0.204207993,0.067938682,3.005769138,0.0026491,0.034014349,microtubule-associated protein 1 light chain 3 beta [Source:MGI Symbol	Acc:MGI:1914693]
ENSMUSG00000019461,1708.75431,-0.333322017,0.110924416,-3.004947225,0.002656269,0.034074131,phospholipid scramblase 3 [Source:MGI Symbol	Acc:MGI:1917560]
ENSMUSG00000003814,16416.37472,-0.180241133,0.060005469,-3.003745109,0.002666786,0.034176708,calreticulin [Source:MGI Symbol	Acc:MGI:88252]
ENSMUSG00000035597,1105.072458,0.423478518,0.141022513,3.002914292,0.002674077,0.034187183,pre-mRNA processing factor 39 [Source:MGI Symbol	Acc:MGI:104602]
ENSMUSG00000038563,424.3277101,-0.344950282,0.114867045,-3.003039573,0.002672977,0.034187183,elongation factor like GPTase 1 [Source:MGI Symbol	Acc:MGI:2141969]
ENSMUSG00000098923,313.1361188,-0.414572236,0.138062338,-3.002790193,0.002675168,0.034187183,transmembrane protein 185B [Source:MGI Symbol	Acc:MGI:1917634]
ENSMUSG00000060073,3271.925765,0.344217063,0.114686515,3.001373455,0.002687647,0.034314321,"proteasome (prosome, macropain) subunit, alpha type 3 [Source:MGI Symbol	Acc:MGI:104883]"
ENSMUSG00000025786,2113.917205,-0.218853452,0.072942152,-3.000370083,0.002696518,0.034395185,"zinc finger, DHHC domain containing 3 [Source:MGI Symbol	Acc:MGI:1926134]"
ENSMUSG00000020368,8303.821641,-0.296968842,0.099025742,-2.998905507,0.002709513,0.034528468,calnexin [Source:MGI Symbol	Acc:MGI:88261]
ENSMUSG00000028530,6563.781377,-0.199617546,0.066577394,-2.998278162,0.002715097,0.034539943,Janus kinase 1 [Source:MGI Symbol	Acc:MGI:96628]
ENSMUSG00000062198,172.9079022,0.707295696,0.235904256,2.998232025,0.002715508,0.034539943,RIKEN cDNA 2700097O09 gene [Source:MGI Symbol	Acc:MGI:1919908]
ENSMUSG00000002870,2202.903183,0.252244444,0.084157031,2.997306826,0.002723764,0.034547726,minichromosome maintenance complex component 2 [Source:MGI Symbol	Acc:MGI:105380]
ENSMUSG00000071379,536.6315419,-0.502891032,0.167777498,-2.997368774,0.002723211,0.034547726,hippocalcin-like 1 [Source:MGI Symbol	Acc:MGI:1855689]
ENSMUSG00000043881,307.2412061,-0.548813288,0.183091941,-2.997473746,0.002722273,0.034547726,kelch repeat and BTB (POZ) domain containing 7 [Source:MGI Symbol	Acc:MGI:2685141]
ENSMUSG00000020802,906.3448557,-0.312076841,0.104246185,-2.993652407,0.002756598,0.034931506,ubiquitin-conjugating enzyme E2O [Source:MGI Symbol	Acc:MGI:2444266]
ENSMUSG00000031633,9753.422758,0.31416048,0.104963729,2.99303847,0.002762149,0.034969171,"solute carrier family 25 (mitochondrial carrier, adenine nucleotide translocator), member 4 [Source:MGI Symbol	Acc:MGI:1353495]"
ENSMUSG00000110598,23.78147928,1.596701207,0.533552776,2.99258345,0.00276627,0.034988674,predicted gene 45854 [Source:MGI Symbol	Acc:MGI:5804969]
ENSMUSG00000002996,888.9977041,0.286531693,0.095776561,2.991668218,0.002774576,0.035061025,high mobility group box transcription factor 1 [Source:MGI Symbol	Acc:MGI:894659]
ENSMUSG00000044783,5013.808888,0.240329155,0.080359194,2.990686482,0.002783511,0.035084858,Holliday junction recognition protein [Source:MGI Symbol	Acc:MGI:2685821]
ENSMUSG00000024235,56.82547924,1.076129731,0.359836419,2.990608163,0.002784225,0.035084858,mitogen-activated protein kinase kinase kinase 8 [Source:MGI Symbol	Acc:MGI:1346878]
ENSMUSG00000036523,15.577097,1.956379287,0.65410957,2.990904547,0.002781524,0.035084858,gene regulated by estrogen in breast cancer protein [Source:MGI Symbol	Acc:MGI:2149712]
ENSMUSG00000031400,3363.560425,-0.236670748,0.079163672,-2.989638322,0.00279308,0.035163756,glucose-6-phosphate dehydrogenase X-linked [Source:MGI Symbol	Acc:MGI:105979]
ENSMUSG00000018882,482.213468,-0.312826502,0.104649077,-2.989290597,0.00279626,0.035171146,mitochondrial ribosomal protein L45 [Source:MGI Symbol	Acc:MGI:1914286]
ENSMUSG00000018171,3768.939093,0.352012735,0.117823595,2.987625141,0.002811542,0.035330578,vacuole membrane protein 1 [Source:MGI Symbol	Acc:MGI:1923159]
ENSMUSG00000026509,6919.500933,-0.164400614,0.055043959,-2.986714945,0.002819925,0.035373154,calpain 2 [Source:MGI Symbol	Acc:MGI:88264]
ENSMUSG00000026790,1374.207443,-0.216855571,0.072607304,-2.986690849,0.002820148,0.035373154,outer dense fiber of sperm tails 2 [Source:MGI Symbol	Acc:MGI:1098824]
ENSMUSG00000024370,1348.970268,0.20738908,0.069448448,2.986230583,0.002824396,0.03537574,CDC23 cell division cycle 23 [Source:MGI Symbol	Acc:MGI:1098815]
ENSMUSG00000090386,134.5539454,0.754388392,0.252633052,2.98610331,0.002825572,0.03537574,Mir99a and Mirlet7c-1 host gene (non-protein coding) [Source:MGI Symbol	Acc:MGI:1919929]
ENSMUSG00000025584,2451.674729,-0.25016347,0.083817194,-2.984631872,0.002839198,0.035480815,phosphodiesterase 8A [Source:MGI Symbol	Acc:MGI:1277116]
ENSMUSG00000017210,818.9239271,-0.397857757,0.133298139,-2.984721006,0.002838371,0.035480815,mediator complex subunit 24 [Source:MGI Symbol	Acc:MGI:1344385]
ENSMUSG00000025002,105.3666299,-0.839086183,0.281225181,-2.983680829,0.002848037,0.035558501,"cytochrome P450, family 2, subfamily c, polypeptide 55 [Source:MGI Symbol	Acc:MGI:1919332]"
ENSMUSG00000113898,44.88334822,1.270057751,0.425789096,2.982832964,0.002855938,0.035624347,"predicted gene, 19144 [Source:MGI Symbol	Acc:MGI:5011329]"
ENSMUSG00000044221,1250.581837,-0.222927674,0.074745794,-2.982477825,0.002859254,0.035632923,G-rich RNA sequence binding factor 1 [Source:MGI Symbol	Acc:MGI:106479]
ENSMUSG00000035901,2668.659989,-0.242300622,0.0812935,-2.980565746,0.002877165,0.035790345,DENN/MADD domain containing 5A [Source:MGI Symbol	Acc:MGI:1201681]
ENSMUSG00000034659,2242.077819,-0.246170358,0.082589893,-2.980635386,0.002876511,0.035790345,transmembrane protein 109 [Source:MGI Symbol	Acc:MGI:1915789]
ENSMUSG00000027194,828.3304139,-0.317061109,0.106437696,-2.978842267,0.002893397,0.035938431,tetratricopeptide repeat domain 17 [Source:MGI Symbol	Acc:MGI:1921819]
ENSMUSG00000025025,631.4987853,-0.320002618,0.107428881,-2.978739191,0.00289437,0.035938431,"MAX interactor 1, dimerization protein [Source:MGI Symbol	Acc:MGI:97245]"
ENSMUSG00000061410,2852.549289,0.336430973,0.113004728,2.977140681,0.002909505,0.036093298,"zinc finger, CCHC domain containing 14 [Source:MGI Symbol	Acc:MGI:2159407]"
ENSMUSG00000021662,689.2194839,-0.231912574,0.077923817,-2.976144934,0.002918969,0.036177603,Rho guanine nucleotide exchange factor (GEF) 28 [Source:MGI Symbol	Acc:MGI:1346016]
ENSMUSG00000043671,747.6323785,-0.374368982,0.125872473,-2.974192628,0.002937606,0.036342153,dpy-19-like 3 (C. elegans) [Source:MGI Symbol	Acc:MGI:2443952]
ENSMUSG00000054855,159.8652574,0.821889939,0.276321502,2.974397332,0.002935647,0.036342153,Rho family GTPase 1 [Source:MGI Symbol	Acc:MGI:2444878]
ENSMUSG00000030246,1131.225735,0.355880924,0.119697584,2.973167141,0.002947439,0.036364264,lactate dehydrogenase B [Source:MGI Symbol	Acc:MGI:96763]
ENSMUSG00000078190,1124.954234,0.515769079,0.173460073,2.973416715,0.002945043,0.036364264,"dynamin 3, opposite strand [Source:MGI Symbol	Acc:MGI:3052332]"
ENSMUSG00000021944,67.49379799,-0.819950986,0.275734523,-2.973697226,0.002942352,0.036364264,GATA binding protein 4 [Source:MGI Symbol	Acc:MGI:95664]
ENSMUSG00000024556,1126.753814,0.242162848,0.081577666,2.968494448,0.002992625,0.036878652,"malic enzyme 2, NAD(+)-dependent, mitochondrial [Source:MGI Symbol	Acc:MGI:2147351]"
ENSMUSG00000020875,32.12986607,1.936575669,0.652420303,2.968294612,0.002994572,0.036878652,homeobox B9 [Source:MGI Symbol	Acc:MGI:96190]
ENSMUSG00000024909,6637.761588,-0.301331241,0.101589878,-2.966154189,0.003015493,0.037035385,epidermal growth factor-containing fibulin-like extracellular matrix protein 2 [Source:MGI Symbol	Acc:MGI:1891209]
ENSMUSG00000014077,4196.524925,-0.17351395,0.058493215,-2.966394507,0.003013137,0.037035385,calcineurin-like EF hand protein 1 [Source:MGI Symbol	Acc:MGI:1927185]
ENSMUSG00000045103,24.35675978,1.614597489,0.544305785,2.966342693,0.003013645,0.037035385,"dystrophin, muscular dystrophy [Source:MGI Symbol	Acc:MGI:94909]"
ENSMUSG00000024222,479.9990399,0.352122691,0.118739697,2.965501007,0.003021904,0.037080534,FK506 binding protein 5 [Source:MGI Symbol	Acc:MGI:104670]
ENSMUSG00000006134,1521.4756,-0.212950585,0.071827657,-2.96474358,0.003029353,0.037138336,v-crk avian sarcoma virus CT10 oncogene homolog-like [Source:MGI Symbol	Acc:MGI:104686]
ENSMUSG00000022885,730.6659462,0.30408785,0.10259771,2.963885351,0.003037814,0.037205776,"beta galactoside alpha 2,6 sialyltransferase 1 [Source:MGI Symbol	Acc:MGI:108470]"
ENSMUSG00000109857,88.1777743,0.887808721,0.299568065,2.963629382,0.003040342,0.037205776,"predicted gene, 32817 [Source:MGI Symbol	Acc:MGI:5591976]"
ENSMUSG00000023973,1034.371381,-0.346023118,0.116794401,-2.962668708,0.003049846,0.037288427,canopy FGF signaling regulator 3 [Source:MGI Symbol	Acc:MGI:1919279]
ENSMUSG00000062456,27.25055997,1.145254362,0.386662259,2.961898491,0.003057486,0.037348151,"ribosomal protein L9, pseudogene 6 [Source:MGI Symbol	Acc:MGI:3642682]"
ENSMUSG00000061118,144.9233742,-0.590173829,0.199302887,-2.961190567,0.003064523,0.037400416,DnaJ heat shock protein family (Hsp40) member C30 [Source:MGI Symbol	Acc:MGI:1913364]
ENSMUSG00000008734,557.9421983,-0.359086208,0.121376848,-2.958440693,0.003091997,0.037701791,"G protein-coupled receptor, family C, group 5, member B [Source:MGI Symbol	Acc:MGI:1927596]"
ENSMUSG00000024571,1361.18086,0.247582238,0.08370315,2.957860449,0.003097823,0.03770735,predicted gene 16286 [Source:MGI Symbol	Acc:MGI:3833940]
ENSMUSG00000025421,855.2070163,0.289959957,0.098030936,2.957841357,0.003098015,0.03770735,haloacid dehalogenase-like hydrolase domain containing 2 [Source:MGI Symbol	Acc:MGI:1924237]
ENSMUSG00000019487,1747.225677,0.276895703,0.093653958,2.956583029,0.003110685,0.0378276,thyroid hormone receptor interactor 10 [Source:MGI Symbol	Acc:MGI:2146901]
ENSMUSG00000085133,145.4429612,0.702991012,0.237812844,2.956068308,0.003115881,0.037856834,RIKEN cDNA B930095G15 gene [Source:MGI Symbol	Acc:MGI:2443701]
ENSMUSG00000028207,3607.010138,-0.225118189,0.076262965,-2.951867768,0.003158582,0.038255457,aspartate-beta-hydroxylase [Source:MGI Symbol	Acc:MGI:1914186]
ENSMUSG00000018547,1701.763011,-0.319615839,0.108275443,-2.951877463,0.003158482,0.038255457,"phosphatidylinositol-5-phosphate 4-kinase, type II, beta [Source:MGI Symbol	Acc:MGI:1934234]"
ENSMUSG00000051615,1039.735995,-0.205729914,0.069698045,-2.951731493,0.003159976,0.038255457,RAS related protein 2a [Source:MGI Symbol	Acc:MGI:97855]
ENSMUSG00000000690,164.5228407,0.76203046,0.258143986,2.951958985,0.003157649,0.038255457,homeobox B6 [Source:MGI Symbol	Acc:MGI:96187]
ENSMUSG00000033377,27.63049052,1.944364006,0.658886415,2.95098512,0.003167622,0.038313812,palmdelphin [Source:MGI Symbol	Acc:MGI:2148896]
ENSMUSG00000017747,240.8296866,-0.508079179,0.172193065,-2.950636709,0.003171197,0.038322866,GH3 domain containing [Source:MGI Symbol	Acc:MGI:1931556]
ENSMUSG00000041216,39.22040098,1.18934219,0.403419742,2.94815069,0.003196812,0.038598017,clavesin 1 [Source:MGI Symbol	Acc:MGI:1921688]
ENSMUSG00000002455,1987.399342,-0.157424825,0.053479348,-2.943656395,0.003243599,0.039128076,pre-mRNA splicing factor 6 [Source:MGI Symbol	Acc:MGI:1922946]
ENSMUSG00000027335,561.2754098,-0.537031049,0.182557542,-2.941708366,0.003264072,0.039340042,"adrenergic receptor, alpha 1d [Source:MGI Symbol	Acc:MGI:106673]"
ENSMUSG00000034994,82280.03121,-0.284839405,0.096852116,-2.94097245,0.003271836,0.039398605,eukaryotic translation elongation factor 2 [Source:MGI Symbol	Acc:MGI:95288]
ENSMUSG00000034254,1519.004172,-0.335912749,0.114267355,-2.939708808,0.003285208,0.039524525,"1-acylglycerol-3-phosphate O-acyltransferase 1 (lysophosphatidic acid acyltransferase, alpha) [Source:MGI Symbol	Acc:MGI:1932075]"
ENSMUSG00000025178,1665.025769,-0.238048498,0.081002968,-2.938762664,0.003295253,0.039609452,phosphatidylinositol 4-kinase type 2 alpha [Source:MGI Symbol	Acc:MGI:1934031]
ENSMUSG00000090622,98.51719432,0.886113722,0.301553689,2.938494051,0.00329811,0.039609452,RIKEN cDNA A930033H14 gene [Source:MGI Symbol	Acc:MGI:2444562]
ENSMUSG00000021792,54.35687209,-0.819676526,0.27915453,-2.936282372,0.003321718,0.039857677,"family with sequence similarity 213, member A [Source:MGI Symbol	Acc:MGI:1917814]"
ENSMUSG00000085457,237.5460132,0.50281084,0.171316421,2.93498333,0.003335656,0.039954206,RIKEN cDNA 1110046J04 gene [Source:MGI Symbol	Acc:MGI:1916058]
ENSMUSG00000007207,139.1761178,0.630743296,0.214903756,2.935003594,0.003335438,0.039954206,syntaxin 1A (brain) [Source:MGI Symbol	Acc:MGI:109355]
ENSMUSG00000028013,268.9220811,-0.413110481,0.140779841,-2.934443445,0.003341464,0.039988452,pyrophosphatase (inorganic) 2 [Source:MGI Symbol	Acc:MGI:1922026]
ENSMUSG00000030662,6190.892463,-0.191521722,0.065278856,-2.933901296,0.003347306,0.04002304,importin 5 [Source:MGI Symbol	Acc:MGI:1917822]
ENSMUSG00000029561,755.5361255,-0.601979573,0.205340454,-2.931617027,0.003372023,0.040283047,2'-5' oligoadenylate synthetase-like 2 [Source:MGI Symbol	Acc:MGI:1344390]
ENSMUSG00000056749,365.7354902,-0.407626327,0.139148906,-2.929425299,0.003395894,0.040532509,"nuclear factor, interleukin 3, regulated [Source:MGI Symbol	Acc:MGI:109495]"
ENSMUSG00000021692,307.4208227,0.463286618,0.158192115,2.928632815,0.003404563,0.040600243,DIM1 dimethyladenosine transferase 1-like (S. cerevisiae) [Source:MGI Symbol	Acc:MGI:1913504]
ENSMUSG00000031628,1441.010726,0.254464879,0.086990552,2.925201348,0.003442334,0.041014595,caspase 3 [Source:MGI Symbol	Acc:MGI:107739]
ENSMUSG00000020458,9562.910953,-0.157421742,0.053851059,-2.923280359,0.003463645,0.041160001,reticulon 4 [Source:MGI Symbol	Acc:MGI:1915835]
ENSMUSG00000028445,17.85999407,-1.910274482,0.653410484,-2.923544278,0.00346071,0.041160001,energy homeostasis associated [Source:MGI Symbol	Acc:MGI:1916888]
ENSMUSG00000079434,12.43050694,3.34405322,1.143771239,2.923708087,0.00345889,0.041160001,neuraminidase 2 [Source:MGI Symbol	Acc:MGI:1344417]
ENSMUSG00000037012,5469.809813,-0.223655556,0.076521057,-2.922797522,0.00346902,0.04118778,hexokinase 1 [Source:MGI Symbol	Acc:MGI:96103]
ENSMUSG00000032300,1235.901264,-0.455296707,0.15580375,-2.922244862,0.003475182,0.041224842,RIKEN cDNA 1700017B05 gene [Source:MGI Symbol	Acc:MGI:1921461]
ENSMUSG00000007867,871.8722613,0.378677795,0.129599841,2.921900151,0.003479031,0.041234419,intraflagellar transport 43 [Source:MGI Symbol	Acc:MGI:1923661]
ENSMUSG00000038268,103.2885135,-0.476934584,0.163338368,-2.919917649,0.003501239,0.041461396,candidate tumor suppressor in ovarian cancer 2 [Source:MGI Symbol	Acc:MGI:2179725]
ENSMUSG00000039286,3121.396728,-0.257390036,0.088170164,-2.919241901,0.003508838,0.041500515,fibronectin type III domain containing 3B [Source:MGI Symbol	Acc:MGI:1919257]
ENSMUSG00000021948,1685.382655,0.192400836,0.065911469,2.919079764,0.003510664,0.041500515,"protein kinase C, delta [Source:MGI Symbol	Acc:MGI:97598]"
ENSMUSG00000079884,16.93941657,1.462378718,0.501208243,2.917706836,0.003526157,0.041647354,predicted gene 10698 [Source:MGI Symbol	Acc:MGI:3704329]
ENSMUSG00000110605,50.989826,1.026050864,0.351720109,2.917236854,0.003531475,0.041673863,"predicted gene, 32856 [Source:MGI Symbol	Acc:MGI:5592015]"
ENSMUSG00000022707,543.3169028,0.330844573,0.113431037,2.916702347,0.003537532,0.041709038,"glucan (1,4-alpha-), branching enzyme 1 [Source:MGI Symbol	Acc:MGI:1921435]"
ENSMUSG00000045672,913.8807148,0.368049417,0.12624027,2.915467591,0.00355156,0.041815286,"collagen, type XXVII, alpha 1 [Source:MGI Symbol	Acc:MGI:2672118]"
ENSMUSG00000020122,516.2168065,-0.385616727,0.132270413,-2.915366461,0.003552711,0.041815286,epidermal growth factor receptor [Source:MGI Symbol	Acc:MGI:95294]
ENSMUSG00000020922,828.7535956,-0.326934398,0.112175076,-2.914501244,0.003562574,0.041895004,LSM12 homolog [Source:MGI Symbol	Acc:MGI:1919592]
ENSMUSG00000052539,1124.571686,-0.27500086,0.094383216,-2.913662748,0.003572156,0.041971284,"membrane associated guanylate kinase, WW and PDZ domain containing 3 [Source:MGI Symbol	Acc:MGI:1923484]"
ENSMUSG00000000085,898.4365593,-0.269631516,0.092576844,-2.912515741,0.003585301,0.042052855,sex comb on midleg homolog 1 [Source:MGI Symbol	Acc:MGI:1352762]
ENSMUSG00000082163,60.43177218,0.705487569,0.24221717,2.912624116,0.003584057,0.042052855,predicted gene 14276 [Source:MGI Symbol	Acc:MGI:3701955]
ENSMUSG00000021395,2301.425518,-0.252747588,0.086811835,-2.911441597,0.003597652,0.042161243,spindlin 1 [Source:MGI Symbol	Acc:MGI:109242]
ENSMUSG00000030605,5159.008155,-0.268123651,0.092118964,-2.910623815,0.00360708,0.042235233,milk fat globule-EGF factor 8 protein [Source:MGI Symbol	Acc:MGI:102768]
ENSMUSG00000038848,1405.876498,-0.199269683,0.068511262,-2.908568275,0.003630879,0.04247721,YTH domain family 1 [Source:MGI Symbol	Acc:MGI:1917431]
ENSMUSG00000027778,1012.741867,-0.236393854,0.081300223,-2.907665503,0.003641376,0.042563291,intraflagellar transport 80 [Source:MGI Symbol	Acc:MGI:1915509]
ENSMUSG00000041632,358.0071088,-0.390463611,0.134461098,-2.903915086,0.003685281,0.043002345,mitochondrial ribosomal protein S27 [Source:MGI Symbol	Acc:MGI:1919064]
ENSMUSG00000038080,360.8740371,-0.388494698,0.133780322,-2.9039749,0.003684577,0.043002345,lysine (K)-specific demethylase 1B [Source:MGI Symbol	Acc:MGI:2145261]
ENSMUSG00000027971,49.35671057,1.075907931,0.370580916,2.903300967,0.003692516,0.043049719,N-deacetylase/N-sulfotransferase (heparin glucosaminyl) 4 [Source:MGI Symbol	Acc:MGI:1932545]
ENSMUSG00000020926,23.51026212,-1.996876258,0.688111973,-2.901964123,0.00370831,0.043196715,a disintegrin and metallopeptidase domain 11 [Source:MGI Symbol	Acc:MGI:1098667]
ENSMUSG00000024687,2207.657993,-0.209284442,0.072164566,-2.900099796,0.003730439,0.043379947,oxysterol binding protein [Source:MGI Symbol	Acc:MGI:97447]
ENSMUSG00000055150,55.88357504,0.929227668,0.320394956,2.900256855,0.00372857,0.043379947,zinc finger protein 78 [Source:MGI Symbol	Acc:MGI:107783]
ENSMUSG00000022201,3315.93727,-0.253337185,0.087373502,-2.899473862,0.003737895,0.043429408,zinc finger RNA binding protein [Source:MGI Symbol	Acc:MGI:1341890]
ENSMUSG00000002395,1414.283345,0.330403995,0.114002595,2.898214677,0.003752936,0.043566833,unconventional SNARE in the ER 1 homolog (S. cerevisiae) [Source:MGI Symbol	Acc:MGI:1914273]
ENSMUSG00000062210,597.4096429,0.328857925,0.113493351,2.897596387,0.003760342,0.04361546,"tumor necrosis factor, alpha-induced protein 8 [Source:MGI Symbol	Acc:MGI:2147191]"
ENSMUSG00000043061,675.4079488,0.25375244,0.087584619,2.897226059,0.003764784,0.04362966,transmembrane protein 18 [Source:MGI Symbol	Acc:MGI:2387176]
ENSMUSG00000025495,632.3584452,-0.290333338,0.10024668,-2.896189051,0.003777248,0.043736722,phosphatidylserine synthase 2 [Source:MGI Symbol	Acc:MGI:1351664]
ENSMUSG00000038013,529.0571471,-0.410215163,0.141655237,-2.895870085,0.003781089,0.043743844,"WAS/WASL interacting protein family, member 2 [Source:MGI Symbol	Acc:MGI:1924462]"
ENSMUSG00000035390,76.61970265,-0.687695245,0.237530067,-2.895192398,0.003789262,0.043801026,BR serine/threonine kinase 1 [Source:MGI Symbol	Acc:MGI:2685946]
ENSMUSG00000031818,6710.557137,0.358917427,0.124037931,2.893610248,0.003808406,0.043922115,cytochrome c oxidase subunit 4I1 [Source:MGI Symbol	Acc:MGI:88473]
ENSMUSG00000022052,1884.450304,-0.230648576,0.079712005,-2.893523694,0.003809455,0.043922115,"protein phosphatase 2, regulatory subunit B, alpha [Source:MGI Symbol	Acc:MGI:1919228]"
ENSMUSG00000062563,297.1902432,0.492196413,0.170085381,2.893819622,0.003805867,0.043922115,cystin 1 [Source:MGI Symbol	Acc:MGI:2177632]
ENSMUSG00000030894,2606.233142,-0.250691628,0.086682919,-2.892053378,0.003827329,0.044090702,tripeptidyl peptidase I [Source:MGI Symbol	Acc:MGI:1336194]
ENSMUSG00000024454,3020.552793,0.208246828,0.072031325,2.891059255,0.003839457,0.044191678,histone deacetylase 3 [Source:MGI Symbol	Acc:MGI:1343091]
ENSMUSG00000043801,128.7292758,0.681954489,0.235905023,2.890801055,0.003842613,0.044191678,"ornithine decarboxylase antizyme 1, pseudogene [Source:MGI Symbol	Acc:MGI:108188]"
ENSMUSG00000030256,345.2118684,0.484420377,0.167601211,2.890315504,0.003848554,0.04422249,"basic helix-loop-helix family, member e41 [Source:MGI Symbol	Acc:MGI:1930704]"
ENSMUSG00000063193,275.9591619,-0.584362334,0.202218762,-2.889753299,0.003855443,0.044264137,CD300 molecule like family member B [Source:MGI Symbol	Acc:MGI:2685099]
ENSMUSG00000042396,1235.447316,0.224825787,0.077822155,2.888968904,0.003865073,0.044335149,RNA binding motif protein 7 [Source:MGI Symbol	Acc:MGI:1914260]
ENSMUSG00000085376,12.40986138,1.988821694,0.688479186,2.888717238,0.003868167,0.044335149,predicted gene 14508 [Source:MGI Symbol	Acc:MGI:3705279]
ENSMUSG00000025362,21286.40385,-0.243895969,0.084444579,-2.88823714,0.003874077,0.044365378,ribosomal protein S26 [Source:MGI Symbol	Acc:MGI:1351628]
ENSMUSG00000028945,2136.631025,0.240647465,0.083345515,2.88734749,0.003885049,0.044453485,Ras homolog enriched in brain [Source:MGI Symbol	Acc:MGI:97912]
ENSMUSG00000005718,163.3079565,0.533123242,0.184698258,2.886455164,0.003896083,0.044542144,transcription factor AP4 [Source:MGI Symbol	Acc:MGI:103239]
ENSMUSG00000073838,1078.393145,-0.25977456,0.090072942,-2.884046592,0.003926007,0.04484644,"Tu translation elongation factor, mitochondrial [Source:MGI Symbol	Acc:MGI:1923686]"
ENSMUSG00000021820,3010.609913,0.152065989,0.052758045,2.882327985,0.003947486,0.044932685,calcium/calmodulin-dependent protein kinase II gamma [Source:MGI Symbol	Acc:MGI:88259]
ENSMUSG00000030498,2643.176316,-0.302571793,0.104992095,-2.881853099,0.00395344,0.044932685,growth arrest specific 2 [Source:MGI Symbol	Acc:MGI:95657]
ENSMUSG00000034908,2369.435372,-0.29718519,0.103107483,-2.882285359,0.00394802,0.044932685,"SID1 transmembrane family, member 2 [Source:MGI Symbol	Acc:MGI:2446134]"
ENSMUSG00000074102,1268.397141,-0.305678523,0.106050261,-2.882392937,0.003946672,0.044932685,RNA binding motif protein 15B [Source:MGI Symbol	Acc:MGI:1923598]
ENSMUSG00000009733,842.6606047,0.22070073,0.076557499,2.882810096,0.00394145,0.044932685,transcription factor CP2 [Source:MGI Symbol	Acc:MGI:98509]
ENSMUSG00000028226,382.4688535,0.592408649,0.205546562,2.88211412,0.003950166,0.044932685,matrix metallopeptidase 16 [Source:MGI Symbol	Acc:MGI:1276107]
ENSMUSG00000014195,1253.002966,-0.21646324,0.075123768,-2.881421516,0.003958858,0.044941804,DnaJ heat shock protein family (Hsp40) member C7 [Source:MGI Symbol	Acc:MGI:1928373]
ENSMUSG00000052760,93.37189364,0.775447568,0.269154463,2.881050382,0.003963523,0.044941804,RIKEN cDNA A630001G21 gene [Source:MGI Symbol	Acc:MGI:2443131]
ENSMUSG00000020609,40.29328323,1.948390746,0.676290294,2.880997646,0.003964186,0.044941804,apolipoprotein B [Source:MGI Symbol	Acc:MGI:88052]
ENSMUSG00000074305,2594.760751,-0.322632695,0.112057591,-2.879168594,0.003987251,0.045165529,pseudopodium-enriched atypical kinase 1 [Source:MGI Symbol	Acc:MGI:2442366]
ENSMUSG00000033712,1629.339702,-0.193259043,0.067164151,-2.877413614,0.004009497,0.045379605,cell cycle activator and apoptosis regulator 2 [Source:MGI Symbol	Acc:MGI:2444228]
ENSMUSG00000021610,2979.248939,-0.209096209,0.072773988,-2.873227281,0.004063017,0.045946996,CLPTM1-like [Source:MGI Symbol	Acc:MGI:2442892]
ENSMUSG00000069678,273.9945481,0.436875342,0.152069006,2.872875629,0.004067542,0.045959836,polycomb group ring finger 1 [Source:MGI Symbol	Acc:MGI:1917087]
ENSMUSG00000031343,25.67631873,1.545726244,0.538122262,2.872444334,0.004073098,0.045984296,"gamma-aminobutyric acid (GABA) A receptor, subunit alpha 3 [Source:MGI Symbol	Acc:MGI:95615]"
ENSMUSG00000021468,1072.549966,-0.202939062,0.070657982,-2.872132155,0.004077124,0.045991454,"serine palmitoyltransferase, long chain base subunit 1 [Source:MGI Symbol	Acc:MGI:1099431]"
ENSMUSG00000026796,7435.360135,-0.284933548,0.099225337,-2.871580567,0.004084247,0.046033499,"family with sequence similarity 129, member B [Source:MGI Symbol	Acc:MGI:2442910]"
ENSMUSG00000052942,1411.678695,-0.372539328,0.129856641,-2.86885079,0.004119661,0.046394088,GLIS family zinc finger 3 [Source:MGI Symbol	Acc:MGI:2444289]
ENSMUSG00000020737,2182.846533,-0.261600649,0.091216153,-2.867920206,0.004131797,0.046463195,Jupiter microtubule associated homolog 1 [Source:MGI Symbol	Acc:MGI:1096361]
ENSMUSG00000085148,922.8757831,0.432339381,0.150757691,2.867776614,0.004133673,0.046463195,Mir22 host gene (non-protein coding) [Source:MGI Symbol	Acc:MGI:1914348]
ENSMUSG00000050315,68.11468051,-0.810006917,0.282469316,-2.867592588,0.004136078,0.046463195,synaptopodin 2 [Source:MGI Symbol	Acc:MGI:2153070]
ENSMUSG00000021754,42.10772896,-0.973185465,0.339409843,-2.867287097,0.004140073,0.046469573,mitogen-activated protein kinase kinase kinase 1 [Source:MGI Symbol	Acc:MGI:1346872]
ENSMUSG00000017221,2518.378734,-0.355622492,0.124055464,-2.866641095,0.004148532,0.046487557,"proteasome (prosome, macropain) 26S subunit, non-ATPase, 3 [Source:MGI Symbol	Acc:MGI:98858]"
ENSMUSG00000035314,136.6694113,-0.816392223,0.284771415,-2.866833468,0.004146011,0.046487557,glycerophosphodiester phosphodiesterase domain containing 5 [Source:MGI Symbol	Acc:MGI:2686926]
ENSMUSG00000053675,103.7815128,-0.679208772,0.237035912,-2.86542561,0.004164491,0.046627857,transglutaminase 5 [Source:MGI Symbol	Acc:MGI:1921426]
ENSMUSG00000026705,697.66679,-0.225939308,0.078871713,-2.86464308,0.004174795,0.046668691,kelch-like 20 [Source:MGI Symbol	Acc:MGI:2444855]
ENSMUSG00000035004,13.11990096,2.098642228,0.732606045,2.864625867,0.004175022,0.046668691,"immunoglobulin superfamily, member 6 [Source:MGI Symbol	Acc:MGI:1891393]"
ENSMUSG00000022820,634.5825618,0.589323708,0.205863718,2.862688542,0.004200633,0.046877676,NADH:ubiquinone oxidoreductase subunit B4 [Source:MGI Symbol	Acc:MGI:1915444]
ENSMUSG00000021079,347.5496207,0.401445176,0.140232363,2.862714198,0.004200292,0.046877676,translocase of inner mitochondrial membrane 9 [Source:MGI Symbol	Acc:MGI:1353436]
ENSMUSG00000039367,3171.425122,-0.173135254,0.060501941,-2.86164793,0.004214448,0.046986515,"Sec24 related gene family, member C (S. cerevisiae) [Source:MGI Symbol	Acc:MGI:1919746]"
ENSMUSG00000034248,2777.329096,0.292771166,0.102325612,2.861171891,0.004220781,0.046986515,"solute carrier family 25, member 37 [Source:MGI Symbol	Acc:MGI:1914962]"
ENSMUSG00000057315,267.2717036,-0.431317937,0.150739531,-2.86134588,0.004218466,0.046986515,Rho GTPase activating protein 24 [Source:MGI Symbol	Acc:MGI:1922647]
ENSMUSG00000095799,16.67671135,-2.074691839,0.725583153,-2.859344004,0.004245182,0.047219373,predicted pseudogene 8332 [Source:MGI Symbol	Acc:MGI:3644018]
ENSMUSG00000055733,16.96228617,-1.566804486,0.548199532,-2.858091614,0.004261973,0.047367291,nucleosome assembly protein 1-like 3 [Source:MGI Symbol	Acc:MGI:1859565]
ENSMUSG00000024883,1435.394072,0.29137921,0.101965801,2.857617032,0.004268352,0.047399332,Ras and Rab interactor 1 [Source:MGI Symbol	Acc:MGI:2385695]
ENSMUSG00000017707,6851.597031,-0.206207712,0.072207888,-2.855750486,0.004293524,0.047600893,serine incorporator 3 [Source:MGI Symbol	Acc:MGI:1349457]
ENSMUSG00000056209,1056.675541,0.443974794,0.155458136,2.855912248,0.004291337,0.047600893,nucleoplasmin 3 [Source:MGI Symbol	Acc:MGI:894653]
ENSMUSG00000030770,6229.760527,-0.210846043,0.073843599,-2.855305624,0.004299543,0.047628682,"parvin, alpha [Source:MGI Symbol	Acc:MGI:1931144]"
ENSMUSG00000026970,4448.494069,-0.179505448,0.062907162,-2.853497802,0.004324083,0.04782238,"RNA binding motif, single stranded interacting protein 1 [Source:MGI Symbol	Acc:MGI:1861774]"
ENSMUSG00000036513,584.8269002,0.425173441,0.148998671,2.85353848,0.004323529,0.04782238,COMM domain containing 2 [Source:MGI Symbol	Acc:MGI:1098806]
ENSMUSG00000087132,22.85069851,1.412648984,0.495297869,2.85212005,0.00434287,0.047991009,RIKEN cDNA A930001C03 gene [Source:MGI Symbol	Acc:MGI:2441838]
ENSMUSG00000024516,414.37411,0.433607866,0.152059251,2.851571756,0.004350367,0.048034707,"SEC11 homolog C, signal peptidase complex subunit [Source:MGI Symbol	Acc:MGI:1913536]"
ENSMUSG00000028790,3560.3561,-0.186439524,0.065428924,-2.84949702,0.004378842,0.048232938,"KH domain containing, RNA binding, signal transduction associated 1 [Source:MGI Symbol	Acc:MGI:893579]"
ENSMUSG00000021745,2478.602175,-0.309761075,0.108707697,-2.849486123,0.004378992,0.048232938,"protein tyrosine phosphatase, receptor type, G [Source:MGI Symbol	Acc:MGI:97814]"
ENSMUSG00000029821,301.3319315,-0.40674041,0.142724044,-2.849838042,0.00437415,0.048232938,gasdermin E [Source:MGI Symbol	Acc:MGI:1889850]
ENSMUSG00000027363,2041.205498,-0.185761081,0.065213801,-2.848493408,0.004392676,0.048344398,ubiquitin specific peptidase 8 [Source:MGI Symbol	Acc:MGI:1934029]
ENSMUSG00000032567,97.50094295,0.77584463,0.272558896,2.846521032,0.004419981,0.048605451,asteroid homolog 1 [Source:MGI Symbol	Acc:MGI:1913845]
ENSMUSG00000018415,630.4780858,-0.26998295,0.094874774,-2.84567688,0.004431714,0.048694983,"GID complex subunit 4, VID24 homolog [Source:MGI Symbol	Acc:MGI:1914021]"
ENSMUSG00000042500,128.7804197,-0.569526239,0.200424799,-2.841595662,0.004488838,0.049282719,argonaute RISC catalytic subunit 4 [Source:MGI Symbol	Acc:MGI:1924100]
ENSMUSG00000028420,229.1529489,0.416427915,0.146596279,2.840644508,0.004502247,0.049350013,transmembrane protein 38B [Source:MGI Symbol	Acc:MGI:1098718]
ENSMUSG00000031200,169.8632941,0.567711582,0.199835087,2.840900421,0.004498636,0.049350013,mature T cell proliferation 1 [Source:MGI Symbol	Acc:MGI:102699]
ENSMUSG00000028851,1535.106503,-0.257581256,0.090686553,-2.840346742,0.004506452,0.049356207,nudC nuclear distribution protein [Source:MGI Symbol	Acc:MGI:106014]
ENSMUSG00000020818,814.3216976,-0.268465645,0.094534345,-2.839874184,0.004513133,0.049389484,major facilitator superfamily domain containing 11 [Source:MGI Symbol	Acc:MGI:1917150]
ENSMUSG00000035385,290.833865,-0.574616807,0.20238393,-2.839241275,0.004522095,0.04944765,chemokine (C-C motif) ligand 2 [Source:MGI Symbol	Acc:MGI:98259]
ENSMUSG00000022817,10879.56347,0.335026941,0.118025907,2.838588145,0.00453136,0.049509035,integrin beta 5 [Source:MGI Symbol	Acc:MGI:96614]
ENSMUSG00000024986,10.08316169,2.572707332,0.906496809,2.838076545,0.00453863,0.049548535,hematopoietically expressed homeobox [Source:MGI Symbol	Acc:MGI:96086]
ENSMUSG00000054091,849.1071629,0.421837827,0.148766995,2.835560589,0.004574534,0.049740259,RIKEN cDNA 1810037I17 gene [Source:MGI Symbol	Acc:MGI:1914954]
ENSMUSG00000005674,296.5417576,0.509285121,0.179545017,2.836531646,0.004560646,0.049740259,translocase of outer mitochondrial membrane 40-like [Source:MGI Symbol	Acc:MGI:3589112]
ENSMUSG00000031712,142.4547987,0.564218318,0.198952634,2.835942948,0.004569061,0.049740259,interleukin 15 [Source:MGI Symbol	Acc:MGI:103014]
ENSMUSG00000043487,104.4679676,-0.53053128,0.187095088,-2.835623782,0.004573629,0.049740259,acyl-CoA thioesterase 6 [Source:MGI Symbol	Acc:MGI:1921287]
ENSMUSG00000022099,62.11128802,-0.886367728,0.312512702,-2.836261443,0.004564506,0.049740259,dematin actin binding protein [Source:MGI Symbol	Acc:MGI:99670]
