# Supplementary material for: MAF1, a repressor of RNA polymerase III-dependent transcription, regulates bone mass
Source: eLife. 2022 May 25;11:e74740. doi: 10.7554/eLife.74740 (PMC9212997; doi:10.7554/eLife.74740)
Supplement: Figure 6—source data 1. [file elife-74740-fig6-data1.zip › Figure 6 - source data/figure 6B - source data6 - shMaf1vsSCR_d4.csv]

,baseMean,log2FoldChange,lfcSE,stat,pvalue,padj,gene_description
ENSMUSG00000027820,16551.39629,1.744404939,0.106518408,16.37655848,2.81E-60,3.81E-56,membrane metallo endopeptidase [Source:MGI Symbol	Acc:MGI:97004]
ENSMUSG00000071847,700.2182948,-1.516614352,0.102409825,-14.80926616,1.28E-49,8.65E-46,adenomatosis polyposis coli down-regulated 1 [Source:MGI Symbol	Acc:MGI:3513977]
ENSMUSG00000024501,2077.750606,-1.314998791,0.097034753,-13.55183323,7.73E-42,3.49E-38,dihydropyrimidinase-like 3 [Source:MGI Symbol	Acc:MGI:1349762]
ENSMUSG00000068744,913.6919777,1.374947761,0.101668411,13.52384427,1.13E-41,3.83E-38,proline/serine-rich coiled-coil 1 [Source:MGI Symbol	Acc:MGI:1913099]
ENSMUSG00000025085,451.276649,2.215435185,0.167236119,13.24734868,4.67E-40,1.27E-36,actin-binding LIM protein 1 [Source:MGI Symbol	Acc:MGI:1194500]
ENSMUSG00000059430,11990.31888,-0.900264331,0.068451903,-13.15177945,1.66E-39,3.76E-36,"actin, gamma 2, smooth muscle, enteric [Source:MGI Symbol	Acc:MGI:104589]"
ENSMUSG00000019997,7831.930039,-1.41066244,0.111798782,-12.61786948,1.68E-36,3.15E-33,connective tissue growth factor [Source:MGI Symbol	Acc:MGI:95537]
ENSMUSG00000023067,2070.905259,1.070140356,0.084863859,12.61008359,1.86E-36,3.15E-33,cyclin-dependent kinase inhibitor 1A (P21) [Source:MGI Symbol	Acc:MGI:104556]
ENSMUSG00000021876,746.265854,-1.242678213,0.102095891,-12.17167706,4.40E-34,6.63E-31,"ribonuclease, RNase A family 4 [Source:MGI Symbol	Acc:MGI:1926217]"
ENSMUSG00000021567,915.3467761,-1.377399883,0.114993345,-11.97808345,4.63E-33,6.28E-30,naked cuticle 2 [Source:MGI Symbol	Acc:MGI:1919543]
ENSMUSG00000026981,11353.96905,0.736606318,0.065496835,11.24644138,2.41E-29,2.97E-26,interleukin 1 receptor antagonist [Source:MGI Symbol	Acc:MGI:96547]
ENSMUSG00000023092,3082.444831,-0.748400827,0.068249728,-10.96562355,5.59E-28,6.32E-25,four and a half LIM domains 1 [Source:MGI Symbol	Acc:MGI:1298387]
ENSMUSG00000019256,1296.794276,-1.006773671,0.092425862,-10.89277012,1.25E-27,1.30E-24,aryl-hydrocarbon receptor [Source:MGI Symbol	Acc:MGI:105043]
ENSMUSG00000042834,1758.554034,-1.234798494,0.113715261,-10.8586876,1.81E-27,1.76E-24,neuronal regeneration related protein [Source:MGI Symbol	Acc:MGI:99444]
ENSMUSG00000054728,311.7576099,1.689212852,0.157299574,10.7388266,6.69E-27,6.05E-24,phosphatase and actin regulator 1 [Source:MGI Symbol	Acc:MGI:2659021]
ENSMUSG00000031503,13220.56103,-1.214696727,0.116126421,-10.46012368,1.32E-25,1.12E-22,"collagen, type IV, alpha 2 [Source:MGI Symbol	Acc:MGI:88455]"
ENSMUSG00000062908,3142.371876,0.601932684,0.058276512,10.32890714,5.22E-25,4.16E-22,"acyl-Coenzyme A dehydrogenase, medium chain [Source:MGI Symbol	Acc:MGI:87867]"
ENSMUSG00000026748,2789.757278,0.929470953,0.09070202,10.24752203,1.21E-24,9.15E-22,plexin domain containing 2 [Source:MGI Symbol	Acc:MGI:1914698]
ENSMUSG00000029298,206.3518487,1.872833511,0.183642955,10.19823225,2.02E-24,1.44E-21,guanylate-binding protein 9 [Source:MGI Symbol	Acc:MGI:3605620]
ENSMUSG00000060600,1398.583172,-0.975294682,0.096585846,-10.09769778,5.66E-24,3.83E-21,"enolase 3, beta muscle [Source:MGI Symbol	Acc:MGI:95395]"
ENSMUSG00000001349,806.5695111,-1.310983923,0.132944875,-9.861109163,6.14E-23,3.96E-20,calponin 1 [Source:MGI Symbol	Acc:MGI:104979]
ENSMUSG00000034612,888.3883075,-1.172946281,0.119614727,-9.806035712,1.06E-22,6.54E-20,carbohydrate sulfotransferase 11 [Source:MGI Symbol	Acc:MGI:1927166]
ENSMUSG00000036856,168.0575476,-1.822116593,0.187623674,-9.711549472,2.69E-22,1.59E-19,"wingless-type MMTV integration site family, member 4 [Source:MGI Symbol	Acc:MGI:98957]"
ENSMUSG00000067818,9752.159417,-0.6808406,0.070296316,-9.685295594,3.48E-22,1.89E-19,"myosin, light polypeptide 9, regulatory [Source:MGI Symbol	Acc:MGI:2138915]"
ENSMUSG00000048458,261.5800089,1.40572146,0.145077455,9.689454925,3.34E-22,1.89E-19,inka box actin regulator 2 [Source:MGI Symbol	Acc:MGI:1923497]
ENSMUSG00000022261,10864.57546,-0.65295609,0.06755788,-9.665135825,4.24E-22,2.21E-19,syndecan 2 [Source:MGI Symbol	Acc:MGI:1349165]
ENSMUSG00000031555,4319.167105,-0.509521019,0.053113005,-9.593149988,8.54E-22,4.22E-19,a disintegrin and metallopeptidase domain 9 (meltrin gamma) [Source:MGI Symbol	Acc:MGI:105376]
ENSMUSG00000030921,466.1361404,1.558427588,0.162486775,9.59110421,8.71E-22,4.22E-19,tripartite motif-containing 30A [Source:MGI Symbol	Acc:MGI:98178]
ENSMUSG00000022425,1502.784249,-1.057183993,0.11109744,-9.515826764,1.80E-21,8.43E-19,ectonucleotide pyrophosphatase/phosphodiesterase 2 [Source:MGI Symbol	Acc:MGI:1321390]
ENSMUSG00000028967,4966.192076,0.584249898,0.061500449,9.49992896,2.10E-21,9.49E-19,ERBB receptor feedback inhibitor 1 [Source:MGI Symbol	Acc:MGI:1921405]
ENSMUSG00000028268,260.4626569,1.537707022,0.164581704,9.343122482,9.35E-21,4.09E-18,guanylate binding protein 3 [Source:MGI Symbol	Acc:MGI:1926263]
ENSMUSG00000021260,393.815551,-1.162462663,0.125279583,-9.278947451,1.71E-20,7.25E-18,hedgehog interacting protein-like 1 [Source:MGI Symbol	Acc:MGI:1919265]
ENSMUSG00000026463,796.1847244,-1.048784725,0.113926579,-9.205794974,3.39E-20,1.39E-17,"ATPase, Ca++ transporting, plasma membrane 4 [Source:MGI Symbol	Acc:MGI:88111]"
ENSMUSG00000028024,186.9496948,1.776973982,0.193443362,9.186016857,4.08E-20,1.63E-17,glutamyl aminopeptidase [Source:MGI Symbol	Acc:MGI:106645]
ENSMUSG00000040033,2673.509307,0.757948319,0.083005828,9.131266297,6.77E-20,2.62E-17,signal transducer and activator of transcription 2 [Source:MGI Symbol	Acc:MGI:103039]
ENSMUSG00000038393,1136.043099,0.931408375,0.102158009,9.117330945,7.70E-20,2.90E-17,thioredoxin interacting protein [Source:MGI Symbol	Acc:MGI:1889549]
ENSMUSG00000040918,497.6429493,0.980548241,0.108204577,9.061984918,1.28E-19,4.69E-17,"solute carrier family 19 (thiamine transporter), member 2 [Source:MGI Symbol	Acc:MGI:1928761]"
ENSMUSG00000032057,63.98924998,3.038758473,0.335707891,9.051793391,1.41E-19,5.02E-17,RIKEN cDNA 4833427G06 gene [Source:MGI Symbol	Acc:MGI:1921013]
ENSMUSG00000033355,593.3660958,1.298021313,0.143793689,9.026969968,1.76E-19,6.14E-17,receptor transporter protein 4 [Source:MGI Symbol	Acc:MGI:1915025]
ENSMUSG00000034459,1237.579538,1.300596921,0.144666223,8.990328863,2.46E-19,8.36E-17,interferon-induced protein with tetratricopeptide repeats 1 [Source:MGI Symbol	Acc:MGI:99450]
ENSMUSG00000026365,799.4842346,1.300283308,0.147457773,8.818004494,1.17E-18,3.85E-16,complement component factor h [Source:MGI Symbol	Acc:MGI:88385]
ENSMUSG00000018593,40202.51228,-0.496616814,0.056363953,-8.81089393,1.24E-18,4.01E-16,secreted acidic cysteine rich glycoprotein [Source:MGI Symbol	Acc:MGI:98373]
ENSMUSG00000020547,2449.748313,-0.621912457,0.071992241,-8.638603932,5.69E-18,1.79E-15,basic leucine zipper and W2 domains 2 [Source:MGI Symbol	Acc:MGI:1914162]
ENSMUSG00000019843,1181.769557,-0.813052869,0.094422781,-8.61077017,7.26E-18,2.24E-15,Fyn proto-oncogene [Source:MGI Symbol	Acc:MGI:95602]
ENSMUSG00000024590,2475.022957,-0.530275212,0.061728361,-8.590463141,8.66E-18,2.61E-15,lamin B1 [Source:MGI Symbol	Acc:MGI:96795]
ENSMUSG00000032399,24545.31536,0.527481225,0.062324702,8.463437552,2.60E-17,7.65E-15,ribosomal protein L4 [Source:MGI Symbol	Acc:MGI:1915141]
ENSMUSG00000028864,2386.351838,0.94217597,0.111681322,8.436289586,3.28E-17,9.45E-15,hepatocyte growth factor [Source:MGI Symbol	Acc:MGI:96079]
ENSMUSG00000029304,130673.2085,0.794016486,0.094295723,8.42049314,3.75E-17,1.06E-14,secreted phosphoprotein 1 [Source:MGI Symbol	Acc:MGI:98389]
ENSMUSG00000015243,1429.420746,-0.966664262,0.115792802,-8.348224139,6.93E-17,1.92E-14,"ATP-binding cassette, sub-family A (ABC1), member 1 [Source:MGI Symbol	Acc:MGI:99607]"
ENSMUSG00000028037,530.0762824,1.577690286,0.189595944,8.321329325,8.70E-17,2.36E-14,interferon-induced protein 44 [Source:MGI Symbol	Acc:MGI:2443016]
ENSMUSG00000027750,2156.914205,-1.232397745,0.150198893,-8.205105384,2.30E-16,6.13E-14,"periostin, osteoblast specific factor [Source:MGI Symbol	Acc:MGI:1926321]"
ENSMUSG00000026896,638.2664432,0.890216455,0.109983228,8.094111023,5.77E-16,1.50E-13,interferon induced with helicase C domain 1 [Source:MGI Symbol	Acc:MGI:1918836]
ENSMUSG00000005124,1095.416374,-0.880650968,0.109236784,-8.061853654,7.51E-16,1.92E-13,WNT1 inducible signaling pathway protein 1 [Source:MGI Symbol	Acc:MGI:1197008]
ENSMUSG00000074968,57.1747914,2.772132102,0.344931535,8.036760408,9.22E-16,2.32E-13,anoctamin 3 [Source:MGI Symbol	Acc:MGI:3613666]
ENSMUSG00000079685,5489.983832,-0.764980109,0.095518173,-8.008738933,1.16E-15,2.86E-13,UL16 binding protein 1 [Source:MGI Symbol	Acc:MGI:1925027]
ENSMUSG00000035692,1072.204297,1.097224144,0.137099511,8.003122242,1.21E-15,2.94E-13,ISG15 ubiquitin-like modifier [Source:MGI Symbol	Acc:MGI:1855694]
ENSMUSG00000020612,11573.29866,0.350852074,0.043941195,7.984581968,1.41E-15,3.35E-13,"protein kinase, cAMP dependent regulatory, type I, alpha [Source:MGI Symbol	Acc:MGI:104878]"
ENSMUSG00000010307,849.3871083,1.16401553,0.146579306,7.94119962,2.00E-15,4.68E-13,transmembrane protein 86A [Source:MGI Symbol	Acc:MGI:1915143]
ENSMUSG00000046807,851.8787803,-0.8270538,0.105357832,-7.849950819,4.16E-15,9.56E-13,leucine rich repeat containing 75B [Source:MGI Symbol	Acc:MGI:2143657]
ENSMUSG00000022206,555.4429064,1.383173414,0.176760046,7.825147388,5.07E-15,1.15E-12,natriuretic peptide receptor 3 [Source:MGI Symbol	Acc:MGI:97373]
ENSMUSG00000074896,1060.094911,1.222732068,0.156481828,7.81389178,5.54E-15,1.23E-12,interferon-induced protein with tetratricopeptide repeats 3 [Source:MGI Symbol	Acc:MGI:1101055]
ENSMUSG00000031328,63651.48264,-0.449703615,0.057590132,-7.808692216,5.78E-15,1.26E-12,"filamin, alpha [Source:MGI Symbol	Acc:MGI:95556]"
ENSMUSG00000027712,8294.816445,0.466946426,0.060446723,7.724925352,1.12E-14,2.41E-12,annexin A5 [Source:MGI Symbol	Acc:MGI:106008]
ENSMUSG00000022353,1354.390698,-0.560019109,0.07284682,-7.687625996,1.50E-14,3.18E-12,metastasis suppressor 1 [Source:MGI Symbol	Acc:MGI:2384818]
ENSMUSG00000042626,5574.19922,0.480382853,0.062595336,7.674419323,1.66E-14,3.43E-12,src homology 2 domain-containing transforming protein C1 [Source:MGI Symbol	Acc:MGI:98296]
ENSMUSG00000022878,238.1168771,1.66605902,0.217112609,7.673709169,1.67E-14,3.43E-12,"adiponectin, C1Q and collagen domain containing [Source:MGI Symbol	Acc:MGI:106675]"
ENSMUSG00000029763,3931.707097,0.505607646,0.065925862,7.669336904,1.73E-14,3.50E-12,exocyst complex component 4 [Source:MGI Symbol	Acc:MGI:1096376]
ENSMUSG00000032135,285.3479508,-1.333937348,0.17434741,-7.651030473,1.99E-14,3.98E-12,melanoma cell adhesion molecule [Source:MGI Symbol	Acc:MGI:1933966]
ENSMUSG00000035873,672.9483636,0.860132869,0.112542948,7.642707845,2.13E-14,4.18E-12,"PRKC, apoptosis, WT1, regulator [Source:MGI Symbol	Acc:MGI:2149961]"
ENSMUSG00000019122,1992.955155,0.958141026,0.125617875,7.627425836,2.39E-14,4.64E-12,chemokine (C-C motif) ligand 9 [Source:MGI Symbol	Acc:MGI:104533]
ENSMUSG00000022587,1906.655396,0.975430674,0.128557238,7.587520484,3.26E-14,6.23E-12,"lymphocyte antigen 6 complex, locus E [Source:MGI Symbol	Acc:MGI:106651]"
ENSMUSG00000013698,2849.534839,-0.528402683,0.069806407,-7.569544161,3.75E-14,7.05E-12,phosphoprotein enriched in astrocytes 15A [Source:MGI Symbol	Acc:MGI:104799]
ENSMUSG00000021806,3031.272176,-1.089672252,0.144381351,-7.547181456,4.45E-14,8.15E-12,nidogen 2 [Source:MGI Symbol	Acc:MGI:1298229]
ENSMUSG00000052397,654.8918037,0.796969305,0.105581955,7.548347713,4.41E-14,8.15E-12,ezrin [Source:MGI Symbol	Acc:MGI:98931]
ENSMUSG00000046879,1133.204166,0.789027631,0.104597405,7.543472365,4.58E-14,8.27E-12,immunity-related GTPase family M member 1 [Source:MGI Symbol	Acc:MGI:107567]
ENSMUSG00000031451,6956.224487,0.865238743,0.114808262,7.536380466,4.83E-14,8.62E-12,growth arrest specific 6 [Source:MGI Symbol	Acc:MGI:95660]
ENSMUSG00000025584,2451.674729,-0.620096325,0.082389766,-7.526375644,5.22E-14,9.19E-12,phosphodiesterase 8A [Source:MGI Symbol	Acc:MGI:1277116]
ENSMUSG00000034574,692.8263434,-0.796891377,0.105928939,-7.522886456,5.36E-14,9.31E-12,dishevelled associated activator of morphogenesis 1 [Source:MGI Symbol	Acc:MGI:1914596]
ENSMUSG00000053398,1926.986138,0.702761624,0.093586851,7.509191914,5.95E-14,1.02E-11,3-phosphoglycerate dehydrogenase [Source:MGI Symbol	Acc:MGI:1355330]
ENSMUSG00000032690,226.5630137,1.966662115,0.262206313,7.500437689,6.36E-14,1.08E-11,2'-5' oligoadenylate synthetase 2 [Source:MGI Symbol	Acc:MGI:2180852]
ENSMUSG00000027951,799.0401758,0.837959313,0.112224927,7.466784205,8.22E-14,1.38E-11,"adenosine deaminase, RNA-specific [Source:MGI Symbol	Acc:MGI:1889575]"
ENSMUSG00000024236,1573.408554,-0.653885874,0.087704433,-7.455562442,8.95E-14,1.47E-11,supervillin [Source:MGI Symbol	Acc:MGI:2147319]
ENSMUSG00000037225,513.9696448,-1.140960339,0.153048214,-7.454907892,8.99E-14,1.47E-11,fibroblast growth factor 2 [Source:MGI Symbol	Acc:MGI:95516]
ENSMUSG00000028885,55.32190492,2.80325419,0.37851055,7.406013352,1.30E-13,2.10E-11,"sphingomyelin phosphodiesterase, acid-like 3B [Source:MGI Symbol	Acc:MGI:1916022]"
ENSMUSG00000045312,1577.657481,0.501768463,0.068081172,7.370150182,1.70E-13,2.72E-11,lipoma HMGIC fusion partner-like 2 [Source:MGI Symbol	Acc:MGI:2145236]
ENSMUSG00000037419,401.8726669,-0.67560145,0.092152953,-7.331305466,2.28E-13,3.59E-11,endonuclease domain containing 1 [Source:MGI Symbol	Acc:MGI:1919196]
ENSMUSG00000020661,684.5073675,-0.68594696,0.093837003,-7.309983641,2.67E-13,4.16E-11,DNA methyltransferase 3A [Source:MGI Symbol	Acc:MGI:1261827]
ENSMUSG00000078921,404.0690906,1.202507037,0.164941641,7.290500001,3.09E-13,4.76E-11,T cell specific GTPase 2 [Source:MGI Symbol	Acc:MGI:3710083]
ENSMUSG00000062488,526.2330699,1.232341625,0.169107298,7.287335542,3.16E-13,4.82E-11,interferon-induced protein with tetratricopeptide repeats 3B [Source:MGI Symbol	Acc:MGI:3698419]
ENSMUSG00000025498,416.8436635,1.520365396,0.209110729,7.270623569,3.58E-13,5.39E-11,interferon regulatory factor 7 [Source:MGI Symbol	Acc:MGI:1859212]
ENSMUSG00000037712,3603.772866,-0.399051612,0.054897558,-7.269022976,3.62E-13,5.40E-11,fermitin family member 2 [Source:MGI Symbol	Acc:MGI:2385001]
ENSMUSG00000029126,1979.852363,-0.6503776,0.089570337,-7.261082401,3.84E-13,5.66E-11,neuron specific gene family member 1 [Source:MGI Symbol	Acc:MGI:109149]
ENSMUSG00000029804,490.3517058,-0.868663538,0.120400431,-7.214787635,5.40E-13,7.88E-11,hect domain and RLD 3 [Source:MGI Symbol	Acc:MGI:1921248]
ENSMUSG00000060519,1717.97112,0.604036163,0.083752983,7.212115239,5.51E-13,7.95E-11,"torsin family 3, member A [Source:MGI Symbol	Acc:MGI:1353652]"
ENSMUSG00000031502,23977.65979,-0.686778476,0.095830881,-7.166567473,7.69E-13,1.10E-10,"collagen, type IV, alpha 1 [Source:MGI Symbol	Acc:MGI:88454]"
ENSMUSG00000021248,4253.863785,0.386230769,0.053968615,7.156581065,8.27E-13,1.17E-10,transmembrane p24 trafficking protein 10 [Source:MGI Symbol	Acc:MGI:1915831]
ENSMUSG00000073418,274.9108574,1.228889865,0.17186363,7.150377677,8.65E-13,1.20E-10,complement component 4B (Chido blood group) [Source:MGI Symbol	Acc:MGI:88228]
ENSMUSG00000057596,34.45840953,2.628653957,0.36760011,7.150851926,8.62E-13,1.20E-10,tripartite motif-containing 30D [Source:MGI Symbol	Acc:MGI:3035181]
ENSMUSG00000048368,461.7037538,-1.322707423,0.185106188,-7.145668335,8.96E-13,1.23E-10,osteomodulin [Source:MGI Symbol	Acc:MGI:1350918]
ENSMUSG00000036580,1521.344541,0.478433193,0.067631113,7.074158179,1.50E-12,2.04E-10,"spastic paraplegia 20, spartin (Troyer syndrome) homolog (human) [Source:MGI Symbol	Acc:MGI:2139806]"
ENSMUSG00000059588,1102.109161,0.837587994,0.118733874,7.054330561,1.73E-12,2.33E-10,calcitonin receptor-like [Source:MGI Symbol	Acc:MGI:1926944]
ENSMUSG00000073555,147.3700062,1.728278655,0.245319601,7.045008415,1.85E-12,2.47E-10,predicted gene 4951 [Source:MGI Symbol	Acc:MGI:3644953]
ENSMUSG00000020326,7015.085834,0.73256188,0.104147251,7.033905075,2.01E-12,2.64E-10,cyclin G1 [Source:MGI Symbol	Acc:MGI:102890]
ENSMUSG00000061838,1845.743947,0.469336225,0.06673936,7.032375296,2.03E-12,2.65E-10,"succinate-Coenzyme A ligase, GDP-forming, beta subunit [Source:MGI Symbol	Acc:MGI:1306824]"
ENSMUSG00000025092,515.6874985,-0.82471724,0.117377257,-7.026209837,2.12E-12,2.74E-10,heat shock protein 12A [Source:MGI Symbol	Acc:MGI:1920692]
ENSMUSG00000033880,4008.656691,0.805109195,0.114729914,7.017430471,2.26E-12,2.89E-10,"lectin, galactoside-binding, soluble, 3 binding protein [Source:MGI Symbol	Acc:MGI:99554]"
ENSMUSG00000016262,804.9501335,-0.702384467,0.100112765,-7.015933122,2.28E-12,2.89E-10,SERTA domain containing 4 [Source:MGI Symbol	Acc:MGI:2443496]
ENSMUSG00000029552,1068.687844,-0.53486273,0.076565128,-6.985722413,2.83E-12,3.56E-10,testis derived transcript [Source:MGI Symbol	Acc:MGI:105081]
ENSMUSG00000026112,2165.06138,0.503859825,0.07220683,6.9780078,2.99E-12,3.72E-10,cytochrome C oxidase assembly factor 5 [Source:MGI Symbol	Acc:MGI:1923428]
ENSMUSG00000040463,3269.779602,0.416826301,0.059843558,6.965266003,3.28E-12,4.04E-10,MYB binding protein (P160) 1a [Source:MGI Symbol	Acc:MGI:106181]
ENSMUSG00000054263,1688.005081,-0.664763215,0.095578677,-6.955141455,3.52E-12,4.30E-10,leukemia inhibitory factor receptor [Source:MGI Symbol	Acc:MGI:96788]
ENSMUSG00000048279,1327.634201,-0.962214731,0.138707884,-6.936986571,4.01E-12,4.85E-10,sacsin [Source:MGI Symbol	Acc:MGI:1354724]
ENSMUSG00000018417,1774.092925,-0.509892347,0.07363055,-6.925010715,4.36E-12,5.19E-10,myosin IB [Source:MGI Symbol	Acc:MGI:107752]
ENSMUSG00000040296,962.7039667,0.825553703,0.119204794,6.925507541,4.34E-12,5.19E-10,DEAD (Asp-Glu-Ala-Asp) box polypeptide 58 [Source:MGI Symbol	Acc:MGI:2442858]
ENSMUSG00000000555,5521.464706,-0.515929018,0.074998543,-6.879187256,6.02E-12,7.10E-10,integrin alpha 5 (fibronectin receptor alpha) [Source:MGI Symbol	Acc:MGI:96604]
ENSMUSG00000021701,848.1367621,0.725996218,0.105588702,6.87569982,6.17E-12,7.15E-10,polo like kinase 2 [Source:MGI Symbol	Acc:MGI:1099790]
ENSMUSG00000027790,28.12368384,4.290925901,0.624064058,6.875777965,6.17E-12,7.15E-10,sucrase isomaltase (alpha-glucosidase) [Source:MGI Symbol	Acc:MGI:1917233]
ENSMUSG00000030107,225.1050676,1.573706779,0.229360778,6.861272403,6.82E-12,7.84E-10,ubiquitin specific peptidase 18 [Source:MGI Symbol	Acc:MGI:1344364]
ENSMUSG00000028081,14688.97969,0.466965631,0.068243645,6.842624373,7.78E-12,8.86E-10,ribosomal protein S3A1 [Source:MGI Symbol	Acc:MGI:1202063]
ENSMUSG00000020262,2370.491452,-0.627775368,0.091875143,-6.832918532,8.32E-12,9.40E-10,"adenosine deaminase, RNA-specific, B1 [Source:MGI Symbol	Acc:MGI:891999]"
ENSMUSG00000021186,3573.508493,-0.650506255,0.095410008,-6.818008623,9.23E-12,1.03E-09,fibulin 5 [Source:MGI Symbol	Acc:MGI:1346091]
ENSMUSG00000002831,3884.562746,0.650865273,0.09551217,6.814474737,9.46E-12,1.05E-09,perilipin 4 [Source:MGI Symbol	Acc:MGI:1929709]
ENSMUSG00000036533,1119.214557,-0.608093757,0.089411639,-6.801058176,1.04E-11,1.14E-09,CDC42 effector protein (Rho GTPase binding) 3 [Source:MGI Symbol	Acc:MGI:2384718]
ENSMUSG00000017830,216.6408764,1.445617628,0.212846768,6.791823256,1.11E-11,1.21E-09,DEXH (Asp-Glu-X-His) box polypeptide 58 [Source:MGI Symbol	Acc:MGI:1931560]
ENSMUSG00000024150,1871.749879,0.659809841,0.097380726,6.775569102,1.24E-11,1.34E-09,multiple coagulation factor deficiency 2 [Source:MGI Symbol	Acc:MGI:2183439]
ENSMUSG00000026657,1623.177409,-0.676779504,0.100321393,-6.746113483,1.52E-11,1.63E-09,FERM domain containing 4A [Source:MGI Symbol	Acc:MGI:1919850]
ENSMUSG00000022510,959.4230773,0.696741115,0.103404695,6.738002696,1.61E-11,1.71E-09,transformation related protein 63 [Source:MGI Symbol	Acc:MGI:1330810]
ENSMUSG00000022346,768.9692404,0.881620297,0.130885798,6.735798008,1.63E-11,1.73E-09,myelocytomatosis oncogene [Source:MGI Symbol	Acc:MGI:97250]
ENSMUSG00000014599,11277.43867,0.311407829,0.046559285,6.688415135,2.26E-11,2.35E-09,colony stimulating factor 1 (macrophage) [Source:MGI Symbol	Acc:MGI:1339753]
ENSMUSG00000039831,444.7560393,0.968757548,0.144839258,6.688501173,2.25E-11,2.35E-09,Rho GTPase activating protein 29 [Source:MGI Symbol	Acc:MGI:2443818]
ENSMUSG00000053931,9352.120517,-0.340549934,0.050999367,-6.677532543,2.43E-11,2.50E-09,"calponin 3, acidic [Source:MGI Symbol	Acc:MGI:1919244]"
ENSMUSG00000067212,982.375143,0.915272329,0.137068727,6.677470105,2.43E-11,2.50E-09,"histocompatibility 2, T region locus 23 [Source:MGI Symbol	Acc:MGI:95957]"
ENSMUSG00000063229,12214.98166,0.429182499,0.064551653,6.648667819,2.96E-11,2.99E-09,lactate dehydrogenase A [Source:MGI Symbol	Acc:MGI:96759]
ENSMUSG00000013367,165.4797521,-1.388741694,0.208844886,-6.649632278,2.94E-11,2.99E-09,IgLON family member 5 [Source:MGI Symbol	Acc:MGI:2686277]
ENSMUSG00000071253,758.3202948,0.645949231,0.09735378,6.635070898,3.24E-11,3.26E-09,"solute carrier family 25 (mitochondrial carrier, Graves disease autoantigen), member 16 [Source:MGI Symbol	Acc:MGI:1920382]"
ENSMUSG00000047139,5391.313867,-0.44316497,0.067069442,-6.607554107,3.91E-11,3.90E-09,CD24a antigen [Source:MGI Symbol	Acc:MGI:88323]
ENSMUSG00000015766,2984.333317,0.404458076,0.061267523,6.601508525,4.07E-11,4.03E-09,epidermal growth factor receptor pathway substrate 8 [Source:MGI Symbol	Acc:MGI:104684]
ENSMUSG00000026014,1240.378051,-0.828137224,0.125804665,-6.58272268,4.62E-11,4.54E-09,Ras association (RalGDS/AF-6) and pleckstrin homology domains 1 [Source:MGI Symbol	Acc:MGI:1924550]
ENSMUSG00000028399,250.5318531,0.923770113,0.140688132,6.566084125,5.17E-11,5.04E-09,"protein tyrosine phosphatase, receptor type, D [Source:MGI Symbol	Acc:MGI:97812]"
ENSMUSG00000037573,1354.596017,0.517391687,0.078828523,6.563508618,5.26E-11,5.09E-09,transducer of ErbB-2.1 [Source:MGI Symbol	Acc:MGI:1349721]
ENSMUSG00000010358,518.1287825,0.878417897,0.134544702,6.528818198,6.63E-11,6.37E-09,interferon-induced protein 35 [Source:MGI Symbol	Acc:MGI:1917360]
ENSMUSG00000004393,682.252403,0.593737758,0.091162463,6.512963113,7.37E-11,7.04E-09,DEAD (Asp-Glu-Ala-Asp) box polypeptide 56 [Source:MGI Symbol	Acc:MGI:1277172]
ENSMUSG00000062867,2131.69884,0.473680373,0.072778179,6.508549396,7.59E-11,7.19E-09,inosine monophosphate dehydrogenase 2 [Source:MGI Symbol	Acc:MGI:109367]
ENSMUSG00000026249,2746.13979,-1.050761407,0.161798906,-6.494242954,8.35E-11,7.86E-09,"serine (or cysteine) peptidase inhibitor, clade E, member 2 [Source:MGI Symbol	Acc:MGI:101780]"
ENSMUSG00000005397,2716.289484,-0.738896128,0.114254711,-6.467095508,9.99E-11,9.34E-09,nidogen 1 [Source:MGI Symbol	Acc:MGI:97342]
ENSMUSG00000003779,2419.479495,-0.519911597,0.080595516,-6.450874937,1.11E-10,1.03E-08,kinesin family member 20A [Source:MGI Symbol	Acc:MGI:1201682]
ENSMUSG00000041324,949.9596922,-1.019234796,0.158909354,-6.413938314,1.42E-10,1.31E-08,inhibin beta-A [Source:MGI Symbol	Acc:MGI:96570]
ENSMUSG00000000184,7298.664713,0.448187467,0.070099741,6.393568089,1.62E-10,1.48E-08,cyclin D2 [Source:MGI Symbol	Acc:MGI:88314]
ENSMUSG00000068739,3216.051935,0.483780361,0.075781199,6.383910085,1.73E-10,1.57E-08,seryl-aminoacyl-tRNA synthetase [Source:MGI Symbol	Acc:MGI:102809]
ENSMUSG00000054555,557.2952445,-0.995640235,0.15652134,-6.361051075,2.00E-10,1.81E-08,a disintegrin and metallopeptidase domain 12 (meltrin alpha) [Source:MGI Symbol	Acc:MGI:105378]
ENSMUSG00000027068,122.6231998,1.446926742,0.227547783,6.358781975,2.03E-10,1.83E-08,dehydrogenase/reductase (SDR family) member 9 [Source:MGI Symbol	Acc:MGI:2442798]
ENSMUSG00000030609,931.5339402,0.528111537,0.083136262,6.35236086,2.12E-10,1.89E-08,apoptosis enhancing nuclease [Source:MGI Symbol	Acc:MGI:1915298]
ENSMUSG00000027810,1123.744463,0.597268854,0.094069962,6.349198419,2.16E-10,1.92E-08,eukaryotic translation initiation factor 2A [Source:MGI Symbol	Acc:MGI:1098684]
ENSMUSG00000030654,3432.942854,0.501897948,0.079296007,6.329422729,2.46E-10,2.17E-08,ADP-ribosylation factor-like 6 interacting protein 1 [Source:MGI Symbol	Acc:MGI:1858943]
ENSMUSG00000021670,3098.920377,-0.421663416,0.066813299,-6.311070152,2.77E-10,2.42E-08,3-hydroxy-3-methylglutaryl-Coenzyme A reductase [Source:MGI Symbol	Acc:MGI:96159]
ENSMUSG00000026181,1270.660086,0.394266711,0.062482449,6.310039373,2.79E-10,2.42E-08,protein phosphatase 1F (PP2C domain containing) [Source:MGI Symbol	Acc:MGI:1918464]
ENSMUSG00000032518,31544.36232,0.541881901,0.086115516,6.292500204,3.12E-10,2.70E-08,ribosomal protein SA [Source:MGI Symbol	Acc:MGI:105381]
ENSMUSG00000039109,1873.151864,0.753164423,0.120065278,6.272957804,3.54E-10,3.04E-08,"coagulation factor XIII, A1 subunit [Source:MGI Symbol	Acc:MGI:1921395]"
ENSMUSG00000030761,669.5599503,-0.81343864,0.129706065,-6.271400199,3.58E-10,3.05E-08,myosin VIIA [Source:MGI Symbol	Acc:MGI:104510]
ENSMUSG00000052727,2567.072442,-0.765563583,0.122110121,-6.269452331,3.62E-10,3.07E-08,microtubule-associated protein 1B [Source:MGI Symbol	Acc:MGI:1306778]
ENSMUSG00000021065,785.5333943,-0.550395603,0.087816053,-6.267596697,3.67E-10,3.09E-08,fucosyltransferase 8 [Source:MGI Symbol	Acc:MGI:1858901]
ENSMUSG00000041633,262.4227575,1.256828148,0.200771879,6.259980994,3.85E-10,3.22E-08,potassium channel tetramerisation domain containing 12b [Source:MGI Symbol	Acc:MGI:2444667]
ENSMUSG00000020027,3676.410394,-0.34573317,0.05531105,-6.25070699,4.09E-10,3.40E-08,suppressor of cytokine signaling 2 [Source:MGI Symbol	Acc:MGI:1201787]
ENSMUSG00000037742,181559.4313,0.418466896,0.067066517,6.239579983,4.39E-10,3.63E-08,eukaryotic translation elongation factor 1 alpha 1 [Source:MGI Symbol	Acc:MGI:1096881]
ENSMUSG00000024044,2603.173088,-0.408764651,0.065628216,-6.228489462,4.71E-10,3.87E-08,erythrocyte membrane protein band 4.1 like 3 [Source:MGI Symbol	Acc:MGI:103008]
ENSMUSG00000056481,2824.728514,-0.915901028,0.14711079,-6.225926913,4.79E-10,3.91E-08,"CD248 antigen, endosialin [Source:MGI Symbol	Acc:MGI:1917695]"
ENSMUSG00000001416,4550.175744,0.465513704,0.074924862,6.213073868,5.20E-10,4.22E-08,"chaperonin containing Tcp1, subunit 3 (gamma) [Source:MGI Symbol	Acc:MGI:104708]"
ENSMUSG00000026837,13673.65569,-0.658842503,0.106217917,-6.202743563,5.55E-10,4.48E-08,"collagen, type V, alpha 1 [Source:MGI Symbol	Acc:MGI:88457]"
ENSMUSG00000028832,1481.448544,-0.550844486,0.089084859,-6.183368203,6.27E-10,5.02E-08,stathmin 1 [Source:MGI Symbol	Acc:MGI:96739]
ENSMUSG00000052353,152.234247,-1.382676515,0.223628764,-6.182909959,6.29E-10,5.02E-08,"cell migration inducing protein, hyaluronan binding [Source:MGI Symbol	Acc:MGI:2443629]"
ENSMUSG00000060802,17631.72611,0.443512427,0.071820823,6.175262402,6.61E-10,5.24E-08,beta-2 microglobulin [Source:MGI Symbol	Acc:MGI:88127]
ENSMUSG00000026620,396.7650672,1.032543656,0.167250284,6.173643667,6.67E-10,5.26E-08,MAP/microtubule affinity regulating kinase 1 [Source:MGI Symbol	Acc:MGI:2664902]
ENSMUSG00000026315,554.2331927,-0.882126719,0.142936355,-6.171465066,6.77E-10,5.30E-08,"serine (or cysteine) peptidase inhibitor, clade B, member 8 [Source:MGI Symbol	Acc:MGI:894657]"
ENSMUSG00000058655,15980.80995,0.324516847,0.052613474,6.167941866,6.92E-10,5.39E-08,eukaryotic translation initiation factor 4B [Source:MGI Symbol	Acc:MGI:95304]
ENSMUSG00000026547,7093.240634,-0.294926556,0.047966699,-6.148568924,7.82E-10,6.06E-08,transgelin 2 [Source:MGI Symbol	Acc:MGI:1312985]
ENSMUSG00000020423,317.6277799,0.671052438,0.109294446,6.139858514,8.26E-10,6.36E-08,"B cell translocation gene 2, anti-proliferative [Source:MGI Symbol	Acc:MGI:108384]"
ENSMUSG00000024778,190.5956157,1.141353432,0.186003632,6.136188971,8.45E-10,6.47E-08,Fas (TNF receptor superfamily member 6) [Source:MGI Symbol	Acc:MGI:95484]
ENSMUSG00000048096,1780.37926,-0.513423925,0.083789261,-6.12756241,8.92E-10,6.80E-08,leiomodin 1 (smooth muscle) [Source:MGI Symbol	Acc:MGI:2135671]
ENSMUSG00000032902,966.3744655,0.698809973,0.114161232,6.121254649,9.28E-10,6.99E-08,"solute carrier family 16 (monocarboxylic acid transporters), member 1 [Source:MGI Symbol	Acc:MGI:106013]"
ENSMUSG00000057123,76.51845297,1.883089943,0.307630115,6.121279591,9.28E-10,6.99E-08,"gap junction protein, alpha 5 [Source:MGI Symbol	Acc:MGI:95716]"
ENSMUSG00000031486,946.674623,-0.961636927,0.157267728,-6.114648831,9.68E-10,7.25E-08,adhesion G protein-coupled receptor A2 [Source:MGI Symbol	Acc:MGI:1925810]
ENSMUSG00000038400,1599.162194,-0.680911316,0.111396546,-6.112499358,9.81E-10,7.31E-08,"prostate transmembrane protein, androgen induced 1 [Source:MGI Symbol	Acc:MGI:1929600]"
ENSMUSG00000034595,2839.33133,-0.324442688,0.053135956,-6.105897241,1.02E-09,7.57E-08,"protein phosphatase 1, regulatory subunit 18 [Source:MGI Symbol	Acc:MGI:1923698]"
ENSMUSG00000035783,65551.78362,-0.530082545,0.087084377,-6.086999339,1.15E-09,8.48E-08,"actin, alpha 2, smooth muscle, aorta [Source:MGI Symbol	Acc:MGI:87909]"
ENSMUSG00000090394,369.3814114,-0.797331311,0.131457568,-6.065313115,1.32E-09,9.65E-08,RIKEN cDNA 4930523C07 gene [Source:MGI Symbol	Acc:MGI:1914897]
ENSMUSG00000027199,256.6251372,-0.812421995,0.133971602,-6.064135848,1.33E-09,9.67E-08,glycine amidinotransferase (L-arginine:glycine amidinotransferase) [Source:MGI Symbol	Acc:MGI:1914342]
ENSMUSG00000038279,1365.428014,0.50783797,0.083828995,6.058022881,1.38E-09,9.99E-08,NOP2 nucleolar protein [Source:MGI Symbol	Acc:MGI:107891]
ENSMUSG00000028270,409.9323563,0.864827532,0.142925519,6.050896554,1.44E-09,1.04E-07,guanylate binding protein 2 [Source:MGI Symbol	Acc:MGI:102772]
ENSMUSG00000037254,985.6040666,0.573759849,0.094840292,6.049747788,1.45E-09,1.04E-07,"inter-alpha trypsin inhibitor, heavy chain 2 [Source:MGI Symbol	Acc:MGI:96619]"
ENSMUSG00000031906,253.6630222,-0.879106805,0.14535241,-6.04810617,1.47E-09,1.05E-07,"sphingomyelin phosphodiesterase 3, neutral [Source:MGI Symbol	Acc:MGI:1927578]"
ENSMUSG00000057074,567.0646991,0.792737929,0.131561937,6.025587235,1.68E-09,1.20E-07,carboxylesterase 1G [Source:MGI Symbol	Acc:MGI:88378]
ENSMUSG00000031799,24466.34108,-0.398018834,0.066092017,-6.022192273,1.72E-09,1.22E-07,tropomyosin 4 [Source:MGI Symbol	Acc:MGI:2449202]
ENSMUSG00000058546,6936.26348,0.586124225,0.097402774,6.017531143,1.77E-09,1.24E-07,ribosomal protein L23A [Source:MGI Symbol	Acc:MGI:3040672]
ENSMUSG00000032254,1173.083169,-0.54023339,0.089802151,-6.01581792,1.79E-09,1.25E-07,kinesin family member 23 [Source:MGI Symbol	Acc:MGI:1919069]
ENSMUSG00000027253,1583.550451,-0.661275552,0.110150697,-6.003371459,1.93E-09,1.34E-07,low density lipoprotein receptor-related protein 4 [Source:MGI Symbol	Acc:MGI:2442252]
ENSMUSG00000027309,1662.446449,-0.432185177,0.072111409,-5.993298184,2.06E-09,1.42E-07,RIKEN cDNA 4930402H24 gene [Source:MGI Symbol	Acc:MGI:1923029]
ENSMUSG00000032232,2131.352299,-0.497293515,0.08304499,-5.988242244,2.12E-09,1.46E-07,cingulin-like 1 [Source:MGI Symbol	Acc:MGI:1915428]
ENSMUSG00000038587,3056.470704,-0.562120616,0.093954651,-5.982892909,2.19E-09,1.49E-07,A kinase (PRKA) anchor protein (gravin) 12 [Source:MGI Symbol	Acc:MGI:1932576]
ENSMUSG00000069874,453.9427794,0.905996123,0.151415372,5.983514845,2.18E-09,1.49E-07,immunity-related GTPase family M member 2 [Source:MGI Symbol	Acc:MGI:1926262]
ENSMUSG00000032549,652.1163046,-0.710354452,0.118925334,-5.973112965,2.33E-09,1.58E-07,"RAB6B, member RAS oncogene family [Source:MGI Symbol	Acc:MGI:107283]"
ENSMUSG00000037997,497.8348681,0.77117076,0.129317975,5.963368678,2.47E-09,1.67E-07,"poly (ADP-ribose) polymerase family, member 11 [Source:MGI Symbol	Acc:MGI:2141505]"
ENSMUSG00000026222,252.7060367,1.146876299,0.192372392,5.961750985,2.50E-09,1.68E-07,nuclear antigen Sp100 [Source:MGI Symbol	Acc:MGI:109561]
ENSMUSG00000041075,1777.258147,-0.442858997,0.07441866,-5.950913354,2.67E-09,1.78E-07,frizzled class receptor 7 [Source:MGI Symbol	Acc:MGI:108570]
ENSMUSG00000005625,1764.020959,0.418921989,0.070488458,5.943128834,2.80E-09,1.86E-07,"proteasome (prosome, macropain) 26S subunit, non-ATPase, 4 [Source:MGI Symbol	Acc:MGI:1201670]"
ENSMUSG00000022816,31910.31577,-0.341554232,0.057495171,-5.940572487,2.84E-09,1.88E-07,follistatin-like 1 [Source:MGI Symbol	Acc:MGI:102793]
ENSMUSG00000024238,1700.267294,-0.522226289,0.088078157,-5.929123709,3.05E-09,2.00E-07,zinc finger E-box binding homeobox 1 [Source:MGI Symbol	Acc:MGI:1344313]
ENSMUSG00000090942,55.73721972,1.866550643,0.314976266,5.9260041,3.10E-09,2.03E-07,RIKEN cDNA F830016B08 gene [Source:MGI Symbol	Acc:MGI:3588218]
ENSMUSG00000036377,260.4788021,-1.110213738,0.187490039,-5.92145452,3.19E-09,2.08E-07,RIKEN cDNA C530008M17 gene [Source:MGI Symbol	Acc:MGI:2444817]
ENSMUSG00000046718,1491.475021,0.988964467,0.167208272,5.914566636,3.33E-09,2.15E-07,bone marrow stromal cell antigen 2 [Source:MGI Symbol	Acc:MGI:1916800]
ENSMUSG00000040253,332.1512387,0.983877742,0.16635781,5.914226356,3.33E-09,2.15E-07,guanylate binding protein 7 [Source:MGI Symbol	Acc:MGI:2444421]
ENSMUSG00000021728,91.55209184,1.772620096,0.29981211,5.912436617,3.37E-09,2.17E-07,embigin [Source:MGI Symbol	Acc:MGI:95321]
ENSMUSG00000028161,5131.105786,0.474721585,0.080524346,5.895379573,3.74E-09,2.39E-07,"protein phosphatase 3, catalytic subunit, alpha isoform [Source:MGI Symbol	Acc:MGI:107164]"
ENSMUSG00000031785,802.0112711,-1.227717007,0.208559882,-5.886640307,3.94E-09,2.51E-07,adhesion G protein-coupled receptor G1 [Source:MGI Symbol	Acc:MGI:1340051]
ENSMUSG00000021185,1373.757948,0.422264518,0.071842084,5.877676353,4.16E-09,2.64E-07,D-glutamate cyclase [Source:MGI Symbol	Acc:MGI:2444813]
ENSMUSG00000024376,573.2280492,-0.538421804,0.091625155,-5.876353569,4.19E-09,2.64E-07,erythrocyte membrane protein band 4.1 like 4a [Source:MGI Symbol	Acc:MGI:103007]
ENSMUSG00000097789,1585.970591,-0.504326696,0.085879575,-5.872487068,4.29E-09,2.69E-07,predicted gene 2115 [Source:MGI Symbol	Acc:MGI:3780284]
ENSMUSG00000029307,71.16026098,2.040770829,0.347546879,5.871929665,4.31E-09,2.69E-07,dentin matrix protein 1 [Source:MGI Symbol	Acc:MGI:94910]
ENSMUSG00000005103,8719.058074,-0.260160372,0.044339304,-5.867488861,4.42E-09,2.75E-07,WD repeat domain 1 [Source:MGI Symbol	Acc:MGI:1337100]
ENSMUSG00000022216,1403.22068,0.527711343,0.090038372,5.860960537,4.60E-09,2.85E-07,"proteasome (prosome, macropain) activator subunit 1 (PA28 alpha) [Source:MGI Symbol	Acc:MGI:1096367]"
ENSMUSG00000051236,8554.87843,-0.283397074,0.048459741,-5.848093009,4.97E-09,3.06E-07,methionine sulfoxide reductase B3 [Source:MGI Symbol	Acc:MGI:2443538]
ENSMUSG00000063275,721.7213866,-0.578764997,0.09925637,-5.83101111,5.51E-09,3.38E-07,3-hydroxyacyl-CoA dehydratase 1 [Source:MGI Symbol	Acc:MGI:1353592]
ENSMUSG00000068245,364.2232076,0.99205298,0.170217285,5.828156509,5.60E-09,3.42E-07,PHD finger protein 11D [Source:MGI Symbol	Acc:MGI:1277133]
ENSMUSG00000036295,26.39560193,3.419026527,0.586979529,5.824779839,5.72E-09,3.48E-07,"leucine rich repeat protein 3, neuronal [Source:MGI Symbol	Acc:MGI:106036]"
ENSMUSG00000035517,1103.813367,0.394374439,0.06772376,5.823280303,5.77E-09,3.48E-07,tudor domain containing 7 [Source:MGI Symbol	Acc:MGI:2140279]
ENSMUSG00000042428,557.1067934,-0.626586044,0.107606302,-5.822949347,5.78E-09,3.48E-07,mannoside acetylglucosaminyltransferase 3 [Source:MGI Symbol	Acc:MGI:104532]
ENSMUSG00000039450,422.1498495,0.920979014,0.158815555,5.799047915,6.67E-09,4.00E-07,dicarbonyl L-xylulose reductase [Source:MGI Symbol	Acc:MGI:1915130]
ENSMUSG00000015750,1778.686105,0.395995199,0.068295167,5.798290211,6.70E-09,4.00E-07,"aph1 homolog A, gamma secretase subunit [Source:MGI Symbol	Acc:MGI:2385110]"
ENSMUSG00000029781,9693.077757,0.330201487,0.056978938,5.795149861,6.83E-09,4.06E-07,FK506 binding protein 9 [Source:MGI Symbol	Acc:MGI:1350921]
ENSMUSG00000039960,168.8005376,-1.134872732,0.196022037,-5.789516072,7.06E-09,4.18E-07,ras homolog family member U [Source:MGI Symbol	Acc:MGI:1916831]
ENSMUSG00000068036,2188.497752,-0.390917009,0.06806216,-5.743529291,9.27E-09,5.45E-07,"afadin, adherens junction formation factor [Source:MGI Symbol	Acc:MGI:1314653]"
ENSMUSG00000047735,2164.64782,0.804966975,0.14015839,5.743266416,9.29E-09,5.45E-07,sterile alpha motif domain containing 9-like [Source:MGI Symbol	Acc:MGI:1343184]
ENSMUSG00000079363,189.527753,1.265445755,0.220465039,5.7398931,9.47E-09,5.54E-07,guanylate binding protein 4 [Source:MGI Symbol	Acc:MGI:97072]
ENSMUSG00000035443,706.8613312,0.559226889,0.097444645,5.73891861,9.53E-09,5.54E-07,thymocyte nuclear protein 1 [Source:MGI Symbol	Acc:MGI:1925112]
ENSMUSG00000020601,1515.040048,-0.353017665,0.061560942,-5.734442234,9.78E-09,5.64E-07,tribbles pseudokinase 2 [Source:MGI Symbol	Acc:MGI:2145021]
ENSMUSG00000029561,755.5361255,1.166547034,0.203413874,5.734844968,9.76E-09,5.64E-07,2'-5' oligoadenylate synthetase-like 2 [Source:MGI Symbol	Acc:MGI:1344390]
ENSMUSG00000020674,2802.349128,-0.602997453,0.105352357,-5.723625649,1.04E-08,5.99E-07,peroxidasin [Source:MGI Symbol	Acc:MGI:1916925]
ENSMUSG00000066861,29.85088588,2.31019493,0.405311522,5.69980078,1.20E-08,6.86E-07,2'-5' oligoadenylate synthetase 1G [Source:MGI Symbol	Acc:MGI:97429]
ENSMUSG00000097352,556.3685782,-0.843043166,0.148151969,-5.690394603,1.27E-08,7.22E-07,RIKEN cDNA C920009B18 gene [Source:MGI Symbol	Acc:MGI:3583961]
ENSMUSG00000022440,2229.152572,-0.584654398,0.102976958,-5.67752641,1.37E-08,7.75E-07,C1q and tumor necrosis factor related protein 6 [Source:MGI Symbol	Acc:MGI:1919959]
ENSMUSG00000011256,445.1016664,-0.655660722,0.115612749,-5.671180108,1.42E-08,8.01E-07,a disintegrin and metallopeptidase domain 19 (meltrin beta) [Source:MGI Symbol	Acc:MGI:105377]
ENSMUSG00000028494,2537.292609,0.362771819,0.064003744,5.667978051,1.44E-08,8.13E-07,perilipin 2 [Source:MGI Symbol	Acc:MGI:87920]
ENSMUSG00000027397,1191.580551,-0.569071945,0.100470019,-5.664097138,1.48E-08,8.28E-07,"solute carrier family 20, member 1 [Source:MGI Symbol	Acc:MGI:108392]"
ENSMUSG00000009418,1404.582352,-0.673629346,0.119227076,-5.649969525,1.60E-08,8.92E-07,neuron navigator 1 [Source:MGI Symbol	Acc:MGI:2183683]
ENSMUSG00000000275,513.3197801,0.621192543,0.109938798,5.650348694,1.60E-08,8.92E-07,tripartite motif-containing 25 [Source:MGI Symbol	Acc:MGI:102749]
ENSMUSG00000023015,3674.285339,-0.356401162,0.063100206,-5.648177443,1.62E-08,8.97E-07,Rac GTPase-activating protein 1 [Source:MGI Symbol	Acc:MGI:1349423]
ENSMUSG00000105096,51.94751023,1.683820987,0.298706555,5.637040629,1.73E-08,9.54E-07,guanylate-binding protein 10 [Source:MGI Symbol	Acc:MGI:4359647]
ENSMUSG00000023456,9954.068281,0.388335907,0.069078157,5.621688891,1.89E-08,1.04E-06,triosephosphate isomerase 1 [Source:MGI Symbol	Acc:MGI:98797]
ENSMUSG00000062515,335.8978319,1.229899164,0.219280497,5.608794128,2.04E-08,1.11E-06,"fatty acid binding protein 4, adipocyte [Source:MGI Symbol	Acc:MGI:88038]"
ENSMUSG00000020372,18889.52921,0.521565671,0.09303587,5.606070759,2.07E-08,1.13E-06,receptor for activated C kinase 1 [Source:MGI Symbol	Acc:MGI:101849]
ENSMUSG00000041120,1325.470034,-0.6856635,0.122595549,-5.592890645,2.23E-08,1.21E-06,"neuroblastoma, suppression of tumorigenicity 1 [Source:MGI Symbol	Acc:MGI:104591]"
ENSMUSG00000035208,494.0646426,0.771416428,0.137931148,5.592764479,2.23E-08,1.21E-06,schlafen 8 [Source:MGI Symbol	Acc:MGI:2672859]
ENSMUSG00000032060,1327.333622,-0.56060522,0.100252853,-5.591912882,2.25E-08,1.21E-06,"crystallin, alpha B [Source:MGI Symbol	Acc:MGI:88516]"
ENSMUSG00000034422,641.8575849,0.934761876,0.167226403,5.589798374,2.27E-08,1.22E-06,"poly (ADP-ribose) polymerase family, member 14 [Source:MGI Symbol	Acc:MGI:1919489]"
ENSMUSG00000020534,85.62642716,1.368038677,0.244895606,5.5862116,2.32E-08,1.24E-06,serine hydroxymethyltransferase 1 (soluble) [Source:MGI Symbol	Acc:MGI:98299]
ENSMUSG00000004032,483.6267305,0.62836342,0.112633078,5.578853323,2.42E-08,1.29E-06,"glutathione S-transferase, mu 5 [Source:MGI Symbol	Acc:MGI:1309466]"
ENSMUSG00000022906,820.7166959,0.674387992,0.121157516,5.566208485,2.60E-08,1.38E-06,"poly (ADP-ribose) polymerase family, member 9 [Source:MGI Symbol	Acc:MGI:1933117]"
ENSMUSG00000033538,75.51293738,1.610775958,0.290478314,5.545253751,2.94E-08,1.55E-06,"caspase 4, apoptosis-related cysteine peptidase [Source:MGI Symbol	Acc:MGI:107700]"
ENSMUSG00000018340,4061.44102,-0.405738819,0.073277106,-5.537047529,3.08E-08,1.62E-06,annexin A6 [Source:MGI Symbol	Acc:MGI:88255]
ENSMUSG00000048706,1117.475342,-0.583744193,0.10554006,-5.531020125,3.18E-08,1.67E-06,leucine rich adaptor protein 1-like [Source:MGI Symbol	Acc:MGI:106510]
ENSMUSG00000054072,1194.749023,0.950059277,0.172025178,5.522791993,3.34E-08,1.74E-06,interferon inducible GTPase 1 [Source:MGI Symbol	Acc:MGI:1926259]
ENSMUSG00000024242,2002.315739,-0.404054129,0.073360768,-5.507768504,3.63E-08,1.89E-06,mitogen-activated protein kinase kinase kinase kinase 3 [Source:MGI Symbol	Acc:MGI:2154405]
ENSMUSG00000068246,273.0454058,1.121247093,0.203722775,5.503788631,3.72E-08,1.92E-06,apolipoprotein L 9b [Source:MGI Symbol	Acc:MGI:1919148]
ENSMUSG00000002325,1019.071331,0.649285339,0.118157978,5.495061376,3.91E-08,2.01E-06,interferon regulatory factor 9 [Source:MGI Symbol	Acc:MGI:107587]
ENSMUSG00000023022,10036.17014,-0.295205894,0.053731503,-5.494093386,3.93E-08,2.02E-06,LIM domain and actin binding 1 [Source:MGI Symbol	Acc:MGI:1920992]
ENSMUSG00000029436,96.31938678,-1.333865292,0.243074295,-5.487479831,4.08E-08,2.09E-06,matrix metallopeptidase 17 [Source:MGI Symbol	Acc:MGI:1346076]
ENSMUSG00000051457,421.9691717,-0.594675213,0.108549008,-5.478402997,4.29E-08,2.19E-06,sialophorin [Source:MGI Symbol	Acc:MGI:98384]
ENSMUSG00000081534,4414.457596,-0.461494041,0.08426372,-5.476782197,4.33E-08,2.20E-06,"solute carrier family 48 (heme transporter), member 1 [Source:MGI Symbol	Acc:MGI:1914989]"
ENSMUSG00000048578,5549.452409,0.268191586,0.049010322,5.472144914,4.45E-08,2.25E-06,malectin [Source:MGI Symbol	Acc:MGI:1924015]
ENSMUSG00000072620,42.81745186,1.761623081,0.32260762,5.460574926,4.75E-08,2.39E-06,schlafen 2 [Source:MGI Symbol	Acc:MGI:1313258]
ENSMUSG00000079215,1357.733019,-0.36379836,0.066819163,-5.444521361,5.19E-08,2.61E-06,zinc finger protein 664 [Source:MGI Symbol	Acc:MGI:2442505]
ENSMUSG00000019577,3152.248699,-0.413297387,0.075990042,-5.438836166,5.36E-08,2.68E-06,"pyruvate dehydrogenase kinase, isoenzyme 4 [Source:MGI Symbol	Acc:MGI:1351481]"
ENSMUSG00000027330,1051.713029,-0.369035137,0.067938208,-5.431923311,5.57E-08,2.78E-06,cell division cycle 25B [Source:MGI Symbol	Acc:MGI:99701]
ENSMUSG00000035725,551.9243977,-0.65727531,0.12115078,-5.425266839,5.79E-08,2.87E-06,"protein kinase, X-linked [Source:MGI Symbol	Acc:MGI:1309999]"
ENSMUSG00000026675,2001.900265,-0.528686627,0.097655406,-5.413797835,6.17E-08,3.05E-06,hydroxysteroid (17-beta) dehydrogenase 7 [Source:MGI Symbol	Acc:MGI:1330808]
ENSMUSG00000071369,587.7570324,-0.784987954,0.145283112,-5.403160364,6.55E-08,3.23E-06,mitogen-activated protein kinase kinase kinase 5 [Source:MGI Symbol	Acc:MGI:1346876]
ENSMUSG00000027996,4698.362061,-0.826380411,0.153753439,-5.37471174,7.67E-08,3.77E-06,secreted frizzled-related protein 2 [Source:MGI Symbol	Acc:MGI:108078]
ENSMUSG00000021760,7005.499362,0.521184263,0.097005174,5.372747036,7.75E-08,3.80E-06,glutathione peroxidase 8 (putative) [Source:MGI Symbol	Acc:MGI:1916840]
ENSMUSG00000067274,23159.09956,0.511902908,0.095294754,5.371784791,7.80E-08,3.80E-06,"ribosomal protein, large, P0 [Source:MGI Symbol	Acc:MGI:1927636]"
ENSMUSG00000053604,441.0154978,0.680820436,0.126893958,5.365270709,8.08E-08,3.93E-06,ribose 5-phosphate isomerase A [Source:MGI Symbol	Acc:MGI:103254]
ENSMUSG00000053062,946.9185434,-0.552304796,0.10311455,-5.356225647,8.50E-08,4.10E-06,junction adhesion molecule 2 [Source:MGI Symbol	Acc:MGI:1933820]
ENSMUSG00000056666,671.3478808,0.588321742,0.109831516,5.356584007,8.48E-08,4.10E-06,"retinol saturase (all trans retinol 13,14 reductase) [Source:MGI Symbol	Acc:MGI:1914692]"
ENSMUSG00000034457,495.1143949,0.957759089,0.178914185,5.353175831,8.64E-08,4.16E-06,ectodysplasin A2 receptor [Source:MGI Symbol	Acc:MGI:2442860]
ENSMUSG00000020590,2153.680013,-0.509779462,0.095288937,-5.349828419,8.80E-08,4.22E-06,sorting nexin 13 [Source:MGI Symbol	Acc:MGI:2661416]
ENSMUSG00000004891,113.0592927,-1.202451281,0.225010889,-5.343969294,9.09E-08,4.34E-06,nestin [Source:MGI Symbol	Acc:MGI:101784]
ENSMUSG00000029614,16610.44289,0.335185,0.062816142,5.33596921,9.50E-08,4.52E-06,ribosomal protein L6 [Source:MGI Symbol	Acc:MGI:108057]
ENSMUSG00000025932,1002.618708,0.517154377,0.097032525,5.329701349,9.84E-08,4.66E-06,EYA transcriptional coactivator and phosphatase 1 [Source:MGI Symbol	Acc:MGI:109344]
ENSMUSG00000040562,2740.926043,0.395513568,0.074233262,5.327983144,9.93E-08,4.69E-06,"glutathione S-transferase, mu 2 [Source:MGI Symbol	Acc:MGI:95861]"
ENSMUSG00000026028,1895.949517,-0.482904079,0.090760685,-5.320630622,1.03E-07,4.87E-06,"trafficking protein, kinesin binding 2 [Source:MGI Symbol	Acc:MGI:1918077]"
ENSMUSG00000040483,355.7100385,0.818440468,0.154008092,5.314269239,1.07E-07,5.02E-06,XIAP associated factor 1 [Source:MGI Symbol	Acc:MGI:3772572]
ENSMUSG00000021823,10814.00703,-0.545288671,0.102691642,-5.309961555,1.10E-07,5.13E-06,vinculin [Source:MGI Symbol	Acc:MGI:98927]
ENSMUSG00000089774,618.2191763,0.877313011,0.165744349,5.293169981,1.20E-07,5.60E-06,"solute carrier family 5 (inositol transporters), member 3 [Source:MGI Symbol	Acc:MGI:1858226]"
ENSMUSG00000015932,10318.04382,-0.478287221,0.090450635,-5.287826007,1.24E-07,5.75E-06,destrin [Source:MGI Symbol	Acc:MGI:1929270]
ENSMUSG00000015568,9219.928847,0.344546804,0.065204919,5.28406149,1.26E-07,5.85E-06,lipoprotein lipase [Source:MGI Symbol	Acc:MGI:96820]
ENSMUSG00000019961,5563.587423,-0.363058668,0.068884673,-5.270529047,1.36E-07,6.27E-06,thymopoietin [Source:MGI Symbol	Acc:MGI:106920]
ENSMUSG00000040848,340.0010411,0.726059171,0.13786503,5.266449143,1.39E-07,6.39E-06,SFT2 domain containing 2 [Source:MGI Symbol	Acc:MGI:1917362]
ENSMUSG00000021068,1556.75663,-0.541672198,0.10302279,-5.25779002,1.46E-07,6.68E-06,ninein [Source:MGI Symbol	Acc:MGI:105108]
ENSMUSG00000027312,2007.08294,-0.468278123,0.089143132,-5.253103761,1.50E-07,6.83E-06,attractin [Source:MGI Symbol	Acc:MGI:1341628]
ENSMUSG00000027883,1528.739396,0.343875405,0.065494116,5.250477836,1.52E-07,6.90E-06,"G-protein signalling modulator 2 (AGS3-like, C. elegans) [Source:MGI Symbol	Acc:MGI:1923373]"
ENSMUSG00000095562,10.72030049,19.21781306,3.662699043,5.246899305,1.55E-07,7.01E-06,"predicted gene, 21887 [Source:MGI Symbol	Acc:MGI:5434051]"
ENSMUSG00000047497,746.4840483,-0.636376516,0.121351081,-5.244094345,1.57E-07,7.10E-06,"a disintegrin-like and metallopeptidase (reprolysin type) with thrombospondin type 1 motif, 12 [Source:MGI Symbol	Acc:MGI:2146046]"
ENSMUSG00000000753,4257.604917,-0.527161614,0.100632189,-5.238498927,1.62E-07,7.29E-06,"serine (or cysteine) peptidase inhibitor, clade F, member 1 [Source:MGI Symbol	Acc:MGI:108080]"
ENSMUSG00000056758,1421.927666,0.607750328,0.116072638,5.235948265,1.64E-07,7.37E-06,high mobility group AT-hook 2 [Source:MGI Symbol	Acc:MGI:101761]
ENSMUSG00000025856,815.3631619,-0.644976584,0.123221092,-5.23430344,1.66E-07,7.41E-06,"platelet derived growth factor, alpha [Source:MGI Symbol	Acc:MGI:97527]"
ENSMUSG00000030830,123.8153619,1.172579134,0.224212503,5.229766922,1.70E-07,7.57E-06,integrin alpha L [Source:MGI Symbol	Acc:MGI:96606]
ENSMUSG00000008575,1558.662501,0.611578481,0.117048679,5.224992598,1.74E-07,7.73E-06,nuclear factor I/B [Source:MGI Symbol	Acc:MGI:103188]
ENSMUSG00000031216,443.1185332,-0.593058995,0.113513358,-5.224574492,1.75E-07,7.73E-06,START domain containing 8 [Source:MGI Symbol	Acc:MGI:2448556]
ENSMUSG00000025867,503.3498835,-0.637621483,0.122080891,-5.22294257,1.76E-07,7.78E-06,complexin 2 [Source:MGI Symbol	Acc:MGI:104726]
ENSMUSG00000027663,1376.086817,0.657254205,0.125881624,5.221208492,1.78E-07,7.83E-06,zinc finger matrin type 3 [Source:MGI Symbol	Acc:MGI:1195270]
ENSMUSG00000027809,769.8234732,0.42677608,0.08175929,5.21990935,1.79E-07,7.86E-06,"electron transferring flavoprotein, dehydrogenase [Source:MGI Symbol	Acc:MGI:106100]"
ENSMUSG00000037815,9460.212851,-0.329927363,0.063365875,-5.206704145,1.92E-07,8.38E-06,"catenin (cadherin associated protein), alpha 1 [Source:MGI Symbol	Acc:MGI:88274]"
ENSMUSG00000027469,3079.072585,-0.428567171,0.082305147,-5.207051904,1.92E-07,8.38E-06,"TPX2, microtubule-associated [Source:MGI Symbol	Acc:MGI:1919369]"
ENSMUSG00000027555,975.6608332,0.557231668,0.107097933,5.203010489,1.96E-07,8.52E-06,carbonic anhydrase 13 [Source:MGI Symbol	Acc:MGI:1931322]
ENSMUSG00000024074,1995.332142,-0.460344076,0.088503314,-5.20143322,1.98E-07,8.57E-06,cysteine rich transmembrane BMP regulator 1 (chordin like) [Source:MGI Symbol	Acc:MGI:1354756]
ENSMUSG00000062184,2350.225489,0.475326509,0.091432959,5.198634237,2.01E-07,8.66E-06,heparan sulfate 6-O-sulfotransferase 2 [Source:MGI Symbol	Acc:MGI:1354959]
ENSMUSG00000074934,1693.826541,-0.471890423,0.090778295,-5.198273678,2.01E-07,8.66E-06,"gremlin 1, DAN family BMP antagonist [Source:MGI Symbol	Acc:MGI:1344337]"
ENSMUSG00000030327,942.3799028,0.4354352,0.083932503,5.187921048,2.13E-07,9.12E-06,NECAP endocytosis associated 1 [Source:MGI Symbol	Acc:MGI:1914852]
ENSMUSG00000025006,1449.386716,-0.474956114,0.091657758,-5.18184301,2.20E-07,9.40E-06,sorbin and SH3 domain containing 1 [Source:MGI Symbol	Acc:MGI:700014]
ENSMUSG00000022885,730.6659462,-0.515679862,0.099756841,-5.169368385,2.35E-07,1.00E-05,"beta galactoside alpha 2,6 sialyltransferase 1 [Source:MGI Symbol	Acc:MGI:108470]"
ENSMUSG00000006418,1044.347535,0.372693266,0.072500111,5.14058892,2.74E-07,1.16E-05,ring finger protein 114 [Source:MGI Symbol	Acc:MGI:1933159]
ENSMUSG00000040133,2323.833634,-0.372065297,0.072399318,-5.139071858,2.76E-07,1.17E-05,G protein-coupled receptor 176 [Source:MGI Symbol	Acc:MGI:2685858]
ENSMUSG00000056116,1359.820202,0.485295969,0.094455953,5.137801817,2.78E-07,1.17E-05,"histocompatibility 2, T region locus 22 [Source:MGI Symbol	Acc:MGI:95956]"
ENSMUSG00000037321,896.9013852,0.669062144,0.130312479,5.134290674,2.83E-07,1.19E-05,"transporter 1, ATP-binding cassette, sub-family B (MDR/TAP) [Source:MGI Symbol	Acc:MGI:98483]"
ENSMUSG00000027984,1598.835008,0.416160066,0.081066825,5.133543419,2.84E-07,1.19E-05,hydroxyacyl-Coenzyme A dehydrogenase [Source:MGI Symbol	Acc:MGI:96009]
ENSMUSG00000028830,817.8221211,0.506293211,0.098819455,5.123416351,3.00E-07,1.26E-05,expressed sequence AU040320 [Source:MGI Symbol	Acc:MGI:2140475]
ENSMUSG00000036390,804.8655688,-0.779791964,0.152396465,-5.11686387,3.11E-07,1.30E-05,growth arrest and DNA-damage-inducible 45 alpha [Source:MGI Symbol	Acc:MGI:107799]
ENSMUSG00000012519,1094.307577,0.385529071,0.075407727,5.112593752,3.18E-07,1.32E-05,mixed lineage kinase domain-like [Source:MGI Symbol	Acc:MGI:1921818]
ENSMUSG00000030116,606.984219,-0.661916794,0.129477804,-5.112202797,3.18E-07,1.32E-05,microfibrillar associated protein 5 [Source:MGI Symbol	Acc:MGI:1354387]
ENSMUSG00000026426,1845.653498,-0.356101848,0.069734417,-5.106543715,3.28E-07,1.36E-05,ADP-ribosylation factor-like 8A [Source:MGI Symbol	Acc:MGI:1915974]
ENSMUSG00000021390,9562.634427,-0.636887641,0.124757655,-5.104998479,3.31E-07,1.36E-05,osteoglycin [Source:MGI Symbol	Acc:MGI:109278]
ENSMUSG00000026836,1429.948013,-0.330546159,0.064797775,-5.101196145,3.38E-07,1.38E-05,"activin A receptor, type 1 [Source:MGI Symbol	Acc:MGI:87911]"
ENSMUSG00000030246,1131.225735,0.610663336,0.119706881,5.101321917,3.37E-07,1.38E-05,lactate dehydrogenase B [Source:MGI Symbol	Acc:MGI:96763]
ENSMUSG00000004508,311.472338,-0.604329891,0.118654605,-5.09318529,3.52E-07,1.44E-05,growth factor receptor bound protein 2-associated protein 2 [Source:MGI Symbol	Acc:MGI:1333854]
ENSMUSG00000004936,1480.63324,0.311359725,0.061426833,5.068790156,4.00E-07,1.63E-05,mitogen-activated protein kinase kinase 1 [Source:MGI Symbol	Acc:MGI:1346866]
ENSMUSG00000008540,2201.360341,0.613821572,0.121144641,5.066848733,4.04E-07,1.64E-05,microsomal glutathione S-transferase 1 [Source:MGI Symbol	Acc:MGI:1913850]
ENSMUSG00000024049,778.7238304,-0.60151495,0.118861699,-5.06062893,4.18E-07,1.69E-05,myomesin 1 [Source:MGI Symbol	Acc:MGI:1341430]
ENSMUSG00000026185,194.2556365,-1.262959172,0.249872113,-5.054422271,4.32E-07,1.74E-05,insulin-like growth factor binding protein 5 [Source:MGI Symbol	Acc:MGI:96440]
ENSMUSG00000024304,1411.898315,-0.493034714,0.097708383,-5.045981733,4.51E-07,1.82E-05,cadherin 2 [Source:MGI Symbol	Acc:MGI:88355]
ENSMUSG00000049502,547.7515034,0.776473228,0.153988307,5.042416807,4.60E-07,1.84E-05,"deltex 3-like, E3 ubiquitin ligase [Source:MGI Symbol	Acc:MGI:2656973]"
ENSMUSG00000030222,348.0964319,-0.99807738,0.197933586,-5.042486223,4.60E-07,1.84E-05,"RAS-like, estrogen-regulated, growth-inhibitor [Source:MGI Symbol	Acc:MGI:2665139]"
ENSMUSG00000028029,1110.653191,0.522039343,0.103770735,5.030699089,4.89E-07,1.95E-05,aminoacyl tRNA synthetase complex-interacting multifunctional protein 1 [Source:MGI Symbol	Acc:MGI:102774]
ENSMUSG00000039529,494.6513572,-0.845113559,0.168397763,-5.018555722,5.21E-07,2.07E-05,"ATPase, class I, type 8B, member 1 [Source:MGI Symbol	Acc:MGI:1859665]"
ENSMUSG00000050578,576.0758617,0.93857332,0.187097728,5.016487009,5.26E-07,2.09E-05,matrix metallopeptidase 13 [Source:MGI Symbol	Acc:MGI:1340026]
ENSMUSG00000090272,171.8221006,1.109701284,0.221374061,5.012788222,5.36E-07,2.12E-05,myeloid nuclear differentiation antigen like [Source:MGI Symbol	Acc:MGI:3780953]
ENSMUSG00000058070,1617.299531,-0.405542128,0.080952955,-5.009602541,5.45E-07,2.15E-05,echinoderm microtubule associated protein like 1 [Source:MGI Symbol	Acc:MGI:1915769]
ENSMUSG00000000440,978.7852227,0.484360657,0.096816124,5.002892486,5.65E-07,2.22E-05,peroxisome proliferator activated receptor gamma [Source:MGI Symbol	Acc:MGI:97747]
ENSMUSG00000009633,134.9091644,1.580983123,0.316541063,4.994559334,5.90E-07,2.31E-05,G0/G1 switch gene 2 [Source:MGI Symbol	Acc:MGI:1316737]
ENSMUSG00000004264,3340.349883,0.385088333,0.077123304,4.99315137,5.94E-07,2.32E-05,prohibitin 2 [Source:MGI Symbol	Acc:MGI:102520]
ENSMUSG00000041688,2172.779851,-0.480579609,0.096254983,-4.992776416,5.95E-07,2.32E-05,angiomotin [Source:MGI Symbol	Acc:MGI:108440]
ENSMUSG00000022235,286.4789842,-1.039367614,0.208504696,-4.984864287,6.20E-07,2.41E-05,carboxymethylenebutenolidase-like (Pseudomonas) [Source:MGI Symbol	Acc:MGI:1916824]
ENSMUSG00000024143,2903.614889,-0.374286631,0.075109085,-4.98324049,6.25E-07,2.42E-05,ras homolog family member Q [Source:MGI Symbol	Acc:MGI:1931553]
ENSMUSG00000002289,982.4927753,0.461742064,0.09273644,4.979079035,6.39E-07,2.47E-05,angiopoietin-like 4 [Source:MGI Symbol	Acc:MGI:1888999]
ENSMUSG00000038608,279.0780599,-1.021270734,0.20524163,-4.975943409,6.49E-07,2.50E-05,dedicator of cytokinesis 10 [Source:MGI Symbol	Acc:MGI:2146320]
ENSMUSG00000000386,70.04533745,1.802238246,0.362313565,4.974249986,6.55E-07,2.52E-05,MX dynamin-like GTPase 1 [Source:MGI Symbol	Acc:MGI:97243]
ENSMUSG00000045903,228.9269875,-1.396432836,0.280898777,-4.971302657,6.65E-07,2.55E-05,neuronal PAS domain protein 4 [Source:MGI Symbol	Acc:MGI:2664186]
ENSMUSG00000008206,527.4711296,-0.568071908,0.114523991,-4.960287405,7.04E-07,2.69E-05,ceramide synthase 4 [Source:MGI Symbol	Acc:MGI:1914510]
ENSMUSG00000022285,11682.74307,-0.314947188,0.063580393,-4.953526924,7.29E-07,2.78E-05,"tyrosine 3-monooxygenase/tryptophan 5-monooxygenase activation protein, zeta polypeptide [Source:MGI Symbol	Acc:MGI:109484]"
ENSMUSG00000045672,913.8807148,-0.612015569,0.123594221,-4.951813798,7.35E-07,2.79E-05,"collagen, type XXVII, alpha 1 [Source:MGI Symbol	Acc:MGI:2672118]"
ENSMUSG00000010048,337.2994267,0.73303093,0.148286678,4.943336371,7.68E-07,2.91E-05,interferon-related developmental regulator 2 [Source:MGI Symbol	Acc:MGI:1316708]
ENSMUSG00000026104,887.1966578,0.614656251,0.124432847,4.939662378,7.83E-07,2.96E-05,signal transducer and activator of transcription 1 [Source:MGI Symbol	Acc:MGI:103063]
ENSMUSG00000041219,1231.71457,-0.530212995,0.1073991,-4.936847669,7.94E-07,2.99E-05,Rho GTPase activating protein 11A [Source:MGI Symbol	Acc:MGI:2444300]
ENSMUSG00000021388,365.5267562,-1.94939002,0.395016435,-4.934959283,8.02E-07,3.01E-05,asporin [Source:MGI Symbol	Acc:MGI:1913945]
ENSMUSG00000044783,5013.808888,-0.394809349,0.080015733,-4.934146487,8.05E-07,3.02E-05,Holliday junction recognition protein [Source:MGI Symbol	Acc:MGI:2685821]
ENSMUSG00000022553,1486.485429,-0.496969748,0.100753153,-4.93254784,8.12E-07,3.03E-05,"MAF1 homolog, negative regulator of RNA polymerase III [Source:MGI Symbol	Acc:MGI:1916127]"
ENSMUSG00000037852,14574.17986,-0.291013676,0.059064134,-4.927079322,8.35E-07,3.11E-05,carboxypeptidase E [Source:MGI Symbol	Acc:MGI:101932]
ENSMUSG00000023963,851.7290212,-0.461045693,0.09362723,-4.92426929,8.47E-07,3.15E-05,"cytochrome P450, family 39, subfamily a, polypeptide 1 [Source:MGI Symbol	Acc:MGI:1927096]"
ENSMUSG00000025931,191.0266901,-0.942809196,0.191507017,-4.923105223,8.52E-07,3.16E-05,progestin and adipoQ receptor family member VIII [Source:MGI Symbol	Acc:MGI:1921479]
ENSMUSG00000022332,357.8341945,-0.658293751,0.13377226,-4.921003427,8.61E-07,3.18E-05,"KH domain containing, RNA binding, signal transduction associated 3 [Source:MGI Symbol	Acc:MGI:1313312]"
ENSMUSG00000002688,229.5810917,-0.771730574,0.156980734,-4.916084647,8.83E-07,3.25E-05,protein kinase D1 [Source:MGI Symbol	Acc:MGI:99879]
ENSMUSG00000031004,4657.834227,-0.549265322,0.111991195,-4.904540228,9.36E-07,3.44E-05,antigen identified by monoclonal antibody Ki 67 [Source:MGI Symbol	Acc:MGI:106035]
ENSMUSG00000024395,285.5475545,-0.778061758,0.158672016,-4.903585262,9.41E-07,3.45E-05,LIM and senescent cell antigen like domains 2 [Source:MGI Symbol	Acc:MGI:2385067]
ENSMUSG00000093930,4901.20655,-0.433431268,0.088462645,-4.899596513,9.60E-07,3.51E-05,3-hydroxy-3-methylglutaryl-Coenzyme A synthase 1 [Source:MGI Symbol	Acc:MGI:107592]
ENSMUSG00000026566,1237.16137,-0.392440772,0.080113708,-4.898547086,9.65E-07,3.52E-05,myelin protein zero-like 1 [Source:MGI Symbol	Acc:MGI:1915731]
ENSMUSG00000040118,1977.334539,0.521967192,0.106889825,4.883226198,1.04E-06,3.79E-05,"calcium channel, voltage-dependent, alpha2/delta subunit 1 [Source:MGI Symbol	Acc:MGI:88295]"
ENSMUSG00000075284,1449.695416,-0.347086007,0.071094057,-4.882067812,1.05E-06,3.81E-05,"WAS/WASL interacting protein family, member 1 [Source:MGI Symbol	Acc:MGI:2178801]"
ENSMUSG00000031221,1315.100117,0.441766367,0.090497101,4.881552718,1.05E-06,3.81E-05,immunoglobulin (CD79A) binding protein 1 [Source:MGI Symbol	Acc:MGI:1346500]
ENSMUSG00000043903,222.7466492,-0.937543641,0.192111844,-4.880196993,1.06E-06,3.82E-05,zinc finger protein 469 [Source:MGI Symbol	Acc:MGI:2684868]
ENSMUSG00000020184,2748.692608,0.335947005,0.068868134,4.878119773,1.07E-06,3.83E-05,transformed mouse 3T3 cell double minute 2 [Source:MGI Symbol	Acc:MGI:96952]
ENSMUSG00000039542,688.4125744,-0.624429726,0.127994973,-4.878548815,1.07E-06,3.83E-05,neural cell adhesion molecule 1 [Source:MGI Symbol	Acc:MGI:97281]
ENSMUSG00000073530,46.80110469,1.760098166,0.360824366,4.877991434,1.07E-06,3.83E-05,pappalysin 2 [Source:MGI Symbol	Acc:MGI:3051647]
ENSMUSG00000038213,339.0020182,0.652802674,0.134069941,4.869120308,1.12E-06,4.00E-05,TAP binding protein-like [Source:MGI Symbol	Acc:MGI:2384853]
ENSMUSG00000043336,1212.359953,-0.603724956,0.124019583,-4.867980866,1.13E-06,4.01E-05,filamin A interacting protein 1-like [Source:MGI Symbol	Acc:MGI:1925999]
ENSMUSG00000054364,3753.509245,-0.579416827,0.119082678,-4.865668437,1.14E-06,4.05E-05,ras homolog family member B [Source:MGI Symbol	Acc:MGI:107949]
ENSMUSG00000028199,886.6320811,0.562069202,0.115760791,4.855436766,1.20E-06,4.25E-05,"crystallin, zeta [Source:MGI Symbol	Acc:MGI:88527]"
ENSMUSG00000017724,755.3553202,-0.524431532,0.108072726,-4.852579858,1.22E-06,4.30E-05,ets variant 4 [Source:MGI Symbol	Acc:MGI:99423]
ENSMUSG00000015217,598.11406,-0.810125157,0.167291212,-4.842604381,1.28E-06,4.51E-05,high mobility group box 3 [Source:MGI Symbol	Acc:MGI:1098219]
ENSMUSG00000020044,3189.196546,-0.431726887,0.089198718,-4.840057066,1.30E-06,4.56E-05,tissue inhibitor of metalloproteinase 3 [Source:MGI Symbol	Acc:MGI:98754]
ENSMUSG00000039116,584.2464981,-0.666674813,0.137817792,-4.837363908,1.32E-06,4.61E-05,adhesion G protein-coupled receptor G6 [Source:MGI Symbol	Acc:MGI:1916151]
ENSMUSG00000024747,50.01286878,2.468220853,0.510375582,4.836087267,1.32E-06,4.63E-05,"aldehyde dehydrogenase family 1, subfamily A7 [Source:MGI Symbol	Acc:MGI:1347050]"
ENSMUSG00000022351,5700.674286,-0.292414449,0.060622226,-4.823551835,1.41E-06,4.92E-05,squalene epoxidase [Source:MGI Symbol	Acc:MGI:109296]
ENSMUSG00000028211,1768.871935,0.558125204,0.115739697,4.822245239,1.42E-06,4.94E-05,transformation related protein 53 inducible nuclear protein 1 [Source:MGI Symbol	Acc:MGI:1926609]
ENSMUSG00000029661,134002.7012,-0.402038416,0.083447895,-4.8178377,1.45E-06,5.03E-05,"collagen, type I, alpha 2 [Source:MGI Symbol	Acc:MGI:88468]"
ENSMUSG00000032596,422.5820178,0.821682227,0.170796776,4.810876683,1.50E-06,5.20E-05,ubiquitin-like modifier activating enzyme 7 [Source:MGI Symbol	Acc:MGI:1349462]
ENSMUSG00000020846,637.7734096,-0.485467613,0.100943233,-4.809313087,1.51E-06,5.23E-05,refilin B [Source:MGI Symbol	Acc:MGI:1923816]
ENSMUSG00000078606,128.2796102,1.127228835,0.234451375,4.807942944,1.52E-06,5.25E-05,predicted gene 4070 [Source:MGI Symbol	Acc:MGI:3782245]
ENSMUSG00000035042,30.71941822,2.245768113,0.468018428,4.798460874,1.60E-06,5.49E-05,chemokine (C-C motif) ligand 5 [Source:MGI Symbol	Acc:MGI:98262]
ENSMUSG00000062866,20.77864354,2.688952775,0.560652845,4.796110105,1.62E-06,5.54E-05,phosphatase and actin regulator 2 [Source:MGI Symbol	Acc:MGI:2446138]
ENSMUSG00000092021,45.18409815,1.778341076,0.371000483,4.793365927,1.64E-06,5.60E-05,guanylate binding protein 11 [Source:MGI Symbol	Acc:MGI:3646307]
ENSMUSG00000039316,1433.308075,-0.50605146,0.10565163,-4.789812147,1.67E-06,5.69E-05,raftlin lipid raft linker 1 [Source:MGI Symbol	Acc:MGI:1923688]
ENSMUSG00000039997,828.1120518,0.679144205,0.141832893,4.788340653,1.68E-06,5.71E-05,interferon activated gene 203 [Source:MGI Symbol	Acc:MGI:96428]
ENSMUSG00000027889,1234.31808,0.476389231,0.099536766,4.786062974,1.70E-06,5.77E-05,adenosine monophosphate deaminase 2 [Source:MGI Symbol	Acc:MGI:88016]
ENSMUSG00000055407,1056.599017,-0.621846165,0.1301678,-4.777265703,1.78E-06,6.01E-05,microtubule-associated protein 6 [Source:MGI Symbol	Acc:MGI:1201690]
ENSMUSG00000030095,3693.61004,0.322354287,0.067484049,4.776747887,1.78E-06,6.01E-05,transmembrane protein 43 [Source:MGI Symbol	Acc:MGI:1921372]
ENSMUSG00000031897,616.8543465,0.689757511,0.14452045,4.772732938,1.82E-06,6.11E-05,"proteasome (prosome, macropain) subunit, beta type 10 [Source:MGI Symbol	Acc:MGI:1096380]"
ENSMUSG00000038463,2420.473731,-0.366773069,0.076862622,-4.771800128,1.83E-06,6.13E-05,olfactomedin-like 2B [Source:MGI Symbol	Acc:MGI:2443310]
ENSMUSG00000052593,1274.681846,-0.397368474,0.08335756,-4.767035828,1.87E-06,6.26E-05,a disintegrin and metallopeptidase domain 17 [Source:MGI Symbol	Acc:MGI:1096335]
ENSMUSG00000035891,1044.405921,-0.516655742,0.108441879,-4.764356212,1.89E-06,6.33E-05,ceramide kinase [Source:MGI Symbol	Acc:MGI:2386052]
ENSMUSG00000000420,2589.670991,-0.353495608,0.074278068,-4.759084553,1.94E-06,6.48E-05,polypeptide N-acetylgalactosaminyltransferase 1 [Source:MGI Symbol	Acc:MGI:894693]
ENSMUSG00000024589,892.8915878,-0.544473884,0.11452539,-4.754176189,1.99E-06,6.62E-05,"neural precursor cell expressed, developmentally down-regulated gene 4-like [Source:MGI Symbol	Acc:MGI:1933754]"
ENSMUSG00000033278,1437.269669,-0.483330571,0.101754635,-4.749961226,2.03E-06,6.74E-05,"protein tyrosine phosphatase, receptor type, M [Source:MGI Symbol	Acc:MGI:102694]"
ENSMUSG00000020185,543.4564527,-0.620648919,0.130806398,-4.744790241,2.09E-06,6.90E-05,E2F transcription factor 7 [Source:MGI Symbol	Acc:MGI:1289147]
ENSMUSG00000030468,356.7172282,-0.89989013,0.189793603,-4.741414434,2.12E-06,7.00E-05,sialic acid binding Ig-like lectin G [Source:MGI Symbol	Acc:MGI:2443630]
ENSMUSG00000031722,1831.97563,0.591551802,0.124990644,4.73276865,2.21E-06,7.28E-05,haptoglobin [Source:MGI Symbol	Acc:MGI:96211]
ENSMUSG00000026308,253.052947,-0.671242826,0.141832567,-4.732642451,2.22E-06,7.28E-05,kelch-like 30 [Source:MGI Symbol	Acc:MGI:1918038]
ENSMUSG00000026991,988.4093706,-0.336641538,0.071151614,-4.731326821,2.23E-06,7.31E-05,plakophilin 4 [Source:MGI Symbol	Acc:MGI:109281]
ENSMUSG00000031849,52.36788869,1.650605851,0.349112447,4.728006311,2.27E-06,7.41E-05,cartilage oligomeric matrix protein [Source:MGI Symbol	Acc:MGI:88469]
ENSMUSG00000040842,2391.577193,0.378439551,0.080066684,4.726554553,2.28E-06,7.44E-05,SUZ RNA binding domain containing 1 [Source:MGI Symbol	Acc:MGI:1098672]
ENSMUSG00000025869,581.6685359,0.554775056,0.117422157,4.724619851,2.31E-06,7.50E-05,NOP16 nucleolar protein [Source:MGI Symbol	Acc:MGI:107862]
ENSMUSG00000070327,1677.08907,0.627015169,0.132750098,4.723274622,2.32E-06,7.51E-05,ring finger protein 213 [Source:MGI Symbol	Acc:MGI:1289196]
ENSMUSG00000030616,433.8410836,-0.575682797,0.121877776,-4.72344358,2.32E-06,7.51E-05,synaptotagmin-like 2 [Source:MGI Symbol	Acc:MGI:1933366]
ENSMUSG00000020649,3528.479867,-0.402887138,0.08532716,-4.721675203,2.34E-06,7.55E-05,ribonucleotide reductase M2 [Source:MGI Symbol	Acc:MGI:98181]
ENSMUSG00000001100,1393.736105,0.358331427,0.075901494,4.721006262,2.35E-06,7.56E-05,"polymerase (DNA-directed), delta interacting protein 2 [Source:MGI Symbol	Acc:MGI:1915061]"
ENSMUSG00000021306,1363.454958,-0.41072391,0.087060259,-4.717696843,2.39E-06,7.66E-05,G protein-coupled receptor 137B [Source:MGI Symbol	Acc:MGI:1891463]
ENSMUSG00000026159,3190.679173,-0.324605032,0.068885762,-4.712222429,2.45E-06,7.85E-05,ArfGAP with FG repeats 1 [Source:MGI Symbol	Acc:MGI:1333754]
ENSMUSG00000027078,1159.936105,0.499749909,0.106345399,4.699309184,2.61E-06,8.35E-05,ubiquitin-conjugating enzyme E2L 6 [Source:MGI Symbol	Acc:MGI:1914500]
ENSMUSG00000005981,2337.15238,0.263463087,0.056075549,4.6983595,2.62E-06,8.37E-05,TNF receptor-associated protein 1 [Source:MGI Symbol	Acc:MGI:1915265]
ENSMUSG00000028266,872.0741137,0.501182049,0.106836589,4.691108667,2.72E-06,8.65E-05,LIM domain only 4 [Source:MGI Symbol	Acc:MGI:109360]
ENSMUSG00000045294,3158.674937,-0.302454234,0.064499301,-4.689263783,2.74E-06,8.71E-05,insulin induced gene 1 [Source:MGI Symbol	Acc:MGI:1916289]
ENSMUSG00000029861,125.5603123,-0.96157221,0.205138514,-4.687428943,2.77E-06,8.76E-05,"family with sequence similarity 131, member B [Source:MGI Symbol	Acc:MGI:1923406]"
ENSMUSG00000026833,102.9708106,-1.568059285,0.335276584,-4.676912617,2.91E-06,9.20E-05,olfactomedin 1 [Source:MGI Symbol	Acc:MGI:1860437]
ENSMUSG00000020430,1601.987895,0.332161526,0.071073415,4.673498898,2.96E-06,9.33E-05,pescadillo ribosomal biogenesis factor 1 [Source:MGI Symbol	Acc:MGI:1890613]
ENSMUSG00000002227,547.1836217,0.7250772,0.155156627,4.673195164,2.97E-06,9.33E-05,Moloney leukemia virus 10 [Source:MGI Symbol	Acc:MGI:97054]
ENSMUSG00000021662,689.2194839,-0.358079671,0.076828393,-4.660772636,3.15E-06,9.89E-05,Rho guanine nucleotide exchange factor (GEF) 28 [Source:MGI Symbol	Acc:MGI:1346016]
ENSMUSG00000029776,1886.899185,0.356425765,0.076533839,4.657100322,3.21E-06,0.000100422,3-hydroxyisobutyrate dehydrogenase [Source:MGI Symbol	Acc:MGI:1889802]
ENSMUSG00000091649,65.94515786,1.230149362,0.26437743,4.653004464,3.27E-06,0.000102203,PHD finger protein 11B [Source:MGI Symbol	Acc:MGI:3645789]
ENSMUSG00000058793,2252.697255,-0.33594414,0.072309933,-4.645892032,3.39E-06,0.000105545,CDP-diacylglycerol synthase (phosphatidate cytidylyltransferase) 2 [Source:MGI Symbol	Acc:MGI:1332236]
ENSMUSG00000055850,1490.106554,0.440775609,0.094910184,4.644133982,3.42E-06,0.000106204,ring finger protein 181 [Source:MGI Symbol	Acc:MGI:1913760]
ENSMUSG00000021025,754.2044154,0.558482227,0.120391389,4.638888474,3.50E-06,0.000108685,"nuclear factor of kappa light polypeptide gene enhancer in B cells inhibitor, alpha [Source:MGI Symbol	Acc:MGI:104741]"
ENSMUSG00000025362,21286.40385,0.391422588,0.084434093,4.635835749,3.55E-06,0.000109992,ribosomal protein S26 [Source:MGI Symbol	Acc:MGI:1351628]
ENSMUSG00000069601,601.6601873,0.5727838,0.123565303,4.635474412,3.56E-06,0.000109992,"ankyrin 3, epithelial [Source:MGI Symbol	Acc:MGI:88026]"
ENSMUSG00000105954,127.798247,1.376232381,0.297200433,4.630654016,3.65E-06,0.000112328,predicted gene 42793 [Source:MGI Symbol	Acc:MGI:5662930]
ENSMUSG00000001036,934.0776032,-0.362137694,0.078246292,-4.628177039,3.69E-06,0.000113422,epsin 2 [Source:MGI Symbol	Acc:MGI:1333766]
ENSMUSG00000024270,1722.563118,-0.317901293,0.068700139,-4.627374816,3.70E-06,0.000113604,"solute carrier family 39 (metal ion transporter), member 6 [Source:MGI Symbol	Acc:MGI:2147279]"
ENSMUSG00000035095,17.26903533,-2.769712754,0.599137984,-4.622829512,3.79E-06,0.000115861,"family with sequence similarity 167, member A [Source:MGI Symbol	Acc:MGI:3606565]"
ENSMUSG00000024065,452.7112047,-0.517008785,0.112027425,-4.615019806,3.93E-06,0.000120033,EH-domain containing 3 [Source:MGI Symbol	Acc:MGI:1928900]
ENSMUSG00000109903,66.83856501,1.780847366,0.386057683,4.612904866,3.97E-06,0.000120989,predicted gene 28710 [Source:MGI Symbol	Acc:MGI:5579416]
ENSMUSG00000031596,1401.33127,0.461935158,0.100227796,4.608852791,4.05E-06,0.000123094,"solute carrier family 7 (cationic amino acid transporter, y+ system), member 2 [Source:MGI Symbol	Acc:MGI:99828]"
ENSMUSG00000022272,5523.070403,-0.412201248,0.089481483,-4.606553619,4.09E-06,0.000124184,myosin X [Source:MGI Symbol	Acc:MGI:107716]
ENSMUSG00000055322,2695.679799,-0.528670665,0.114779671,-4.605960793,4.11E-06,0.00012426,tensin 1 [Source:MGI Symbol	Acc:MGI:104552]
ENSMUSG00000035305,136.3293034,-1.382002996,0.300360577,-4.60114643,4.20E-06,0.000126884,receptor tyrosine kinase-like orphan receptor 1 [Source:MGI Symbol	Acc:MGI:1347520]
ENSMUSG00000037035,178.7160879,-1.015953893,0.22100127,-4.597050026,4.29E-06,0.000129116,inhibin beta-B [Source:MGI Symbol	Acc:MGI:96571]
ENSMUSG00000076432,5205.683692,-0.292620875,0.063767272,-4.588888099,4.46E-06,0.00013397,tyrosine 3-monooxygenase/tryptophan 5-monooxygenase activation protein theta [Source:MGI Symbol	Acc:MGI:891963]
ENSMUSG00000026605,2406.864115,-0.557461648,0.121681869,-4.581304105,4.62E-06,0.000138309,centromere protein F [Source:MGI Symbol	Acc:MGI:1313302]
ENSMUSG00000016356,972.6738223,-0.565476261,0.123421091,-4.581682562,4.61E-06,0.000138309,"collagen, type XX, alpha 1 [Source:MGI Symbol	Acc:MGI:1920618]"
ENSMUSG00000053898,1487.873011,0.473639359,0.103441545,4.57881174,4.68E-06,0.000139659,"enoyl coenzyme A hydratase 1, peroxisomal [Source:MGI Symbol	Acc:MGI:1858208]"
ENSMUSG00000042035,788.3065849,-0.606723151,0.132582045,-4.576209018,4.73E-06,0.000141096,"immunoglobulin superfamily, member 3 [Source:MGI Symbol	Acc:MGI:1926158]"
ENSMUSG00000025492,7028.788238,0.550937689,0.120474216,4.57307553,4.81E-06,0.00014291,interferon induced transmembrane protein 3 [Source:MGI Symbol	Acc:MGI:1913391]
ENSMUSG00000040264,203.9649252,1.034413958,0.226251541,4.571964248,4.83E-06,0.000143356,guanylate binding protein 2b [Source:MGI Symbol	Acc:MGI:95666]
ENSMUSG00000057604,532.7511873,0.516377378,0.112976709,4.570653372,4.86E-06,0.000143728,LIM and cysteine-rich domains 1 [Source:MGI Symbol	Acc:MGI:1353635]
ENSMUSG00000031548,247.4854476,-2.245041376,0.491237137,-4.570178444,4.87E-06,0.000143728,secreted frizzled-related protein 1 [Source:MGI Symbol	Acc:MGI:892014]
ENSMUSG00000038128,28.21069072,2.571609485,0.562709266,4.570050004,4.88E-06,0.000143728,calcium/calmodulin-dependent protein kinase IV [Source:MGI Symbol	Acc:MGI:88258]
ENSMUSG00000032604,1864.830197,0.322459346,0.070567498,4.56951647,4.89E-06,0.000143782,glutaminyl-tRNA synthetase [Source:MGI Symbol	Acc:MGI:1915851]
ENSMUSG00000022665,7417.026976,-0.280407818,0.061477547,-4.561141955,5.09E-06,0.000149314,coiled-coil domain containing 80 [Source:MGI Symbol	Acc:MGI:1915146]
ENSMUSG00000031605,426.8862191,-0.598153925,0.131254536,-4.557205725,5.18E-06,0.00015181,"kelch-like 2, Mayven [Source:MGI Symbol	Acc:MGI:1924363]"
ENSMUSG00000058056,8938.95203,-0.364681082,0.080056676,-4.555286305,5.23E-06,0.000152873,"palladin, cytoskeletal associated protein [Source:MGI Symbol	Acc:MGI:1919583]"
ENSMUSG00000049775,24071.02815,-0.809079871,0.177801574,-4.550465183,5.35E-06,0.000155529,"thymosin, beta 4, X chromosome [Source:MGI Symbol	Acc:MGI:99510]"
ENSMUSG00000028152,948.8156409,0.398121914,0.087492161,4.55037238,5.36E-06,0.000155529,tetraspanin 5 [Source:MGI Symbol	Acc:MGI:1928096]
ENSMUSG00000027346,972.6334981,-0.493706026,0.108499455,-4.550308794,5.36E-06,0.000155529,glycerophosphocholine phosphodiesterase 1 [Source:MGI Symbol	Acc:MGI:104898]
ENSMUSG00000028063,14435.40908,0.382035153,0.083996534,4.548225194,5.41E-06,0.000156735,lamin A [Source:MGI Symbol	Acc:MGI:96794]
ENSMUSG00000022836,6302.553799,-0.393057962,0.086428465,-4.547783656,5.42E-06,0.000156735,"myosin, light polypeptide kinase [Source:MGI Symbol	Acc:MGI:894806]"
ENSMUSG00000019978,7888.550942,-0.240567247,0.052912189,-4.546537385,5.45E-06,0.00015733,erythrocyte membrane protein band 4.1 like 2 [Source:MGI Symbol	Acc:MGI:103009]
ENSMUSG00000045659,53.44792048,1.881802127,0.41410861,4.544223624,5.51E-06,0.00015873,"pleckstrin homology domain containing, family A member 7 [Source:MGI Symbol	Acc:MGI:2445094]"
ENSMUSG00000038319,210.1772832,-0.939606924,0.206957432,-4.540097526,5.62E-06,0.000161525,"potassium voltage-gated channel, subfamily H (eag-related), member 2 [Source:MGI Symbol	Acc:MGI:1341722]"
ENSMUSG00000017737,56.3270806,2.068752584,0.456261285,4.534140086,5.78E-06,0.0001658,matrix metallopeptidase 9 [Source:MGI Symbol	Acc:MGI:97011]
ENSMUSG00000032905,1438.606606,-0.417973459,0.092315311,-4.527672095,5.96E-06,0.000170595,autophagy related 12 [Source:MGI Symbol	Acc:MGI:1914776]
ENSMUSG00000047824,1123.407595,0.498623817,0.110161362,4.526304022,6.00E-06,0.000171341,pygopus 2 [Source:MGI Symbol	Acc:MGI:1916161]
ENSMUSG00000078249,475.4111615,0.684931384,0.151441717,4.522739174,6.10E-06,0.000173159,high mobility group AT-hook 1B [Source:MGI Symbol	Acc:MGI:96161]
ENSMUSG00000048240,173.5026079,0.760762784,0.16820797,4.522751118,6.10E-06,0.000173159,"guanine nucleotide binding protein (G protein), gamma 7 [Source:MGI Symbol	Acc:MGI:95787]"
ENSMUSG00000068794,33.78145642,2.114356787,0.467492905,4.522756956,6.10E-06,0.000173159,"collagen, type XXVIII, alpha 1 [Source:MGI Symbol	Acc:MGI:2685312]"
ENSMUSG00000028944,445.0768999,-0.527381643,0.116621718,-4.522156372,6.12E-06,0.000173274,"protein kinase, AMP-activated, gamma 2 non-catalytic subunit [Source:MGI Symbol	Acc:MGI:1336153]"
ENSMUSG00000033706,985.7375956,0.395638409,0.08754313,4.519354183,6.20E-06,0.000174853,SET and MYND domain containing 5 [Source:MGI Symbol	Acc:MGI:108048]
ENSMUSG00000022148,544.6067976,-0.655853698,0.145117311,-4.519472514,6.20E-06,0.000174853,FYN binding protein [Source:MGI Symbol	Acc:MGI:1346327]
ENSMUSG00000042485,3215.430489,-0.411141651,0.091098797,-4.513140271,6.39E-06,0.000179684,"musculoskeletal, embryonic nuclear protein 1 [Source:MGI Symbol	Acc:MGI:1913425]"
ENSMUSG00000030062,5043.663175,0.296001669,0.065632168,4.510008995,6.48E-06,0.000181979,ribophorin I [Source:MGI Symbol	Acc:MGI:98084]
ENSMUSG00000025586,492.5148807,-0.588745001,0.130676054,-4.505377877,6.63E-06,0.00018561,cytoplasmic polyadenylation element binding protein 1 [Source:MGI Symbol	Acc:MGI:108442]
ENSMUSG00000025702,2601.56526,0.283939537,0.063042631,4.503929026,6.67E-06,0.000186495,membrane-associated ring finger (C3HC4) 8 [Source:MGI Symbol	Acc:MGI:1919029]
ENSMUSG00000039835,114.0326034,-0.988113098,0.21974803,-4.496573171,6.91E-06,0.000192665,NHS-like 1 [Source:MGI Symbol	Acc:MGI:106390]
ENSMUSG00000031070,533.0951032,-0.664792717,0.147863948,-4.495975704,6.93E-06,0.00019281,"MAS-related GPR, member F [Source:MGI Symbol	Acc:MGI:2384823]"
ENSMUSG00000042659,3892.812343,0.255340242,0.056885969,4.488633072,7.17E-06,0.000199166,arrestin domain containing 4 [Source:MGI Symbol	Acc:MGI:1913662]
ENSMUSG00000032802,2548.831997,-0.312366017,0.069611009,-4.48730773,7.21E-06,0.000199999,sulfiredoxin 1 homolog (S. cerevisiae) [Source:MGI Symbol	Acc:MGI:104971]
ENSMUSG00000027832,641.473712,-0.614695906,0.137052989,-4.485096669,7.29E-06,0.000201672,pentraxin related gene [Source:MGI Symbol	Acc:MGI:104641]
ENSMUSG00000021215,4655.561622,-0.28619497,0.063892826,-4.479297435,7.49E-06,0.000206807,neuroepithelial cell transforming gene 1 [Source:MGI Symbol	Acc:MGI:1927138]
ENSMUSG00000027940,2783.223975,0.29045031,0.064891763,4.475919579,7.61E-06,0.000209518,"tropomyosin 3, gamma [Source:MGI Symbol	Acc:MGI:1890149]"
ENSMUSG00000052776,115.5468412,1.76050932,0.393352914,4.475648345,7.62E-06,0.000209518,2'-5' oligoadenylate synthetase 1A [Source:MGI Symbol	Acc:MGI:2180860]
ENSMUSG00000028630,1730.846111,-0.36747813,0.082157955,-4.472824688,7.72E-06,0.000211875,dual-specificity tyrosine-(Y)-phosphorylation regulated kinase 2 [Source:MGI Symbol	Acc:MGI:1330301]
ENSMUSG00000028893,826.690445,0.707249605,0.158281273,4.468308787,7.88E-06,0.000215959,sestrin 2 [Source:MGI Symbol	Acc:MGI:2651874]
ENSMUSG00000071659,5022.96064,-0.255578019,0.057238299,-4.465157479,8.00E-06,0.00021828,heterogeneous nuclear ribonucleoprotein U-like 2 [Source:MGI Symbol	Acc:MGI:1915943]
ENSMUSG00000048106,434.9585174,0.464156864,0.103946308,4.465352084,7.99E-06,0.00021828,RIKEN cDNA 4632415L05 gene [Source:MGI Symbol	Acc:MGI:1918058]
ENSMUSG00000024678,182.0954204,0.969826885,0.217528292,4.458394234,8.26E-06,0.000224829,"membrane-spanning 4-domains, subfamily A, member 4D [Source:MGI Symbol	Acc:MGI:1913857]"
ENSMUSG00000022358,359.6416622,-0.544850581,0.122432228,-4.450221877,8.58E-06,0.000233089,F-box protein 32 [Source:MGI Symbol	Acc:MGI:1914981]
ENSMUSG00000038388,714.559547,0.487510001,0.109588848,4.4485366,8.65E-06,0.000234455,"membrane protein, palmitoylated 6 (MAGUK p55 subfamily member 6) [Source:MGI Symbol	Acc:MGI:1927340]"
ENSMUSG00000022895,695.8422709,-0.489718821,0.110185771,-4.44448331,8.81E-06,0.00023844,"E26 avian leukemia oncogene 2, 3' domain [Source:MGI Symbol	Acc:MGI:95456]"
ENSMUSG00000025650,192.6035218,-0.703898585,0.158391005,-4.444056561,8.83E-06,0.00023844,"collagen, type VII, alpha 1 [Source:MGI Symbol	Acc:MGI:88462]"
ENSMUSG00000073643,1894.157238,-0.352852283,0.079426472,-4.442502259,8.89E-06,0.000239692,WD repeat and FYVE domain containing 1 [Source:MGI Symbol	Acc:MGI:1916618]
ENSMUSG00000068921,1066.492244,0.394598996,0.088866498,4.440357226,8.98E-06,0.000241613,death associated protein 3 [Source:MGI Symbol	Acc:MGI:1929538]
ENSMUSG00000040613,414.2938101,0.600560672,0.135570259,4.429885113,9.43E-06,0.000253146,"apolipoprotein B mRNA editing enzyme, catalytic polypeptide 1 [Source:MGI Symbol	Acc:MGI:103298]"
ENSMUSG00000004665,21641.24589,-0.320982199,0.07251848,-4.426212425,9.59E-06,0.000256983,calponin 2 [Source:MGI Symbol	Acc:MGI:105093]
ENSMUSG00000024883,1435.394072,-0.446512291,0.100936075,-4.423713653,9.70E-06,0.000258952,Ras and Rab interactor 1 [Source:MGI Symbol	Acc:MGI:2385695]
ENSMUSG00000031808,884.1780247,-0.560177686,0.126620024,-4.424084495,9.69E-06,0.000258952,"solute carrier family 27 (fatty acid transporter), member 1 [Source:MGI Symbol	Acc:MGI:1347098]"
ENSMUSG00000024339,1117.7031,0.538715644,0.12190275,4.419224714,9.91E-06,0.000263869,"transporter 2, ATP-binding cassette, sub-family B (MDR/TAP) [Source:MGI Symbol	Acc:MGI:98484]"
ENSMUSG00000070348,7265.610884,-0.280941531,0.063698648,-4.410478702,1.03E-05,0.000274217,cyclin D1 [Source:MGI Symbol	Acc:MGI:88313]
ENSMUSG00000032047,1955.36262,0.346925717,0.078671633,4.409794293,1.03E-05,0.000274547,acetyl-Coenzyme A acetyltransferase 1 [Source:MGI Symbol	Acc:MGI:87870]
ENSMUSG00000036632,733.7192468,0.45915165,0.104200151,4.406439397,1.05E-05,0.000278287,asparagine-linked glycosylation 5 (dolichyl-phosphate beta-glucosyltransferase) [Source:MGI Symbol	Acc:MGI:1913498]
ENSMUSG00000050541,50.30267692,-1.379183771,0.313077444,-4.405247959,1.06E-05,0.000279276,"adrenergic receptor, alpha 1b [Source:MGI Symbol	Acc:MGI:104774]"
ENSMUSG00000054675,2200.490353,-0.466077237,0.105836298,-4.403756037,1.06E-05,0.000280657,transmembrane protein 119 [Source:MGI Symbol	Acc:MGI:2385228]
ENSMUSG00000022469,1751.063983,-0.464055445,0.105409421,-4.402409575,1.07E-05,0.000281857,Rap guanine nucleotide exchange factor (GEF) 3 [Source:MGI Symbol	Acc:MGI:2441741]
ENSMUSG00000057113,10455.70054,0.488807206,0.111121127,4.398868338,1.09E-05,0.000285565,nucleophosmin 1 [Source:MGI Symbol	Acc:MGI:106184]
ENSMUSG00000028873,695.7707076,-0.427917029,0.097284635,-4.398608579,1.09E-05,0.000285565,cell division cycle associated 8 [Source:MGI Symbol	Acc:MGI:1196274]
ENSMUSG00000084989,560.0506582,0.681448422,0.154934034,4.398313297,1.09E-05,0.000285565,"ciliary rootlet coiled-coil, rootletin family member 2 [Source:MGI Symbol	Acc:MGI:3045962]"
ENSMUSG00000038296,506.5015752,-0.660511545,0.150350131,-4.393155759,1.12E-05,0.000291863,polypeptide N-acetylgalactosaminyltransferase 18 [Source:MGI Symbol	Acc:MGI:2446239]
ENSMUSG00000041577,4699.281078,-0.543648778,0.123867494,-4.388954374,1.14E-05,0.000296986,proline arginine-rich end leucine-rich repeat [Source:MGI Symbol	Acc:MGI:2151110]
ENSMUSG00000010830,1350.8667,-0.309556172,0.070635502,-4.382444585,1.17E-05,0.000305416,KDEL (Lys-Asp-Glu-Leu) endoplasmic reticulum protein retention receptor 3 [Source:MGI Symbol	Acc:MGI:2145953]
ENSMUSG00000042190,403.7619866,-0.688426211,0.157212781,-4.378945564,1.19E-05,0.000309766,chemokine-like receptor 1 [Source:MGI Symbol	Acc:MGI:109603]
ENSMUSG00000048058,297.5498463,-0.680909424,0.155552204,-4.37736918,1.20E-05,0.000311417,low density lipoprotein receptor class A domain containing 3 [Source:MGI Symbol	Acc:MGI:2138856]
ENSMUSG00000038943,2081.067888,-0.403916826,0.092417713,-4.370556388,1.24E-05,0.000320682,protein regulator of cytokinesis 1 [Source:MGI Symbol	Acc:MGI:1858961]
ENSMUSG00000026768,75.29845913,-1.434762145,0.328512884,-4.367445583,1.26E-05,0.000324662,integrin alpha 8 [Source:MGI Symbol	Acc:MGI:109442]
ENSMUSG00000000782,80.76882179,-1.082380368,0.247868905,-4.366745261,1.26E-05,0.000325085,"transcription factor 7, T cell specific [Source:MGI Symbol	Acc:MGI:98507]"
ENSMUSG00000048087,869.0101302,0.454055693,0.104058526,4.363464583,1.28E-05,0.000329375,predicted gene 4737 [Source:MGI Symbol	Acc:MGI:3643647]
ENSMUSG00000038807,414.2497161,-0.523900433,0.120101546,-4.362145633,1.29E-05,0.00033074,RAP1 GTPase activating protein 2 [Source:MGI Symbol	Acc:MGI:3028623]
ENSMUSG00000040152,51656.58722,-0.342666537,0.078669278,-4.355785985,1.33E-05,0.000338567,thrombospondin 1 [Source:MGI Symbol	Acc:MGI:98737]
ENSMUSG00000036986,1148.488324,0.480335725,0.110268208,4.356067195,1.32E-05,0.000338567,promyelocytic leukemia [Source:MGI Symbol	Acc:MGI:104662]
ENSMUSG00000027944,821.7955493,0.474996096,0.1090462,4.355916077,1.33E-05,0.000338567,HCLS1 associated X-1 [Source:MGI Symbol	Acc:MGI:1346319]
ENSMUSG00000041741,1012.90058,-0.563356806,0.129595332,-4.3470455,1.38E-05,0.000351677,"phosphodiesterase 3A, cGMP inhibited [Source:MGI Symbol	Acc:MGI:1860764]"
ENSMUSG00000023947,197.683433,0.655340648,0.150780311,4.346327735,1.38E-05,0.000352167,"nuclear factor of kappa light polypeptide gene enhancer in B cells inhibitor, epsilon [Source:MGI Symbol	Acc:MGI:1194908]"
ENSMUSG00000001642,2311.930512,0.349829949,0.080578534,4.341478185,1.42E-05,0.000359358,"aldo-keto reductase family 1, member B3 (aldose reductase) [Source:MGI Symbol	Acc:MGI:1353494]"
ENSMUSG00000027422,8149.28518,-0.326446325,0.075221797,-4.339783657,1.43E-05,0.000361463,ribosome binding protein 1 [Source:MGI Symbol	Acc:MGI:1932395]
ENSMUSG00000019124,969.3920972,-0.393752766,0.090814138,-4.335809081,1.45E-05,0.000366686,secernin 1 [Source:MGI Symbol	Acc:MGI:1917188]
ENSMUSG00000057346,526.389109,0.820963598,0.189335098,4.336034921,1.45E-05,0.000366686,apolipoprotein L 9a [Source:MGI Symbol	Acc:MGI:3606001]
ENSMUSG00000001240,432.048425,0.882114602,0.203477822,4.33518795,1.46E-05,0.00036704,receptor (calcitonin) activity modifying protein 2 [Source:MGI Symbol	Acc:MGI:1859650]
ENSMUSG00000028093,240.8373377,0.58020842,0.133881456,4.333747473,1.47E-05,0.000368765,"acid phosphatase 6, lysophosphatidic [Source:MGI Symbol	Acc:MGI:1931010]"
ENSMUSG00000022144,184.1418916,-0.759479314,0.175337297,-4.331533158,1.48E-05,0.000371804,glial cell line derived neurotrophic factor [Source:MGI Symbol	Acc:MGI:107430]
ENSMUSG00000000339,483.1623327,0.442069201,0.102096182,4.329928821,1.49E-05,0.000373677,RNA 3'-terminal phosphate cyclase [Source:MGI Symbol	Acc:MGI:1913618]
ENSMUSG00000026012,28.01100631,-1.870059159,0.43192293,-4.32961306,1.49E-05,0.000373677,CD28 antigen [Source:MGI Symbol	Acc:MGI:88327]
ENSMUSG00000021273,2616.98576,-0.283835773,0.065647195,-4.323654245,1.53E-05,0.000383212,farnesyl diphosphate farnesyl transferase 1 [Source:MGI Symbol	Acc:MGI:102706]
ENSMUSG00000034295,83.83736666,-1.359449263,0.314579938,-4.32147476,1.55E-05,0.000386306,formin homology 2 domain containing 3 [Source:MGI Symbol	Acc:MGI:1925847]
ENSMUSG00000028126,1132.774048,0.320814627,0.074311313,4.317170725,1.58E-05,0.000391753,"phosphatidylinositol-4-phosphate 5-kinase, type 1 alpha [Source:MGI Symbol	Acc:MGI:107929]"
ENSMUSG00000024785,691.7165025,0.399829791,0.092610594,4.317322374,1.58E-05,0.000391753,RNA terminal phosphate cyclase-like 1 [Source:MGI Symbol	Acc:MGI:1913275]
ENSMUSG00000061751,638.3830774,-0.550151202,0.127418899,-4.317657792,1.58E-05,0.000391753,"kalirin, RhoGEF kinase [Source:MGI Symbol	Acc:MGI:2685385]"
ENSMUSG00000029675,381.747845,-1.254266718,0.290574998,-4.3164991,1.59E-05,0.00039223,elastin [Source:MGI Symbol	Acc:MGI:95317]
ENSMUSG00000006736,2572.846159,0.271360771,0.062895999,4.314436115,1.60E-05,0.000395144,tetraspanin 31 [Source:MGI Symbol	Acc:MGI:1914375]
ENSMUSG00000042099,169.9637268,0.842129964,0.195205939,4.314059136,1.60E-05,0.000395144,KN motif and ankyrin repeat domains 3 [Source:MGI Symbol	Acc:MGI:1098615]
ENSMUSG00000046364,11295.74797,0.485612193,0.112584574,4.313310195,1.61E-05,0.000395766,ribosomal protein L27A [Source:MGI Symbol	Acc:MGI:1347076]
ENSMUSG00000002900,5080.171024,-0.433387166,0.100525316,-4.311224114,1.62E-05,0.000398005,laminin B1 [Source:MGI Symbol	Acc:MGI:96743]
ENSMUSG00000007379,72.19808757,1.268291403,0.294208238,4.310862981,1.63E-05,0.000398005,DENN/MADD domain containing 2C [Source:MGI Symbol	Acc:MGI:3036254]
ENSMUSG00000022018,35.09621428,2.343318085,0.543534261,4.311261042,1.62E-05,0.000398005,regulator of cell cycle [Source:MGI Symbol	Acc:MGI:1913464]
ENSMUSG00000053007,236.699359,-0.732145306,0.169864075,-4.310183348,1.63E-05,0.000398511,cAMP responsive element binding protein 5 [Source:MGI Symbol	Acc:MGI:2443973]
ENSMUSG00000005779,2587.518459,0.493677967,0.114561394,4.309287374,1.64E-05,0.000399409,"proteasome (prosome, macropain) subunit, beta type 4 [Source:MGI Symbol	Acc:MGI:1098257]"
ENSMUSG00000030126,519.1264793,0.537928736,0.124905228,4.306695119,1.66E-05,0.000401947,transmembrane and coiled coil domains 1 [Source:MGI Symbol	Acc:MGI:2442368]
ENSMUSG00000036894,334.266231,0.571007143,0.132581336,4.306844097,1.66E-05,0.000401947,"RAP2B, member of RAS oncogene family [Source:MGI Symbol	Acc:MGI:1921262]"
ENSMUSG00000021280,113.5397372,1.026859523,0.238410818,4.307101219,1.65E-05,0.000401947,exocyst complex component 3-like 4 [Source:MGI Symbol	Acc:MGI:1921363]
ENSMUSG00000024601,936.9742798,0.373302407,0.086719353,4.304718535,1.67E-05,0.000404829,isochorismatase domain containing 1 [Source:MGI Symbol	Acc:MGI:1913557]
ENSMUSG00000075602,2329.811813,0.510171296,0.118564379,4.302905316,1.69E-05,0.00040743,"lymphocyte antigen 6 complex, locus A [Source:MGI Symbol	Acc:MGI:107527]"
ENSMUSG00000031447,21116.71867,-0.236928458,0.055120904,-4.298341308,1.72E-05,0.000415168,lysosomal-associated membrane protein 1 [Source:MGI Symbol	Acc:MGI:96745]
ENSMUSG00000062353,4350.229241,0.477218714,0.111169034,4.292730601,1.76E-05,0.000425047,predicted gene 15772 [Source:MGI Symbol	Acc:MGI:3805541]
ENSMUSG00000063696,11837.63356,0.496842844,0.115765747,4.291794906,1.77E-05,0.000426086,predicted pseudogene 8730 [Source:MGI Symbol	Acc:MGI:3644565]
ENSMUSG00000000957,22608.63856,-0.404681628,0.094326191,-4.290236064,1.78E-05,0.000426712,matrix metallopeptidase 14 (membrane-inserted) [Source:MGI Symbol	Acc:MGI:101900]
ENSMUSG00000007613,1013.152909,-0.546122844,0.127304337,-4.289899762,1.79E-05,0.000426712,"transforming growth factor, beta receptor I [Source:MGI Symbol	Acc:MGI:98728]"
ENSMUSG00000005611,289.3811592,-0.818787136,0.190831677,-4.290624843,1.78E-05,0.000426712,MRV integration site 1 [Source:MGI Symbol	Acc:MGI:1338023]
ENSMUSG00000052229,17.47241908,-2.703651887,0.630167054,-4.290373272,1.78E-05,0.000426712,G protein-coupled receptor 17 [Source:MGI Symbol	Acc:MGI:3584514]
ENSMUSG00000048327,1289.741419,-0.445225994,0.104069346,-4.278166532,1.88E-05,0.000449041,cytoskeleton associated protein 2-like [Source:MGI Symbol	Acc:MGI:1917716]
ENSMUSG00000031168,1091.502121,-0.425972743,0.099602335,-4.276734518,1.90E-05,0.000451145,phenylalkylamine Ca2+ antagonist (emopamil) binding protein [Source:MGI Symbol	Acc:MGI:107822]
ENSMUSG00000025352,1249.502484,-0.429000683,0.100326268,-4.276055449,1.90E-05,0.00045173,growth differentiation factor 11 [Source:MGI Symbol	Acc:MGI:1338027]
ENSMUSG00000005958,1446.990427,-0.485449443,0.113562336,-4.274739861,1.91E-05,0.000453252,Eph receptor B3 [Source:MGI Symbol	Acc:MGI:104770]
ENSMUSG00000024975,828.2656334,0.4624661,0.108191171,4.274527164,1.92E-05,0.000453252,programmed cell death 4 [Source:MGI Symbol	Acc:MGI:107490]
ENSMUSG00000020181,656.3170633,0.564305019,0.132127724,4.270905458,1.95E-05,0.000459075,neuron navigator 3 [Source:MGI Symbol	Acc:MGI:2183703]
ENSMUSG00000021732,142.2836083,-1.119837629,0.262181289,-4.271233976,1.94E-05,0.000459075,fibroblast growth factor 10 [Source:MGI Symbol	Acc:MGI:1099809]
ENSMUSG00000025218,256.5557394,0.578965004,0.135711207,4.266154706,1.99E-05,0.000468141,"polymerase (DNA directed), lambda [Source:MGI Symbol	Acc:MGI:1889000]"
ENSMUSG00000022263,2630.267168,-0.454165201,0.106474514,-4.265482721,1.99E-05,0.000468738,triple functional domain (PTPRF interacting) [Source:MGI Symbol	Acc:MGI:1927230]
ENSMUSG00000024507,1775.776853,-0.248237051,0.058238531,-4.26241954,2.02E-05,0.00047357,hydroxysteroid (17-beta) dehydrogenase 4 [Source:MGI Symbol	Acc:MGI:105089]
ENSMUSG00000005148,94.40406224,-1.240098601,0.290937283,-4.262425871,2.02E-05,0.00047357,Kruppel-like factor 5 [Source:MGI Symbol	Acc:MGI:1338056]
ENSMUSG00000049327,1587.823713,0.305322132,0.07168944,4.258955497,2.05E-05,0.000480139,lysine methyltransferase 5A [Source:MGI Symbol	Acc:MGI:1915206]
ENSMUSG00000025915,214.9365416,-0.948242405,0.222860079,-4.254877808,2.09E-05,0.000488131,serum/glucocorticoid regulated kinase 3 [Source:MGI Symbol	Acc:MGI:2182368]
ENSMUSG00000022096,29.40657673,-1.632108883,0.383700551,-4.253600573,2.10E-05,0.000490082,hairless [Source:MGI Symbol	Acc:MGI:96223]
ENSMUSG00000021262,379.9106915,-0.568950321,0.134029155,-4.244974316,2.19E-05,0.000508447,Ena-vasodilator stimulated phosphoprotein [Source:MGI Symbol	Acc:MGI:1194884]
ENSMUSG00000046387,345.4026253,-0.709854758,0.167237798,-4.244583259,2.19E-05,0.000508463,protocadherin beta 17 [Source:MGI Symbol	Acc:MGI:2136754]
ENSMUSG00000085666,383.4491154,-0.512272806,0.12078038,-4.241357785,2.22E-05,0.000514945,predicted pseudogene 9855 [Source:MGI Symbol	Acc:MGI:3704357]
ENSMUSG00000033952,1461.093479,-0.454037851,0.107149937,-4.237406612,2.26E-05,0.000523193,abnormal spindle microtubule assembly [Source:MGI Symbol	Acc:MGI:1334448]
ENSMUSG00000027479,5505.282566,-0.268221008,0.06340104,-4.230545834,2.33E-05,0.000538491,"microtubule-associated protein, RP/EB family, member 1 [Source:MGI Symbol	Acc:MGI:891995]"
ENSMUSG00000031681,552.4318785,-0.477382887,0.112902213,-4.228286348,2.35E-05,0.000543001,SMAD family member 1 [Source:MGI Symbol	Acc:MGI:109452]
ENSMUSG00000029826,2505.844709,0.386695819,0.091502476,4.226069469,2.38E-05,0.000547444,"zinc finger CCCH type, antiviral 1 [Source:MGI Symbol	Acc:MGI:1926031]"
ENSMUSG00000062070,10058.64464,0.324771471,0.076862531,4.22535491,2.39E-05,0.000548254,phosphoglycerate kinase 1 [Source:MGI Symbol	Acc:MGI:97555]
ENSMUSG00000025268,3743.916252,0.262946514,0.062243905,4.224453989,2.40E-05,0.00054952,"melanoma antigen, family D, 2 [Source:MGI Symbol	Acc:MGI:1933391]"
ENSMUSG00000061353,309547.3834,0.24646475,0.058365039,4.222814809,2.41E-05,0.000551666,chemokine (C-X-C motif) ligand 12 [Source:MGI Symbol	Acc:MGI:103556]
ENSMUSG00000035770,4077.504001,-0.298914347,0.070780523,-4.223115805,2.41E-05,0.000551666,"dynein, cytoplasmic 1 light intermediate chain 2 [Source:MGI Symbol	Acc:MGI:107738]"
ENSMUSG00000004105,8032.431823,-0.303265504,0.071855084,-4.220515597,2.44E-05,0.000556385,angiopoietin-like 2 [Source:MGI Symbol	Acc:MGI:1347002]
ENSMUSG00000000605,1375.008806,-0.259139585,0.061448025,-4.217215867,2.47E-05,0.000563638,"chloride channel, voltage-sensitive 4 [Source:MGI Symbol	Acc:MGI:104571]"
ENSMUSG00000024312,773.4299212,0.392193288,0.093076974,4.213644608,2.51E-05,0.000571668,WD repeat domain 46 [Source:MGI Symbol	Acc:MGI:1931871]
ENSMUSG00000041351,95.17635098,-0.976621156,0.231818069,-4.212877628,2.52E-05,0.000572652,Rap1 GTPase-activating protein [Source:MGI Symbol	Acc:MGI:109338]
ENSMUSG00000023341,129.9080445,1.275357088,0.302880201,4.210764131,2.55E-05,0.00057707,MX dynamin-like GTPase 2 [Source:MGI Symbol	Acc:MGI:97244]
ENSMUSG00000054612,480.4346087,0.643008975,0.152759374,4.209293084,2.56E-05,0.00057987,O-6-methylguanine-DNA methyltransferase [Source:MGI Symbol	Acc:MGI:96977]
ENSMUSG00000025959,430.0206659,-0.546453575,0.129842263,-4.208595577,2.57E-05,0.000580693,Kruppel-like factor 7 (ubiquitous) [Source:MGI Symbol	Acc:MGI:1935151]
ENSMUSG00000056888,2792.962437,0.347697939,0.08262687,4.208049273,2.58E-05,0.000581022,GLI pathogenesis-related 1 (glioma) [Source:MGI Symbol	Acc:MGI:1920940]
ENSMUSG00000024887,528.9776554,0.449141528,0.10674237,4.207715515,2.58E-05,0.000581022,N-acylsphingosine amidohydrolase 2 [Source:MGI Symbol	Acc:MGI:1859310]
ENSMUSG00000022021,1965.668614,-0.480031955,0.114160157,-4.204899229,2.61E-05,0.000587328,diaphanous related formin 3 [Source:MGI Symbol	Acc:MGI:1927222]
ENSMUSG00000048399,223.0658741,0.775781717,0.184799318,4.197968505,2.69E-05,0.000604588,transformation related protein 63 regulated [Source:MGI Symbol	Acc:MGI:1918588]
ENSMUSG00000017404,13708.51366,0.411025659,0.097934949,4.196925236,2.71E-05,0.000606375,ribosomal protein L19 [Source:MGI Symbol	Acc:MGI:98020]
ENSMUSG00000051048,1072.716151,0.480604687,0.114538749,4.19600084,2.72E-05,0.000607849,"procollagen-proline, 2-oxoglutarate 4-dioxygenase (proline 4-hydroxylase), alpha polypeptide III [Source:MGI Symbol	Acc:MGI:2444049]"
ENSMUSG00000020019,77.92174031,-1.090575455,0.260038443,-4.193900874,2.74E-05,0.000612496,netrin 4 [Source:MGI Symbol	Acc:MGI:1888978]
ENSMUSG00000033105,1943.113371,-0.350964008,0.083760062,-4.190111601,2.79E-05,0.000620449,lanosterol synthase [Source:MGI Symbol	Acc:MGI:1336155]
ENSMUSG00000019866,1359.962564,0.468972072,0.111917789,4.190326452,2.79E-05,0.000620449,crystallin beta-gamma domain containing 1 [Source:MGI Symbol	Acc:MGI:109544]
ENSMUSG00000056899,48.03345771,1.25428399,0.299362061,4.189856206,2.79E-05,0.000620449,IMP2 inner mitochondrial membrane peptidase-like (S. cerevisiae) [Source:MGI Symbol	Acc:MGI:2135611]
ENSMUSG00000034101,1339.965602,-0.397437504,0.094894066,-4.188222944,2.81E-05,0.000623908,"catenin (cadherin associated protein), delta 1 [Source:MGI Symbol	Acc:MGI:105100]"
ENSMUSG00000034311,1057.536963,-0.457069535,0.109190429,-4.185985352,2.84E-05,0.000629057,kinesin family member 4 [Source:MGI Symbol	Acc:MGI:108389]
ENSMUSG00000027435,152.5290054,-0.858026275,0.20507623,-4.183938201,2.87E-05,0.000633716,CD93 antigen [Source:MGI Symbol	Acc:MGI:106664]
ENSMUSG00000031904,971.7468335,-0.340451841,0.081430311,-4.180898187,2.90E-05,0.000640161,"solute carrier family 7 (cationic amino acid transporter, y+ system), member 6 [Source:MGI Symbol	Acc:MGI:2142598]"
ENSMUSG00000045136,687.5409094,-0.400815329,0.095861289,-4.181201098,2.90E-05,0.000640161,"tubulin, beta 2B class IIB [Source:MGI Symbol	Acc:MGI:1920960]"
ENSMUSG00000020091,4751.248599,0.305617017,0.073246722,4.172432661,3.01E-05,0.000663345,eukaryotic translation initiation factor 4E binding protein 2 [Source:MGI Symbol	Acc:MGI:109198]
ENSMUSG00000028007,1349.621046,0.336220532,0.080685309,4.167060077,3.09E-05,0.000678067,sorting nexin 7 [Source:MGI Symbol	Acc:MGI:1923811]
ENSMUSG00000038845,1708.273642,0.35414778,0.08513162,4.160002848,3.18E-05,0.000698231,prohibitin [Source:MGI Symbol	Acc:MGI:97572]
ENSMUSG00000005718,163.3079565,0.707804528,0.170414752,4.153422856,3.28E-05,0.000717463,transcription factor AP4 [Source:MGI Symbol	Acc:MGI:103239]
ENSMUSG00000042364,2017.676086,0.37970585,0.09175254,4.138368829,3.50E-05,0.000763723,sorting nexin 18 [Source:MGI Symbol	Acc:MGI:2137642]
ENSMUSG00000025981,549.4874038,-0.492628333,0.119036395,-4.138468163,3.50E-05,0.000763723,coenzyme Q10B [Source:MGI Symbol	Acc:MGI:1915126]
ENSMUSG00000034675,1623.007223,-0.48179965,0.116435415,-4.137913289,3.50E-05,0.00076401,drebrin 1 [Source:MGI Symbol	Acc:MGI:1931838]
ENSMUSG00000027111,319.7737443,-0.897779179,0.216998508,-4.137259695,3.51E-05,0.000764959,integrin alpha 6 [Source:MGI Symbol	Acc:MGI:96605]
ENSMUSG00000037826,192.7040247,0.771879023,0.186704106,4.134236991,3.56E-05,0.000773853,protein phosphatase 1K (PP2C domain containing) [Source:MGI Symbol	Acc:MGI:2442111]
ENSMUSG00000001123,1995.950691,0.296012495,0.07165484,4.131088661,3.61E-05,0.000783275,"lectin, galactose binding, soluble 9 [Source:MGI Symbol	Acc:MGI:109496]"
ENSMUSG00000024079,1797.373739,0.488912504,0.118399966,4.129329752,3.64E-05,0.00078803,eukaryotic translation initiation factor 2-alpha kinase 2 [Source:MGI Symbol	Acc:MGI:1353449]
ENSMUSG00000020707,273.9423672,0.506274609,0.122678781,4.126831103,3.68E-05,0.000795367,ring finger protein 135 [Source:MGI Symbol	Acc:MGI:1919206]
ENSMUSG00000034430,778.31083,0.464466576,0.112611711,4.124496209,3.72E-05,0.000802199,ZXD family zinc finger C [Source:MGI Symbol	Acc:MGI:1933108]
ENSMUSG00000068922,675.4420506,0.51349386,0.124669866,4.118828993,3.81E-05,0.000820875,"misato 1, mitochondrial distribution and morphology regulator [Source:MGI Symbol	Acc:MGI:2385175]"
ENSMUSG00000069049,697.5388677,-0.561572389,0.136377841,-4.117768592,3.83E-05,0.000823351,"eukaryotic translation initiation factor 2, subunit 3, structural gene Y-linked [Source:MGI Symbol	Acc:MGI:1349430]"
ENSMUSG00000026421,8105.142092,-0.311258384,0.075598754,-4.117242266,3.83E-05,0.000823925,cysteine and glycine-rich protein 1 [Source:MGI Symbol	Acc:MGI:88549]
ENSMUSG00000061654,14.68305567,2.647392636,0.64328104,4.115452612,3.86E-05,0.000829031,sprouty RTK signaling antagonist 3 [Source:NCBI gene	Acc:236576]
ENSMUSG00000054580,813.1794792,-0.458271674,0.111387196,-4.114222195,3.88E-05,0.000832148,phospholipase A2 receptor 1 [Source:MGI Symbol	Acc:MGI:102468]
ENSMUSG00000023249,1930.183238,0.339556717,0.082618439,4.10993866,3.96E-05,0.000846399,"poly (ADP-ribose) polymerase family, member 3 [Source:MGI Symbol	Acc:MGI:1891258]"
ENSMUSG00000038372,858.2391218,0.421153136,0.102493966,4.109052988,3.97E-05,0.000848313,"GDP-mannose 4, 6-dehydratase [Source:MGI Symbol	Acc:MGI:1891112]"
ENSMUSG00000037313,1205.334876,-0.436528424,0.106376337,-4.103623399,4.07E-05,0.000865139,"transforming, acidic coiled-coil containing protein 3 [Source:MGI Symbol	Acc:MGI:1341163]"
ENSMUSG00000042726,921.4421619,0.348977868,0.085037715,4.103801075,4.06E-05,0.000865139,TRAF type zinc finger domain containing 1 [Source:MGI Symbol	Acc:MGI:1923551]
ENSMUSG00000056492,268.4102148,-0.809862209,0.19736252,-4.103424543,4.07E-05,0.000865139,adhesion G protein-coupled receptor F5 [Source:MGI Symbol	Acc:MGI:2182928]
ENSMUSG00000067825,176.0783492,0.799818666,0.194971558,4.102232514,4.09E-05,0.000868249,peroxisomal biogenesis factor 26 [Source:MGI Symbol	Acc:MGI:1921293]
ENSMUSG00000050052,148.9725872,0.842231676,0.205333129,4.101781719,4.10E-05,0.000868583,testis development related protein [Source:MGI Symbol	Acc:MGI:1919398]
ENSMUSG00000028464,8826.714115,-0.318470493,0.077717802,-4.097780524,4.17E-05,0.000882351,"tropomyosin 2, beta [Source:MGI Symbol	Acc:MGI:98810]"
ENSMUSG00000015202,824.9654037,-0.45100636,0.110084683,-4.09690382,4.19E-05,0.000884319,Cnksr family member 3 [Source:MGI Symbol	Acc:MGI:2674130]
ENSMUSG00000035112,164.4424457,0.967570463,0.236216655,4.09611449,4.20E-05,0.000885958,WNK lysine deficient protein kinase 4 [Source:MGI Symbol	Acc:MGI:1917097]
ENSMUSG00000039155,95.06515169,-1.446959725,0.353611532,-4.091947224,4.28E-05,0.000900633,cadherin-like 26 [Source:MGI Symbol	Acc:MGI:2685856]
ENSMUSG00000030357,4479.295497,0.289096183,0.070663394,4.091173191,4.29E-05,0.000902244,FK506 binding protein 4 [Source:MGI Symbol	Acc:MGI:95543]
ENSMUSG00000031963,317.2038769,-0.6385613,0.156138767,-4.089703749,4.32E-05,0.000906573,BMP-binding endothelial regulator [Source:MGI Symbol	Acc:MGI:1920480]
ENSMUSG00000026094,1680.168922,-0.370047717,0.090491005,-4.089331483,4.33E-05,0.000906626,serine/threonine kinase 17b (apoptosis-inducing) [Source:MGI Symbol	Acc:MGI:2138162]
ENSMUSG00000011257,2367.1582,0.265534938,0.064953274,4.088091663,4.35E-05,0.000910077,"poly(A) binding protein, cytoplasmic 4 [Source:MGI Symbol	Acc:MGI:2385206]"
ENSMUSG00000026024,741.494134,-0.444195138,0.108730788,-4.085274714,4.40E-05,0.00091977,alsin Rho guanine nucleotide exchange factor [Source:MGI Symbol	Acc:MGI:1921268]
ENSMUSG00000022995,5819.79852,-0.331562612,0.081200094,-4.083278646,4.44E-05,0.000926283,ENAH actin regulator [Source:MGI Symbol	Acc:MGI:108360]
ENSMUSG00000021838,1963.32202,-0.413545233,0.101314909,-4.08178062,4.47E-05,0.000929415,sterile alpha motif domain containing 4 [Source:MGI Symbol	Acc:MGI:1921730]
ENSMUSG00000063450,1402.415076,-0.722828352,0.177083885,-4.081841516,4.47E-05,0.000929415,"spectrin repeat containing, nuclear envelope 2 [Source:MGI Symbol	Acc:MGI:2449316]"
ENSMUSG00000106734,494.1534694,0.63318236,0.1551631,4.08075347,4.49E-05,0.000932102,"predicted gene, 20559 [Source:MGI Symbol	Acc:MGI:5295666]"
ENSMUSG00000042284,1159.515071,-0.466576864,0.114371732,-4.079477126,4.51E-05,0.000935801,integrin alpha 1 [Source:MGI Symbol	Acc:MGI:96599]
ENSMUSG00000020806,110.3388803,0.801831814,0.196630366,4.077863612,4.55E-05,0.000940879,rhomboid 5 homolog 2 [Source:MGI Symbol	Acc:MGI:2442473]
ENSMUSG00000033352,1201.429067,0.354683051,0.087026517,4.075574491,4.59E-05,0.000948735,mitogen-activated protein kinase kinase 4 [Source:MGI Symbol	Acc:MGI:1346869]
ENSMUSG00000032661,48.85578328,1.799860622,0.442041595,4.071699686,4.67E-05,0.000962378,2'-5' oligoadenylate synthetase 3 [Source:MGI Symbol	Acc:MGI:2180850]
ENSMUSG00000093847,21.85846102,3.431934986,0.842907904,4.071542061,4.67E-05,0.000962378,predicted gene 5039 [Source:MGI Symbol	Acc:MGI:3648085]
ENSMUSG00000048285,3033.543537,-0.268819466,0.066038857,-4.07062565,4.69E-05,0.000963225,FERM domain containing 6 [Source:MGI Symbol	Acc:MGI:2442579]
ENSMUSG00000033282,1004.973973,-0.435968001,0.107115424,-4.070076795,4.70E-05,0.000963225,Rpgrip1-like [Source:MGI Symbol	Acc:MGI:1920563]
ENSMUSG00000030717,705.6278017,0.46585897,0.114473652,4.069573742,4.71E-05,0.000963225,nuclear protein transcription regulator 1 [Source:MGI Symbol	Acc:MGI:1891834]
ENSMUSG00000024190,456.0572002,-0.542360123,0.133241221,-4.070513014,4.69E-05,0.000963225,dual specificity phosphatase 1 [Source:MGI Symbol	Acc:MGI:105120]
ENSMUSG00000057337,60.73337205,-0.908996064,0.223352004,-4.069791394,4.71E-05,0.000963225,carbohydrate (chondroitin 6/keratan) sulfotransferase 3 [Source:MGI Symbol	Acc:MGI:1858224]
ENSMUSG00000001175,15609.67441,-0.243323009,0.059827619,-4.067068236,4.76E-05,0.00097217,calmodulin 1 [Source:MGI Symbol	Acc:MGI:88251]
ENSMUSG00000033554,223.7556242,0.619787497,0.152593104,4.061700555,4.87E-05,0.000993305,diphthamide biosynthesis 5 [Source:MGI Symbol	Acc:MGI:1916990]
ENSMUSG00000015647,2396.493611,-0.72753144,0.179363937,-4.056174571,4.99E-05,0.001014038,"laminin, alpha 5 [Source:MGI Symbol	Acc:MGI:105382]"
ENSMUSG00000018669,812.2720713,0.31161908,0.076824901,4.056224942,4.99E-05,0.001014038,CDK5 regulatory subunit associated protein 3 [Source:MGI Symbol	Acc:MGI:1933126]
ENSMUSG00000058881,1538.329305,-0.363924297,0.089730589,-4.05574398,5.00E-05,0.001014387,zinc finger protein 516 [Source:MGI Symbol	Acc:MGI:2443957]
ENSMUSG00000036777,3668.480603,-0.398640742,0.098343002,-4.053575068,5.04E-05,0.001022312,"anillin, actin binding protein [Source:MGI Symbol	Acc:MGI:1920174]"
ENSMUSG00000039470,335.3161303,-0.593871931,0.146571517,-4.051755384,5.08E-05,0.00102876,"zinc finger, DHHC domain containing 2 [Source:MGI Symbol	Acc:MGI:1923452]"
ENSMUSG00000024593,1039.214779,-0.600533012,0.14824248,-4.051018384,5.10E-05,0.001030468,multiple EGF-like-domains 10 [Source:MGI Symbol	Acc:MGI:2685177]
ENSMUSG00000039126,4581.643594,-0.516827855,0.127614812,-4.049904923,5.12E-05,0.001033842,prune homolog 2 [Source:MGI Symbol	Acc:MGI:1925004]
ENSMUSG00000026223,3766.183789,0.460568141,0.113776605,4.048003902,5.17E-05,0.001040724,integral membrane protein 2C [Source:MGI Symbol	Acc:MGI:1927594]
ENSMUSG00000042548,1417.665605,-0.335884203,0.083003976,-4.046603774,5.20E-05,0.001045413,additional sex combs like 1 [Source:MGI Symbol	Acc:MGI:2684063]
ENSMUSG00000026478,5469.197215,-0.426376398,0.105393469,-4.045567555,5.22E-05,0.001047729,"laminin, gamma 1 [Source:MGI Symbol	Acc:MGI:99914]"
ENSMUSG00000031985,1025.459423,0.31832691,0.078688779,4.045391381,5.22E-05,0.001047729,glyceronephosphate O-acyltransferase [Source:MGI Symbol	Acc:MGI:1343460]
ENSMUSG00000001441,1933.474392,0.22938631,0.056726702,4.04370958,5.26E-05,0.001053718,aminopeptidase puromycin sensitive [Source:MGI Symbol	Acc:MGI:1101358]
ENSMUSG00000007682,1174.130409,-0.940414804,0.232720234,-4.04096708,5.32E-05,0.001064546,"deiodinase, iodothyronine, type II [Source:MGI Symbol	Acc:MGI:1338833]"
ENSMUSG00000032826,52.00546827,1.206480462,0.298822873,4.037443483,5.40E-05,0.001079066,"ankyrin 2, brain [Source:MGI Symbol	Acc:MGI:88025]"
ENSMUSG00000024937,4564.048778,-0.259615106,0.064329455,-4.035711287,5.44E-05,0.00108546,EH domain binding protein 1-like 1 [Source:MGI Symbol	Acc:MGI:3612340]
ENSMUSG00000024538,4578.709471,-0.41116828,0.10191616,-4.034377674,5.47E-05,0.001088052,peptidylprolyl isomerase C [Source:MGI Symbol	Acc:MGI:97751]
ENSMUSG00000030168,1871.079023,0.265537766,0.065811919,4.03479751,5.46E-05,0.001088052,adiponectin receptor 2 [Source:MGI Symbol	Acc:MGI:93830]
ENSMUSG00000026933,1012.432916,-0.323257253,0.080130843,-4.034117722,5.48E-05,0.001088052,calmodulin regulated spectrin-associated protein 1 [Source:MGI Symbol	Acc:MGI:3036242]
ENSMUSG00000017417,224.1623974,-0.91662643,0.22733998,-4.031963193,5.53E-05,0.001096472,plexin domain containing 1 [Source:MGI Symbol	Acc:MGI:1919574]
ENSMUSG00000044447,1634.054204,-0.397654182,0.098704916,-4.028717095,5.61E-05,0.001108479,dedicator of cytokinesis 5 [Source:MGI Symbol	Acc:MGI:2652871]
ENSMUSG00000025260,1294.392569,0.429454204,0.106589998,4.029029085,5.60E-05,0.001108479,hydroxysteroid (17-beta) dehydrogenase 10 [Source:MGI Symbol	Acc:MGI:1333871]
ENSMUSG00000074604,69.16166126,1.289820071,0.320249797,4.027543754,5.64E-05,0.001112402,microsomal glutathione S-transferase 2 [Source:MGI Symbol	Acc:MGI:2448481]
ENSMUSG00000027394,1196.642889,-0.334204083,0.083029391,-4.025129904,5.69E-05,0.001122241,tubulin tyrosine ligase [Source:MGI Symbol	Acc:MGI:1916987]
ENSMUSG00000022443,42799.59299,-0.425766704,0.105943818,-4.018797063,5.85E-05,0.001149489,"myosin, heavy polypeptide 9, non-muscle [Source:MGI Symbol	Acc:MGI:107717]"
ENSMUSG00000025558,361.6263734,-0.443137666,0.110264,-4.018878919,5.85E-05,0.001149489,dedicator of cytokinesis 9 [Source:MGI Symbol	Acc:MGI:106321]
ENSMUSG00000026043,21990.5707,-0.309521996,0.077026795,-4.018367867,5.86E-05,0.001149918,"collagen, type III, alpha 1 [Source:MGI Symbol	Acc:MGI:88453]"
ENSMUSG00000061313,1318.268503,-0.332368049,0.082773956,-4.015369897,5.94E-05,0.001162951,DDHD domain containing 2 [Source:MGI Symbol	Acc:MGI:1919358]
ENSMUSG00000045896,1335.455494,0.417980023,0.104115056,4.01459729,5.95E-05,0.001165084,poly(A) binding protein interacting protein 2B [Source:MGI Symbol	Acc:MGI:2386865]
ENSMUSG00000079470,530.6954685,-0.608893538,0.151786544,-4.011511962,6.03E-05,0.001178717,UTP14B small subunit processome component [Source:MGI Symbol	Acc:MGI:2445092]
ENSMUSG00000027722,430.3564832,0.548546027,0.136798145,4.009893763,6.07E-05,0.001185117,spermatogenesis associated 5 [Source:MGI Symbol	Acc:MGI:1927170]
ENSMUSG00000034906,836.0151757,-0.377540099,0.094167192,-4.009253039,6.09E-05,0.001186629,"non-SMC condensin I complex, subunit H [Source:MGI Symbol	Acc:MGI:2444777]"
ENSMUSG00000027684,638.5321874,-0.43444315,0.108381921,-4.008446654,6.11E-05,0.001188979,MDS1 and EVI1 complex locus [Source:MGI Symbol	Acc:MGI:95457]
ENSMUSG00000032479,7421.938008,-0.258354756,0.064546529,-4.002612725,6.26E-05,0.001216946,microtubule-associated protein 4 [Source:MGI Symbol	Acc:MGI:97178]
ENSMUSG00000036833,352.7117382,0.484526072,0.121117032,4.000478413,6.32E-05,0.001226218,patatin-like phospholipase domain containing 7 [Source:MGI Symbol	Acc:MGI:2385325]
ENSMUSG00000056209,1056.675541,0.62133688,0.155463846,3.996664804,6.42E-05,0.001244351,nucleoplasmin 3 [Source:MGI Symbol	Acc:MGI:894653]
ENSMUSG00000039501,1356.713916,0.425428743,0.106474078,3.995608623,6.45E-05,0.001245319,"zinc finger, NFX1-type containing 1 [Source:MGI Symbol	Acc:MGI:2138982]"
ENSMUSG00000030867,928.3442293,-0.488119328,0.122168259,-3.995467652,6.46E-05,0.001245319,polo like kinase 1 [Source:MGI Symbol	Acc:MGI:97621]
ENSMUSG00000070691,357.6825446,-0.663217607,0.16597438,-3.995903504,6.44E-05,0.001245319,runt related transcription factor 3 [Source:MGI Symbol	Acc:MGI:102672]
ENSMUSG00000020099,3260.484926,-0.484266427,0.121217589,-3.99501782,6.47E-05,0.001245914,unc-5 netrin receptor B [Source:MGI Symbol	Acc:MGI:894703]
ENSMUSG00000038301,428.2574293,0.61692084,0.15447467,3.993669893,6.51E-05,0.001251244,sorting nexin 10 [Source:MGI Symbol	Acc:MGI:1919232]
ENSMUSG00000057497,738.994624,0.497476133,0.124576736,3.993330931,6.52E-05,0.00125126,"family with sequence similarity 136, member A [Source:MGI Symbol	Acc:MGI:1913738]"
ENSMUSG00000052738,2350.696467,0.348827229,0.087529607,3.985248432,6.74E-05,0.001292795,"succinate-CoA ligase, GDP-forming, alpha subunit [Source:MGI Symbol	Acc:MGI:1927234]"
ENSMUSG00000022098,8464.173506,-0.447787094,0.112388174,-3.984290143,6.77E-05,0.001296189,bone morphogenetic protein 1 [Source:MGI Symbol	Acc:MGI:88176]
ENSMUSG00000042515,202.5901773,0.842136319,0.211429499,3.983059718,6.80E-05,0.001301084,melanoma associated antigen (mutated) 1-like 1 [Source:MGI Symbol	Acc:MGI:2445062]
ENSMUSG00000060459,278.1466181,0.725062965,0.182062207,3.982501244,6.82E-05,0.001302309,kininogen 2 [Source:MGI Symbol	Acc:MGI:3027157]
ENSMUSG00000106820,60.89637645,1.275750187,0.320665899,3.978440466,6.94E-05,0.001322885,"DNA segment, Chr 5, ERATO Doi 605, expressed [Source:MGI Symbol	Acc:MGI:1277165]"
ENSMUSG00000015711,525.1288788,0.393748066,0.099017366,3.976555657,6.99E-05,0.001331536,prune exopolyphosphatase [Source:MGI Symbol	Acc:MGI:1925152]
ENSMUSG00000049929,104.40477,0.85222156,0.214438743,3.974195836,7.06E-05,0.00134292,lysophosphatidic acid receptor 4 [Source:MGI Symbol	Acc:MGI:1925384]
ENSMUSG00000033174,270.0505863,-0.610630625,0.153766257,-3.971161397,7.15E-05,0.001358238,monoglyceride lipase [Source:MGI Symbol	Acc:MGI:1346042]
ENSMUSG00000037434,340.0614372,-0.60292932,0.151984546,-3.967043601,7.28E-05,0.001379978,"solute carrier family 30 (zinc transporter), member 1 [Source:MGI Symbol	Acc:MGI:1345281]"
ENSMUSG00000038332,1938.387083,0.284120306,0.071630837,3.966452381,7.30E-05,0.001381472,sestrin 1 [Source:MGI Symbol	Acc:MGI:2155278]
ENSMUSG00000027680,1821.671281,0.333228436,0.08402197,3.965967925,7.31E-05,0.00138235,"fragile X mental retardation gene 1, autosomal homolog [Source:MGI Symbol	Acc:MGI:104860]"
ENSMUSG00000025978,664.0932464,-0.432462558,0.109087277,-3.96437212,7.36E-05,0.001389691,raftlin family member 2 [Source:MGI Symbol	Acc:MGI:1921263]
ENSMUSG00000031562,243.8697946,0.568717093,0.143580176,3.960972241,7.46E-05,0.00140767,dCMP deaminase [Source:MGI Symbol	Acc:MGI:2444529]
ENSMUSG00000018217,2366.276721,-0.275226057,0.06952134,-3.95887156,7.53E-05,0.001418134,peripheral myelin protein 22 [Source:MGI Symbol	Acc:MGI:97631]
ENSMUSG00000022962,1167.767071,0.261710891,0.066128505,3.957610865,7.57E-05,0.00142366,phosphoribosylglycinamide formyltransferase [Source:MGI Symbol	Acc:MGI:95654]
ENSMUSG00000030204,1366.295317,0.326128731,0.082448699,3.955535175,7.64E-05,0.00143409,DEAD (Asp-Glu-Ala-Asp) box polypeptide 47 [Source:MGI Symbol	Acc:MGI:1915005]
ENSMUSG00000021892,1674.784552,-0.268923164,0.068015974,-3.953823614,7.69E-05,0.001442395,SH3-domain binding protein 5 (BTK-associated) [Source:MGI Symbol	Acc:MGI:1344391]
ENSMUSG00000022887,2701.024342,-0.274158455,0.069370646,-3.952081643,7.75E-05,0.00144893,mannan-binding lectin serine peptidase 1 [Source:MGI Symbol	Acc:MGI:88492]
ENSMUSG00000045287,70.98906898,-2.101635137,0.531776975,-3.952098786,7.75E-05,0.00144893,reticulon 4 receptor-like 1 [Source:MGI Symbol	Acc:MGI:2661375]
ENSMUSG00000104713,41.62223907,1.481011503,0.375121987,3.948079702,7.88E-05,0.00147133,guanylate binding protein 6 [Source:MGI Symbol	Acc:MGI:2140937]
ENSMUSG00000051674,392.4553658,0.489617968,0.12413157,3.944346853,8.00E-05,0.001492381,"DCN1, defective in cullin neddylation 1, domain containing 4 (S. cerevisiae) [Source:MGI Symbol	Acc:MGI:2140972]"
ENSMUSG00000037921,113.4900192,1.207274227,0.306367861,3.94060337,8.13E-05,0.001513783,DEAD (Asp-Glu-Ala-Asp) box polypeptide 60 [Source:MGI Symbol	Acc:MGI:2384570]
ENSMUSG00000014601,1170.375241,0.290297193,0.07374506,3.936496822,8.27E-05,0.001537797,striatin interacting protein 1 [Source:MGI Symbol	Acc:MGI:2443884]
ENSMUSG00000018507,431.6308717,-0.456734957,0.116116742,-3.933411757,8.37E-05,0.001555544,"transient receptor potential cation channel, subfamily V, member 2 [Source:MGI Symbol	Acc:MGI:1341836]"
ENSMUSG00000028995,1712.334734,-0.29464512,0.074955443,-3.930936969,8.46E-05,0.001567721,"family with sequence similarity 126, member A [Source:MGI Symbol	Acc:MGI:2149839]"
ENSMUSG00000026123,811.4794023,-0.368755728,0.093809964,-3.930880158,8.46E-05,0.001567721,"pleckstrin homology domain containing, family B (evectins) member 2 [Source:MGI Symbol	Acc:MGI:2385825]"
ENSMUSG00000031948,3120.797118,0.246097706,0.062618901,3.930086618,8.49E-05,0.001570649,lysyl-tRNA synthetase [Source:MGI Symbol	Acc:MGI:1934754]
ENSMUSG00000048799,850.7393655,-0.390873734,0.099464643,-3.929775667,8.50E-05,0.001570649,centrosomal protein 120 [Source:MGI Symbol	Acc:MGI:2147298]
ENSMUSG00000055723,939.8483054,-0.349045863,0.088916812,-3.925532803,8.65E-05,0.001594325,related RAS viral (r-ras) oncogene 2 [Source:MGI Symbol	Acc:MGI:1914172]
ENSMUSG00000022037,17.76349119,2.234881303,0.569320866,3.925521504,8.65E-05,0.001594325,clusterin [Source:MGI Symbol	Acc:MGI:88423]
ENSMUSG00000003235,1881.423839,0.295276466,0.075319473,3.920320384,8.84E-05,0.001626643,"eukaryotic translation initiation factor 2B, subunit 5 epsilon [Source:MGI Symbol	Acc:MGI:2446176]"
ENSMUSG00000023886,268.2600841,-0.754802017,0.192549826,-3.920034782,8.85E-05,0.001626643,SPARC related modular calcium binding 2 [Source:MGI Symbol	Acc:MGI:1929881]
ENSMUSG00000036249,445.8552024,0.402089092,0.10262447,3.918062553,8.93E-05,0.001637787,RNA binding motif protein 43 [Source:MGI Symbol	Acc:MGI:1918934]
ENSMUSG00000024695,4204.720473,-0.328810266,0.083935825,-3.91740078,8.95E-05,0.001640069,zinc finger protein 91 [Source:MGI Symbol	Acc:MGI:104854]
ENSMUSG00000039787,498.51927,-0.515490427,0.131691849,-3.914368499,9.06E-05,0.001658573,cerebral endothelial cell adhesion molecule [Source:MGI Symbol	Acc:MGI:2139134]
ENSMUSG00000032372,121.5289417,0.841449327,0.215062118,3.912587374,9.13E-05,0.001668606,phospholipid scramblase 2 [Source:MGI Symbol	Acc:MGI:1270860]
ENSMUSG00000018474,5714.491937,-0.294662696,0.075348432,-3.910667936,9.20E-05,0.00167966,chromodomain helicase DNA binding protein 3 [Source:MGI Symbol	Acc:MGI:1344395]
ENSMUSG00000028098,866.1786212,0.365039304,0.093436159,3.906831213,9.35E-05,0.00170425,ring finger protein 115 [Source:MGI Symbol	Acc:MGI:1915095]
ENSMUSG00000032373,12.20224148,2.664945775,0.682494671,3.904712944,9.43E-05,0.001716939,carbonic anhydrase 12 [Source:MGI Symbol	Acc:MGI:1923709]
ENSMUSG00000002808,1330.923672,-0.309103299,0.079203568,-3.90264361,9.51E-05,0.001729368,ependymin related protein 1 (zebrafish) [Source:MGI Symbol	Acc:MGI:2145369]
ENSMUSG00000034463,2194.179204,-0.323131718,0.082849649,-3.900218302,9.61E-05,0.001744446,"scavenger receptor class A, member 3 [Source:MGI Symbol	Acc:MGI:2444418]"
ENSMUSG00000028080,2030.338245,0.32864495,0.084348803,3.89626096,9.77E-05,0.001770811,LPS-responsive beige-like anchor [Source:MGI Symbol	Acc:MGI:1933162]
ENSMUSG00000004530,1642.800151,-0.311403347,0.080001117,-3.892487493,9.92E-05,0.001796189,"coronin, actin binding protein 1C [Source:MGI Symbol	Acc:MGI:1345964]"
ENSMUSG00000019710,625.0627548,0.354243266,0.091014856,3.892147729,9.94E-05,0.001796309,mitochondrial ribosomal protein L24 [Source:MGI Symbol	Acc:MGI:1914957]
ENSMUSG00000027804,922.565487,0.492830081,0.126640022,3.891582393,9.96E-05,0.001798103,peptidylprolyl isomerase D (cyclophilin D) [Source:MGI Symbol	Acc:MGI:1914988]
ENSMUSG00000001517,1574.940438,-0.336161896,0.08645829,-3.888139515,0.000101016,0.00182137,forkhead box M1 [Source:MGI Symbol	Acc:MGI:1347487]
ENSMUSG00000057329,392.5660966,-0.52702823,0.135626703,-3.885873654,0.000101963,0.001836003,B cell leukemia/lymphoma 2 [Source:MGI Symbol	Acc:MGI:88138]
ENSMUSG00000027742,688.1416317,0.380223838,0.097881194,3.884544335,0.000102522,0.001843628,component of oligomeric golgi complex 6 [Source:MGI Symbol	Acc:MGI:1914792]
ENSMUSG00000035150,2321.713878,0.293671122,0.075829995,3.872756727,0.000107611,0.001932584,"eukaryotic translation initiation factor 2, subunit 3, structural gene X-linked [Source:MGI Symbol	Acc:MGI:1349431]"
ENSMUSG00000026475,36.1433628,-1.879076993,0.4856514,-3.869188873,0.000109198,0.001958487,regulator of G-protein signaling 16 [Source:MGI Symbol	Acc:MGI:108407]
ENSMUSG00000041827,17.08330091,2.201782479,0.569762856,3.864384025,0.00011137,0.001994801,2'-5' oligoadenylate synthetase-like 1 [Source:MGI Symbol	Acc:MGI:2180849]
ENSMUSG00000074802,1080.27721,-0.507387519,0.131359561,-3.86258536,0.000112193,0.002006899,growth arrest-specific 2 like 3 [Source:MGI Symbol	Acc:MGI:1918780]
ENSMUSG00000031343,25.67631873,2.079108338,0.538714731,3.85938646,0.000113672,0.002030671,"gamma-aminobutyric acid (GABA) A receptor, subunit alpha 3 [Source:MGI Symbol	Acc:MGI:95615]"
ENSMUSG00000032459,330.6895421,0.512575965,0.132960553,3.855098035,0.000115683,0.002063881,mitochondrial ribosomal protein S22 [Source:MGI Symbol	Acc:MGI:1928137]
ENSMUSG00000072235,10262.17729,-0.273685276,0.071010333,-3.854161281,0.000116127,0.002069075,"tubulin, alpha 1A [Source:MGI Symbol	Acc:MGI:98869]"
ENSMUSG00000022752,2866.123488,0.329376912,0.085504925,3.852139625,0.00011709,0.002078238,translocase of outer mitochondrial membrane 70A [Source:MGI Symbol	Acc:MGI:106295]
ENSMUSG00000004056,2758.913773,0.318230755,0.082611915,3.852116905,0.000117101,0.002078238,thymoma viral proto-oncogene 2 [Source:MGI Symbol	Acc:MGI:104874]
ENSMUSG00000032872,530.4125656,-0.454768031,0.118051649,-3.852280212,0.000117023,0.002078238,cytochrome b5 reductase 4 [Source:MGI Symbol	Acc:MGI:2386848]
ENSMUSG00000078853,380.1575782,0.772844899,0.200684504,3.851044222,0.000117615,0.002084634,interferon gamma induced GTPase [Source:MGI Symbol	Acc:MGI:107729]
ENSMUSG00000040998,96.0633728,-0.876067487,0.227547453,-3.850043036,0.000118097,0.002090442,nephronectin [Source:MGI Symbol	Acc:MGI:2148811]
ENSMUSG00000024998,2026.220525,-0.444055705,0.115359776,-3.849311446,0.00011845,0.002093961,"phospholipase C, epsilon 1 [Source:MGI Symbol	Acc:MGI:1921305]"
ENSMUSG00000021595,2187.001319,0.307358184,0.079858092,3.848804506,0.000118696,0.002095566,NOL1/NOP2/Sun domain family member 2 [Source:MGI Symbol	Acc:MGI:107252]
ENSMUSG00000030127,2183.162429,0.393573276,0.102276208,3.848141069,0.000119018,0.002098516,COP9 signalosome subunit 7A [Source:MGI Symbol	Acc:MGI:1349400]
ENSMUSG00000048644,498.6127803,-0.655139753,0.170417443,-3.844323344,0.000120886,0.002128684,cortexin 1 [Source:MGI Symbol	Acc:MGI:88566]
ENSMUSG00000035373,455.2432095,0.630496342,0.164042691,3.843489396,0.000121297,0.002133164,chemokine (C-C motif) ligand 7 [Source:MGI Symbol	Acc:MGI:99512]
ENSMUSG00000026341,11702.40704,-0.320375581,0.083363826,-3.843100747,0.00012149,0.002133779,ARP3 actin-related protein 3 [Source:MGI Symbol	Acc:MGI:1921367]
ENSMUSG00000063171,673.3362778,-0.980126953,0.255076442,-3.842483238,0.000121796,0.002136389,ribosomal protein S4-like [Source:MGI Symbol	Acc:MGI:1913434]
ENSMUSG00000061666,85.05721751,-1.022462124,0.266141641,-3.841796874,0.000122137,0.002139605,glycerophosphodiester phosphodiesterase domain containing 1 [Source:MGI Symbol	Acc:MGI:1913819]
ENSMUSG00000055320,2680.450028,-0.363543789,0.094735132,-3.83747591,0.000124305,0.002174784,TEA domain family member 1 [Source:MGI Symbol	Acc:MGI:101876]
ENSMUSG00000068267,4695.234142,-0.285155692,0.074367165,-3.834430072,0.000125856,0.002188068,centromere protein B [Source:MGI Symbol	Acc:MGI:88376]
ENSMUSG00000028140,583.3736504,0.501871837,0.130878306,3.834644951,0.000125746,0.002188068,mitochondrial ribosomal protein L9 [Source:MGI Symbol	Acc:MGI:2137211]
ENSMUSG00000037020,272.8398619,-0.637143109,0.166147737,-3.834798591,0.000125667,0.002188068,WD repeat domain 62 [Source:MGI Symbol	Acc:MGI:1923696]
ENSMUSG00000013033,173.1324589,-0.747212626,0.194821277,-3.835374842,0.000125373,0.002188068,adhesion G protein-coupled receptor L1 [Source:MGI Symbol	Acc:MGI:1929461]
ENSMUSG00000097145,51.97808153,1.352844952,0.352817976,3.834399161,0.000125872,0.002188068,RIKEN cDNA 9230114K14 gene [Source:MGI Symbol	Acc:MGI:3041212]
ENSMUSG00000021596,28.12233019,1.66316807,0.434405325,3.828608847,0.00012887,0.002237315,"multiple C2 domains, transmembrane 1 [Source:MGI Symbol	Acc:MGI:1926021]"
ENSMUSG00000022973,1140.921765,-0.378006996,0.098802965,-3.825866918,0.000130313,0.002259475,synaptojanin 1 [Source:MGI Symbol	Acc:MGI:1354961]
ENSMUSG00000026927,809.7578463,-0.293327423,0.076685343,-3.825078069,0.000130731,0.002263827,serologically defined colon cancer antigen 3 [Source:MGI Symbol	Acc:MGI:1915362]
ENSMUSG00000024912,949.4495508,0.480728567,0.125702514,3.82433534,0.000131125,0.002267766,fos-like antigen 1 [Source:MGI Symbol	Acc:MGI:107179]
ENSMUSG00000020706,1092.678591,0.420425916,0.110033292,3.820897355,0.000132967,0.002296687,FtsJ RNA methyltransferase homolog 3 (E. coli) [Source:MGI Symbol	Acc:MGI:1860295]
ENSMUSG00000063268,1230.231108,0.474788531,0.124283124,3.820217213,0.000133334,0.0023001,"poly (ADP-ribose) polymerase family, member 10 [Source:MGI Symbol	Acc:MGI:3712326]"
ENSMUSG00000027316,99.70416251,1.235192924,0.323584168,3.817222984,0.000134962,0.002325225,glial cell line derived neurotrophic factor family receptor alpha 4 [Source:MGI Symbol	Acc:MGI:1341873]
ENSMUSG00000068196,5482.933707,-0.331978203,0.086983696,-3.816556637,0.000135327,0.002328552,"collagen, type VIII, alpha 1 [Source:MGI Symbol	Acc:MGI:88463]"
ENSMUSG00000040811,77.14349446,-1.051607004,0.275648954,-3.815022652,0.00013617,0.002340095,echinoderm microtubule associated protein like 2 [Source:MGI Symbol	Acc:MGI:1919455]
ENSMUSG00000014668,578.3704282,-0.378268799,0.099197116,-3.813304394,0.000137121,0.002353449,checkpoint with forkhead and ring finger domains [Source:MGI Symbol	Acc:MGI:2444898]
ENSMUSG00000021820,3010.609913,-0.200023646,0.052470465,-3.812118816,0.000137781,0.002361779,calcium/calmodulin-dependent protein kinase II gamma [Source:MGI Symbol	Acc:MGI:88259]
ENSMUSG00000067276,568.0968149,0.491713446,0.129013638,3.811329211,0.000138222,0.002366346,calpain 6 [Source:MGI Symbol	Acc:MGI:1100850]
ENSMUSG00000044456,315.6950729,-0.764026284,0.200638854,-3.807967752,0.000140114,0.002395712,Ras and Rab interactor 3 [Source:MGI Symbol	Acc:MGI:2385708]
ENSMUSG00000040084,1632.731694,-0.367472492,0.096525463,-3.80700055,0.000140662,0.002402068,"BUB1B, mitotic checkpoint serine/threonine kinase [Source:MGI Symbol	Acc:MGI:1333889]"
ENSMUSG00000004768,1069.935995,-0.278558603,0.073256535,-3.802508572,0.000143238,0.002441957,"RAB23, member RAS oncogene family [Source:MGI Symbol	Acc:MGI:99833]"
ENSMUSG00000078776,27.68467366,2.114680019,0.556157996,3.802300847,0.000143358,0.002441957,RIKEN cDNA 9530053A07 gene [Source:MGI Symbol	Acc:MGI:2442118]
ENSMUSG00000053477,4145.422178,-0.315935646,0.083116341,-3.801125538,0.00014404,0.002450492,transcription factor 4 [Source:MGI Symbol	Acc:MGI:98506]
ENSMUSG00000062373,2060.500941,-0.339265993,0.089301613,-3.799102653,0.000145221,0.002467482,transmembrane protein 65 [Source:MGI Symbol	Acc:MGI:1922118]
ENSMUSG00000025158,452.4035311,0.676979894,0.178226726,3.798419627,0.000145622,0.002471194,RFNG O-fucosylpeptide 3-beta-N-acetylglucosaminyltransferase [Source:MGI Symbol	Acc:MGI:894275]
ENSMUSG00000027204,14437.51368,-0.428028624,0.112709343,-3.797632155,0.000146085,0.002475956,fibrillin 1 [Source:MGI Symbol	Acc:MGI:95489]
ENSMUSG00000020689,528.2134489,-0.458115319,0.120701873,-3.795428419,0.000147389,0.002494936,integrin beta 3 [Source:MGI Symbol	Acc:MGI:96612]
ENSMUSG00000021458,845.4420958,-0.421929929,0.111209948,-3.79399449,0.000148243,0.002506267,RIKEN cDNA 2010111I01 gene [Source:MGI Symbol	Acc:MGI:1919311]
ENSMUSG00000070031,66.97265057,1.167876601,0.307987461,3.791961518,0.000149462,0.002523731,Sp140 nuclear body protein [Source:MGI Symbol	Acc:MGI:3702467]
ENSMUSG00000023944,54029.07576,0.184011198,0.048531248,3.791602428,0.000149678,0.00252424,"heat shock protein 90 alpha (cytosolic), class B member 1 [Source:MGI Symbol	Acc:MGI:96247]"
ENSMUSG00000006169,1794.493741,0.268500666,0.070846209,3.789908734,0.000150703,0.002538357,clathrin interactor 1 [Source:MGI Symbol	Acc:MGI:2144243]
ENSMUSG00000029605,80.5685199,1.006567181,0.265743547,3.787738939,0.000152024,0.002557444,2'-5' oligoadenylate synthetase 1B [Source:MGI Symbol	Acc:MGI:97430]
ENSMUSG00000033902,1093.397563,-0.379474496,0.100264655,-3.784728499,0.000153876,0.002585392,mitogen-activated protein kinase binding protein 1 [Source:MGI Symbol	Acc:MGI:1347004]
ENSMUSG00000047909,655.1298355,-0.629546359,0.166398133,-3.783373932,0.000154717,0.002596292,ankyrin repeat domain 16 [Source:MGI Symbol	Acc:MGI:2444796]
ENSMUSG00000048546,1026.558707,0.380702224,0.100700607,3.780535522,0.000156491,0.002622827,"transducer of ERBB2, 2 [Source:MGI Symbol	Acc:MGI:1888525]"
ENSMUSG00000068566,7792.133241,-0.33858087,0.089580948,-3.779608023,0.000157075,0.002629365,myeloid-associated differentiation marker [Source:MGI Symbol	Acc:MGI:1355332]
ENSMUSG00000026781,1301.841174,-0.445640413,0.117930946,-3.778825045,0.00015757,0.002634393,acyl-Coenzyme A binding domain containing 5 [Source:MGI Symbol	Acc:MGI:1921409]
ENSMUSG00000012848,10176.99755,0.517484714,0.136979655,3.777821721,0.000158206,0.002641768,ribosomal protein S5 [Source:MGI Symbol	Acc:MGI:1097682]
ENSMUSG00000027601,917.0013258,0.394116231,0.104332922,3.777486765,0.000158419,0.002642069,mitochondrial fission regulator 1 [Source:MGI Symbol	Acc:MGI:1914722]
ENSMUSG00000032507,485.581868,-0.453540832,0.120104266,-3.776225823,0.000159223,0.002652211,F-box and leucine-rich repeat protein 2 [Source:MGI Symbol	Acc:MGI:1919429]
ENSMUSG00000025809,22548.21231,-0.275941911,0.073088913,-3.775427757,0.000159733,0.002657453,integrin beta 1 (fibronectin receptor beta) [Source:MGI Symbol	Acc:MGI:96610]
ENSMUSG00000012405,13993.39771,0.431502408,0.11443431,3.770743315,0.000162762,0.002697928,ribosomal protein L15 [Source:MGI Symbol	Acc:MGI:1913730]
ENSMUSG00000027896,255.7089642,0.572578503,0.151847715,3.770741648,0.000162763,0.002697928,"solute carrier family 16 (monocarboxylic acid transporters), member 4 [Source:MGI Symbol	Acc:MGI:2385183]"
ENSMUSG00000063531,36.13489469,1.313696933,0.348385135,3.770817989,0.000162713,0.002697928,"sema domain, immunoglobulin domain (Ig), short basic domain, secreted, (semaphorin) 3E [Source:MGI Symbol	Acc:MGI:1340034]"
ENSMUSG00000037071,5667.866135,-0.338083068,0.089674084,-3.770131247,0.000163162,0.002701233,stearoyl-Coenzyme A desaturase 1 [Source:MGI Symbol	Acc:MGI:98239]
ENSMUSG00000002767,702.0594594,0.476326993,0.126403285,3.768311823,0.000164355,0.002717675,mitochondrial ribosomal protein L2 [Source:MGI Symbol	Acc:MGI:1351622]
ENSMUSG00000032440,2513.434969,-0.393289002,0.104402808,-3.767034726,0.000165198,0.002728283,"transforming growth factor, beta receptor II [Source:MGI Symbol	Acc:MGI:98729]"
ENSMUSG00000028179,117.7789139,0.999759266,0.265815678,3.761099703,0.000169168,0.002790448,cystathionase (cystathionine gamma-lyase) [Source:MGI Symbol	Acc:MGI:1339968]
ENSMUSG00000017466,31706.58481,-0.294550427,0.078401537,-3.756947097,0.000171999,0.002833697,tissue inhibitor of metalloproteinase 2 [Source:MGI Symbol	Acc:MGI:98753]
ENSMUSG00000006800,932.3166156,0.583906094,0.155455009,3.756109871,0.000172575,0.002836296,sulfatase 2 [Source:MGI Symbol	Acc:MGI:1919293]
ENSMUSG00000027580,711.5270937,0.559520628,0.14896241,3.756119597,0.000172568,0.002836296,"helicase with zinc finger 2, transcriptional coactivator [Source:MGI Symbol	Acc:MGI:2385169]"
ENSMUSG00000029762,1778.45017,0.290832341,0.077458239,3.754698614,0.00017355,0.00284887,"aldo-keto reductase family 1, member B8 [Source:MGI Symbol	Acc:MGI:107673]"
ENSMUSG00000026737,556.2682295,-0.355257086,0.094751356,-3.749361486,0.000177285,0.002906666,"phosphatidylinositol-5-phosphate 4-kinase, type II, alpha [Source:MGI Symbol	Acc:MGI:1298206]"
ENSMUSG00000030161,1743.741829,0.273584338,0.072975814,3.748972745,0.00017756,0.002907658,gamma-aminobutyric acid (GABA) A receptor-associated protein-like 1 [Source:MGI Symbol	Acc:MGI:1914980]
ENSMUSG00000039462,541.2564833,-0.444300409,0.118683411,-3.743576324,0.000181419,0.00296727,"collagen, type X, alpha 1 [Source:MGI Symbol	Acc:MGI:88445]"
ENSMUSG00000037325,358.0605631,0.498997675,0.133356172,3.741841627,0.000182677,0.002984232,Bardet-Biedl syndrome 7 (human) [Source:MGI Symbol	Acc:MGI:1918742]
ENSMUSG00000036371,8688.65841,0.253498358,0.06776224,3.740997345,0.000183291,0.002990673,serpine1 mRNA binding protein 1 [Source:MGI Symbol	Acc:MGI:1914120]
ENSMUSG00000018882,482.213468,0.385467292,0.103059217,3.74025053,0.000183837,0.002995967,mitochondrial ribosomal protein L45 [Source:MGI Symbol	Acc:MGI:1914286]
ENSMUSG00000030315,1518.908589,0.421137594,0.112619103,3.739486301,0.000184397,0.003001482,vestigial like family member 4 [Source:MGI Symbol	Acc:MGI:2652840]
ENSMUSG00000018583,3969.979611,0.174608677,0.04670401,3.738622777,0.000185031,0.003008198,GTPase activating protein (SH3 domain) binding protein 1 [Source:MGI Symbol	Acc:MGI:1351465]
ENSMUSG00000023945,309.3969264,-1.826531031,0.488651264,-3.737903008,0.000185562,0.003013208,"solute carrier family 5 (choline transporter), member 7 [Source:MGI Symbol	Acc:MGI:1927126]"
ENSMUSG00000020464,651.6988505,0.506573305,0.135535243,3.737576242,0.000185803,0.003013516,polyribonucleotide nucleotidyltransferase 1 [Source:MGI Symbol	Acc:MGI:1918951]
ENSMUSG00000017286,779.4676901,0.461197927,0.12340903,3.737148966,0.000186119,0.003015033,glyoxalase domain containing 4 [Source:MGI Symbol	Acc:MGI:1914451]
ENSMUSG00000028085,443.7611424,0.460666063,0.123366192,3.734135391,0.000188361,0.003047719,"glutamyl-tRNA(Gln) amidotransferase, subunit B [Source:MGI Symbol	Acc:MGI:2442496]"
ENSMUSG00000020537,800.9332782,0.35509181,0.095110588,3.733462444,0.000188865,0.003050362,developmentally regulated GTP binding protein 2 [Source:MGI Symbol	Acc:MGI:1342307]
ENSMUSG00000057706,101.8166404,-0.983990537,0.263570036,-3.733317162,0.000188974,0.003050362,mex3 RNA binding family member B [Source:MGI Symbol	Acc:MGI:1918252]
ENSMUSG00000022875,211.6848434,0.75475017,0.20229995,3.730847051,0.000190837,0.003076765,kininogen 1 [Source:MGI Symbol	Acc:MGI:1097705]
ENSMUSG00000022246,8880.143665,-0.225121437,0.060376292,-3.728639639,0.000192516,0.003100151,retinoic acid induced 14 [Source:MGI Symbol	Acc:MGI:1922896]
ENSMUSG00000049553,1666.647668,0.339449901,0.091046824,3.728300294,0.000192776,0.003100646,polymerase (RNA) I polypeptide A [Source:MGI Symbol	Acc:MGI:1096397]
ENSMUSG00000028184,70.6883409,-0.845385597,0.226878174,-3.726165377,0.000194415,0.003123307,adhesion G protein-coupled receptor L2 [Source:MGI Symbol	Acc:MGI:2139714]
ENSMUSG00000029311,1197.8433,0.327571239,0.087962024,3.724007502,0.000196085,0.003146412,hydroxysteroid (17-beta) dehydrogenase 11 [Source:MGI Symbol	Acc:MGI:2149821]
ENSMUSG00000028195,4568.238551,-0.375262107,0.100862011,-3.720549528,0.00019879,0.00318604,cysteine rich protein 61 [Source:MGI Symbol	Acc:MGI:88613]
ENSMUSG00000027162,2182.394455,-0.401416908,0.10795743,-3.718288842,0.000200577,0.003210887,lin-7 homolog C (C. elegans) [Source:MGI Symbol	Acc:MGI:1330839]
ENSMUSG00000038264,678.47779,-0.528250122,0.142288837,-3.712519788,0.000205206,0.003279977,"sema domain, immunoglobulin domain (Ig), and GPI membrane anchor, (semaphorin) 7A [Source:MGI Symbol	Acc:MGI:1306826]"
ENSMUSG00000000561,539.0276689,0.510421784,0.137494402,3.712309583,0.000205377,0.003279977,WD repeat domain 77 [Source:MGI Symbol	Acc:MGI:1917715]
ENSMUSG00000019899,673.685599,-0.676907728,0.182515505,-3.708768346,0.00020827,0.003322272,"laminin, alpha 2 [Source:MGI Symbol	Acc:MGI:99912]"
ENSMUSG00000047044,431.6833306,0.546488885,0.147400119,3.707519973,0.000209299,0.003334764,RIKEN cDNA D030056L22 gene [Source:MGI Symbol	Acc:MGI:3583960]
ENSMUSG00000055782,85.29634215,0.892777979,0.241068826,3.703415296,0.000212716,0.003381545,"ATP-binding cassette, sub-family D (ALD), member 2 [Source:MGI Symbol	Acc:MGI:1349467]"
ENSMUSG00000031970,45.45461103,-1.31552671,0.355221881,-3.703394358,0.000212734,0.003381545,dysbindin (dystrobrevin binding protein 1) domain containing 1 [Source:MGI Symbol	Acc:MGI:1919435]
ENSMUSG00000025372,1580.201904,0.38096991,0.102947902,3.700608773,0.000215083,0.003414881,brain-specific angiogenesis inhibitor 1-associated protein 2 [Source:MGI Symbol	Acc:MGI:2137336]
ENSMUSG00000000278,4067.048469,-0.19855112,0.05366807,-3.699613564,0.000215928,0.00342429,serine carboxypeptidase 1 [Source:MGI Symbol	Acc:MGI:1921867]
ENSMUSG00000024843,1164.640087,-0.426397895,0.115293899,-3.698356099,0.000217,0.003437275,choline kinase alpha [Source:MGI Symbol	Acc:MGI:107760]
ENSMUSG00000060671,2555.650402,0.305662128,0.08268045,3.696909343,0.00021824,0.003441365,"ATPase, class I, type 8B, member 2 [Source:MGI Symbol	Acc:MGI:1859660]"
ENSMUSG00000021950,1490.965601,-0.397569042,0.107542057,-3.696870359,0.000218274,0.003441365,annexin A8 [Source:MGI Symbol	Acc:MGI:1201374]
ENSMUSG00000006575,72.54180785,-0.868998256,0.235032707,-3.697350323,0.000217862,0.003441365,RUN domain containing 3A [Source:MGI Symbol	Acc:MGI:1858752]
ENSMUSG00000078922,59.3213225,1.584420035,0.428504187,3.697560214,0.000217682,0.003441365,T cell specific GTPase 1 [Source:MGI Symbol	Acc:MGI:98734]
ENSMUSG00000000934,155.6568727,0.553569797,0.149827249,3.694720429,0.000220129,0.003466582,"DNA topoisomerase 1, mitochondrial [Source:MGI Symbol	Acc:MGI:1920210]"
ENSMUSG00000029580,64868.99378,-0.406139758,0.109978823,-3.692890552,0.000221719,0.003480621,"actin, beta [Source:MGI Symbol	Acc:MGI:87904]"
ENSMUSG00000115317,148.1669598,-0.8744883,0.236808309,-3.692810885,0.000221789,0.003480621,"predicted gene, 32618 [Source:MGI Symbol	Acc:MGI:5591777]"
ENSMUSG00000046318,57.61082922,-1.101125791,0.29818107,-3.692809179,0.00022179,0.003480621,collagen and calcium binding EGF domains 1 [Source:MGI Symbol	Acc:MGI:2445053]
ENSMUSG00000028964,1586.878887,0.299711464,0.081194227,3.691290297,0.000223119,0.003497427,"Parkinson disease (autosomal recessive, early onset) 7 [Source:MGI Symbol	Acc:MGI:2135637]"
ENSMUSG00000038910,140.7855951,0.778431271,0.211009747,3.689077313,0.000225069,0.003523912,phospholipase C-like 2 [Source:MGI Symbol	Acc:MGI:1352756]
ENSMUSG00000028538,509.1654524,0.40723503,0.110548228,3.683777105,0.000229803,0.003593889,"ST3 beta-galactoside alpha-2,3-sialyltransferase 3 [Source:MGI Symbol	Acc:MGI:1316659]"
ENSMUSG00000101211,40.54789978,1.037106353,0.281683453,3.681814962,0.000231579,0.003617495,predicted gene 28818 [Source:MGI Symbol	Acc:MGI:5579524]
ENSMUSG00000051375,1329.154169,-0.511991437,0.139098268,-3.680789451,0.000232513,0.003627898,protocadherin 1 [Source:MGI Symbol	Acc:MGI:104692]
ENSMUSG00000027784,978.4646061,0.3776095,0.102720683,3.676080504,0.000236845,0.00369124,protein phosphatase 1 (formerly 2C)-like [Source:MGI Symbol	Acc:MGI:2139740]
ENSMUSG00000005087,3566.394337,-0.31140606,0.084728994,-3.675318761,0.000237553,0.003698021,CD44 antigen [Source:MGI Symbol	Acc:MGI:88338]
ENSMUSG00000033904,656.4749351,-0.403946254,0.109943362,-3.674130454,0.000238661,0.00370676,centriolar coiled coil protein 110 [Source:MGI Symbol	Acc:MGI:2141942]
ENSMUSG00000022863,211.4560873,-0.729973572,0.198664622,-3.674401428,0.000238408,0.00370676,B cell translocation gene 3 [Source:MGI Symbol	Acc:MGI:109532]
ENSMUSG00000032640,1418.235139,-0.363006188,0.098816473,-3.673539212,0.000239214,0.003711101,chondroitin sulfate synthase 1 [Source:MGI Symbol	Acc:MGI:2681120]
ENSMUSG00000020671,4265.999174,-0.304176371,0.082881733,-3.670004965,0.000242546,0.003757722,"RAB10, member RAS oncogene family [Source:MGI Symbol	Acc:MGI:105066]"
ENSMUSG00000044148,885.0328726,-0.353284644,0.096269006,-3.669765147,0.000242773,0.003757722,RIKEN cDNA 1810030O07 gene [Source:MGI Symbol	Acc:MGI:1916405]
ENSMUSG00000029036,642.2948363,0.381078577,0.103859454,3.669175611,0.000243334,0.003762103,"ATPase family, AAA domain containing 3A [Source:MGI Symbol	Acc:MGI:1919214]"
ENSMUSG00000028970,435.443768,0.467864323,0.127527695,3.668727186,0.000243761,0.003764414,"ATP-binding cassette, sub-family B (MDR/TAP), member 1B [Source:MGI Symbol	Acc:MGI:97568]"
ENSMUSG00000038425,129.5673254,0.738134998,0.201388431,3.665230387,0.000247116,0.003811884,"polymerase (DNA directed), iota [Source:MGI Symbol	Acc:MGI:1347081]"
ENSMUSG00000034327,1143.566209,-0.461036418,0.125810147,-3.664540827,0.000247783,0.003817825,potassium channel tetramerisation domain containing 9 [Source:MGI Symbol	Acc:MGI:2145579]
ENSMUSG00000028798,1985.223585,0.388297619,0.105992035,3.663460374,0.000248831,0.003829621,"eukaryotic translation initiation factor 3, subunit I [Source:MGI Symbol	Acc:MGI:1860763]"
ENSMUSG00000052485,90.90449583,-1.135279856,0.310012723,-3.662042789,0.000250212,0.003846514,transmembrane protein 171 [Source:MGI Symbol	Acc:MGI:2685751]
ENSMUSG00000026817,3746.657659,0.255850799,0.06987855,3.661363895,0.000250876,0.003847997,adenylate kinase 1 [Source:MGI Symbol	Acc:MGI:87977]
ENSMUSG00000032688,241.3618233,-0.617255944,0.168575304,-3.66160363,0.000250641,0.003847997,MALT1 paracaspase [Source:MGI Symbol	Acc:MGI:2445027]
ENSMUSG00000058761,511.4353275,0.333629737,0.091131476,3.660971515,0.000251261,0.003849541,ring finger protein 169 [Source:MGI Symbol	Acc:MGI:1920257]
ENSMUSG00000070867,291.7276436,-0.636212211,0.173860481,-3.659326197,0.000252879,0.003869966,TraB domain containing 2B [Source:MGI Symbol	Acc:MGI:3650152]
ENSMUSG00000061451,836.6537363,-0.583047115,0.159347834,-3.65895852,0.000253242,0.003871153,transmembrane protein 151A [Source:MGI Symbol	Acc:MGI:2147713]
ENSMUSG00000075254,791.3195696,-0.521557699,0.142564557,-3.658396649,0.000253798,0.003872415,heart development protein with EGF-like domains 1 [Source:MGI Symbol	Acc:MGI:1924696]
ENSMUSG00000036053,784.9022252,-0.475674307,0.130026136,-3.658297653,0.000253896,0.003872415,formin-like 2 [Source:MGI Symbol	Acc:MGI:1918659]
ENSMUSG00000038324,3207.776298,0.277990964,0.076017609,3.656928556,0.000255255,0.003888774,"transient receptor potential cation channel, subfamily C, member 4 associated protein [Source:MGI Symbol	Acc:MGI:1930751]"
ENSMUSG00000039976,65.1511073,1.063074057,0.290738318,3.656463533,0.000255719,0.00389146,"TBC1 domain family, member 16 [Source:MGI Symbol	Acc:MGI:2652878]"
ENSMUSG00000033436,3242.120736,0.194561532,0.053266984,3.652572712,0.000259626,0.003946491,"armadillo repeat containing, X-linked 2 [Source:MGI Symbol	Acc:MGI:1914666]"
ENSMUSG00000097993,351.5929046,-0.800838028,0.219284301,-3.652053641,0.000260152,0.00395005,"protein tyrosine phosphatase, receptor type, V [Source:MGI Symbol	Acc:MGI:108027]"
ENSMUSG00000030795,6811.242607,-0.344920981,0.094457013,-3.651618555,0.000260593,0.003950523,fused in sarcoma [Source:MGI Symbol	Acc:MGI:1353633]
ENSMUSG00000024644,1156.339893,-0.350475913,0.095982707,-3.651448493,0.000260765,0.003950523,CNDP dipeptidase 2 (metallopeptidase M20 family) [Source:MGI Symbol	Acc:MGI:1913304]
ENSMUSG00000034285,17.58191255,2.091779164,0.573038828,3.650327103,0.000261907,0.003963383,nipsnap homolog 1 [Source:MGI Symbol	Acc:MGI:1278344]
ENSMUSG00000027893,8094.688999,0.195234217,0.053498843,3.649316614,0.000262939,0.003974569,S-adenosylhomocysteine hydrolase-like 1 [Source:MGI Symbol	Acc:MGI:2385184]
ENSMUSG00000021244,1802.112319,-0.357293154,0.09792209,-3.648749281,0.00026352,0.003978919,YLP motif containing 1 [Source:MGI Symbol	Acc:MGI:1926195]
ENSMUSG00000026088,370.4166425,0.515847415,0.141408274,3.647929517,0.000264362,0.003987193,"MIT, microtubule interacting and transport, domain containing 1 [Source:MGI Symbol	Acc:MGI:1916278]"
ENSMUSG00000029802,862.4055643,0.413693044,0.113420537,3.647426235,0.00026488,0.003990569,ATP binding cassette subfamily G member 2 (Junior blood group) [Source:MGI Symbol	Acc:MGI:1347061]
ENSMUSG00000031616,23.51014465,-2.161426633,0.592791552,-3.64618326,0.000266164,0.004005461,endothelin receptor type A [Source:MGI Symbol	Acc:MGI:105923]
ENSMUSG00000025790,131.4028074,-0.671727124,0.184333329,-3.644089354,0.00026834,0.00403373,"solute carrier organic anion transporter family, member 3a1 [Source:MGI Symbol	Acc:MGI:1351867]"
ENSMUSG00000026727,3160.768173,-0.241837501,0.066385847,-3.642907492,0.000269576,0.004047816,Ras suppressor protein 1 [Source:MGI Symbol	Acc:MGI:103040]
ENSMUSG00000063388,48.9899352,1.019045191,0.279964982,3.639902338,0.000272741,0.00409082,cDNA sequence BC023105 [Source:MGI Symbol	Acc:MGI:2384767]
ENSMUSG00000022105,715.6004245,-0.460000843,0.126437488,-3.638168156,0.000274584,0.004113907,RB transcriptional corepressor 1 [Source:MGI Symbol	Acc:MGI:97874]
ENSMUSG00000021360,337.4981837,-0.499481737,0.137324069,-3.637248313,0.000275566,0.004124065,"glucosaminyl (N-acetyl) transferase 2, I-branching enzyme [Source:MGI Symbol	Acc:MGI:1100870]"
ENSMUSG00000023186,2208.468084,0.297214146,0.081761272,3.635145797,0.000277823,0.004153262,von Willebrand factor A domain containing 5A [Source:MGI Symbol	Acc:MGI:1915026]
ENSMUSG00000026987,1078.310569,-0.430921383,0.118619354,-3.63280838,0.000280353,0.004186464,"bromodomain adjacent to zinc finger domain, 2B [Source:MGI Symbol	Acc:MGI:2442782]"
ENSMUSG00000066357,1874.987399,0.370290584,0.101964649,3.631558467,0.000281715,0.004202169,WD repeat domain 6 [Source:MGI Symbol	Acc:MGI:1930140]
ENSMUSG00000005357,73.20917573,-1.141859381,0.31447136,-3.631044114,0.000282277,0.004205926,"solute carrier family 1 (high affinity aspartate/glutamate transporter), member 6 [Source:MGI Symbol	Acc:MGI:1096331]"
ENSMUSG00000038335,654.8515363,0.357085111,0.098388048,3.629354564,0.000284131,0.004228901,TSR1 20S rRNA accumulation [Source:MGI Symbol	Acc:MGI:2144566]
ENSMUSG00000019889,2006.644751,-0.352051954,0.097018064,-3.628725816,0.000284824,0.004234564,"protein tyrosine phosphatase, receptor type, K [Source:MGI Symbol	Acc:MGI:103310]"
ENSMUSG00000046562,858.2936622,0.434128578,0.119692973,3.62701807,0.000286713,0.00425799,unc-119 lipid binding chaperone B [Source:MGI Symbol	Acc:MGI:2147162]
ENSMUSG00000024078,559.9892226,0.383678998,0.105793616,3.626674394,0.000287095,0.004258994,tetratricopeptide repeat domain 27 [Source:MGI Symbol	Acc:MGI:1921446]
ENSMUSG00000048126,36891.50578,-0.391012197,0.107920224,-3.623159622,0.000291026,0.004312593,"collagen, type VI, alpha 3 [Source:MGI Symbol	Acc:MGI:88461]"
ENSMUSG00000025939,1336.280156,-0.448496773,0.123800531,-3.622737088,0.000291502,0.004314931,ubiquitin-conjugating enzyme E2W (putative) [Source:MGI Symbol	Acc:MGI:1914049]
ENSMUSG00000043079,1117.516427,0.455093196,0.125636805,3.622292009,0.000292004,0.00431765,synaptopodin [Source:MGI Symbol	Acc:MGI:1099446]
ENSMUSG00000015143,9745.419766,-0.30332727,0.083772354,-3.620851689,0.000293635,0.004337031,"actinin, alpha 1 [Source:MGI Symbol	Acc:MGI:2137706]"
ENSMUSG00000060739,2776.688605,0.425907892,0.117670169,3.619506072,0.000295166,0.004354901,NSA2 ribosome biogenesis homolog [Source:MGI Symbol	Acc:MGI:1913883]
ENSMUSG00000025068,1251.441831,0.29606155,0.081868246,3.616317255,0.000298824,0.004404083,glutathione S-transferase omega 1 [Source:MGI Symbol	Acc:MGI:1342273]
ENSMUSG00000052974,128.854294,1.095573679,0.303185789,3.613539018,0.000302046,0.004446732,"cytochrome P450, family 2, subfamily f, polypeptide 2 [Source:MGI Symbol	Acc:MGI:88608]"
ENSMUSG00000028923,2339.865438,0.369876388,0.102380482,3.612762716,0.000302952,0.004450406,NECAP endocytosis associated 2 [Source:MGI Symbol	Acc:MGI:1913397]
ENSMUSG00000037938,368.7373241,0.464162488,0.128470243,3.612996124,0.000302679,0.004450406,coiled-coil-helix-coiled-coil-helix domain containing 5 [Source:MGI Symbol	Acc:MGI:1913420]
ENSMUSG00000004446,1826.634305,0.275528799,0.076320032,3.610176653,0.000305989,0.00449015,BH3 interacting domain death agonist [Source:MGI Symbol	Acc:MGI:108093]
ENSMUSG00000053080,1644.24436,-0.43460189,0.12044797,-3.608212668,0.000308314,0.004514499,RIKEN cDNA 2700081O15 gene [Source:MGI Symbol	Acc:MGI:1919667]
ENSMUSG00000046805,14.3824169,2.240011712,0.620761421,3.608490535,0.000307984,0.004514499,macrophage expressed gene 1 [Source:MGI Symbol	Acc:MGI:1333743]
ENSMUSG00000078812,10140.15433,0.311922547,0.086484875,3.606671644,0.00031015,0.004536483,eukaryotic translation initiation factor 5A [Source:MGI Symbol	Acc:MGI:106248]
ENSMUSG00000038446,1301.401126,0.312732808,0.08674285,3.605286291,0.000311809,0.004555839,cell division cycle 40 [Source:MGI Symbol	Acc:MGI:1918963]
ENSMUSG00000021990,223.5343263,-0.791771148,0.21963777,-3.604895223,0.000312279,0.004557793,spermatogenesis associated 13 [Source:MGI Symbol	Acc:MGI:104838]
ENSMUSG00000028936,4721.343373,0.53936032,0.149923204,3.59757734,0.000321195,0.004682885,ribosomal protein L22 [Source:MGI Symbol	Acc:MGI:99262]
ENSMUSG00000042524,4867.622848,-0.270061152,0.075085143,-3.596732193,0.00032224,0.004693073,Sad1 and UNC84 domain containing 2 [Source:MGI Symbol	Acc:MGI:2443011]
ENSMUSG00000027994,665.45068,0.382372219,0.106324466,3.596276888,0.000322804,0.004696247,mitochondrial calcium uniporter dominant negative beta subunit [Source:MGI Symbol	Acc:MGI:1914065]
ENSMUSG00000027331,1267.16395,-0.41184756,0.114607126,-3.593559795,0.000326191,0.004735354,kinetochore-localized astrin/SPAG5 binding [Source:MGI Symbol	Acc:MGI:1289298]
ENSMUSG00000056973,472.3872393,0.565503686,0.157354951,3.593809299,0.000325878,0.004735354,carboxylesterase 1D [Source:MGI Symbol	Acc:MGI:2148202]
ENSMUSG00000037643,2057.041581,0.304965683,0.08489438,3.592295304,0.000327778,0.004753308,"protein kinase C, iota [Source:MGI Symbol	Acc:MGI:99260]"
ENSMUSG00000029771,200.5488787,0.571922652,0.159221104,3.5920028,0.000328146,0.004753564,interferon regulatory factor 5 [Source:MGI Symbol	Acc:MGI:1350924]
ENSMUSG00000020277,3531.167375,0.350022556,0.097477149,3.590816517,0.000329644,0.004770158,"phosphofructokinase, liver, B-type [Source:MGI Symbol	Acc:MGI:97547]"
ENSMUSG00000071644,15394.86233,0.307119979,0.085621667,3.586942305,0.000334578,0.004836404,eukaryotic translation elongation factor 1 gamma [Source:MGI Symbol	Acc:MGI:1914410]
ENSMUSG00000062563,297.1902432,-0.644344312,0.179829445,-3.583085699,0.000339559,0.004903176,cystin 1 [Source:MGI Symbol	Acc:MGI:2177632]
ENSMUSG00000097906,2943.144106,0.512915998,0.143164553,3.582702478,0.000340058,0.004905154,predicted gene 9625 [Source:MGI Symbol	Acc:MGI:3780033]
ENSMUSG00000026536,351.3901429,0.410303884,0.114576382,3.581051131,0.000342215,0.004931019,interferon activated gene 211 [Source:MGI Symbol	Acc:MGI:3041120]
ENSMUSG00000033788,2280.627932,-0.310584583,0.086746178,-3.580383491,0.00034309,0.004938388,dysferlin [Source:MGI Symbol	Acc:MGI:1349385]
ENSMUSG00000020250,8049.121531,-0.154237451,0.043086776,-3.579693432,0.000343998,0.004946196,thioredoxin reductase 1 [Source:MGI Symbol	Acc:MGI:1354175]
ENSMUSG00000032666,523.1582525,-0.326119107,0.091113448,-3.579264236,0.000344563,0.004949077,RIKEN cDNA 1700025G04 gene [Source:MGI Symbol	Acc:MGI:1916649]
ENSMUSG00000020918,940.2113156,0.405360248,0.113355763,3.576000357,0.000348891,0.005005942,K(lysine) acetyltransferase 2A [Source:MGI Symbol	Acc:MGI:1343101]
ENSMUSG00000022770,2259.380031,-0.280284846,0.078483049,-3.571278777,0.000355243,0.005091684,discs large MAGUK scaffold protein 1 [Source:MGI Symbol	Acc:MGI:107231]
ENSMUSG00000026042,22511.41457,-0.237035943,0.066386341,-3.570552902,0.000356228,0.005100425,"collagen, type V, alpha 2 [Source:MGI Symbol	Acc:MGI:88458]"
ENSMUSG00000001864,57.3960111,-1.180158964,0.330554892,-3.570235963,0.00035666,0.005101213,allograft inflammatory factor 1-like [Source:MGI Symbol	Acc:MGI:1919598]
ENSMUSG00000021765,981.8192279,0.380516684,0.106600453,3.569559732,0.000357582,0.005103632,follistatin [Source:MGI Symbol	Acc:MGI:95586]
ENSMUSG00000027884,569.0939569,0.330039924,0.092458692,3.569593283,0.000357536,0.005103632,chloride channel CLIC-like 1 [Source:MGI Symbol	Acc:MGI:2385186]
ENSMUSG00000029798,168.1964619,0.746339192,0.209119708,3.568956752,0.000358406,0.005110012,hect domain and RLD 6 [Source:MGI Symbol	Acc:MGI:1914388]
ENSMUSG00000037568,770.758372,-0.338221288,0.094809434,-3.567380078,0.000360568,0.005135447,vasohibin 2 [Source:MGI Symbol	Acc:MGI:2444826]
ENSMUSG00000022748,251.2127265,0.642073014,0.18000192,3.567034262,0.000361044,0.005136831,cms small ribosomal subunit 1 [Source:MGI Symbol	Acc:MGI:1913747]
ENSMUSG00000037486,1237.308376,-0.409247569,0.114779592,-3.565508135,0.000363152,0.005161401,"additional sex combs like 2, transcriptional regulator [Source:MGI Symbol	Acc:MGI:1922552]"
ENSMUSG00000020484,1890.641295,0.250500585,0.070276307,3.564509797,0.000364537,0.00517566,X-box binding protein 1 [Source:MGI Symbol	Acc:MGI:98970]
ENSMUSG00000022150,2226.461719,-0.345151141,0.096857365,-3.563499198,0.000365944,0.005189557,"disabled 2, mitogen-responsive phosphoprotein [Source:MGI Symbol	Acc:MGI:109175]"
ENSMUSG00000038126,315.1199962,-0.511037125,0.143418525,-3.563257422,0.000366281,0.005189557,M-phase phosphoprotein 9 [Source:MGI Symbol	Acc:MGI:2443138]
ENSMUSG00000074088,530.9385154,0.388199169,0.108971185,3.562402006,0.000367477,0.005201067,small nuclear ribonucleoprotein 40 (U5) [Source:MGI Symbol	Acc:MGI:1913835]
ENSMUSG00000030086,454.4860769,0.576819139,0.161956635,3.561565355,0.00036865,0.005212231,coiled-coil-helix-coiled-coil-helix domain containing 6 [Source:MGI Symbol	Acc:MGI:1913348]
ENSMUSG00000024529,50729.35265,-0.363281703,0.102032713,-3.560443433,0.000370229,0.005221284,lysyl oxidase [Source:MGI Symbol	Acc:MGI:96817]
ENSMUSG00000026932,3449.304778,-0.282408115,0.079321494,-3.560297494,0.000370435,0.005221284,"nucleus accumbens associated 2, BEN and BTB (POZ) domain containing [Source:MGI Symbol	Acc:MGI:1915241]"
ENSMUSG00000025612,1173.105706,-0.333583904,0.093695719,-3.56028972,0.000370446,0.005221284,"BTB and CNC homology 1, basic leucine zipper transcription factor 1 [Source:MGI Symbol	Acc:MGI:894680]"
ENSMUSG00000018428,1235.637985,0.257720416,0.072427068,3.558343882,0.000373201,0.005254648,A kinase (PRKA) anchor protein 1 [Source:MGI Symbol	Acc:MGI:104729]
ENSMUSG00000020641,24.44480203,2.090800213,0.588121993,3.555045108,0.000377914,0.005315497,radical S-adenosyl methionine domain containing 2 [Source:MGI Symbol	Acc:MGI:1929628]
ENSMUSG00000034157,523.1276293,-0.379400712,0.106755732,-3.55391421,0.000379543,0.005332874,"CLOCK interacting protein, circadian [Source:MGI Symbol	Acc:MGI:1919185]"
ENSMUSG00000042622,255.3497936,-0.736954171,0.207429418,-3.552794872,0.000381162,0.005344539,"v-maf musculoaponeurotic fibrosarcoma oncogene family, protein F (avian) [Source:MGI Symbol	Acc:MGI:96910]"
ENSMUSG00000024164,45.00077614,1.448055103,0.407565745,3.552936234,0.000380957,0.005344539,complement component 3 [Source:MGI Symbol	Acc:MGI:88227]
ENSMUSG00000032263,335.591594,0.4027056,0.113440912,3.54991505,0.000385355,0.005397763,"branched chain ketoacid dehydrogenase E1, beta polypeptide [Source:MGI Symbol	Acc:MGI:88137]"
ENSMUSG00000029309,1905.08281,0.355786568,0.100233394,3.549581171,0.000385844,0.005399036,SPARC-like 1 [Source:MGI Symbol	Acc:MGI:108110]
ENSMUSG00000083567,104.7041954,-0.970288614,0.273597317,-3.546411291,0.000390516,0.005458772,predicted gene 11451 [Source:MGI Symbol	Acc:MGI:3705412]
ENSMUSG00000005360,38.81150704,1.460815803,0.411970725,3.545921386,0.000391243,0.005462601,"solute carrier family 1 (glial high affinity glutamate transporter), member 3 [Source:MGI Symbol	Acc:MGI:99917]"
ENSMUSG00000037940,36.25799393,1.207940725,0.340679207,3.545683739,0.000391596,0.005462601,"inositol polyphosphate-4-phosphatase, type II [Source:MGI Symbol	Acc:MGI:2158925]"
ENSMUSG00000031320,24390.88302,0.289151966,0.081561057,3.545220932,0.000392284,0.005466578,"ribosomal protein S4, X-linked [Source:MGI Symbol	Acc:MGI:98158]"
ENSMUSG00000021494,852.4020396,0.331361282,0.093481158,3.544685239,0.000393082,0.005467379,DEAD (Asp-Glu-Ala-Asp) box polypeptide 41 [Source:MGI Symbol	Acc:MGI:1920185]
ENSMUSG00000028678,801.4104365,-0.351117508,0.099055871,-3.544641069,0.000393148,0.005467379,kinesin family member 2C [Source:MGI Symbol	Acc:MGI:1921054]
ENSMUSG00000070372,3150.929281,0.308779334,0.087140113,3.543481015,0.000394882,0.005485862,"capping protein (actin filament) muscle Z-line, alpha 1 [Source:MGI Symbol	Acc:MGI:106227]"
ENSMUSG00000001768,3565.901001,-0.224749137,0.063449498,-3.542173633,0.000396844,0.005496231,Ras and Rab interactor 2 [Source:MGI Symbol	Acc:MGI:1921280]
ENSMUSG00000030036,1276.639589,0.418406212,0.118117743,3.54228079,0.000396683,0.005496231,mannosyl-oligosaccharide glucosidase [Source:MGI Symbol	Acc:MGI:1929872]
ENSMUSG00000030045,568.2451339,0.426736534,0.120467614,3.54233408,0.000396603,0.005496231,mitochondrial ribosomal protein L19 [Source:MGI Symbol	Acc:MGI:1926274]
ENSMUSG00000022421,602.3761776,-0.488579345,0.1379647,-3.541335905,0.000398106,0.005508086,neuronal pentraxin receptor [Source:MGI Symbol	Acc:MGI:1920590]
ENSMUSG00000107383,2970.883754,0.323447505,0.091384153,3.539426637,0.000400997,0.005531151,predicted gene 4366 [Source:MGI Symbol	Acc:MGI:3782551]
ENSMUSG00000032118,205.4485998,-0.669168257,0.189041381,-3.539797759,0.000400434,0.005531151,fasciculation and elongation protein zeta 1 (zygin I) [Source:MGI Symbol	Acc:MGI:2670976]
ENSMUSG00000070034,41.90738394,1.322677854,0.373696609,3.539443023,0.000400972,0.005531151,Sp110 nuclear body protein [Source:MGI Symbol	Acc:MGI:1923364]
ENSMUSG00000017009,2955.652146,0.205807396,0.058179729,3.537441627,0.000404023,0.00556723,syndecan 4 [Source:MGI Symbol	Acc:MGI:1349164]
ENSMUSG00000029516,482.3073224,-0.561089626,0.158670314,-3.536197871,0.000405931,0.005587829,citron [Source:MGI Symbol	Acc:MGI:105313]
ENSMUSG00000033107,96.41664459,1.123305316,0.317716856,3.53555468,0.00040692,0.005595769,ring finger protein 125 [Source:MGI Symbol	Acc:MGI:1914914]
ENSMUSG00000051391,6305.502376,0.298233556,0.084520474,3.528536223,0.000417865,0.005734644,"tyrosine 3-monooxygenase/tryptophan 5-monooxygenase activation protein, gamma polypeptide [Source:MGI Symbol	Acc:MGI:108109]"
ENSMUSG00000019796,1456.109247,-0.35502185,0.100608936,-3.528730773,0.000417558,0.005734644,low density lipoprotein receptor-related protein 11 [Source:MGI Symbol	Acc:MGI:2442989]
ENSMUSG00000063727,1194.626576,-0.321583388,0.091167783,-3.527379707,0.000419694,0.00575393,"tumor necrosis factor receptor superfamily, member 11b (osteoprotegerin) [Source:MGI Symbol	Acc:MGI:109587]"
ENSMUSG00000051242,442.8977253,-0.554115701,0.157139041,-3.526276469,0.000421447,0.005772118,protocadherin beta 9 [Source:MGI Symbol	Acc:MGI:2136744]
ENSMUSG00000002804,173.5709435,0.620053565,0.175945424,3.524124417,0.000424885,0.005813332,nudix (nucleoside diphosphate linked moiety X)-type motif 14 [Source:MGI Symbol	Acc:MGI:1913424]
ENSMUSG00000026586,8326.451947,-0.293932605,0.083438544,-3.522743699,0.000427104,0.005837808,paired related homeobox 1 [Source:MGI Symbol	Acc:MGI:97712]
ENSMUSG00000034858,494.2515093,0.399734576,0.113514267,3.521447884,0.000429197,0.005860506,"family with sequence similarity 214, member A [Source:MGI Symbol	Acc:MGI:2387648]"
ENSMUSG00000036893,1440.192301,-0.290150156,0.082424755,-3.5201822,0.00043125,0.005882621,euchromatic histone methyltransferase 1 [Source:MGI Symbol	Acc:MGI:1924933]
ENSMUSG00000028613,433.9512564,-0.385294363,0.109503775,-3.518548689,0.000433914,0.005912492,"low density lipoprotein receptor-related protein 8, apolipoprotein e receptor [Source:MGI Symbol	Acc:MGI:1340044]"
ENSMUSG00000051359,47.20464335,-1.071072313,0.304428474,-3.518305301,0.000434312,0.005912492,neurocalcin delta [Source:MGI Symbol	Acc:MGI:1196326]
ENSMUSG00000051323,1922.491434,-0.385036252,0.109508556,-3.516038078,0.000438038,0.005955813,protocadherin 19 [Source:MGI Symbol	Acc:MGI:2685563]
ENSMUSG00000037161,31.41517708,2.092082676,0.595045734,3.5158351,0.000438373,0.005955813,mitochondria localized glutamic acid rich protein [Source:MGI Symbol	Acc:MGI:1914999]
ENSMUSG00000027673,868.7241605,0.339269015,0.096534084,3.51449977,0.000440583,0.005979845,NADH:ubiquinone oxidoreductase subunit B5 [Source:MGI Symbol	Acc:MGI:1913296]
ENSMUSG00000037805,13670.90061,0.415955356,0.118459376,3.511375534,0.000445794,0.006039481,ribosomal protein L10A [Source:MGI Symbol	Acc:MGI:1343877]
ENSMUSG00000028015,508.50128,0.414318183,0.117994602,3.511331684,0.000445868,0.006039481,cathepsin O [Source:MGI Symbol	Acc:MGI:2139628]
ENSMUSG00000028437,933.8002596,0.31640176,0.090115963,3.511051195,0.000446338,0.006039823,ubiquitin-associated protein 1 [Source:MGI Symbol	Acc:MGI:2149543]
ENSMUSG00000024087,8629.780293,0.28746299,0.081897808,3.510020552,0.000448072,0.006057237,"cytochrome P450, family 1, subfamily b, polypeptide 1 [Source:MGI Symbol	Acc:MGI:88590]"
ENSMUSG00000038759,2884.234757,0.253704402,0.072328018,3.507691895,0.000452012,0.006104416,nucleoporin 205 [Source:MGI Symbol	Acc:MGI:2141625]
ENSMUSG00000037503,4716.888876,-0.196042285,0.055907997,-3.506515985,0.000454014,0.006123403,"family with sequence similarity 168, member B [Source:MGI Symbol	Acc:MGI:2448487]"
ENSMUSG00000027999,242.1845062,0.577934413,0.164825738,3.506335959,0.000454321,0.006123403,"phospholipase A2, group XIIA [Source:MGI Symbol	Acc:MGI:1913600]"
ENSMUSG00000036617,1532.226469,-0.391486736,0.111674248,-3.505613377,0.000455556,0.006128037,enhancer trap locus 4 [Source:MGI Symbol	Acc:MGI:95454]
ENSMUSG00000003228,738.1958445,-0.32084576,0.091523623,-3.505605978,0.000455569,0.006128037,G protein-coupled receptor kinase 5 [Source:MGI Symbol	Acc:MGI:109161]
ENSMUSG00000038776,6977.126419,0.217759771,0.062135302,3.504606307,0.000457283,0.006138911,"epoxide hydrolase 1, microsomal [Source:MGI Symbol	Acc:MGI:95405]"
ENSMUSG00000057110,664.5237388,-0.34658545,0.098887646,-3.504840731,0.000456881,0.006138911,centriolin [Source:MGI Symbol	Acc:MGI:1889576]
ENSMUSG00000024803,1261.11298,-0.555604804,0.158645197,-3.502184845,0.000461459,0.00618885,ankyrin repeat domain 1 (cardiac muscle) [Source:MGI Symbol	Acc:MGI:1097717]
ENSMUSG00000022723,367.0126837,-0.543144729,0.155133506,-3.501143905,0.000463266,0.006206935,beta-gamma crystallin domain containing 3 [Source:MGI Symbol	Acc:MGI:2676311]
ENSMUSG00000030516,2281.902318,-0.349087185,0.099720804,-3.500645508,0.000464133,0.006212415,tight junction protein 1 [Source:MGI Symbol	Acc:MGI:98759]
ENSMUSG00000032231,17970.31379,0.227477833,0.065008839,3.499183163,0.000466686,0.006240428,annexin A2 [Source:MGI Symbol	Acc:MGI:88246]
ENSMUSG00000016526,16.00267959,2.603059469,0.744810207,3.494929907,0.000474186,0.006334474,dual-specificity tyrosine-(Y)-phosphorylation regulated kinase 3 [Source:MGI Symbol	Acc:MGI:1330300]
ENSMUSG00000061731,2883.227328,-0.275040045,0.078757698,-3.492230609,0.000479005,0.006392541,exostoses (multiple) 1 [Source:MGI Symbol	Acc:MGI:894663]
ENSMUSG00000027514,265.7435049,0.914980907,0.262098739,3.490977905,0.000481256,0.006416274,Z-DNA binding protein 1 [Source:MGI Symbol	Acc:MGI:1927449]
ENSMUSG00000028480,2273.628516,0.275178473,0.078857316,3.48957443,0.00048379,0.006443726,GLI pathogenesis-related 2 [Source:MGI Symbol	Acc:MGI:1917770]
ENSMUSG00000056124,918.8193674,-0.405736947,0.116423188,-3.485018337,0.000492103,0.006548017,"UDP-Gal:betaGlcNAc beta 1,4-galactosyltransferase, polypeptide 6 [Source:MGI Symbol	Acc:MGI:1928380]"
ENSMUSG00000026767,932.4096992,-0.376714881,0.108179307,-3.482319232,0.000497091,0.006607895,MINDY lysine 48 deubiquitinase 3 [Source:MGI Symbol	Acc:MGI:1914210]
ENSMUSG00000002020,4690.812095,-0.443933891,0.127551528,-3.480427869,0.000500614,0.006648207,latent transforming growth factor beta binding protein 2 [Source:MGI Symbol	Acc:MGI:99502]
ENSMUSG00000021998,41.12136547,-1.7695007,0.508683546,-3.478588436,0.000504062,0.006687454,lymphocyte cytosolic protein 1 [Source:MGI Symbol	Acc:MGI:104808]
ENSMUSG00000004151,482.7812963,0.595481377,0.171251037,3.477242458,0.000506599,0.006714548,ets variant 1 [Source:MGI Symbol	Acc:MGI:99254]
ENSMUSG00000015714,3345.306418,0.201634185,0.057997164,3.476621478,0.000507774,0.006723545,ceramide synthase 2 [Source:MGI Symbol	Acc:MGI:1924143]
ENSMUSG00000022641,1306.915619,0.458369324,0.131900693,3.475109299,0.000510645,0.006748381,bobby sox HMG box containing [Source:MGI Symbol	Acc:MGI:1917758]
ENSMUSG00000015501,868.4556638,-0.413983401,0.119120848,-3.475322817,0.000510239,0.006748381,human immunodeficiency virus type I enhancer binding protein 2 [Source:MGI Symbol	Acc:MGI:1338076]
ENSMUSG00000033161,4857.031456,0.248366205,0.071539994,3.471711302,0.000517152,0.006827718,"ATPase, Na+/K+ transporting, alpha 1 polypeptide [Source:MGI Symbol	Acc:MGI:88105]"
ENSMUSG00000023805,941.9056589,-0.268791395,0.077555437,-3.46579691,0.000528662,0.006972893,synaptojanin 2 [Source:MGI Symbol	Acc:MGI:1201671]
ENSMUSG00000025507,199.1855698,0.703081801,0.203030299,3.462940276,0.000534307,0.007040494,p53 induced death domain protein 1 [Source:MGI Symbol	Acc:MGI:1889507]
ENSMUSG00000024308,2867.128742,0.496652574,0.143567163,3.459374435,0.000541432,0.007126693,TAP binding protein [Source:MGI Symbol	Acc:MGI:1201689]
ENSMUSG00000028906,38.89825072,-1.320167531,0.381645989,-3.459141634,0.0005419,0.007126693,erythrocyte membrane protein band 4.1 [Source:MGI Symbol	Acc:MGI:95401]
ENSMUSG00000019944,795.2399146,0.340246063,0.098426224,3.456863929,0.000546501,0.007180236,Rho-related BTB domain containing 1 [Source:MGI Symbol	Acc:MGI:1916538]
ENSMUSG00000056698,254.6815096,0.560447118,0.162337415,3.45235951,0.000555707,0.007294122,ELMO/CED-12 domain containing 3 [Source:MGI Symbol	Acc:MGI:2445168]
ENSMUSG00000022629,571.3380162,0.443501648,0.128484532,3.451790185,0.000556881,0.00730246,kinesin family member 21A [Source:MGI Symbol	Acc:MGI:109188]
ENSMUSG00000022312,7883.36639,0.283644062,0.082188967,3.451120919,0.000558263,0.007308163,"eukaryotic translation initiation factor 3, subunit H [Source:MGI Symbol	Acc:MGI:1915385]"
ENSMUSG00000042396,1235.447316,0.269743495,0.078162549,3.451058064,0.000558393,0.007308163,RNA binding motif protein 7 [Source:MGI Symbol	Acc:MGI:1914260]
ENSMUSG00000039601,380.6156717,-0.405792326,0.117617013,-3.450115883,0.000560346,0.007326645,regulator of calcineurin 2 [Source:MGI Symbol	Acc:MGI:1858219]
ENSMUSG00000020121,242.7712652,-0.643305379,0.186491437,-3.449516983,0.00056159,0.007328782,SLIT-ROBO Rho GTPase activating protein 1 [Source:MGI Symbol	Acc:MGI:2152936]
ENSMUSG00000031790,53.18845018,-1.340934894,0.388710307,-3.44970244,0.000561205,0.007328782,matrix metallopeptidase 15 [Source:MGI Symbol	Acc:MGI:109320]
ENSMUSG00000070319,1289.930402,0.348860115,0.101184673,3.44775651,0.000565263,0.007369621,"eukaryotic translation initiation factor 3, subunit G [Source:MGI Symbol	Acc:MGI:1858258]"
ENSMUSG00000040128,908.296027,0.520176183,0.150916537,3.446780549,0.000567309,0.007389189,proline-rich nuclear receptor coactivator 1 [Source:MGI Symbol	Acc:MGI:1917838]
ENSMUSG00000064080,7261.22496,-0.330136215,0.095795297,-3.446267451,0.000568388,0.007396129,fibulin 2 [Source:MGI Symbol	Acc:MGI:95488]
ENSMUSG00000004100,584.8847782,0.382131264,0.111040932,3.441354968,0.000578809,0.007524513,peter pan homolog [Source:MGI Symbol	Acc:MGI:2178445]
ENSMUSG00000038546,1613.78983,-0.24726916,0.071873322,-3.440346916,0.000580969,0.007545363,RAN binding protein 9 [Source:MGI Symbol	Acc:MGI:1928741]
ENSMUSG00000044674,2458.851909,-0.406733064,0.1182515,-3.439559445,0.000582662,0.007560107,frizzled class receptor 1 [Source:MGI Symbol	Acc:MGI:1196625]
ENSMUSG00000040549,3526.457317,-0.327423139,0.09526079,-3.437123899,0.000587927,0.007621125,cytoskeleton associated protein 5 [Source:MGI Symbol	Acc:MGI:1923036]
ENSMUSG00000002459,94.30977218,-0.751385363,0.218782884,-3.434388241,0.000593893,0.007691112,regulator of G-protein signaling 20 [Source:MGI Symbol	Acc:MGI:1929866]
ENSMUSG00000022528,786.0526072,-0.46279401,0.134814275,-3.432826464,0.000597324,0.007728168,hes family bHLH transcription factor 1 [Source:MGI Symbol	Acc:MGI:104853]
ENSMUSG00000042367,93.04358903,1.496991508,0.436524832,3.429338716,0.000605054,0.007820711,"gap junction protein, beta 3 [Source:MGI Symbol	Acc:MGI:95721]"
ENSMUSG00000024712,2102.930859,0.28785216,0.083948538,3.428912117,0.000606006,0.007825554,riboflavin kinase [Source:MGI Symbol	Acc:MGI:1914688]
ENSMUSG00000038975,1082.796844,0.416796707,0.121608276,3.427371238,0.000609455,0.007862611,"Rab geranylgeranyl transferase, b subunit [Source:MGI Symbol	Acc:MGI:99537]"
ENSMUSG00000066568,1727.695189,-0.282628994,0.082694285,-3.417757281,0.000631394,0.008122457,LSM14A mRNA processing body assembly factor [Source:MGI Symbol	Acc:MGI:1914320]
ENSMUSG00000037174,1059.184979,0.28316532,0.082845085,3.418009873,0.000630808,0.008122457,E74-like factor 2 [Source:MGI Symbol	Acc:MGI:1916507]
ENSMUSG00000027335,561.2754098,-0.614380923,0.179760595,-3.417773086,0.000631357,0.008122457,"adrenergic receptor, alpha 1d [Source:MGI Symbol	Acc:MGI:106673]"
ENSMUSG00000078773,158.0657012,-0.578546937,0.169333645,-3.416609487,0.000634062,0.008149044,RAD54 homolog B (S. cerevisiae) [Source:MGI Symbol	Acc:MGI:3605986]
ENSMUSG00000030079,1101.402137,0.316568747,0.092761327,3.41272336,0.000643172,0.008258304,RuvB-like protein 1 [Source:MGI Symbol	Acc:MGI:1928760]
ENSMUSG00000027808,3916.453317,0.283973516,0.083254234,3.410919809,0.000647441,0.008305257,stress-associated endoplasmic reticulum protein 1 [Source:MGI Symbol	Acc:MGI:92638]
ENSMUSG00000024897,425.1472263,-0.561990632,0.164877546,-3.408533458,0.000653131,0.008370321,"amyloid beta (A4) precursor protein binding, family A, member 1 [Source:MGI Symbol	Acc:MGI:1860297]"
ENSMUSG00000027651,784.7715441,0.326741815,0.095874124,3.408029228,0.000654339,0.008377885,regulation of nuclear pre-mRNA domain containing 1B [Source:MGI Symbol	Acc:MGI:1917720]
ENSMUSG00000032366,15537.72381,-0.233882762,0.068705426,-3.404138178,0.000663732,0.00849013,"tropomyosin 1, alpha [Source:MGI Symbol	Acc:MGI:98809]"
ENSMUSG00000033075,1254.090394,-0.316161769,0.092908103,-3.402951524,0.000666621,0.008519053,SUMO1/sentrin specific peptidase 1 [Source:MGI Symbol	Acc:MGI:2445054]
ENSMUSG00000021703,612.5320855,-0.431616869,0.126889265,-3.401523914,0.000670113,0.00855561,serine incorporator 5 [Source:MGI Symbol	Acc:MGI:2444223]
ENSMUSG00000054474,14.25901373,2.404363421,0.70702855,3.400659593,0.000672235,0.00857463,threonine synthase-like 2 (bacterial) [Source:MGI Symbol	Acc:MGI:3041254]
ENSMUSG00000033705,936.0061831,-0.504795815,0.148479169,-3.399775317,0.000674412,0.008586252,START domain containing 9 [Source:MGI Symbol	Acc:MGI:3045258]
ENSMUSG00000053835,53.15056752,1.403407393,0.412771177,3.399964605,0.000673946,0.008586252,"histocompatibility 2, T region locus 24 [Source:MGI Symbol	Acc:MGI:95958]"
ENSMUSG00000072941,255.2078245,0.853686051,0.251128118,3.399404481,0.000675328,0.008589838,"superoxide dismutase 3, extracellular [Source:MGI Symbol	Acc:MGI:103181]"
ENSMUSG00000003033,1333.981786,0.231113804,0.068004429,3.398511036,0.000677537,0.008609867,"adaptor-related protein complex AP-1, mu subunit 1 [Source:MGI Symbol	Acc:MGI:102776]"
ENSMUSG00000034994,82280.03121,0.32871626,0.096836901,3.394535092,0.000687452,0.008727683,eukaryotic translation elongation factor 2 [Source:MGI Symbol	Acc:MGI:95288]
ENSMUSG00000014606,1471.53704,0.268972673,0.079246954,3.394107401,0.000688527,0.008733148,"solute carrier family 25 (mitochondrial carrier oxoglutarate carrier), member 11 [Source:MGI Symbol	Acc:MGI:1915113]"
ENSMUSG00000055013,748.0119708,-0.465539419,0.137177409,-3.393703256,0.000689544,0.008737872,"ArfGAP with GTPase domain, ankyrin repeat and PH domain 1 [Source:MGI Symbol	Acc:MGI:2653690]"
ENSMUSG00000025026,947.0552927,-0.343617611,0.10127833,-3.392804878,0.000691809,0.008758392,adducin 3 (gamma) [Source:MGI Symbol	Acc:MGI:1351615]
ENSMUSG00000031367,1169.849097,-0.45079305,0.133101774,-3.386829766,0.000707052,0.008943026,"adaptor-related protein complex 1, sigma 2 subunit [Source:MGI Symbol	Acc:MGI:1889383]"
ENSMUSG00000068328,2034.3831,0.236758022,0.070020803,3.38125261,0.000721562,0.009114305,ancient ubiquitous protein 1 [Source:MGI Symbol	Acc:MGI:107789]
ENSMUSG00000030556,208.379958,0.590481572,0.174641379,3.3811092,0.000721938,0.009114305,leucine rich repeat containing 28 [Source:MGI Symbol	Acc:MGI:1915689]
ENSMUSG00000074749,494.3328743,0.380411178,0.112653546,3.376823822,0.00073328,0.009248878,kizuna centrosomal protein [Source:MGI Symbol	Acc:MGI:2684960]
ENSMUSG00000070733,1069.88365,-0.40208028,0.119129597,-3.375150182,0.000737754,0.009296663,FRY like transcription coactivator [Source:MGI Symbol	Acc:MGI:1919563]
ENSMUSG00000018659,95.2534717,0.84354543,0.249965293,3.374650211,0.000739096,0.00930492,pyridoxine 5'-phosphate oxidase [Source:MGI Symbol	Acc:MGI:2144151]
ENSMUSG00000028111,1824.01549,-0.317325247,0.094091299,-3.3725249,0.000744824,0.009368332,cathepsin K [Source:MGI Symbol	Acc:MGI:107823]
ENSMUSG00000028583,704.0051804,-0.382817725,0.113541093,-3.371622691,0.000747267,0.009381666,podoplanin [Source:MGI Symbol	Acc:MGI:103098]
ENSMUSG00000041064,276.9148063,-0.473506755,0.140436247,-3.371684766,0.000747099,0.009381666,PIF1 5'-to-3' DNA helicase [Source:MGI Symbol	Acc:MGI:2143057]
ENSMUSG00000026466,1827.986336,0.305271888,0.090608499,3.369130836,0.000754056,0.009446105,torsin A interacting protein 1 [Source:MGI Symbol	Acc:MGI:3582693]
ENSMUSG00000026790,1374.207443,-0.243914589,0.072400262,-3.368973837,0.000754486,0.009446105,outer dense fiber of sperm tails 2 [Source:MGI Symbol	Acc:MGI:1098824]
ENSMUSG00000020902,1099.880975,-0.426564788,0.126615701,-3.368972297,0.00075449,0.009446105,netrin 1 [Source:MGI Symbol	Acc:MGI:105088]
ENSMUSG00000046324,7075.810807,-0.203290246,0.060349519,-3.368547927,0.000755653,0.009451931,endoplasmic reticulum metallopeptidase 1 [Source:MGI Symbol	Acc:MGI:106250]
ENSMUSG00000019471,4575.446322,0.276838421,0.082343338,3.362001425,0.000773797,0.009661065,cell division cycle 37 [Source:MGI Symbol	Acc:MGI:109531]
ENSMUSG00000025737,568.7667577,0.384177454,0.11426438,3.362180375,0.000773296,0.009661065,WD repeat domain 24 [Source:MGI Symbol	Acc:MGI:2446285]
ENSMUSG00000027164,571.3952297,-0.328195547,0.097737626,-3.357924285,0.000785301,0.009795675,TNF receptor-associated factor 6 [Source:MGI Symbol	Acc:MGI:108072]
ENSMUSG00000061477,13479.08557,0.359731105,0.107137804,3.357648673,0.000786085,0.009796423,ribosomal protein S7 [Source:MGI Symbol	Acc:MGI:1333818]
ENSMUSG00000022309,6312.244484,0.342664644,0.102070368,3.357141256,0.000787529,0.009796423,angiopoietin 1 [Source:MGI Symbol	Acc:MGI:108448]
ENSMUSG00000052609,1282.671486,-0.289540553,0.086241107,-3.357338069,0.000786968,0.009796423,"pleckstrin homology domain containing, family G (with RhoGef domain) member 3 [Source:MGI Symbol	Acc:MGI:2388284]"
ENSMUSG00000009739,1120.68632,-0.331451355,0.098822472,-3.354007926,0.000796501,0.00989895,"POU domain, class 6, transcription factor 1 [Source:MGI Symbol	Acc:MGI:102935]"
ENSMUSG00000027227,1828.106438,-0.267962632,0.0799093,-3.353334757,0.000798441,0.009909066,sorbitol dehydrogenase [Source:MGI Symbol	Acc:MGI:98266]
ENSMUSG00000034674,416.8675166,-0.523505176,0.156120214,-3.353218422,0.000798776,0.009909066,thymine DNA glycosylase [Source:MGI Symbol	Acc:MGI:108247]
ENSMUSG00000022433,1383.830698,-0.307951491,0.091846186,-3.352904506,0.000799683,0.009911244,"casein kinase 1, epsilon [Source:MGI Symbol	Acc:MGI:1351660]"
ENSMUSG00000026355,2297.888951,-0.300252508,0.089562471,-3.352436642,0.000801036,0.009918944,minichromosome maintenance complex component 6 [Source:MGI Symbol	Acc:MGI:1298227]
ENSMUSG00000006219,1679.395667,-0.384068912,0.114669337,-3.349360194,0.000809984,0.010020599,filamin binding LIM protein 1 [Source:MGI Symbol	Acc:MGI:1921452]
ENSMUSG00000059796,12943.73429,0.177098311,0.052914803,3.346857601,0.000817332,0.010102281,eukaryotic translation initiation factor 4A1 [Source:MGI Symbol	Acc:MGI:95303]
ENSMUSG00000037876,2828.922466,-0.358098717,0.107018196,-3.346147934,0.000819427,0.010118949,jumonji domain containing 1C [Source:MGI Symbol	Acc:MGI:1918614]
ENSMUSG00000064068,357.3080879,0.487018166,0.145640623,3.343972007,0.000825881,0.010189369,metaxin 1 [Source:MGI Symbol	Acc:MGI:103025]
ENSMUSG00000022964,752.8646163,-0.308930208,0.092421281,-3.342630675,0.000829883,0.010229436,transmembrane protein 50B [Source:MGI Symbol	Acc:MGI:1925225]
ENSMUSG00000037816,915.1756511,0.399680728,0.119583754,3.342266101,0.000830974,0.010233579,F-box and WD-40 domain protein 17 [Source:MGI Symbol	Acc:MGI:1923584]
ENSMUSG00000024640,3508.013096,0.259895177,0.077774143,3.341665605,0.000832773,0.010240303,phosphoserine aminotransferase 1 [Source:MGI Symbol	Acc:MGI:2183441]
ENSMUSG00000030298,3036.522848,0.321892083,0.096329306,3.341579999,0.00083303,0.010240303,"SEC13 homolog, nuclear pore and COPII coat complex component [Source:MGI Symbol	Acc:MGI:99832]"
ENSMUSG00000030057,9506.471899,0.347387444,0.103971325,3.341185119,0.000834216,0.010245591,cellular nucleic acid binding protein [Source:MGI Symbol	Acc:MGI:88431]
ENSMUSG00000054823,2144.67289,-0.234726696,0.070287258,-3.339534134,0.00083919,0.010297359,nuclear receptor binding SET domain protein 3 [Source:MGI Symbol	Acc:MGI:2142581]
ENSMUSG00000026121,675.6385094,-0.357915977,0.107424179,-3.331800905,0.00086286,0.010578222,"sema domain, immunoglobulin domain (Ig), transmembrane domain (TM) and short cytoplasmic domain, (semaphorin) 4C [Source:MGI Symbol	Acc:MGI:109252]"
ENSMUSG00000033960,1656.753701,-0.319973533,0.096060616,-3.330954419,0.000865488,0.010600856,junctional cadherin 5 associated [Source:MGI Symbol	Acc:MGI:2685174]
ENSMUSG00000020155,20.91670434,-1.778141932,0.533910946,-3.330409213,0.000867184,0.010612051,"potassium large conductance calcium-activated channel, subfamily M, beta member 1 [Source:MGI Symbol	Acc:MGI:1334203]"
ENSMUSG00000023026,779.4537846,-0.483553448,0.145258166,-3.328924367,0.000871821,0.010659168,disco interacting protein 2 homolog B [Source:MGI Symbol	Acc:MGI:2145977]
ENSMUSG00000044636,398.5108344,-0.383314667,0.115209315,-3.327115247,0.000877501,0.010718948,cysteine-serine-rich nuclear protein 2 [Source:MGI Symbol	Acc:MGI:2386852]
ENSMUSG00000021895,205.8264816,-0.614097785,0.184622462,-3.326235482,0.000880275,0.010743161,Rho guanine nucleotide exchange factor (GEF) 3 [Source:MGI Symbol	Acc:MGI:1918954]
ENSMUSG00000032252,953.6866017,-0.326295106,0.098129326,-3.325153851,0.000883698,0.01077523,glucuronyl C5-epimerase [Source:MGI Symbol	Acc:MGI:2136405]
ENSMUSG00000059921,247.3951592,-1.023737294,0.307935122,-3.324522672,0.0008857,0.010789947,unc-5 netrin receptor C [Source:MGI Symbol	Acc:MGI:1095412]
ENSMUSG00000024378,1981.73933,-0.274422949,0.082562555,-3.323818522,0.00088794,0.010807516,StAR-related lipid transfer (START) domain containing 4 [Source:MGI Symbol	Acc:MGI:2156764]
ENSMUSG00000036206,1934.554692,-0.356504415,0.107318087,-3.321941565,0.000893934,0.01087072,SH3-domain binding protein 4 [Source:MGI Symbol	Acc:MGI:2138297]
ENSMUSG00000020739,985.9076461,0.287211328,0.08653438,3.319043015,0.000903265,0.010974031,nucleoporin 85 [Source:MGI Symbol	Acc:MGI:3046173]
ENSMUSG00000024132,646.3186361,0.47351488,0.142676492,3.318800961,0.000904048,0.010974031,enoyl-Coenzyme A delta isomerase 1 [Source:MGI Symbol	Acc:MGI:94871]
ENSMUSG00000011752,4331.791024,0.306536192,0.092441209,3.316012358,0.000913118,0.011074209,phosphoglycerate mutase 1 [Source:MGI Symbol	Acc:MGI:97552]
ENSMUSG00000038160,1170.156991,0.333087221,0.100503129,3.314197532,0.000919066,0.011136381,autophagy related 5 [Source:MGI Symbol	Acc:MGI:1277186]
ENSMUSG00000028455,802.7062518,0.362386824,0.109407065,3.312279925,0.000925389,0.011202991,stomatin (Epb7.2)-like 2 [Source:MGI Symbol	Acc:MGI:1913842]
ENSMUSG00000027879,1615.376716,0.277330668,0.083755331,3.311200204,0.000928967,0.011229928,"SEC22 homolog B, vesicle trafficking protein [Source:MGI Symbol	Acc:MGI:1338759]"
ENSMUSG00000027326,985.0848998,-0.488283206,0.147468183,-3.311108857,0.000929271,0.011229928,kinetochore scaffold 1 [Source:MGI Symbol	Acc:MGI:1923714]
ENSMUSG00000022350,3650.349407,-0.228846619,0.069121843,-3.310771371,0.000930392,0.011233467,WASH complex subunit 5 [Source:MGI Symbol	Acc:MGI:2146110]
ENSMUSG00000074129,845.8529401,0.419206204,0.126674832,3.309309329,0.000935264,0.011282251,ribosomal protein L13A [Source:MGI Symbol	Acc:MGI:1351455]
ENSMUSG00000038619,2101.57058,0.324478069,0.098086595,3.308077622,0.000939388,0.011321918,endosulfine alpha [Source:MGI Symbol	Acc:MGI:1891189]
ENSMUSG00000038244,1905.99646,-0.3027271,0.091525856,-3.307558249,0.000941131,0.01133286,"microtubule associated monooxygenase, calponin and LIM domain containing 2 [Source:MGI Symbol	Acc:MGI:2444947]"
ENSMUSG00000032702,581.205306,-0.399532863,0.120893528,-3.304832521,0.000950332,0.011433494,KN motif and ankyrin repeat domains 1 [Source:MGI Symbol	Acc:MGI:2147707]
ENSMUSG00000021217,458.186246,-0.439952181,0.133269401,-3.301224278,0.000962639,0.011561047,teashirt zinc finger family member 3 [Source:MGI Symbol	Acc:MGI:2442819]
ENSMUSG00000024806,35.33727059,-1.373193389,0.415950881,-3.301335453,0.000962258,0.011561047,melan-A [Source:MGI Symbol	Acc:MGI:108454]
ENSMUSG00000078970,336.9015549,0.398189321,0.12063684,3.300727384,0.000964345,0.011571291,WD repeat domain 92 [Source:MGI Symbol	Acc:MGI:2144224]
ENSMUSG00000028780,630.2376586,-0.524031968,0.158814115,-3.299656125,0.000968034,0.011605277,"sema domain, immunoglobulin domain (Ig), short basic domain, secreted, (semaphorin) 3C [Source:MGI Symbol	Acc:MGI:107557]"
ENSMUSG00000024556,1126.753814,-0.274170237,0.083150031,-3.297295675,0.000976207,0.011692922,"malic enzyme 2, NAD(+)-dependent, mitochondrial [Source:MGI Symbol	Acc:MGI:2147351]"
ENSMUSG00000037519,1625.181169,-0.220384969,0.066862248,-3.296104703,0.000980355,0.011732241,"protein tyrosine phosphatase, receptor type, f polypeptide (PTPRF), interacting protein (liprin), alpha 1 [Source:MGI Symbol	Acc:MGI:1924750]"
ENSMUSG00000026670,1028.748302,-0.241730915,0.073358977,-3.295178398,0.000983592,0.011760605,UDP-N-acetylglucosamine pyrophosphorylase 1 [Source:MGI Symbol	Acc:MGI:1334459]
ENSMUSG00000060992,3028.771425,0.206173154,0.062581381,3.294480756,0.000986037,0.011779449,"coatomer protein complex, subunit zeta 1 [Source:MGI Symbol	Acc:MGI:1929063]"
ENSMUSG00000038893,336.224571,0.387532253,0.117712827,3.29218372,0.000994126,0.011865634,"family with sequence similarity 117, member A [Source:MGI Symbol	Acc:MGI:2144564]"
ENSMUSG00000022033,906.4836753,-0.549186226,0.166844652,-3.291602224,0.000996184,0.011879736,PDZ binding kinase [Source:MGI Symbol	Acc:MGI:1289156]
ENSMUSG00000056515,5144.256417,-0.20297938,0.061693927,-3.290103066,0.001001507,0.011932717,"RAB31, member RAS oncogene family [Source:MGI Symbol	Acc:MGI:1914603]"
ENSMUSG00000028760,2514.48566,-0.263236189,0.080041297,-3.288754684,0.001006317,0.011965572,"eukaryotic translation initiation factor 4 gamma, 3 [Source:MGI Symbol	Acc:MGI:1923935]"
ENSMUSG00000023044,2040.297413,0.240014247,0.072973519,3.289059512,0.001005228,0.011965572,cysteine sulfinic acid decarboxylase [Source:MGI Symbol	Acc:MGI:2180098]
ENSMUSG00000023031,503.753421,-0.489674465,0.148901114,-3.288588333,0.001006912,0.011965572,"chymotrypsin-like elastase family, member 1 [Source:MGI Symbol	Acc:MGI:95314]"
ENSMUSG00000026580,26.64160201,4.399609788,1.339067231,3.285577966,0.001017734,0.012083583,"selectin, platelet [Source:MGI Symbol	Acc:MGI:98280]"
ENSMUSG00000005813,926.2470508,0.249359345,0.075926135,3.284235986,0.001022593,0.01213065,methionyl aminopeptidase 1 [Source:MGI Symbol	Acc:MGI:1922874]
ENSMUSG00000075585,170.9671255,-0.720214105,0.219314627,-3.283931012,0.0010237,0.012133169,RIKEN cDNA 6330403L08 gene [Source:MGI Symbol	Acc:MGI:1917994]
ENSMUSG00000047250,371.4695877,-0.41795833,0.127343139,-3.282142504,0.001030215,0.012199728,prostaglandin-endoperoxide synthase 1 [Source:MGI Symbol	Acc:MGI:97797]
ENSMUSG00000034192,581.3851195,0.35903419,0.109412523,3.281472532,0.001032666,0.012218077,"LSM3 homolog, U6 small nuclear RNA and mRNA degradation associated [Source:MGI Symbol	Acc:MGI:1914928]"
ENSMUSG00000030041,127.429485,0.737258447,0.224731536,3.280618555,0.001035797,0.012244442,meiosis 1 associated protein [Source:MGI Symbol	Acc:MGI:1315200]
ENSMUSG00000042751,970.0242143,-0.287362502,0.08762042,-3.279629379,0.001039435,0.012276746,nicotinamide nucleotide adenylyltransferase 2 [Source:MGI Symbol	Acc:MGI:2444155]
ENSMUSG00000025647,2189.539339,0.399202003,0.12178949,3.27780338,0.001046182,0.012345681,shisa family member 5 [Source:MGI Symbol	Acc:MGI:1915044]
ENSMUSG00000046865,1144.13007,0.334769827,0.1021972,3.275724062,0.001053915,0.012426113,fibrillarin [Source:MGI Symbol	Acc:MGI:95486]
ENSMUSG00000025278,11134.0305,-0.291760309,0.089148846,-3.272732325,0.001065133,0.01254747,"filamin, beta [Source:MGI Symbol	Acc:MGI:2446089]"
ENSMUSG00000022387,1877.873609,-0.20435076,0.062468028,-3.271285574,0.001070597,0.012600894,bromodomain containing 1 [Source:MGI Symbol	Acc:MGI:1924161]
ENSMUSG00000047712,272.3128753,0.425968308,0.130283746,3.269542991,0.001077214,0.012667771,uronyl-2-sulfotransferase [Source:MGI Symbol	Acc:MGI:2442406]
ENSMUSG00000030282,600.8651104,0.267846009,0.081955628,3.268183244,0.001082403,0.012717762,cytidine monophospho-N-acetylneuraminic acid synthetase [Source:MGI Symbol	Acc:MGI:1337124]
ENSMUSG00000025130,17838.01808,0.189293941,0.057925729,3.267873283,0.001083589,0.012720674,"prolyl 4-hydroxylase, beta polypeptide [Source:MGI Symbol	Acc:MGI:97464]"
ENSMUSG00000029640,620.5881833,0.332964559,0.101938204,3.266337308,0.001089484,0.012778817,ubiquitin specific peptidase 12 [Source:MGI Symbol	Acc:MGI:1270128]
ENSMUSG00000059325,32.00207756,-1.907739689,0.58410677,-3.266080427,0.001090473,0.01277936,HOP homeobox [Source:MGI Symbol	Acc:MGI:1916782]
ENSMUSG00000031557,1486.97841,0.23275089,0.071270306,3.265748455,0.001091752,0.012783302,"pleckstrin homology domain-containing, family A (phosphoinositide binding specific) member 2 [Source:MGI Symbol	Acc:MGI:1928144]"
ENSMUSG00000032040,390.6697896,0.41702854,0.127728501,3.264960737,0.001094793,0.012797868,"decapping enzyme, scavenger [Source:MGI Symbol	Acc:MGI:1916555]"
ENSMUSG00000049536,106.9579631,0.760384147,0.23289396,3.264937171,0.001094884,0.012797868,transcription elongation factor A (SII)-like 1 [Source:MGI Symbol	Acc:MGI:2385317]
ENSMUSG00000001424,5025.537273,0.297646998,0.091197409,3.263765958,0.001099419,0.012839817,staphylococcal nuclease and tudor domain containing 1 [Source:MGI Symbol	Acc:MGI:1929266]
ENSMUSG00000019338,605.8767188,0.344245183,0.105546334,3.261555099,0.001108029,0.012918112,zinc finger protein 687 [Source:MGI Symbol	Acc:MGI:1925516]
ENSMUSG00000056938,551.1248319,0.318175954,0.097553251,3.261561791,0.001108003,0.012918112,acyl-Coenzyme A binding domain containing 4 [Source:MGI Symbol	Acc:MGI:1914381]
ENSMUSG00000020454,978.4685985,0.27037033,0.082919848,3.260622599,0.001111679,0.012949532,eukaryotic translation initiation factor 4E nuclear import factor 1 [Source:MGI Symbol	Acc:MGI:1921453]
ENSMUSG00000045316,255.09873,0.492706346,0.151201608,3.258605202,0.001119614,0.013026886,fumarylacetoacetate hydrolase domain containing 1 [Source:MGI Symbol	Acc:MGI:1915886]
ENSMUSG00000091345,45.67231261,-1.109000127,0.340346304,-3.258446221,0.001120241,0.013026886,"collagen, type VI, alpha 5 [Source:MGI Symbol	Acc:MGI:3648134]"
ENSMUSG00000035168,2450.68203,-0.343356472,0.105390357,-3.257949609,0.001122203,0.013038522,"tetratricopeptide repeat, ankyrin repeat and coiled-coil containing 1 [Source:MGI Symbol	Acc:MGI:1914110]"
ENSMUSG00000031133,1077.103146,0.323398989,0.099280127,3.257439305,0.001124223,0.013050804,Rac/Cdc42 guanine nucleotide exchange factor (GEF) 6 [Source:MGI Symbol	Acc:MGI:1920591]
ENSMUSG00000021668,720.1222522,0.405744376,0.1246374,3.255398273,0.001132335,0.013133724,"polymerase (DNA directed), kappa [Source:MGI Symbol	Acc:MGI:1349767]"
ENSMUSG00000021731,402.6422294,0.443389185,0.136272942,3.253684693,0.001139186,0.013201905,mitochondrial ribosomal protein S30 [Source:MGI Symbol	Acc:MGI:1926237]
ENSMUSG00000035247,4215.742552,-0.326764958,0.100465575,-3.252506723,0.001143919,0.013234127,HECT domain E3 ubiquitin protein ligase 1 [Source:MGI Symbol	Acc:MGI:2384768]
ENSMUSG00000037440,22.19372666,1.896475301,0.583070503,3.252566015,0.00114368,0.013234127,vanin 1 [Source:MGI Symbol	Acc:MGI:108395]
ENSMUSG00000001998,458.6034684,-0.440754414,0.135685446,-3.24835438,0.001160746,0.013417354,"adaptor-related protein complex AP-4, epsilon 1 [Source:MGI Symbol	Acc:MGI:1336993]"
ENSMUSG00000025743,1784.680029,-0.355233959,0.109417576,-3.24658954,0.001167967,0.013489323,syndecan 3 [Source:MGI Symbol	Acc:MGI:1349163]
ENSMUSG00000021368,247.1474794,0.606278526,0.186759196,3.246311504,0.001169108,0.013491013,"TBC1 domain family, member 7 [Source:MGI Symbol	Acc:MGI:1914296]"
ENSMUSG00000010663,9270.999612,-0.231662592,0.071438084,-3.242844437,0.001183428,0.013634229,fatty acid desaturase 1 [Source:MGI Symbol	Acc:MGI:1923517]
ENSMUSG00000011114,2149.651946,0.243087642,0.07496181,3.242819817,0.00118353,0.013634229,transforming growth factor beta regulated gene 1 [Source:MGI Symbol	Acc:MGI:1100877]
ENSMUSG00000021846,781.5075434,-0.365412441,0.112698929,-3.242377214,0.00118537,0.013643832,pellino 2 [Source:MGI Symbol	Acc:MGI:1891445]
ENSMUSG00000072812,2173.976228,-0.356127446,0.109996972,-3.237611362,0.001205349,0.013850276,AHNAK nucleoprotein 2 [Source:MGI Symbol	Acc:MGI:2144831]
ENSMUSG00000042572,1465.813607,0.210255731,0.06494096,3.237644359,0.001205209,0.013850276,ubiquitin-conjugating enzyme E2Q family member 1 [Source:MGI Symbol	Acc:MGI:1917343]
ENSMUSG00000046743,568.6039518,-0.534878535,0.165363149,-3.234569118,0.001218264,0.013986829,FAT atypical cadherin 4 [Source:MGI Symbol	Acc:MGI:3045256]
ENSMUSG00000020170,4918.912289,-0.286542794,0.088606522,-3.233879244,0.001221211,0.013996954,fibroblast growth factor receptor substrate 2 [Source:MGI Symbol	Acc:MGI:1100860]
ENSMUSG00000037119,3950.196656,-0.266613502,0.082442325,-3.233939612,0.001220953,0.013996954,"family with sequence similarity 91, member A1 [Source:MGI Symbol	Acc:MGI:1277178]"
ENSMUSG00000057738,11336.98112,-0.277058471,0.085727523,-3.231849701,0.001229917,0.014084838,"spectrin alpha, non-erythrocytic 1 [Source:MGI Symbol	Acc:MGI:98386]"
ENSMUSG00000040957,63.9273439,-0.834683479,0.25829804,-3.231474305,0.001231534,0.014091451,CDK5 and Abl enzyme substrate 1 [Source:MGI Symbol	Acc:MGI:1927065]
ENSMUSG00000045216,559.7938279,-0.42338163,0.13106212,-3.230388985,0.001236219,0.014133131,heparan sulfate 6-O-sulfotransferase 1 [Source:MGI Symbol	Acc:MGI:1354958]
ENSMUSG00000042015,678.4257821,0.29455714,0.091201925,3.229725021,0.001239093,0.014154057,WD repeat domain 41 [Source:MGI Symbol	Acc:MGI:2445123]
ENSMUSG00000025366,6034.627119,-0.295402304,0.091504585,-3.228278706,0.001245376,0.014212849,extended synaptotagmin-like protein 1 [Source:MGI Symbol	Acc:MGI:1344426]
ENSMUSG00000046169,281.4817331,-0.505994163,0.156748778,-3.228058094,0.001246337,0.014212849,"a disintegrin-like and metallopeptidase (reprolysin type) with thrombospondin type 1 motif, 6 [Source:MGI Symbol	Acc:MGI:1347348]"
ENSMUSG00000024421,99.06719376,-1.073824391,0.332803428,-3.226602559,0.001252693,0.014273335,"laminin, alpha 3 [Source:MGI Symbol	Acc:MGI:99909]"
ENSMUSG00000035585,1928.105606,0.431497128,0.133747824,3.226199228,0.00125446,0.014281464,tRNA splicing endonuclease subunit 34 [Source:MGI Symbol	Acc:MGI:1913328]
ENSMUSG00000005142,1505.008189,-0.347342126,0.10768724,-3.225471527,0.001257653,0.014305808,"mannosidase 2, alpha B1 [Source:MGI Symbol	Acc:MGI:107286]"
ENSMUSG00000052310,3272.777719,0.224501998,0.069649869,3.223293877,0.001267255,0.014402939,"solute carrier family 39 (zinc transporter), member 1 [Source:MGI Symbol	Acc:MGI:1353474]"
ENSMUSG00000050912,3033.798907,-0.266544521,0.082772238,-3.220216449,0.001280938,0.014546268,transmembrane protein 123 [Source:MGI Symbol	Acc:MGI:1919179]
ENSMUSG00000030966,191.6235279,0.500322686,0.155385695,3.219876095,0.00128246,0.014551362,tripartite motif-containing 21 [Source:MGI Symbol	Acc:MGI:106657]
ENSMUSG00000025854,1112.193992,-0.492833179,0.153083147,-3.219382322,0.001284671,0.014564257,"family with sequence similarity 20, member C [Source:MGI Symbol	Acc:MGI:2136853]"
ENSMUSG00000055172,3984.543181,0.261664591,0.081284106,3.219135994,0.001285775,0.014564596,"complement component 1, r subcomponent A [Source:MGI Symbol	Acc:MGI:1355313]"
ENSMUSG00000035385,290.833865,0.575214081,0.178761635,3.217771418,0.001291907,0.014621846,chemokine (C-C motif) ligand 2 [Source:MGI Symbol	Acc:MGI:98259]
ENSMUSG00000044976,98.93060581,0.864953581,0.26884638,3.21727814,0.001294131,0.014634794,WD repeat domain 72 [Source:MGI Symbol	Acc:MGI:3583957]
ENSMUSG00000030432,6916.63656,0.499234537,0.155390201,3.212780044,0.001314569,0.014841169,ribosomal protein L28 [Source:MGI Symbol	Acc:MGI:101839]
ENSMUSG00000004677,3913.33008,-0.248604713,0.077378245,-3.212850246,0.001314248,0.014841169,myosin IXb [Source:MGI Symbol	Acc:MGI:106624]
ENSMUSG00000026051,21.95725958,-2.023976128,0.630198012,-3.211651084,0.001319746,0.014887213,RIKEN cDNA 1500015O10 gene [Source:MGI Symbol	Acc:MGI:1926146]
ENSMUSG00000090215,68.03232733,0.961739528,0.299536735,3.210756527,0.00132386,0.014921217,tripartite motif-containing 34B [Source:MGI Symbol	Acc:MGI:4821264]
ENSMUSG00000027329,125.6273874,-0.780398343,0.243182601,-3.209104357,0.001331492,0.014994762,sperm flagellar 1 [Source:MGI Symbol	Acc:MGI:3513546]
ENSMUSG00000057182,49.4066128,1.08921966,0.339469475,3.208593818,0.001333858,0.015008945,"sodium channel, voltage-gated, type III, alpha [Source:MGI Symbol	Acc:MGI:98249]"
ENSMUSG00000040945,2772.59053,0.290625037,0.090592306,3.20805429,0.001336363,0.015024661,regulator of chromosome condensation 2 [Source:MGI Symbol	Acc:MGI:1919784]
ENSMUSG00000040265,16.93351663,1.909981744,0.595444519,3.20765694,0.00133821,0.015032968,dynamin 3 [Source:MGI Symbol	Acc:MGI:1341299]
ENSMUSG00000078920,562.1950541,0.488375886,0.152287677,3.206929773,0.001341597,0.015058543,interferon gamma inducible protein 47 [Source:MGI Symbol	Acc:MGI:99448]
ENSMUSG00000037362,1978.652062,-0.254494962,0.079389081,-3.205667078,0.001347498,0.015112262,nephroblastoma overexpressed gene [Source:MGI Symbol	Acc:MGI:109185]
ENSMUSG00000042997,441.8633227,0.394155347,0.122966148,3.205397205,0.001348762,0.015113939,NHL repeat containing 3 [Source:MGI Symbol	Acc:MGI:2444520]
ENSMUSG00000034205,172.7654413,-0.66916384,0.208786985,-3.205007432,0.00135059,0.015121923,lysyl oxidase-like 2 [Source:MGI Symbol	Acc:MGI:2137913]
ENSMUSG00000078302,700.2607172,-0.839121764,0.261837655,-3.204740603,0.001351843,0.015123459,forkhead box D1 [Source:MGI Symbol	Acc:MGI:1347463]
ENSMUSG00000034488,39.31137879,1.47583577,0.460581154,3.2042904,0.001353958,0.015134642,EGF-like repeats and discoidin I-like domains 3 [Source:MGI Symbol	Acc:MGI:1329025]
ENSMUSG00000030772,2323.636788,-0.169463942,0.052944566,-3.200780628,0.001370558,0.015307579,dickkopf WNT signaling pathway inhibitor 3 [Source:MGI Symbol	Acc:MGI:1354952]
ENSMUSG00000028811,1444.233277,0.21515877,0.067277991,3.198055793,0.001383575,0.015440243,tyrosyl-tRNA synthetase [Source:MGI Symbol	Acc:MGI:2147627]
ENSMUSG00000039910,5779.979704,0.43073536,0.134710226,3.19749565,0.001386265,0.015457539,"Cbp/p300-interacting transactivator, with Glu/Asp-rich carboxy-terminal domain, 2 [Source:MGI Symbol	Acc:MGI:1306784]"
ENSMUSG00000036545,4853.159558,-0.413201249,0.129261352,-3.196634129,0.001390412,0.015465621,"a disintegrin-like and metallopeptidase (reprolysin type) with thrombospondin type 1 motif, 2 [Source:MGI Symbol	Acc:MGI:1347356]"
ENSMUSG00000001783,4069.794014,0.205596498,0.064310779,3.196921276,0.001389028,0.015465621,"RNA 2',3'-cyclic phosphate and 5'-OH ligase [Source:MGI Symbol	Acc:MGI:106379]"
ENSMUSG00000006611,205.1981455,0.542104535,0.169577225,3.196800368,0.001389611,0.015465621,hemochromatosis [Source:MGI Symbol	Acc:MGI:109191]
ENSMUSG00000028156,2265.623575,0.355448488,0.111218202,3.195956054,0.001393683,0.015489306,eukaryotic translation initiation factor 4E [Source:MGI Symbol	Acc:MGI:95305]
ENSMUSG00000003955,1372.246204,0.459852985,0.144006048,3.193289385,0.001406619,0.015605374,"family with sequence similarity 162, member A [Source:MGI Symbol	Acc:MGI:1917436]"
ENSMUSG00000079499,157.4771921,-0.686667305,0.215047749,-3.193092269,0.00140758,0.015605374,RIKEN cDNA 6530402F18 gene [Source:MGI Symbol	Acc:MGI:1923470]
ENSMUSG00000023367,42.89320399,1.531479035,0.479562231,3.193493847,0.001405623,0.015605374,transmembrane protein 176A [Source:MGI Symbol	Acc:MGI:1913308]
ENSMUSG00000054277,2079.837499,0.164237631,0.051469296,3.190982622,0.001417898,0.015694106,ADP-ribosylation factor GTPase activating protein 3 [Source:MGI Symbol	Acc:MGI:1913501]
ENSMUSG00000039959,1900.844808,-0.260345874,0.081584501,-3.191119299,0.001417227,0.015694106,huntingtin interacting protein 1 [Source:MGI Symbol	Acc:MGI:1099804]
ENSMUSG00000024248,4441.761287,0.289758624,0.090818809,3.190513352,0.001420203,0.015706794,cytochrome c oxidase subunit 7A2 like [Source:MGI Symbol	Acc:MGI:106015]
ENSMUSG00000022636,17.01209318,4.21489469,1.321682007,3.189038412,0.001427469,0.01577429,activated leukocyte cell adhesion molecule [Source:MGI Symbol	Acc:MGI:1313266]
ENSMUSG00000063524,13980.05383,0.213415172,0.066947273,3.187809766,0.001433548,0.015828566,"enolase 1, alpha non-neuron [Source:MGI Symbol	Acc:MGI:95393]"
ENSMUSG00000035776,2083.891016,0.213378303,0.066952462,3.18701205,0.001437508,0.015859373,CD99 antigen-like 2 [Source:MGI Symbol	Acc:MGI:2177151]
ENSMUSG00000023960,475.1800185,0.427328377,0.134103153,3.186564726,0.001439733,0.015871005,ectonucleotide pyrophosphatase/phosphodiesterase 5 [Source:MGI Symbol	Acc:MGI:1933830]
ENSMUSG00000061759,903.2457607,0.328142536,0.102988019,3.186220474,0.001441447,0.015876995,acidic residue methyltransferase 1 [Source:MGI Symbol	Acc:MGI:1920669]
ENSMUSG00000038150,1160.354121,0.30700402,0.096440794,3.183341886,0.001455856,0.016022688,ORM1-like 3 (S. cerevisiae) [Source:MGI Symbol	Acc:MGI:1913862]
ENSMUSG00000034290,3338.300028,0.167369949,0.052583178,3.182956136,0.001457797,0.016031037,NIMA (never in mitosis gene a)-related expressed kinase 9 [Source:MGI Symbol	Acc:MGI:2387995]
ENSMUSG00000036478,5609.616433,0.255988611,0.080453409,3.181824297,0.001463506,0.016058742,"B cell translocation gene 1, anti-proliferative [Source:MGI Symbol	Acc:MGI:88215]"
ENSMUSG00000018965,3090.212847,-0.193845751,0.060920187,-3.181962515,0.001462807,0.016058742,"tyrosine 3-monooxygenase/tryptophan 5-monooxygenase activation protein, eta polypeptide [Source:MGI Symbol	Acc:MGI:109194]"
ENSMUSG00000068551,86.08305575,-1.041821635,0.327436432,-3.181752344,0.001463869,0.016058742,zinc finger protein 467 [Source:MGI Symbol	Acc:MGI:1916160]
ENSMUSG00000027669,2916.6144,-0.195333016,0.061427736,-3.179883024,0.001473345,0.016136581,"guanine nucleotide binding protein (G protein), beta 4 [Source:MGI Symbol	Acc:MGI:104581]"
ENSMUSG00000037902,1666.800269,-0.195422121,0.061453854,-3.179981548,0.001472844,0.016136581,signal-regulatory protein alpha [Source:MGI Symbol	Acc:MGI:108563]
ENSMUSG00000025170,120.3519081,0.660786627,0.207864512,3.17892949,0.0014782,0.016176691,"Rab40B, member RAS oncogene family [Source:MGI Symbol	Acc:MGI:2183451]"
ENSMUSG00000026113,498.9103603,-0.279344531,0.087893279,-3.178224033,0.001481802,0.016203027,"inositol polyphosphate-4-phosphatase, type I [Source:MGI Symbol	Acc:MGI:1931123]"
ENSMUSG00000030551,1153.721112,0.260806841,0.082073649,3.177717138,0.001484395,0.0162183,"nuclear receptor subfamily 2, group F, member 2 [Source:MGI Symbol	Acc:MGI:1352452]"
ENSMUSG00000002307,670.9919283,0.336225782,0.105838753,3.176773836,0.001489231,0.01625804,Fas death domain-associated protein [Source:MGI Symbol	Acc:MGI:1197015]
ENSMUSG00000086416,28.55370726,-1.226719316,0.386281808,-3.175710818,0.001494699,0.016304602,predicted gene 14002 [Source:MGI Symbol	Acc:MGI:3650401]
ENSMUSG00000040374,875.0993899,0.338998098,0.106858775,3.17239364,0.001511879,0.016478755,peroxisomal biogenesis factor 2 [Source:MGI Symbol	Acc:MGI:107486]
ENSMUSG00000025413,630.6650524,0.317618185,0.10018451,3.170332282,0.001522647,0.016582788,tetratricopeptide repeat domain 4 [Source:MGI Symbol	Acc:MGI:1919604]
ENSMUSG00000049550,1350.252729,-0.25522047,0.080557853,-3.168163767,0.001534051,0.016693575,CAP-GLY domain containing linker protein 1 [Source:MGI Symbol	Acc:MGI:1928401]
ENSMUSG00000036718,669.8271546,0.423810204,0.133817222,3.167082664,0.001539765,0.016742325,MICAL-like 2 [Source:MGI Symbol	Acc:MGI:2444818]
ENSMUSG00000055980,1485.584005,-0.426195357,0.13482132,-3.161186663,0.001571278,0.017071278,insulin receptor substrate 1 [Source:MGI Symbol	Acc:MGI:99454]
ENSMUSG00000029185,2687.419431,0.210731438,0.066695909,3.159585675,0.001579936,0.017151607,"family with sequence similarity 114, member A1 [Source:MGI Symbol	Acc:MGI:1915553]"
ENSMUSG00000026303,166.7119823,-0.588279603,0.18620381,-3.159331717,0.001581314,0.017152829,melanophilin [Source:MGI Symbol	Acc:MGI:2176380]
ENSMUSG00000042747,839.7782126,0.469254697,0.148669087,3.156370331,0.001597459,0.017314106,keratinocyte associated protein 2 [Source:MGI Symbol	Acc:MGI:1913309]
ENSMUSG00000036427,3909.957844,0.234172535,0.074206674,3.155680247,0.001601243,0.017341256,glucose phosphate isomerase 1 [Source:MGI Symbol	Acc:MGI:95797]
ENSMUSG00000027998,836.3924082,0.315319236,0.099956028,3.154579486,0.001607296,0.017392917,pleiotropic regulator 1 [Source:MGI Symbol	Acc:MGI:1858197]
ENSMUSG00000002546,2165.454972,-0.184410343,0.05848141,-3.153315607,0.001614272,0.017454474,"golgi autoantigen, golgin subfamily a, 2 [Source:MGI Symbol	Acc:MGI:2139395]"
ENSMUSG00000051177,590.4005953,-0.375930908,0.119321468,-3.15057226,0.001629509,0.017605194,"phospholipase C, beta 1 [Source:MGI Symbol	Acc:MGI:97613]"
ENSMUSG00000024177,347.018717,0.638366376,0.202679986,3.149627097,0.00163479,0.017648181,NME/NM23 nucleoside diphosphate kinase 4 [Source:MGI Symbol	Acc:MGI:1931148]
ENSMUSG00000058290,1092.9702,-0.400118331,0.127083984,-3.148456002,0.001641354,0.017704951,"extra spindle pole bodies 1, separase [Source:MGI Symbol	Acc:MGI:2146156]"
ENSMUSG00000028527,95.89631142,0.855441526,0.271846753,3.146778526,0.0016508,0.017792679,adenylate kinase 4 [Source:MGI Symbol	Acc:MGI:87979]
ENSMUSG00000042228,169.7871123,-0.434222445,0.138069035,-3.144966177,0.00166106,0.017874855,"LYN proto-oncogene, Src family tyrosine kinase [Source:MGI Symbol	Acc:MGI:96892]"
ENSMUSG00000021508,42.9202706,-1.644753875,0.522977547,-3.144979903,0.001660982,0.017874855,chemokine (C-X-C motif) ligand 14 [Source:MGI Symbol	Acc:MGI:1888514]
ENSMUSG00000004035,19.78887926,1.370258387,0.435771453,3.14444275,0.001664035,0.017892661,"glutathione S-transferase, mu 7 [Source:MGI Symbol	Acc:MGI:1915562]"
ENSMUSG00000031813,818.2976132,0.465674382,0.14828264,3.140451114,0.001686879,0.01812392,multivesicular body subunit 12A [Source:MGI Symbol	Acc:MGI:1920961]
ENSMUSG00000041057,1390.855365,0.303275566,0.096712708,3.13583987,0.001713627,0.018396733,WD repeat domain 43 [Source:MGI Symbol	Acc:MGI:1919765]
ENSMUSG00000032652,445.5760366,0.377449703,0.120408361,3.134746633,0.001720026,0.018436231,cAMP responsive element binding protein-like 2 [Source:MGI Symbol	Acc:MGI:1889385]
ENSMUSG00000002308,336.4952512,0.525635777,0.167669268,3.134955999,0.001718799,0.018436231,CD320 antigen [Source:MGI Symbol	Acc:MGI:1860083]
ENSMUSG00000010476,1071.141603,-0.303557946,0.096861144,-3.133949612,0.001724705,0.018471778,early B cell factor 3 [Source:MGI Symbol	Acc:MGI:894289]
ENSMUSG00000086841,1126.227296,0.790887189,0.252458628,3.132739792,0.001731829,0.018505248,RIKEN cDNA 2410006H16 gene [Source:MGI Symbol	Acc:MGI:1916471]
ENSMUSG00000003234,975.2463334,0.25269483,0.080662878,3.132727683,0.0017319,0.018505248,"ATP-binding cassette, sub-family F (GCN20), member 3 [Source:MGI Symbol	Acc:MGI:1351656]"
ENSMUSG00000020070,844.888805,-0.337527758,0.107750542,-3.132492429,0.001733289,0.018505248,RUN and FYVE domain-containing 2 [Source:MGI Symbol	Acc:MGI:1917682]
ENSMUSG00000033751,263.4721277,0.560694798,0.178992989,3.132495863,0.001733269,0.018505248,"growth arrest and DNA-damage-inducible, gamma interacting protein 1 [Source:MGI Symbol	Acc:MGI:1914947]"
ENSMUSG00000006333,13598.67997,0.364425688,0.116348466,3.132191612,0.001735066,0.018509646,ribosomal protein S9 [Source:MGI Symbol	Acc:MGI:1924096]
ENSMUSG00000000740,17099.99462,0.327922164,0.104729912,3.131122325,0.001741396,0.018562571,ribosomal protein L13 [Source:MGI Symbol	Acc:MGI:105922]
ENSMUSG00000030744,14532.35081,0.424350598,0.135602537,3.129370651,0.001751812,0.018644352,ribosomal protein S3 [Source:MGI Symbol	Acc:MGI:1350917]
ENSMUSG00000040888,461.7668297,0.472866221,0.151105905,3.129369569,0.001751818,0.018644352,"growth factor, augmenter of liver regeneration [Source:MGI Symbol	Acc:MGI:107757]"
ENSMUSG00000026683,1280.23771,-0.437104179,0.139798826,-3.126665592,0.001768009,0.01880191,"NUF2, NDC80 kinetochore complex component [Source:MGI Symbol	Acc:MGI:1914227]"
ENSMUSG00000022451,3155.417056,-0.223800165,0.071596643,-3.125847198,0.001772936,0.018839534,twinfilin actin binding protein 1 [Source:MGI Symbol	Acc:MGI:1100520]
ENSMUSG00000108020,68.5002642,0.979138047,0.313532552,3.122923093,0.001790645,0.019012811,RIKEN cDNA 6820426E19 gene [Source:MGI Symbol	Acc:MGI:3695826]
ENSMUSG00000114253,86.33225485,-0.936848402,0.300093753,-3.121852401,0.00179717,0.01906716,"predicted gene, 47798 [Source:MGI Symbol	Acc:MGI:6096974]"
ENSMUSG00000056592,229.2070918,-0.513316354,0.16462255,-3.11814118,0.001819956,0.01929381,zinc finger protein 658 [Source:MGI Symbol	Acc:MGI:2652821]
ENSMUSG00000026918,1608.426402,-0.232877573,0.074696345,-3.117656848,0.001822949,0.019306139,bromodomain containing 3 [Source:MGI Symbol	Acc:MGI:1914632]
ENSMUSG00000056763,700.9553466,-0.493098195,0.15817142,-3.117492375,0.001823967,0.019306139,centrosome and spindle pole associated protein 1 [Source:MGI Symbol	Acc:MGI:2681832]
ENSMUSG00000042700,1787.640281,-0.312002537,0.100111433,-3.116552499,0.001829791,0.01935268,signal-induced proliferation-associated 1 like 1 [Source:MGI Symbol	Acc:MGI:2443679]
ENSMUSG00000027202,12.09094108,-2.323252242,0.74553075,-3.116239325,0.001831735,0.019358146,"solute carrier family 12, member 1 [Source:MGI Symbol	Acc:MGI:103150]"
ENSMUSG00000027953,551.3292394,0.381687095,0.122597726,3.113329325,0.001849895,0.019534831,"solute carrier family 50 (sugar transporter), member 1 [Source:MGI Symbol	Acc:MGI:107417]"
ENSMUSG00000058126,3395.73847,0.214974631,0.069085306,3.111727279,0.001859962,0.019611516,"tropomyosin 3, related sequence 7 [Source:MGI Symbol	Acc:MGI:99705]"
ENSMUSG00000032783,576.866366,-0.462498257,0.148631377,-3.111713464,0.001860049,0.019611516,trophinin associated protein [Source:MGI Symbol	Acc:MGI:1925983]
ENSMUSG00000105504,35.15243646,1.102359686,0.354595972,3.108776671,0.001878637,0.019792101,guanylate binding protein 5 [Source:MGI Symbol	Acc:MGI:2429943]
ENSMUSG00000069662,24553.91983,-0.337583618,0.108619085,-3.107958594,0.001883845,0.01983156,myristoylated alanine rich protein kinase C substrate [Source:MGI Symbol	Acc:MGI:96907]
ENSMUSG00000037613,169.938083,-0.560281172,0.180346953,-3.106684987,0.001891979,0.01990174,"tumor necrosis factor receptor superfamily, member 23 [Source:MGI Symbol	Acc:MGI:1930269]"
ENSMUSG00000029338,1542.240962,-0.285657318,0.091960873,-3.106291934,0.001894496,0.019912766,anthrax toxin receptor 2 [Source:MGI Symbol	Acc:MGI:1919164]
ENSMUSG00000027639,6627.333238,0.225802244,0.072706028,3.105688089,0.001898368,0.019938015,"SAM domain and HD domain, 1 [Source:MGI Symbol	Acc:MGI:1927468]"
ENSMUSG00000004268,1218.252628,0.414786782,0.133589844,3.104927524,0.001903257,0.019973882,EMG1 N1-specific pseudouridine methyltransferase [Source:MGI Symbol	Acc:MGI:1315195]
ENSMUSG00000037331,2678.867839,0.252793504,0.081423994,3.104656151,0.001905003,0.019976753,"La ribonucleoprotein domain family, member 1 [Source:MGI Symbol	Acc:MGI:1890165]"
ENSMUSG00000024480,3536.811376,-0.413399434,0.133188954,-3.103856754,0.001910158,0.020015325,"adaptor-related protein complex 3, sigma 1 subunit [Source:MGI Symbol	Acc:MGI:1337062]"
ENSMUSG00000008958,779.1128043,0.354261856,0.114200851,3.102094718,0.001921565,0.020119301,vacuolar protein sorting 72 [Source:MGI Symbol	Acc:MGI:1202305]
ENSMUSG00000032754,138.8303099,-0.691408825,0.223112238,-3.098928279,0.00194222,0.020319881,"solute carrier family 8 (sodium/lithium/calcium exchanger), member B1 [Source:MGI Symbol	Acc:MGI:2180781]"
ENSMUSG00000116656,154.91721,-0.526017423,0.169821644,-3.097469846,0.001951803,0.020404387,novel transcript
ENSMUSG00000032419,1816.200477,0.294946781,0.095294216,3.095117347,0.00196735,0.020551082,T-box18 [Source:MGI Symbol	Acc:MGI:1923615]
ENSMUSG00000026278,2132.342394,-0.397697232,0.12855189,-3.093670816,0.001976967,0.020627425,BCL2-related ovarian killer [Source:MGI Symbol	Acc:MGI:1858494]
ENSMUSG00000023018,811.6593906,0.390673273,0.126291885,3.093415486,0.001978669,0.020627425,"SWI/SNF related, matrix associated, actin dependent regulator of chromatin, subfamily d, member 1 [Source:MGI Symbol	Acc:MGI:1933623]"
ENSMUSG00000061533,414.0753485,-0.411173023,0.13292235,-3.093332469,0.001979223,0.020627425,centrosomal protein 128 [Source:MGI Symbol	Acc:MGI:1922466]
ENSMUSG00000049932,1282.272137,-0.528929667,0.171025307,-3.092698252,0.001983457,0.020655679,"H2A histone family, member X [Source:MGI Symbol	Acc:MGI:102688]"
ENSMUSG00000031565,2989.646189,-0.338661221,0.109516925,-3.092318569,0.001985996,0.020666246,fibroblast growth factor receptor 1 [Source:MGI Symbol	Acc:MGI:95522]
ENSMUSG00000029851,427.5088287,-0.388110823,0.12568327,-3.088007048,0.002015037,0.020952366,TRPM8 channel-associated factor 2 [Source:MGI Symbol	Acc:MGI:2385258]
ENSMUSG00000031558,992.7964177,-0.343793116,0.111400557,-3.086098711,0.002028015,0.021058072,slit guidance ligand 2 [Source:MGI Symbol	Acc:MGI:1315205]
ENSMUSG00000002345,453.5055228,0.37060893,0.120091463,3.086055577,0.002028309,0.021058072,BLOC-1 related complex subunit 8 [Source:MGI Symbol	Acc:MGI:1919618]
ENSMUSG00000039646,3465.338991,-0.319981193,0.103812226,-3.082307396,0.002054026,0.021248357,vasorin [Source:MGI Symbol	Acc:MGI:2177651]
ENSMUSG00000026072,710.620688,0.348294251,0.112976003,3.082904689,0.002049908,0.021248357,"interleukin 1 receptor, type I [Source:MGI Symbol	Acc:MGI:96545]"
ENSMUSG00000070056,471.2573746,-0.453980751,0.147270543,-3.082631067,0.002051794,0.021248357,malignant fibrous histiocytoma amplified sequence 1 [Source:MGI Symbol	Acc:MGI:1098644]
ENSMUSG00000005774,354.3381576,0.547166682,0.177501721,3.08259931,0.002052012,0.021248357,"regulatory factor X, 5 (influences HLA class II expression) [Source:MGI Symbol	Acc:MGI:1858421]"
ENSMUSG00000090386,134.5539454,0.781050032,0.253403159,3.082242676,0.002054473,0.021248357,Mir99a and Mirlet7c-1 host gene (non-protein coding) [Source:MGI Symbol	Acc:MGI:1919929]
ENSMUSG00000038507,1257.739888,0.239197907,0.07763572,3.081029046,0.002062865,0.021318895,"poly (ADP-ribose) polymerase family, member 12 [Source:MGI Symbol	Acc:MGI:2143990]"
ENSMUSG00000017188,873.22382,0.448585146,0.145648012,3.079926322,0.002070518,0.021366809,cytochrome C oxidase assembly factor 3 [Source:MGI Symbol	Acc:MGI:1098757]
ENSMUSG00000045466,132.7854387,0.601340292,0.195246257,3.079906889,0.002070653,0.021366809,zinc finger protein 956 [Source:MGI Symbol	Acc:MGI:2141515]
ENSMUSG00000022536,3089.623717,0.156511759,0.050828339,3.079222352,0.002075417,0.021399682,glyoxylate reductase 1 homolog (Arabidopsis) [Source:MGI Symbol	Acc:MGI:1921272]
ENSMUSG00000029171,679.2121114,-0.274577362,0.08925123,-3.076454658,0.002094782,0.021582936,phosphoglucomutase 1 [Source:MGI Symbol	Acc:MGI:97564]
ENSMUSG00000020160,495.6019936,-0.325900537,0.105967951,-3.075463239,0.002101758,0.021638376,Meis homeobox 1 [Source:MGI Symbol	Acc:MGI:104717]
ENSMUSG00000041801,3942.757755,0.427667528,0.139249508,3.071231869,0.002131775,0.02193076,"pleckstrin homology like domain, family A, member 3 [Source:MGI Symbol	Acc:MGI:1351485]"
ENSMUSG00000046711,611.5743326,0.490911399,0.159945074,3.069249879,0.00214597,0.022060053,high mobility group AT-hook 1 [Source:MGI Symbol	Acc:MGI:96160]
ENSMUSG00000037013,2205.309444,-0.178158448,0.058052933,-3.068896621,0.002148509,0.022069422,"SS18, nBAF chromatin remodeling complex subunit [Source:MGI Symbol	Acc:MGI:107708]"
ENSMUSG00000014547,1398.487156,0.2907726,0.094759502,3.068532369,0.00215113,0.022079618,WD repeat and FYVE domain containing 2 [Source:MGI Symbol	Acc:MGI:2442811]
ENSMUSG00000031563,2286.484302,-0.21841894,0.071203621,-3.067525737,0.002158389,0.022131091,"WW, C2 and coiled-coil domain containing 2 [Source:MGI Symbol	Acc:MGI:1261872]"
ENSMUSG00000041773,1733.559644,0.208588521,0.06800208,3.067384421,0.00215941,0.022131091,ectodermal-neural cortex 1 [Source:MGI Symbol	Acc:MGI:109610]
ENSMUSG00000025875,1972.068966,-0.281391557,0.091746971,-3.067039207,0.002161905,0.022139932,tetraspanin 17 [Source:MGI Symbol	Acc:MGI:1921507]
ENSMUSG00000030231,880.1842864,-0.263197915,0.085855791,-3.065581382,0.002172472,0.02220943,"pleckstrin homology domain containing, family A member 5 [Source:MGI Symbol	Acc:MGI:1923802]"
ENSMUSG00000097715,631.3119057,-0.386395121,0.126036798,-3.065732597,0.002171374,0.02220943,"G protein-coupled receptor 137B, pseudogene [Source:MGI Symbol	Acc:MGI:3710533]"
ENSMUSG00000024253,597.7203362,0.379329168,0.123744377,3.065425499,0.002173605,0.02220943,dynein cytoplasmic 2 light intermediate chain 1 [Source:MGI Symbol	Acc:MGI:1913996]
ENSMUSG00000042705,1119.781985,-0.258022876,0.084193012,-3.064659067,0.002179183,0.022249651,COMM domain containing 10 [Source:MGI Symbol	Acc:MGI:1916706]
ENSMUSG00000024095,2063.687098,-0.226253694,0.073857349,-3.063387686,0.002188463,0.022327596,heterogeneous nuclear ribonucleoprotein L-like [Source:MGI Symbol	Acc:MGI:1919942]
ENSMUSG00000018446,1533.825539,0.260390432,0.085007664,3.063140647,0.002190271,0.022329235,"complement component 1, q subcomponent binding protein [Source:MGI Symbol	Acc:MGI:1194505]"
ENSMUSG00000071415,10282.68721,0.381593968,0.124631201,3.061785201,0.002200213,0.022396911,ribosomal protein L23 [Source:MGI Symbol	Acc:MGI:1929455]
ENSMUSG00000026986,524.6580241,0.463888776,0.151505135,3.061868343,0.002199602,0.022396911,histamine N-methyltransferase [Source:MGI Symbol	Acc:MGI:2153181]
ENSMUSG00000039656,879.2346348,0.374517787,0.122409813,3.059540561,0.002216768,0.022548502,retinoid X receptor beta [Source:MGI Symbol	Acc:MGI:98215]
ENSMUSG00000074649,1058.222768,0.254479463,0.083184074,3.059232982,0.002219045,0.022554746,cDNA sequence BC029722 [Source:MGI Symbol	Acc:MGI:3584273]
ENSMUSG00000021474,1764.189895,0.233754521,0.076423527,3.058672236,0.002223202,0.022573048,sideroflexin 1 [Source:MGI Symbol	Acc:MGI:2137677]
ENSMUSG00000047910,715.556805,-0.373575804,0.122141827,-3.058541155,0.002224175,0.022573048,protocadherin beta 16 [Source:MGI Symbol	Acc:MGI:2136752]
ENSMUSG00000042734,581.3948713,-0.354163549,0.115841709,-3.057305966,0.002233362,0.022649329,tetratricopeptide repeat domain 9 [Source:MGI Symbol	Acc:MGI:1916730]
ENSMUSG00000041779,864.0424758,-0.336478539,0.110164474,-3.054328914,0.002255646,0.022858227,translocating chain-associating membrane protein 2 [Source:MGI Symbol	Acc:MGI:1924817]
ENSMUSG00000026779,527.9562653,-0.356331095,0.11668217,-3.053860703,0.00225917,0.022876833,microtubule associated serine/threonine kinase-like [Source:MGI Symbol	Acc:MGI:1914371]
ENSMUSG00000006304,7894.536592,-0.147147699,0.0481985,-3.052951837,0.002266023,0.022929109,"actin related protein 2/3 complex, subunit 2 [Source:MGI Symbol	Acc:MGI:1923959]"
ENSMUSG00000021171,5507.8155,-0.264112156,0.086567042,-3.050955085,0.002281147,0.02306493,extended synaptotagmin-like protein 2 [Source:MGI Symbol	Acc:MGI:1261845]
ENSMUSG00000013878,420.5471789,-0.375352133,0.123043637,-3.050561095,0.002284142,0.023078004,ring finger protein 170 [Source:MGI Symbol	Acc:MGI:1924983]
ENSMUSG00000031442,305.7554519,-0.431132921,0.141359919,-3.049895075,0.002289213,0.02311202,mcf.2 transforming sequence-like [Source:MGI Symbol	Acc:MGI:103263]
ENSMUSG00000032329,838.0018204,0.237820879,0.078006962,3.048713504,0.002298235,0.023168989,high mobility group 20A [Source:MGI Symbol	Acc:MGI:1914117]
ENSMUSG00000027430,200.09056,0.547881595,0.179709405,3.04870853,0.002298273,0.023168989,D-tyrosyl-tRNA deacylase 1 [Source:MGI Symbol	Acc:MGI:1913294]
ENSMUSG00000041498,612.348728,-0.395669794,0.129819805,-3.04783846,0.002304938,0.023186401,kinesin family member 14 [Source:MGI Symbol	Acc:MGI:1098226]
ENSMUSG00000026333,163.3490958,-0.542518388,0.177994726,-3.047946421,0.00230411,0.023186401,gypsy retrotransposon integrase 1 [Source:MGI Symbol	Acc:MGI:2182036]
ENSMUSG00000054453,96.29792025,-0.70022711,0.229747375,-3.047813317,0.002305131,0.023186401,synaptotagmin-like 5 [Source:MGI Symbol	Acc:MGI:2668451]
ENSMUSG00000021965,391.463043,-0.387744482,0.127279049,-3.046412458,0.002315899,0.023277447,spindle and kinetochore associated complex subunit 3 [Source:MGI Symbol	Acc:MGI:3041235]
ENSMUSG00000030759,4641.933279,0.359977595,0.118239509,3.044478086,0.002330844,0.023410308,fatty acyl CoA reductase 1 [Source:MGI Symbol	Acc:MGI:1914670]
ENSMUSG00000041560,2099.096153,0.316786588,0.104184026,3.040644527,0.002360724,0.023692858,NOP53 ribosome biogenesis factor [Source:MGI Symbol	Acc:MGI:2154441]
ENSMUSG00000030986,793.1051481,0.251418569,0.082758277,3.037986999,0.002381642,0.023885124,DEAH (Asp-Glu-Ala-His) box polypeptide 32 [Source:MGI Symbol	Acc:MGI:2141813]
ENSMUSG00000006057,1079.236493,0.398869581,0.131343524,3.036842379,0.002390704,0.023958285,"ATP synthase, H+ transporting, mitochondrial F0 complex, subunit C1 (subunit 9) [Source:MGI Symbol	Acc:MGI:107653]"
ENSMUSG00000087543,148.3315471,-0.629177593,0.207212592,-3.036386875,0.002394319,0.023976792,predicted gene 16576 [Source:MGI Symbol	Acc:MGI:4414996]
ENSMUSG00000024772,4096.350691,0.256506023,0.084521661,3.034796283,0.002406982,0.024085808,EH-domain containing 1 [Source:MGI Symbol	Acc:MGI:1341878]
ENSMUSG00000042644,2586.719642,-0.344993454,0.113792105,-3.031787256,0.002431105,0.024281714,"inositol 1,4,5-triphosphate receptor 3 [Source:MGI Symbol	Acc:MGI:96624]"
ENSMUSG00000026192,2240.432929,0.184525616,0.060865704,3.031684549,0.002431932,0.024281714,5-aminoimidazole-4-carboxamide ribonucleotide formyltransferase/IMP cyclohydrolase [Source:MGI Symbol	Acc:MGI:1351352]
ENSMUSG00000022544,347.4367818,0.42529111,0.140270025,3.031945773,0.002429829,0.024281714,eukaryotic elongation factor 2 lysine methyltransferase [Source:MGI Symbol	Acc:MGI:1917761]
ENSMUSG00000031930,2435.578634,-0.23733104,0.078302382,-3.030955558,0.002437811,0.024307304,WW domain containing E3 ubiquitin protein ligase 2 [Source:MGI Symbol	Acc:MGI:1914144]
ENSMUSG00000020178,60.2135142,-0.882073541,0.291024803,-3.030922213,0.002438081,0.024307304,adenosine A2a receptor [Source:MGI Symbol	Acc:MGI:99402]
ENSMUSG00000027423,3285.782524,0.296388276,0.097854407,3.02886999,0.002454703,0.024455046,sorting nexin 5 [Source:MGI Symbol	Acc:MGI:1916428]
ENSMUSG00000032487,318.8517157,-0.525687573,0.173580776,-3.028489579,0.002457796,0.024467878,prostaglandin-endoperoxide synthase 2 [Source:MGI Symbol	Acc:MGI:97798]
ENSMUSG00000060284,93.60639048,-0.809002212,0.267174434,-3.027992611,0.002461841,0.024490171,Sp7 transcription factor 7 [Source:MGI Symbol	Acc:MGI:2153568]
ENSMUSG00000020085,766.4467858,-0.27018372,0.08925987,-3.026933822,0.00247048,0.024558096,"apoptosis-inducing factor, mitochondrion-associated 2 [Source:MGI Symbol	Acc:MGI:1918611]"
ENSMUSG00000040548,835.7913907,0.286062091,0.094522619,3.026387679,0.002474948,0.024584479,testis expressed gene 2 [Source:MGI Symbol	Acc:MGI:102465]
ENSMUSG00000078566,950.7093111,0.439861529,0.145364061,3.025930377,0.002478694,0.024603666,BCL2/adenovirus E1B interacting protein 3 [Source:MGI Symbol	Acc:MGI:109326]
ENSMUSG00000001018,941.1765418,0.269185101,0.088994569,3.024736258,0.0024885,0.024666641,SNAP-associated protein [Source:MGI Symbol	Acc:MGI:1333745]
ENSMUSG00000027531,882.499514,0.301227817,0.099588832,3.024714837,0.002488677,0.024666641,inositol (myo)-1(or 4)-monophosphatase 1 [Source:MGI Symbol	Acc:MGI:1933158]
ENSMUSG00000026383,35.88285155,1.351560121,0.446874569,3.024473121,0.002490666,0.024668328,erythrocyte membrane protein band 4.1 like 5 [Source:MGI Symbol	Acc:MGI:103006]
ENSMUSG00000001300,276.4045463,-0.67001043,0.221558723,-3.024076056,0.002493937,0.024682698,ephrin B2 [Source:MGI Symbol	Acc:MGI:105097]
ENSMUSG00000030216,1699.517848,0.256980245,0.085081702,3.020393804,0.002524462,0.024966581,WW domain binding protein 11 [Source:MGI Symbol	Acc:MGI:1891823]
ENSMUSG00000037851,2008.931109,0.219250992,0.072638336,3.018392272,0.002541197,0.025113772,isoleucine-tRNA synthetase [Source:MGI Symbol	Acc:MGI:2145219]
ENSMUSG00000057657,60.46117578,0.858070408,0.284330537,3.017862301,0.002545645,0.025139408,"ribosomal protein S18, pseudogene 3 [Source:MGI Symbol	Acc:MGI:3642474]"
ENSMUSG00000024610,87.57225273,0.824459035,0.273281251,3.016888401,0.002553838,0.025201959,"CD74 antigen (invariant polypeptide of major histocompatibility complex, class II antigen-associated) [Source:MGI Symbol	Acc:MGI:96534]"
ENSMUSG00000026131,5345.413502,-0.575579708,0.190856334,-3.015774726,0.002563236,0.025276305,dystonin [Source:MGI Symbol	Acc:MGI:104627]
ENSMUSG00000010362,204.0521409,-0.528512396,0.175324178,-3.014486664,0.002574145,0.025365433,RAD52 motif 1 [Source:MGI Symbol	Acc:MGI:1913849]
ENSMUSG00000044968,214.8561041,0.40779252,0.13537266,3.012369852,0.002592166,0.025524454,N-acyl phosphatidylethanolamine phospholipase D [Source:MGI Symbol	Acc:MGI:2140885]
ENSMUSG00000001552,388.0293042,-0.611193722,0.202924602,-3.011925201,0.002595966,0.025543321,junction plakoglobin [Source:MGI Symbol	Acc:MGI:96650]
ENSMUSG00000029438,228.363399,-0.569747138,0.189201176,-3.011329793,0.002601062,0.025574907,B cell CLL/lymphoma 7A [Source:MGI Symbol	Acc:MGI:1924295]
ENSMUSG00000008763,2393.392882,0.250575969,0.08324921,3.009950097,0.002612906,0.025660067,"mannosidase, alpha, class 1A, member 2 [Source:MGI Symbol	Acc:MGI:104676]"
ENSMUSG00000028136,1262.061159,0.248859249,0.082681894,3.009839729,0.002613856,0.025660067,sorting nexin family member 27 [Source:MGI Symbol	Acc:MGI:1923992]
ENSMUSG00000034343,1205.274393,-0.271717426,0.090281759,-3.009660297,0.0026154,0.025660067,ubiquitin-conjugating enzyme E2F (putative) [Source:MGI Symbol	Acc:MGI:1915171]
ENSMUSG00000058258,1802.582907,-0.410443644,0.13645241,-3.007961857,0.002630061,0.025785252,isopentenyl-diphosphate delta isomerase [Source:MGI Symbol	Acc:MGI:2442264]
ENSMUSG00000011158,1074.808399,-0.27548473,0.091609625,-3.00715923,0.002637016,0.025834754,"BRF1, RNA polymerase III transcription initiation factor 90 kDa subunit [Source:MGI Symbol	Acc:MGI:1919558]"
ENSMUSG00000038740,2076.929934,0.327378213,0.108891702,3.006456943,0.002643115,0.025857139,multivesicular body subunit 12B [Source:MGI Symbol	Acc:MGI:1919793]
ENSMUSG00000048486,411.7861099,0.274724749,0.091374037,3.00659527,0.002641913,0.025857139,fat storage-inducing transmembrane protein 2 [Source:MGI Symbol	Acc:MGI:2444508]
ENSMUSG00000022300,1386.839379,-0.2614465,0.086993688,-3.005350222,0.002652752,0.025932708,DDB1 and CUL4 associated factor 13 [Source:MGI Symbol	Acc:MGI:2684929]
ENSMUSG00000070604,159.7583473,-0.45062927,0.149973723,-3.004721496,0.002658241,0.025967647,V-set and immunoglobulin domain containing 10 like [Source:MGI Symbol	Acc:MGI:1922940]
ENSMUSG00000021365,1974.295263,-0.268076724,0.089229606,-3.004347275,0.002661513,0.025980893,"neural precursor cell expressed, developmentally down-regulated gene 9 [Source:MGI Symbol	Acc:MGI:97302]"
ENSMUSG00000063316,6637.814305,0.450736626,0.150056557,3.003778275,0.002666496,0.026010803,ribosomal protein L27 [Source:MGI Symbol	Acc:MGI:98036]
ENSMUSG00000029816,840.9570716,-0.36954636,0.123113608,-3.001669473,0.002685035,0.026169498,glycoprotein (transmembrane) nmb [Source:MGI Symbol	Acc:MGI:1934765]
ENSMUSG00000003134,21.22383923,1.668639747,0.555937256,3.001489341,0.002686624,0.026169498,"TBC1 domain family, member 8 [Source:MGI Symbol	Acc:MGI:1927225]"
ENSMUSG00000045763,2309.804785,-0.481928462,0.160689527,-2.999128015,0.002707535,0.02635425,"brain abundant, membrane attached signal protein 1 [Source:MGI Symbol	Acc:MGI:1917600]"
ENSMUSG00000070639,162.32952,-0.650969532,0.217132898,-2.998023502,0.002717367,0.026430977,"leucine rich repeat containing 8 family, member B [Source:MGI Symbol	Acc:MGI:2141353]"
ENSMUSG00000063873,267.5001276,-0.511446318,0.170640986,-2.997206769,0.002724658,0.026482898,"solute carrier family 24 (sodium/potassium/calcium exchanger), member 3 [Source:MGI Symbol	Acc:MGI:2137513]"
ENSMUSG00000059291,6872.205841,0.524742818,0.175354417,2.992469921,0.002767299,0.026878089,ribosomal protein L11 [Source:MGI Symbol	Acc:MGI:1914275]
ENSMUSG00000039473,2126.780562,-0.192343152,0.064293213,-2.991655637,0.002774691,0.026930587,ubinuclein 1 [Source:MGI Symbol	Acc:MGI:1891307]
ENSMUSG00000041570,1758.158411,-0.314034316,0.104982689,-2.991296165,0.002777959,0.026943026,"calmodulin regulated spectrin-associated protein family, member 2 [Source:MGI Symbol	Acc:MGI:1922434]"
ENSMUSG00000001473,4173.153613,-0.331311458,0.110783078,-2.990632368,0.002784004,0.026944654,"tubulin, beta 6 class V [Source:MGI Symbol	Acc:MGI:1915201]"
ENSMUSG00000030630,1305.249048,0.205627746,0.068762503,2.990405187,0.002786076,0.026944654,fumarylacetoacetate hydrolase [Source:MGI Symbol	Acc:MGI:95482]
ENSMUSG00000027306,1133.427006,-0.328608713,0.109887315,-2.990415346,0.002785983,0.026944654,nucleolar and spindle associated protein 1 [Source:MGI Symbol	Acc:MGI:2675669]
ENSMUSG00000040328,83.19933636,0.692130926,0.231404517,2.991000069,0.002780654,0.026944654,olfactory receptor 56 [Source:MGI Symbol	Acc:MGI:1333785]
ENSMUSG00000027381,642.1670851,-0.326152767,0.109163794,-2.98773756,0.002810508,0.027161564,BCL2-like 11 (apoptosis facilitator) [Source:MGI Symbol	Acc:MGI:1197519]
ENSMUSG00000040213,89.90668891,0.763745875,0.25565931,2.987357958,0.002814,0.027175947,kynurenine aminotransferase 3 [Source:MGI Symbol	Acc:MGI:2677849]
ENSMUSG00000020653,212.2895693,-0.500322111,0.167549191,-2.986120721,0.002825411,0.027266723,Kruppel-like factor 11 [Source:MGI Symbol	Acc:MGI:2653368]
ENSMUSG00000038843,218.2506706,-0.657706123,0.220311092,-2.985351841,0.002832523,0.027315919,"glucosaminyl (N-acetyl) transferase 1, core 2 [Source:MGI Symbol	Acc:MGI:95676]"
ENSMUSG00000036764,76.41734018,0.923522363,0.309482633,2.984084616,0.002844281,0.027409813,DnaJ heat shock protein family (Hsp40) member C12 [Source:MGI Symbol	Acc:MGI:1353428]
ENSMUSG00000018574,927.6877853,0.268096549,0.089855393,2.983644493,0.002848375,0.027429771,"acyl-Coenzyme A dehydrogenase, very long chain [Source:MGI Symbol	Acc:MGI:895149]"
ENSMUSG00000029177,1282.471136,-0.428910056,0.143766655,-2.983376485,0.002850871,0.02743432,centromere protein A [Source:MGI Symbol	Acc:MGI:88375]
ENSMUSG00000037946,657.1108158,-0.407671932,0.136680218,-2.982669602,0.002857463,0.027478254,"FYVE, RhoGEF and PH domain containing 3 [Source:MGI Symbol	Acc:MGI:1353657]"
ENSMUSG00000056673,457.2907078,-0.449857851,0.150844846,-2.982255358,0.002861332,0.027494433,lysine (K)-specific demethylase 5D [Source:MGI Symbol	Acc:MGI:99780]
ENSMUSG00000035378,282.036993,0.439676949,0.1474409,2.982055515,0.002863201,0.027494433,SHQ1 homolog (S. cerevisiae) [Source:MGI Symbol	Acc:MGI:1919421]
ENSMUSG00000028016,362.6545057,0.412969984,0.138515867,2.981391188,0.00286942,0.027534654,integrator complex subunit 12 [Source:MGI Symbol	Acc:MGI:1919043]
ENSMUSG00000052040,903.1840916,-0.401679791,0.134784353,-2.980166328,0.002880919,0.027625447,Kruppel-like factor 13 [Source:MGI Symbol	Acc:MGI:1354948]
ENSMUSG00000043885,842.0172345,-0.26951287,0.09046151,-2.979309883,0.002888984,0.027683209,"solute carrier family 36 (proton/amino acid symporter), member 4 [Source:MGI Symbol	Acc:MGI:2442595]"
ENSMUSG00000020448,747.003762,0.306992559,0.103061487,2.978732087,0.002894437,0.027715873,ring finger protein 185 [Source:MGI Symbol	Acc:MGI:1922078]
ENSMUSG00000041431,1905.523213,-0.269708821,0.090555909,-2.97836799,0.002897878,0.027729239,cyclin B1 [Source:MGI Symbol	Acc:MGI:88302]
ENSMUSG00000084349,1967.182985,0.322375209,0.108308606,2.976450532,0.002916061,0.0278639,"ribosomal protein L3, pseudogene 1 [Source:MGI Symbol	Acc:MGI:3644217]"
ENSMUSG00000029415,515.337523,0.30024348,0.100871016,2.976508921,0.002915506,0.0278639,SDA1 domain containing 1 [Source:MGI Symbol	Acc:MGI:2140779]
ENSMUSG00000020021,459.1909915,-0.463279082,0.155712896,-2.975213324,0.002927849,0.027956831,"FYVE, RhoGEF and PH domain containing 6 [Source:MGI Symbol	Acc:MGI:1261419]"
ENSMUSG00000028149,1537.773753,0.273389762,0.091925875,2.974024051,0.00293922,0.028045664,"RAP1, GTP-GDP dissociation stimulator 1 [Source:MGI Symbol	Acc:MGI:2385189]"
ENSMUSG00000074221,342.5033466,-0.407822188,0.137141132,-2.973740853,0.002941934,0.028047054,zinc finger protein 568 [Source:MGI Symbol	Acc:MGI:2142347]
ENSMUSG00000060131,25.92955261,1.414683082,0.475751247,2.973577244,0.002943503,0.028047054,"ATPase, class I, type 8B, member 4 [Source:MGI Symbol	Acc:MGI:1859664]"
ENSMUSG00000042155,377.2724238,-0.426278249,0.143444527,-2.971728917,0.00296128,0.028196628,kelch-like 23 [Source:MGI Symbol	Acc:MGI:2683536]
ENSMUSG00000027710,561.9610883,0.370473026,0.124677226,2.971457085,0.002963903,0.028201796,"acyl-Coenzyme A dehydrogenase family, member 9 [Source:MGI Symbol	Acc:MGI:1914272]"
ENSMUSG00000007783,664.2813045,0.369818747,0.124473985,2.971052517,0.00296781,0.028219172,carnitine palmitoyltransferase 1c [Source:MGI Symbol	Acc:MGI:2446526]
ENSMUSG00000033417,1280.060745,-0.256459677,0.086361308,-2.969613154,0.00298175,0.028331847,"CDK2 associated, cullin domain 1 [Source:MGI Symbol	Acc:MGI:1926082]"
ENSMUSG00000031642,811.1438561,-0.352474548,0.118806886,-2.966785505,0.003009308,0.028533713,SH3 domain containing ring finger 1 [Source:MGI Symbol	Acc:MGI:1913066]
ENSMUSG00000035365,635.4411365,-0.423585848,0.142765049,-2.967013633,0.003007076,0.028533713,PARP1 binding protein [Source:MGI Symbol	Acc:MGI:1922567]
ENSMUSG00000035878,36.71582029,1.291514779,0.435302935,2.966933314,0.003007862,0.028533713,hydroxylysine kinase 1 [Source:MGI Symbol	Acc:MGI:2443139]
ENSMUSG00000039108,1027.506233,-0.282378495,0.095277573,-2.963745689,0.003039193,0.028796942,LSM family member 14B [Source:MGI Symbol	Acc:MGI:3040677]
ENSMUSG00000026564,332.7903035,0.407322006,0.137464205,2.963113235,0.003045445,0.028836027,dual specificity phosphatase 27 (putative) [Source:MGI Symbol	Acc:MGI:2685055]
ENSMUSG00000056025,45.51938626,0.999183903,0.337285102,2.962431177,0.0030522,0.028879822,chloride channel accessory 3A1 [Source:MGI Symbol	Acc:MGI:1316732]
ENSMUSG00000040883,256.840465,0.573109637,0.193536786,2.961243958,0.003063991,0.028971171,transmembrane protein 205 [Source:MGI Symbol	Acc:MGI:3045495]
ENSMUSG00000040363,1033.132728,-0.341259191,0.115265654,-2.960632057,0.003070085,0.029008557,BCL6 interacting corepressor [Source:MGI Symbol	Acc:MGI:1918708]
ENSMUSG00000022322,607.0887054,-0.454869193,0.153670159,-2.960035948,0.003076031,0.029044506,Shc SH2-domain binding protein 1 [Source:MGI Symbol	Acc:MGI:1338802]
ENSMUSG00000007411,1709.628682,-0.211740678,0.071578915,-2.958143147,0.003094984,0.029194738,MAP/microtubule affinity regulating kinase 3 [Source:MGI Symbol	Acc:MGI:1341865]
ENSMUSG00000038119,573.3765017,-0.346038964,0.116991894,-2.957802908,0.003098402,0.029194738,cell adhesion molecule-related/down-regulated by oncogenes [Source:MGI Symbol	Acc:MGI:1926387]
ENSMUSG00000079029,63.29173533,0.996246768,0.336808229,2.957905066,0.003097375,0.029194738,predicted gene 5662 [Source:MGI Symbol	Acc:MGI:3648257]
ENSMUSG00000092203,1588.663004,0.42837007,0.144917824,2.955951584,0.00311706,0.029329784,RIKEN cDNA 1110038B12 gene [Source:MGI Symbol	Acc:MGI:1916013]
ENSMUSG00000047454,293.7254733,0.494263364,0.167203165,2.956064638,0.003115918,0.029329784,gephyrin [Source:MGI Symbol	Acc:MGI:109602]
ENSMUSG00000041757,1533.69102,-0.343142736,0.116115368,-2.955187957,0.003124786,0.029377066,"pleckstrin homology domain containing, family A member 6 [Source:MGI Symbol	Acc:MGI:2388662]"
ENSMUSG00000031431,1524.673351,-0.249142474,0.084311408,-2.955026852,0.003126418,0.029377066,"TSC22 domain family, member 3 [Source:MGI Symbol	Acc:MGI:1196284]"
ENSMUSG00000097180,64.50358642,-0.911866506,0.30870775,-2.953817988,0.003138691,0.029471957,RIKEN cDNA 2700038G22 gene [Source:MGI Symbol	Acc:MGI:1914444]
ENSMUSG00000024989,1067.277432,-0.377040293,0.127671608,-2.953203926,0.003144941,0.029510214,centrosomal protein 55 [Source:MGI Symbol	Acc:MGI:1921357]
ENSMUSG00000004591,2004.997715,0.290114373,0.098289684,2.951625859,0.003161057,0.02964092,protein kinase N2 [Source:MGI Symbol	Acc:MGI:109211]
ENSMUSG00000027201,1335.640884,-0.214591128,0.072721735,-2.950852691,0.00316898,0.02969468,"myelin basic protein expression factor 2, repressor [Source:MGI Symbol	Acc:MGI:104592]"
ENSMUSG00000042210,206.274517,0.469278683,0.159055187,2.950414202,0.003173482,0.029716325,abhydrolase domain containing 14A [Source:MGI Symbol	Acc:MGI:1915894]
ENSMUSG00000041974,616.2867425,0.2761837,0.093680488,2.948145415,0.003196866,0.02990805,scaffolding protein involved in DNA repair [Source:MGI Symbol	Acc:MGI:1924834]
ENSMUSG00000040093,483.8534305,-0.457744962,0.15527304,-2.948000253,0.003198368,0.02990805,BCL2 modifying factor [Source:MGI Symbol	Acc:MGI:2176433]
ENSMUSG00000027475,1439.533679,-0.202758829,0.068835231,-2.945567635,0.003223627,0.030123469,kinesin family member 3B [Source:MGI Symbol	Acc:MGI:107688]
ENSMUSG00000025791,1232.197573,0.25212316,0.085620632,2.944654268,0.003233157,0.030191721,phosphoglucomutase 2 [Source:MGI Symbol	Acc:MGI:97565]
ENSMUSG00000027284,468.6526492,-0.352656505,0.119780564,-2.944188051,0.003238032,0.030216431,"congenital dyserythropoietic anemia, type I (human) [Source:MGI Symbol	Acc:MGI:1916218]"
ENSMUSG00000026867,1923.938452,-0.203776265,0.069227975,-2.943553736,0.003244675,0.030257598,GTPase activating protein and VPS9 domains 1 [Source:MGI Symbol	Acc:MGI:1913941]
ENSMUSG00000020349,4499.424436,0.179107983,0.060866038,2.942658797,0.003254068,0.030290137,"protein phosphatase 2 (formerly 2A), catalytic subunit, alpha isoform [Source:MGI Symbol	Acc:MGI:1321159]"
ENSMUSG00000036968,623.5225658,-0.323081511,0.109795211,-2.942582914,0.003254866,0.030290137,canopy FGF signaling regulator 4 [Source:MGI Symbol	Acc:MGI:1913705]
ENSMUSG00000007617,278.3568419,0.452485536,0.153750443,2.942986882,0.003250622,0.030290137,homer scaffolding protein 1 [Source:MGI Symbol	Acc:MGI:1347345]
ENSMUSG00000052861,167.6218206,0.544234731,0.184984468,2.942056369,0.003260406,0.030320879,"dynein, axonemal, heavy chain 6 [Source:MGI Symbol	Acc:MGI:107744]"
ENSMUSG00000097324,136.0219675,-0.793244002,0.269803581,-2.94007959,0.003281279,0.030494084,cardiac mesoderm enhancer-associated non-coding RNA [Source:MGI Symbol	Acc:MGI:4439832]
ENSMUSG00000028104,351.5754241,0.430888748,0.146582164,2.939571465,0.003286665,0.03052321,polymerase (RNA) III (DNA directed) polypeptide G like [Source:MGI Symbol	Acc:MGI:1917120]
ENSMUSG00000024286,2493.763283,-0.235756975,0.080257882,-2.937493114,0.003308775,0.030707517,cyclin Y [Source:MGI Symbol	Acc:MGI:1915224]
ENSMUSG00000027351,5042.786475,-0.295962368,0.100800155,-2.936130087,0.003323349,0.03080061,"sprouty protein with EVH-1 domain 1, related sequence [Source:MGI Symbol	Acc:MGI:2150016]"
ENSMUSG00000031530,756.1516303,-0.372456291,0.126845433,-2.936300354,0.003321525,0.03080061,dual specificity phosphatase 4 [Source:MGI Symbol	Acc:MGI:2442191]
ENSMUSG00000062937,2949.782331,0.260717229,0.088825437,2.935164045,0.003333714,0.030875565,methylthioadenosine phosphorylase [Source:MGI Symbol	Acc:MGI:1914152]
ENSMUSG00000027130,575.855924,-0.309270033,0.105402088,-2.934192652,0.003344166,0.030951224,"solute carrier family 12, member 6 [Source:MGI Symbol	Acc:MGI:2135960]"
ENSMUSG00000003660,3983.728045,-0.271414628,0.092507458,-2.933975643,0.003346505,0.030951744,small nuclear ribonucleoprotein 200 (U5) [Source:MGI Symbol	Acc:MGI:2444401]
ENSMUSG00000030536,8279.495814,-0.221072681,0.075405028,-2.931802923,0.003370005,0.031105447,IQ motif containing GTPase activating protein 1 [Source:MGI Symbol	Acc:MGI:1352757]
ENSMUSG00000031841,3727.444632,-0.31016118,0.10578975,-2.931864189,0.003369341,0.031105447,cadherin 13 [Source:MGI Symbol	Acc:MGI:99551]
ENSMUSG00000000901,1830.681766,-0.291032673,0.099259426,-2.932040651,0.003367427,0.031105447,matrix metallopeptidase 11 [Source:MGI Symbol	Acc:MGI:97008]
ENSMUSG00000022142,1698.31615,-0.242289516,0.082670276,-2.930793613,0.003380973,0.031185453,nucleoporin 155 [Source:MGI Symbol	Acc:MGI:2181182]
ENSMUSG00000057396,80.54037092,0.743016457,0.253683,2.92891702,0.003401452,0.031353018,zinc finger protein 759 [Source:MGI Symbol	Acc:MGI:2446280]
ENSMUSG00000019699,1686.06618,-0.302878828,0.103469793,-2.92721982,0.003420071,0.031503218,thymoma viral proto-oncogene 3 [Source:MGI Symbol	Acc:MGI:1345147]
ENSMUSG00000056457,454.9147886,1.226711789,0.419120595,2.9268707,0.003423912,0.031517191,"prolactin family 2, subfamily c, member 3 [Source:MGI Symbol	Acc:MGI:1341833]"
ENSMUSG00000026626,1501.221254,-0.245889204,0.084026246,-2.926338077,0.00342978,0.031549787,"protein phosphatase 2, regulatory subunit B', alpha [Source:MGI Symbol	Acc:MGI:2388479]"
ENSMUSG00000049882,472.4291051,0.446591737,0.152762829,2.923431969,0.003461959,0.031824202,valosin containing protein lysine (K) methyltransferase [Source:MGI Symbol	Acc:MGI:2684917]
ENSMUSG00000042709,381.182618,0.351790848,0.120394761,2.921978055,0.00347816,0.031948195,ATP synthase mitochondrial F1 complex assembly factor 2 [Source:MGI Symbol	Acc:MGI:2180561]
ENSMUSG00000041506,352.8134512,0.460323129,0.157547838,2.92179908,0.00348016,0.031948195,"RRP9, small subunit (SSU) processome component, homolog (yeast) [Source:MGI Symbol	Acc:MGI:2384313]"
ENSMUSG00000085133,145.4429612,-0.667361676,0.228428717,-2.921531431,0.003483151,0.031954025,RIKEN cDNA B930095G15 gene [Source:MGI Symbol	Acc:MGI:2443701]
ENSMUSG00000060743,5425.078333,-0.254319124,0.087057625,-2.921273402,0.003486038,0.03195888,"H3 histone, family 3A [Source:MGI Symbol	Acc:MGI:1097686]"
ENSMUSG00000030170,55.44277203,-0.925346155,0.31690504,-2.919947743,0.003500901,0.032073456,"wingless-type MMTV integration site family, member 5B [Source:MGI Symbol	Acc:MGI:98959]"
ENSMUSG00000060098,678.2441199,0.296474054,0.101628378,2.917236895,0.003531474,0.03233171,protein arginine N-methyltransferase 7 [Source:MGI Symbol	Acc:MGI:2384879]
ENSMUSG00000000568,2263.327142,-0.32709814,0.112158627,-2.916388587,0.003541092,0.032370117,heterogeneous nuclear ribonucleoprotein D [Source:MGI Symbol	Acc:MGI:101947]
ENSMUSG00000051444,137.3090867,0.678050586,0.232508871,2.916235333,0.003542832,0.032370117,Bardet-Biedl syndrome 12 (human) [Source:MGI Symbol	Acc:MGI:2686651]
ENSMUSG00000115219,114.0247794,0.666812764,0.228645139,2.916365363,0.003541355,0.032370117,EEF1A lysine methyltransferase 4 [Source:MGI Symbol	Acc:MGI:5903914]
ENSMUSG00000036503,1930.936802,0.273410416,0.093796439,2.914933847,0.003557639,0.032483524,ring finger protein 13 [Source:MGI Symbol	Acc:MGI:1346341]
ENSMUSG00000063415,115.169907,-0.634879804,0.217919077,-2.913374146,0.003575459,0.032624261,"cytochrome P450, family 26, subfamily b, polypeptide 1 [Source:MGI Symbol	Acc:MGI:2176159]"
ENSMUSG00000024608,12725.37505,0.381938285,0.131116457,2.912969854,0.003580092,0.032644561,ribosomal protein S14 [Source:MGI Symbol	Acc:MGI:98107]
ENSMUSG00000033526,357.4854115,-0.370079883,0.127085658,-2.91205074,0.003590643,0.032718769,diphosphoinositol pentakisphosphate kinase 1 [Source:MGI Symbol	Acc:MGI:2443281]
ENSMUSG00000018209,841.0318635,0.294864519,0.101294993,2.910948609,0.003603333,0.03281235,serine/threonine kinase 4 [Source:MGI Symbol	Acc:MGI:1929004]
ENSMUSG00000006442,811.1385856,0.408562735,0.140386115,2.910278808,0.003611065,0.032860689,spermidine synthase [Source:MGI Symbol	Acc:MGI:102690]
ENSMUSG00000027797,3771.033336,0.270512107,0.093065335,2.906690322,0.003652746,0.033217696,doublecortin-like kinase 1 [Source:MGI Symbol	Acc:MGI:1330861]
ENSMUSG00000028207,3607.010138,0.21966792,0.075596202,2.905806297,0.003663081,0.033235487,aspartate-beta-hydroxylase [Source:MGI Symbol	Acc:MGI:1914186]
ENSMUSG00000034647,1637.956485,-0.36280968,0.124837617,-2.906252839,0.003657857,0.033235487,ankyrin repeat domain 12 [Source:MGI Symbol	Acc:MGI:1914357]
ENSMUSG00000031652,1360.221755,0.264963764,0.091181329,2.90589936,0.003661992,0.033235487,NEDD4 binding protein 1 [Source:MGI Symbol	Acc:MGI:2136825]
ENSMUSG00000030718,1062.012351,0.269374272,0.092712637,2.905475264,0.003666958,0.033235487,protein phosphatase methylesterase 1 [Source:MGI Symbol	Acc:MGI:1919840]
ENSMUSG00000071064,470.1444657,-0.368487438,0.126821715,-2.905554765,0.003666027,0.033235487,zinc finger protein 827 [Source:MGI Symbol	Acc:MGI:2444807]
ENSMUSG00000073802,85.41937928,0.813714221,0.28014648,2.904602696,0.003677195,0.033306008,cyclin dependent kinase inhibitor 2B [Source:MGI Symbol	Acc:MGI:104737]
ENSMUSG00000031125,75.27678193,-0.912467766,0.314227947,-2.903840269,0.003686162,0.033364931,RIKEN cDNA 3830403N18 gene [Source:MGI Symbol	Acc:MGI:1917941]
ENSMUSG00000006273,2381.512568,-0.170271987,0.058656447,-2.902869069,0.003697612,0.033446244,"ATPase, H+ transporting, lysosomal V1 subunit B2 [Source:MGI Symbol	Acc:MGI:109618]"
ENSMUSG00000020089,1370.654364,0.208733127,0.071942377,2.901393236,0.003715074,0.033574528,pyrophosphatase (inorganic) 1 [Source:MGI Symbol	Acc:MGI:97831]
ENSMUSG00000042737,245.0680627,0.75464438,0.26010989,2.901252159,0.003716747,0.033574528,dolichyl-phosphate mannosyltransferase polypeptide 3 [Source:MGI Symbol	Acc:MGI:1915813]
ENSMUSG00000042350,1258.144797,-0.210326525,0.072557816,-2.898743865,0.003746608,0.033821745,apoptosis resistant E3 ubiquitin protein ligase 1 [Source:MGI Symbol	Acc:MGI:1915747]
ENSMUSG00000040339,3222.703409,0.261774504,0.090327444,2.89806169,0.003754767,0.033872847,"family with sequence similarity 102, member B [Source:MGI Symbol	Acc:MGI:3036259]"
ENSMUSG00000048429,979.1772249,0.239247575,0.082575212,2.897329208,0.003763546,0.033929468,translocase of inner mitochondrial membrane 29 [Source:MGI Symbol	Acc:MGI:1917023]
ENSMUSG00000027603,11.54423719,-1.944703025,0.671328471,-2.896798081,0.003769923,0.033964377,gamma-glutamyltransferase 7 [Source:MGI Symbol	Acc:MGI:1913385]
ENSMUSG00000019846,66.12622382,-1.991634216,0.688066041,-2.894539328,0.003797153,0.034186987,"laminin, alpha 4 [Source:MGI Symbol	Acc:MGI:109321]"
ENSMUSG00000091549,149.048149,0.551029756,0.190389396,2.894225038,0.003800956,0.034198519,predicted gene 6548 [Source:MGI Symbol	Acc:MGI:3644071]
ENSMUSG00000020460,7686.171914,0.36064933,0.124648668,2.893326792,0.003811845,0.034273741,ribosomal protein S27A [Source:MGI Symbol	Acc:MGI:1925544]
ENSMUSG00000028089,106.9971628,0.558464254,0.193076036,2.892457639,0.003822407,0.034345938,chromodomain helicase DNA binding protein 1-like [Source:MGI Symbol	Acc:MGI:1915308]
ENSMUSG00000041361,62.00352069,-1.17184595,0.405390149,-2.890662127,0.003844312,0.034519883,myocardial zonula adherens protein [Source:MGI Symbol	Acc:MGI:2142908]
ENSMUSG00000033400,1217.524228,0.229027177,0.079241042,2.890259536,0.003849239,0.034541251,"amylo-1,6-glucosidase, 4-alpha-glucanotransferase [Source:MGI Symbol	Acc:MGI:1924809]"
ENSMUSG00000000340,643.5959487,0.349439918,0.120918911,2.88986987,0.003854013,0.034561221,dihydrolipoamide branched chain transacylase E2 [Source:MGI Symbol	Acc:MGI:105386]
ENSMUSG00000031734,904.0254108,-0.607331949,0.210179713,-2.889584057,0.003857519,0.034569792,Iroquois related homeobox 3 [Source:MGI Symbol	Acc:MGI:1197522]
ENSMUSG00000020741,1770.626346,0.223112937,0.077248873,2.888235487,0.003874097,0.034695431,clustered mitochondria (cluA/CLU1) homolog [Source:MGI Symbol	Acc:MGI:1921398]
ENSMUSG00000022485,293.0458998,-0.619837382,0.214797393,-2.885683916,0.003905642,0.034931793,homeobox C5 [Source:MGI Symbol	Acc:MGI:96196]
ENSMUSG00000061232,234.6577175,0.608163815,0.210751271,2.885694653,0.003905509,0.034931793,"histocompatibility 2, K1, K region [Source:MGI Symbol	Acc:MGI:95904]"
ENSMUSG00000024646,2737.871987,-0.309126284,0.107142059,-2.885200151,0.003911649,0.034962457,cytochrome b5 type A (microsomal) [Source:MGI Symbol	Acc:MGI:1926952]
ENSMUSG00000017715,1057.624898,0.292084594,0.101295792,2.883482024,0.003933051,0.035130591,phosphatidylglycerophosphate synthase 1 [Source:MGI Symbol	Acc:MGI:1921701]
ENSMUSG00000037624,71.38917284,-0.881713811,0.305814295,-2.883167413,0.003936981,0.035142549,"potassium channel, subfamily K, member 2 [Source:MGI Symbol	Acc:MGI:109366]"
ENSMUSG00000054404,877.8160046,0.366002685,0.12718165,2.877794761,0.004004656,0.035723111,schlafen 5 [Source:MGI Symbol	Acc:MGI:1329004]
ENSMUSG00000016918,840.1524347,-0.315403901,0.109620151,-2.8772438,0.004011655,0.03576202,sulfatase 1 [Source:MGI Symbol	Acc:MGI:2138563]
ENSMUSG00000020917,5662.632473,0.200835927,0.069831494,2.876007869,0.004027397,0.03587876,ATP citrate lyase [Source:MGI Symbol	Acc:MGI:103251]
ENSMUSG00000032332,10945.16887,-0.325951324,0.113472401,-2.872516321,0.00407217,0.036236788,"collagen, type XII, alpha 1 [Source:MGI Symbol	Acc:MGI:88448]"
ENSMUSG00000021767,1448.95286,-0.272857725,0.095008043,-2.871943427,0.00407956,0.036236788,K(lysine) acetyltransferase 6B [Source:MGI Symbol	Acc:MGI:1858746]
ENSMUSG00000029101,561.2712712,-0.305364758,0.106330852,-2.87183591,0.004080948,0.036236788,regulator of G-protein signaling 12 [Source:MGI Symbol	Acc:MGI:1918979]
ENSMUSG00000021725,524.4647641,0.295073489,0.10274292,2.871959352,0.004079354,0.036236788,"poly (ADP-ribose) polymerase family, member 8 [Source:MGI Symbol	Acc:MGI:1098713]"
ENSMUSG00000017002,74.53833812,0.883152595,0.307505058,2.871993721,0.004078911,0.036236788,secretory leukocyte peptidase inhibitor [Source:MGI Symbol	Acc:MGI:109297]
ENSMUSG00000009647,1777.020963,-0.177391015,0.061774279,-2.87159992,0.004083996,0.036240123,mitochondrial calcium uniporter [Source:MGI Symbol	Acc:MGI:3026965]
ENSMUSG00000029998,4223.304486,0.146619494,0.051065869,2.871183767,0.004089377,0.036264137,prenylcysteine oxidase 1 [Source:MGI Symbol	Acc:MGI:1914131]
ENSMUSG00000020189,2318.472554,-0.332182351,0.115789449,-2.868848187,0.004119695,0.036509112,oxysterol binding protein-like 8 [Source:MGI Symbol	Acc:MGI:2443807]
ENSMUSG00000091957,12808.53177,0.391576724,0.13650346,2.868621243,0.004122652,0.036511452,"ribosomal protein S2, pseudogene 10 [Source:MGI Symbol	Acc:MGI:3645604]"
ENSMUSG00000034868,208.2898761,-0.511351407,0.178275265,-2.868325044,0.004126514,0.036521799,"myosin, light chain 12B, regulatory [Source:MGI Symbol	Acc:MGI:107494]"
ENSMUSG00000021614,10344.8856,-0.344100529,0.119974691,-2.868109328,0.004129328,0.036522871,versican [Source:MGI Symbol	Acc:MGI:102889]
ENSMUSG00000060036,16591.03837,0.30150188,0.105147037,2.867431051,0.00413819,0.036553559,ribosomal protein L3 [Source:MGI Symbol	Acc:MGI:1351605]
ENSMUSG00000005698,1858.385855,-0.180575004,0.062973503,-2.867475921,0.004137603,0.036553559,CCCTC-binding factor [Source:MGI Symbol	Acc:MGI:109447]
ENSMUSG00000024498,1617.113452,-0.275306766,0.096085376,-2.865230675,0.004167056,0.036784576,transcription elongation regulator 1 (CA150) [Source:MGI Symbol	Acc:MGI:1926421]
ENSMUSG00000009112,1059.695967,0.255450139,0.089182488,2.864353121,0.004178619,0.036838683,BCL2-like 13 (apoptosis facilitator) [Source:MGI Symbol	Acc:MGI:2136959]
ENSMUSG00000019883,307.6383028,0.414081098,0.144556344,2.86449619,0.004176732,0.036838683,enoyl Coenzyme A hydratase domain containing 1 [Source:MGI Symbol	Acc:MGI:1277169]
ENSMUSG00000041420,397.8890548,-0.4341926,0.15159832,-2.864099025,0.004181973,0.036844292,Meis homeobox 3 [Source:MGI Symbol	Acc:MGI:108519]
ENSMUSG00000031980,168.4080031,0.641966697,0.224177224,2.863657092,0.004187811,0.036871772,"angiotensinogen (serpin peptidase inhibitor, clade A, member 8) [Source:MGI Symbol	Acc:MGI:87963]"
ENSMUSG00000031207,13854.31897,-0.199257859,0.069623173,-2.8619474,0.004210468,0.037047198,moesin [Source:MGI Symbol	Acc:MGI:97167]
ENSMUSG00000031749,2622.344177,-0.293291533,0.102512041,-2.861044714,0.004222475,0.037128753,"ST3 beta-galactoside alpha-2,3-sialyltransferase 2 [Source:MGI Symbol	Acc:MGI:99427]"
ENSMUSG00000027882,753.9360721,0.327810022,0.11469308,2.858149945,0.00426119,0.037444895,syntaxin binding protein 3 [Source:MGI Symbol	Acc:MGI:107362]
ENSMUSG00000057841,12594.88816,0.428850321,0.1500832,2.857417221,0.00427104,0.037507147,ribosomal protein L32 [Source:MGI Symbol	Acc:MGI:98038]
ENSMUSG00000032182,152.4956865,0.614446666,0.215087712,2.856726024,0.004280351,0.037564585,"Yip1 domain family, member 2 [Source:MGI Symbol	Acc:MGI:1922016]"
ENSMUSG00000034206,235.9538029,-0.495826158,0.173736741,-2.85389351,0.004318701,0.037876624,"polymerase (DNA directed), theta [Source:MGI Symbol	Acc:MGI:2155399]"
ENSMUSG00000028018,428.3532825,0.328932393,0.115265803,2.853685863,0.004321524,0.037876887,"glutathione S-transferase, C-terminal domain containing [Source:MGI Symbol	Acc:MGI:1914803]"
ENSMUSG00000046032,1609.766955,-0.253464713,0.088830291,-2.853359018,0.004325972,0.037891377,sorting nexin 12 [Source:MGI Symbol	Acc:MGI:1919331]
ENSMUSG00000045092,1602.578392,0.259346601,0.090916421,2.8525826,0.004336554,0.037959546,sphingosine-1-phosphate receptor 1 [Source:MGI Symbol	Acc:MGI:1096355]
ENSMUSG00000067148,768.4161462,0.41911962,0.146962362,2.851884084,0.004346095,0.038018514,polymerase (RNA) I polypeptide C [Source:MGI Symbol	Acc:MGI:103288]
ENSMUSG00000053801,426.5497851,0.402118349,0.141024103,2.851415745,0.004352502,0.038050015,glutamate-rich WD repeat containing 1 [Source:MGI Symbol	Acc:MGI:2141989]
ENSMUSG00000031604,3932.048205,-0.201269759,0.070604103,-2.850680771,0.004362574,0.038113496,methylsterol monoxygenase 1 [Source:MGI Symbol	Acc:MGI:1913484]
ENSMUSG00000028621,144.1187133,0.593027137,0.208065064,2.850200439,0.004369169,0.038146527,cytochrome b5 reductase-like [Source:MGI Symbol	Acc:MGI:1919657]
ENSMUSG00000042029,1169.4313,-0.340337258,0.119577554,-2.846163395,0.004424948,0.038608671,"non-SMC condensin II complex, subunit G2 [Source:MGI Symbol	Acc:MGI:1923294]"
ENSMUSG00000039670,68.72225101,0.835179388,0.293596702,2.844648401,0.004446047,0.038767814,oxidoreductase like domain containing 1 [Source:MGI Symbol	Acc:MGI:1913681]
ENSMUSG00000019873,5928.748141,-0.317010155,0.111463839,-2.844062765,0.004454227,0.038789253,receptor accessory protein 3 [Source:MGI Symbol	Acc:MGI:88930]
ENSMUSG00000035696,865.5910317,-0.267111857,0.093916492,-2.84414219,0.004453117,0.038789253,ring finger protein 38 [Source:MGI Symbol	Acc:MGI:1920719]
ENSMUSG00000042608,471.8633108,0.482791029,0.169875039,2.842036308,0.004482639,0.039011616,serine/threonine kinase 40 [Source:MGI Symbol	Acc:MGI:1921428]
ENSMUSG00000033487,2230.848297,-0.26838216,0.094483788,-2.84051017,0.004504144,0.039173627,fibronectin type III domain containing 3A [Source:MGI Symbol	Acc:MGI:1196463]
ENSMUSG00000024413,924.3516734,-0.288251755,0.101503987,-2.839807229,0.00451408,0.039209747,NPC intracellular cholesterol transporter 1 [Source:MGI Symbol	Acc:MGI:1097712]
ENSMUSG00000000958,80.83656495,-0.818800074,0.288324563,-2.839855428,0.004513398,0.039209747,"solute carrier family 7 (cationic amino acid transporter, y+ system), member 7 [Source:MGI Symbol	Acc:MGI:1337120]"
ENSMUSG00000096727,208.2285886,0.644418981,0.227016007,2.838649963,0.004530483,0.039327025,"proteasome (prosome, macropain) subunit, beta type 9 (large multifunctional peptidase 2) [Source:MGI Symbol	Acc:MGI:1346526]"
ENSMUSG00000026825,1511.523128,-0.389509251,0.137227423,-2.838421384,0.004533729,0.039330023,dynamin 1 [Source:MGI Symbol	Acc:MGI:107384]
ENSMUSG00000042305,1439.812891,-0.204638809,0.072133407,-2.836949171,0.004554686,0.039486567,transmembrane protein 183A [Source:MGI Symbol	Acc:MGI:1914729]
ENSMUSG00000001056,929.7573143,0.398172789,0.140429284,2.835397132,0.004576875,0.039653579,NHP2 ribonucleoprotein [Source:MGI Symbol	Acc:MGI:1098547]
ENSMUSG00000000346,4397.701832,-0.160227609,0.056527153,-2.834524655,0.004589392,0.039736629,DAZ associated protein 2 [Source:MGI Symbol	Acc:MGI:1344344]
ENSMUSG00000061013,203.401405,-0.546158411,0.192766395,-2.833265675,0.004607507,0.039811243,mohawk homeobox [Source:MGI Symbol	Acc:MGI:2687286]
ENSMUSG00000025262,174.9653933,0.548024034,0.193426752,2.833238059,0.004607906,0.039811243,"family with sequence similarity 120, member C [Source:MGI Symbol	Acc:MGI:2387687]"
ENSMUSG00000053040,45.094072,1.142619123,0.403296085,2.833201621,0.004608431,0.039811243,"aph1 homolog C, gamma secretase subunit [Source:MGI Symbol	Acc:MGI:1915568]"
ENSMUSG00000066677,9.811617491,1.827592071,0.645083371,2.833109879,0.004609754,0.039811243,interferon activated gene 208 [Source:MGI Symbol	Acc:MGI:2442822]
ENSMUSG00000050335,6453.700197,0.285211769,0.100728629,2.831486661,0.004633217,0.039969382,"lectin, galactose binding, soluble 3 [Source:MGI Symbol	Acc:MGI:96778]"
ENSMUSG00000032606,624.9790818,0.266059793,0.093966403,2.831435325,0.00463396,0.039969382,nicolin 1 [Source:MGI Symbol	Acc:MGI:1913507]
ENSMUSG00000021253,3312.051296,-0.29099548,0.102786716,-2.83106116,0.004639385,0.039990731,"transforming growth factor, beta 3 [Source:MGI Symbol	Acc:MGI:98727]"
ENSMUSG00000038374,1010.16874,0.324205918,0.114556326,2.830100522,0.004653338,0.040085522,RNA binding motif protein 8a [Source:MGI Symbol	Acc:MGI:1913129]
ENSMUSG00000037544,1081.655232,-0.319098805,0.112828312,-2.828180271,0.004681344,0.040301168,DLG associated protein 5 [Source:MGI Symbol	Acc:MGI:2183453]
ENSMUSG00000043091,5363.038677,0.173308048,0.061295305,2.827427779,0.00469236,0.040370373,"tubulin, alpha 1C [Source:MGI Symbol	Acc:MGI:1095409]"
ENSMUSG00000003617,3325.577438,0.267013811,0.094455487,2.826874525,0.004700474,0.04041454,ceruloplasmin [Source:MGI Symbol	Acc:MGI:88476]
ENSMUSG00000017400,112.6845985,-0.850931958,0.301062587,-2.826428767,0.004707021,0.040445184,SH3 and cysteine rich domain 2 [Source:MGI Symbol	Acc:MGI:2144518]
ENSMUSG00000038860,211.0496482,-0.524690448,0.185689424,-2.825634531,0.004718707,0.040519915,GTPase activating RANGAP domain-like 3 [Source:MGI Symbol	Acc:MGI:2139309]
ENSMUSG00000021646,501.8937273,0.323883834,0.114668677,2.82451879,0.004735167,0.040635526,methylcrotonoyl-Coenzyme A carboxylase 2 (beta) [Source:MGI Symbol	Acc:MGI:1925288]
ENSMUSG00000025232,5265.131877,-0.140477416,0.049742354,-2.824100659,0.004741349,0.040662842,hexosaminidase A [Source:MGI Symbol	Acc:MGI:96073]
ENSMUSG00000042793,451.054739,-0.389925399,0.13810462,-2.823405894,0.004751637,0.040725316,leucine-rich repeat-containing G protein-coupled receptor 6 [Source:MGI Symbol	Acc:MGI:2441805]
ENSMUSG00000032085,112.0121968,-0.849281086,0.300861499,-2.82283073,0.00476017,0.040772672,transgelin [Source:MGI Symbol	Acc:MGI:106012]
ENSMUSG00000037275,735.9395213,0.275106947,0.097469786,2.822484364,0.004765315,0.040790972,gem nuclear organelle associated protein 5 [Source:MGI Symbol	Acc:MGI:2449311]
ENSMUSG00000018697,604.2944786,0.276954434,0.098132187,2.822258851,0.004768667,0.040793916,apoptosis antagonizing transcription factor [Source:MGI Symbol	Acc:MGI:1929608]
ENSMUSG00000031996,12505.25866,0.146785183,0.052060058,2.819535524,0.004809321,0.04111575,amyloid beta (A4) precursor-like protein 2 [Source:MGI Symbol	Acc:MGI:88047]
ENSMUSG00000057457,1203.694884,0.471102812,0.167174129,2.818036597,0.00483183,0.041282159,"phosphate regulating endopeptidase homolog, X-linked [Source:MGI Symbol	Acc:MGI:107489]"
ENSMUSG00000035107,1578.850151,-0.296205062,0.105274017,-2.81365782,0.004898134,0.041769682,"discoidin, CUB and LCCL domain containing 2 [Source:MGI Symbol	Acc:MGI:1920629]"
ENSMUSG00000024420,1154.947401,0.533390932,0.189553382,2.813935186,0.004893909,0.041769682,zinc finger protein 521 [Source:MGI Symbol	Acc:MGI:95459]
ENSMUSG00000032724,164.6338685,-0.616911478,0.21924747,-2.813767827,0.004896458,0.041769682,ankyrin repeat and BTB (POZ) domain containing 2 [Source:MGI Symbol	Acc:MGI:2139365]
ENSMUSG00000026698,430.084197,-0.450771898,0.160267595,-2.812620347,0.004913963,0.041878332,"phosphatidylinositol glycan anchor biosynthesis, class C [Source:MGI Symbol	Acc:MGI:1914542]"
ENSMUSG00000006403,614.3154953,-0.40263142,0.143237504,-2.810935738,0.004939765,0.042071781,"a disintegrin-like and metallopeptidase (reprolysin type) with thrombospondin type 1 motif, 4 [Source:MGI Symbol	Acc:MGI:1339949]"
ENSMUSG00000025742,890.9934999,0.321048705,0.114245137,2.81017394,0.004951473,0.042145025,phosphoribosyl pyrophosphate synthetase 2 [Source:MGI Symbol	Acc:MGI:97776]
ENSMUSG00000042272,1627.47124,-0.289927479,0.103205163,-2.809234255,0.00496595,0.042241727,SEC14 and spectrin domains 1 [Source:MGI Symbol	Acc:MGI:1916262]
ENSMUSG00000089812,68.25086912,-1.073982194,0.382532774,-2.807556024,0.0049919,0.042435841,predicted gene 15867 [Source:MGI Symbol	Acc:MGI:3801862]
ENSMUSG00000022799,2513.185812,-0.285605815,0.101809419,-2.805298534,0.005027,0.042707449,Rho GTPase activating protein 31 [Source:MGI Symbol	Acc:MGI:1333857]
ENSMUSG00000028495,11865.93343,0.340618109,0.121530992,2.802726308,0.005067265,0.042941905,ribosomal protein S6 [Source:MGI Symbol	Acc:MGI:98159]
ENSMUSG00000030255,2820.744123,-0.20987712,0.074878502,-2.802902238,0.005064502,0.042941905,sarcospan [Source:MGI Symbol	Acc:MGI:1353511]
ENSMUSG00000029672,1345.739825,-0.199247481,0.071078877,-2.80318837,0.005060011,0.042941905,"family with sequence similarity 3, member C [Source:MGI Symbol	Acc:MGI:107892]"
ENSMUSG00000107000,79.27530224,-0.757108581,0.270101232,-2.803054898,0.005062105,0.042941905,predicted gene 43481 [Source:MGI Symbol	Acc:MGI:5663618]
ENSMUSG00000106847,2015.140608,-0.227752463,0.081333826,-2.80021822,0.005106807,0.043249967,paternally expressed 13 [Source:MGI Symbol	Acc:MGI:2663476]
ENSMUSG00000021319,150.0637609,-0.58388156,0.208557704,-2.799616359,0.005116337,0.043303631,secreted frizzled-related protein 4 [Source:MGI Symbol	Acc:MGI:892010]
ENSMUSG00000018677,2135.564526,0.376983215,0.134697503,2.798739435,0.005130252,0.04335324,"solute carrier family 25, member 39 [Source:MGI Symbol	Acc:MGI:1196386]"
ENSMUSG00000031613,800.2333893,0.491236904,0.175526845,2.798642581,0.005131791,0.04335324,hydroxyprostaglandin dehydrogenase 15 (NAD) [Source:MGI Symbol	Acc:MGI:108085]
ENSMUSG00000041187,250.0758783,-0.474938819,0.169682582,-2.798983927,0.005126369,0.04335324,protein kinase D2 [Source:MGI Symbol	Acc:MGI:2141917]
ENSMUSG00000020841,2214.413611,-0.311623038,0.111363625,-2.798247976,0.005138065,0.043365775,carboxypeptidase D [Source:MGI Symbol	Acc:MGI:107265]
ENSMUSG00000014195,1253.002966,0.205642259,0.073492299,2.798147026,0.005139671,0.043365775,DnaJ heat shock protein family (Hsp40) member C7 [Source:MGI Symbol	Acc:MGI:1928373]
ENSMUSG00000037349,255.1432629,0.448187614,0.160185069,2.797936269,0.005143026,0.043367095,nudix (nucleoside diphosphate linked moiety X)-type motif 22 [Source:MGI Symbol	Acc:MGI:1915573]
ENSMUSG00000071724,51.41645351,-1.068785434,0.382055948,-2.797457908,0.005150648,0.043404371,sphingomyelin phosphodiesterase 5 [Source:MGI Symbol	Acc:MGI:3709877]
ENSMUSG00000032508,688.7723377,0.24221726,0.08659673,2.797071687,0.005156809,0.0434293,myeloid differentiation primary response gene 88 [Source:MGI Symbol	Acc:MGI:108005]
ENSMUSG00000004880,1200.796531,-0.275726574,0.098634153,-2.79544726,0.005182796,0.04362106,lamin B receptor [Source:MGI Symbol	Acc:MGI:2138281]
ENSMUSG00000032192,194.7997051,-0.449632163,0.160929815,-2.793964341,0.005206622,0.043779217,"guanine nucleotide binding protein (G protein), beta 5 [Source:MGI Symbol	Acc:MGI:101848]"
ENSMUSG00000057534,19.69042564,1.676804424,0.600171385,2.793875994,0.005208045,0.043779217,elongin B-like [Source:MGI Symbol	Acc:MGI:1860403]
ENSMUSG00000031667,761.7598164,-0.270186917,0.096757409,-2.792415807,0.005231608,0.043950045,thymoma viral proto-oncogene 1 interacting protein [Source:MGI Symbol	Acc:MGI:3693832]
ENSMUSG00000001995,477.5541913,-0.360561927,0.129136594,-2.792097227,0.005236762,0.043966101,signal-induced proliferation-associated 1 like 2 [Source:MGI Symbol	Acc:MGI:2676970]
ENSMUSG00000073542,347.7992808,-0.431726911,0.154700484,-2.790727606,0.005258971,0.04412524,centrosomal protein 76 [Source:MGI Symbol	Acc:MGI:1923401]
ENSMUSG00000074743,328.0679027,-0.698917759,0.25048482,-2.790259945,0.005266574,0.044161704,thrombomodulin [Source:MGI Symbol	Acc:MGI:98736]
ENSMUSG00000027610,941.1793227,0.259640109,0.093072792,2.789645637,0.005276576,0.044218228,glutathione synthetase [Source:MGI Symbol	Acc:MGI:95852]
ENSMUSG00000026172,328.415599,0.335975089,0.120445158,2.789444551,0.005279854,0.044218367,BCS1-like (yeast) [Source:MGI Symbol	Acc:MGI:1914071]
ENSMUSG00000027276,286.5027497,-0.422383074,0.151447843,-2.788967259,0.005287641,0.04425625,jagged 1 [Source:MGI Symbol	Acc:MGI:1095416]
ENSMUSG00000047388,417.5669863,0.315231194,0.1130643,2.788070101,0.005302307,0.044351622,ATM interactor [Source:MGI Symbol	Acc:MGI:2682328]
ENSMUSG00000031714,662.6821167,-0.407956233,0.146389275,-2.786790437,0.005323289,0.044464208,growth factor receptor bound protein 2-associated protein 1 [Source:MGI Symbol	Acc:MGI:108088]
ENSMUSG00000062210,597.4096429,-0.322310153,0.115662251,-2.786649499,0.005325605,0.044464208,"tumor necrosis factor, alpha-induced protein 8 [Source:MGI Symbol	Acc:MGI:2147191]"
ENSMUSG00000028456,182.5747069,-0.496926616,0.178316479,-2.786767768,0.005323662,0.044464208,unc-13 homolog B [Source:MGI Symbol	Acc:MGI:1342278]
ENSMUSG00000054000,143.8031646,0.926248211,0.332472196,2.785941872,0.005337244,0.044533965,tumor suppressor candidate 1 [Source:MGI Symbol	Acc:MGI:2684283]
ENSMUSG00000025173,1413.95102,0.251337436,0.090276564,2.784082882,0.005367932,0.044762475,WD repeat domain 45B [Source:MGI Symbol	Acc:MGI:1914090]
ENSMUSG00000037855,1693.227616,0.189918008,0.068229889,2.783501655,0.005377559,0.044815194,zinc finger protein 365 [Source:MGI Symbol	Acc:MGI:2143676]
ENSMUSG00000020780,1687.341218,0.163854006,0.058907852,2.781530807,0.00541032,0.045060518,signal recognition particle 68 [Source:MGI Symbol	Acc:MGI:1917447]
ENSMUSG00000078652,1687.204718,0.187584142,0.067472946,2.780138604,0.00543357,0.045226383,"proteaseome (prosome, macropain) activator subunit 3 (PA28 gamma, Ki) [Source:MGI Symbol	Acc:MGI:1096366]"
ENSMUSG00000031924,6953.000557,-0.19215578,0.069153701,-2.778676739,0.005458081,0.045374692,cytochrome b5 type B [Source:MGI Symbol	Acc:MGI:1913677]
ENSMUSG00000021936,995.0286812,-0.323057558,0.116258672,-2.778782465,0.005456305,0.045374692,mitogen-activated protein kinase 8 [Source:MGI Symbol	Acc:MGI:1346861]
ENSMUSG00000020914,4994.935989,-0.285170744,0.102645769,-2.778202629,0.005466052,0.045413112,topoisomerase (DNA) II alpha [Source:MGI Symbol	Acc:MGI:98790]
ENSMUSG00000002897,1320.219366,0.226681403,0.081612109,2.77754619,0.005477105,0.045477081,interleukin 17 receptor A [Source:MGI Symbol	Acc:MGI:107399]
ENSMUSG00000002748,4149.620242,-0.196823954,0.070879366,-2.776886475,0.005488234,0.045541598,"bromodomain adjacent to zinc finger domain, 1B [Source:MGI Symbol	Acc:MGI:1353499]"
ENSMUSG00000021282,6242.894406,-0.240126272,0.086505809,-2.775839834,0.005505932,0.045635478,eukaryotic translation initiation factor 5 [Source:MGI Symbol	Acc:MGI:95309]
ENSMUSG00000048277,800.2854975,0.291931531,0.105169499,2.77581935,0.005506279,0.045635478,synaptogyrin 2 [Source:MGI Symbol	Acc:MGI:1328324]
ENSMUSG00000089832,476.2942101,-0.357162602,0.128681016,-2.775565605,0.005510578,0.045643206,Sh3kbp1 binding protein 1 [Source:MGI Symbol	Acc:MGI:2385803]
ENSMUSG00000037461,916.0946455,0.311059914,0.112088545,2.775126704,0.005518021,0.045676948,integrator complex subunit 7 [Source:MGI Symbol	Acc:MGI:1924315]
ENSMUSG00000023992,50.12467463,1.165170507,0.420056531,2.773842138,0.005539855,0.045829712,triggering receptor expressed on myeloid cells 2 [Source:MGI Symbol	Acc:MGI:1913150]
ENSMUSG00000019966,10390.48299,0.302719496,0.109142565,2.773615365,0.005543718,0.045833703,kit ligand [Source:MGI Symbol	Acc:MGI:96974]
ENSMUSG00000024892,1084.045252,0.282653673,0.102020846,2.77054821,0.005596202,0.046239425,pyruvate carboxylase [Source:MGI Symbol	Acc:MGI:97520]
ENSMUSG00000042642,254.5781345,0.357160846,0.128971239,2.76930616,0.005617582,0.046387816,flavin adenine dinucleotide synthetase 1 [Source:MGI Symbol	Acc:MGI:2443030]
ENSMUSG00000087141,77.02443216,-0.787601365,0.284521211,-2.768163966,0.005637309,0.046510302,"phosphatidylinositol-specific phospholipase C, X domain containing 2 [Source:MGI Symbol	Acc:MGI:3647874]"
ENSMUSG00000030187,32.3569553,1.390513161,0.502343896,2.768050278,0.005639276,0.046510302,"killer cell lectin-like receptor, subfamily A, member 2 [Source:MGI Symbol	Acc:MGI:101906]"
ENSMUSG00000043716,23403.64952,0.253284391,0.091535456,2.767063202,0.005656379,0.046623003,ribosomal protein L7 [Source:MGI Symbol	Acc:MGI:98073]
ENSMUSG00000066682,52.80831068,-0.905115653,0.327222046,-2.76605951,0.005673818,0.046738334,paired immunoglobin-like type 2 receptor beta 2 [Source:MGI Symbol	Acc:MGI:2450535]
ENSMUSG00000018547,1701.763011,0.297162858,0.107467807,2.765133744,0.005689946,0.046801087,"phosphatidylinositol-5-phosphate 4-kinase, type II, beta [Source:MGI Symbol	Acc:MGI:1934234]"
ENSMUSG00000027175,554.256836,-0.298514319,0.107949753,-2.765308022,0.005686907,0.046801087,t-complex 11 like 1 [Source:MGI Symbol	Acc:MGI:2444263]
ENSMUSG00000039428,449.7887617,0.336108735,0.121557082,2.765028004,0.005691791,0.046801087,transmembrane protein 135 [Source:MGI Symbol	Acc:MGI:1920009]
ENSMUSG00000042638,24.265475,2.722857797,0.984990856,2.764348299,0.005703662,0.046870276,guanylate cyclase 2c [Source:MGI Symbol	Acc:MGI:106903]
ENSMUSG00000039756,1101.202992,0.335171558,0.121271556,2.763810159,0.005713077,0.046890804,"deoxynucleotidyltransferase, terminal, interacting protein 2 [Source:MGI Symbol	Acc:MGI:1923173]"
ENSMUSG00000021959,732.8298875,-0.304442878,0.110149434,-2.763907796,0.005711368,0.046890804,large tumor suppressor 2 [Source:MGI Symbol	Acc:MGI:1354386]
ENSMUSG00000040820,431.6889273,0.323661344,0.117126526,2.763347928,0.005721175,0.04692886,holocarboxylase synthetase (biotin- [propriony-Coenzyme A-carboxylase (ATP-hydrolysing)] ligase) [Source:MGI Symbol	Acc:MGI:894646]
ENSMUSG00000022092,343.0289591,-0.369535629,0.133827766,-2.761277722,0.005757569,0.047198841,"protein phosphatase 3, catalytic subunit, gamma isoform [Source:MGI Symbol	Acc:MGI:107162]"
ENSMUSG00000039236,162.8036486,0.535285044,0.193875231,2.760976957,0.005762874,0.047213783,interferon-stimulated protein [Source:MGI Symbol	Acc:MGI:1928895]
ENSMUSG00000030256,345.2118684,-0.457845272,0.165971065,-2.758584896,0.005805222,0.047532011,"basic helix-loop-helix family, member e41 [Source:MGI Symbol	Acc:MGI:1930704]"
ENSMUSG00000022707,543.3169028,0.310229493,0.112540984,2.756591254,0.005840731,0.04779389,"glucan (1,4-alpha-), branching enzyme 1 [Source:MGI Symbol	Acc:MGI:1921435]"
ENSMUSG00000024542,1230.221479,-0.263639765,0.095648933,-2.756327311,0.005845447,0.047803628,centrosomal protein 192 [Source:MGI Symbol	Acc:MGI:1918049]
ENSMUSG00000038685,898.3225529,-0.315125155,0.114404965,-2.754470972,0.00587871,0.048046676,regulator of telomere elongation helicase 1 [Source:MGI Symbol	Acc:MGI:2139369]
ENSMUSG00000030451,2021.823159,-0.336400413,0.122174317,-2.753446232,0.005897146,0.048168312,HECT and RLD domain containing E3 ubiquitin protein ligase 2 [Source:MGI Symbol	Acc:MGI:103234]
ENSMUSG00000020570,2092.590212,-0.278262781,0.101080217,-2.752890634,0.005907163,0.048221083,synaptophysin-like protein [Source:MGI Symbol	Acc:MGI:108081]
ENSMUSG00000001017,2607.598213,0.183792896,0.066775324,2.75240741,0.005915887,0.048263246,chromatin target of PRMT1 [Source:MGI Symbol	Acc:MGI:1913761]
ENSMUSG00000006699,6922.214724,0.189611806,0.068935234,2.750578984,0.005949005,0.048504243,cell division cycle 42 [Source:MGI Symbol	Acc:MGI:106211]
ENSMUSG00000029217,229.0299528,-0.42788815,0.155577918,-2.75031416,0.005953815,0.048514292,tec protein tyrosine kinase [Source:MGI Symbol	Acc:MGI:98662]
ENSMUSG00000024782,2944.089296,-0.244324969,0.088885866,-2.74874939,0.005982311,0.048612698,adenylate kinase 3 [Source:MGI Symbol	Acc:MGI:1860835]
ENSMUSG00000037868,366.870458,-0.46605565,0.169537302,-2.748985879,0.005977996,0.048612698,early growth response 2 [Source:MGI Symbol	Acc:MGI:95296]
ENSMUSG00000026888,344.1531221,0.468325755,0.170377994,2.748745567,0.00598238,0.048612698,growth factor receptor bound protein 14 [Source:MGI Symbol	Acc:MGI:1355324]
ENSMUSG00000025646,317.4879669,0.352006309,0.12806438,2.748666783,0.005983818,0.048612698,ATR interacting protein [Source:MGI Symbol	Acc:MGI:1925349]
ENSMUSG00000103032,46.0645465,-1.017289296,0.37000012,-2.749429639,0.005969908,0.048612698,"predicted gene, 37121 [Source:MGI Symbol	Acc:MGI:5610349]"
ENSMUSG00000041734,5396.531467,0.219280079,0.079801956,2.74780332,0.005999599,0.048711711,kirre like nephrin family adhesion molecule 1 [Source:MGI Symbol	Acc:MGI:1891396]
ENSMUSG00000038949,718.1820756,-0.2621456,0.095496504,-2.745080585,0.006049604,0.049088319,"consortin, connexin sorting protein [Source:MGI Symbol	Acc:MGI:2445141]"
ENSMUSG00000046519,420.9937039,0.326745202,0.119095352,2.743559654,0.0060777,0.049286806,golgi phosphoprotein 3-like [Source:MGI Symbol	Acc:MGI:1917129]
ENSMUSG00000051786,720.4419426,-0.258305802,0.094161086,-2.743233032,0.006083749,0.049288556,"tubulin, gamma complex associated protein 6 [Source:MGI Symbol	Acc:MGI:2146071]"
ENSMUSG00000031969,493.482154,0.370796071,0.135171365,2.743155487,0.006085186,0.049288556,"acyl-Coenzyme A dehydrogenase family, member 8 [Source:MGI Symbol	Acc:MGI:1914198]"
ENSMUSG00000057406,1635.044755,-0.267383819,0.097578346,-2.740196266,0.006140251,0.04970487,nuclear receptor binding SET domain protein 2 [Source:MGI Symbol	Acc:MGI:1276574]
ENSMUSG00000094626,61.57556884,0.924358977,0.33739739,2.739674353,0.006150009,0.049754156,transmembrane protein 121B [Source:MGI Symbol	Acc:MGI:2136977]
ENSMUSG00000028121,770.6708194,0.27261664,0.099529865,2.739043594,0.00616182,0.04976862,breast cancer anti-estrogen resistance 3 [Source:MGI Symbol	Acc:MGI:1352501]
ENSMUSG00000073889,673.7952772,0.31038343,0.113320358,2.738990902,0.006162808,0.04976862,"interleukin 11 receptor, alpha chain 1 [Source:MGI Symbol	Acc:MGI:107426]"
ENSMUSG00000032012,430.8664841,-0.529490113,0.193302646,-2.739176742,0.006159325,0.04976862,nectin cell adhesion molecule 1 [Source:MGI Symbol	Acc:MGI:1926483]
ENSMUSG00000039952,5713.035645,-0.270883784,0.099004491,-2.736075726,0.006217672,0.049993583,dystroglycan 1 [Source:MGI Symbol	Acc:MGI:101864]
ENSMUSG00000057335,3074.112537,-0.31276958,0.11431361,-2.736065995,0.006217855,0.049993583,centrosomal protein 170 [Source:MGI Symbol	Acc:MGI:1918348]
ENSMUSG00000029705,1942.956587,-0.243962731,0.089126306,-2.737269645,0.006195149,0.049993583,cut-like homeobox 1 [Source:MGI Symbol	Acc:MGI:88568]
ENSMUSG00000041997,1321.721601,-0.2729415,0.099735605,-2.736650556,0.006206819,0.049993583,tousled-like kinase 1 [Source:MGI Symbol	Acc:MGI:2441683]
ENSMUSG00000037400,1241.014453,0.238549027,0.087185523,2.736108212,0.006217058,0.049993583,"ATPase, class VI, type 11B [Source:MGI Symbol	Acc:MGI:1923545]"
ENSMUSG00000046546,1048.120879,0.41656013,0.15226208,2.735810057,0.006222693,0.049993583,"family with sequence similarity 43, member A [Source:MGI Symbol	Acc:MGI:2676309]"
ENSMUSG00000031756,421.3525541,-0.342877578,0.125332253,-2.735748945,0.006223849,0.049993583,centromere protein N [Source:MGI Symbol	Acc:MGI:1919405]
ENSMUSG00000041774,87.52866388,0.679828505,0.248481509,2.735931969,0.006220388,0.049993583,YdjC homolog (bacterial) [Source:MGI Symbol	Acc:MGI:1916351]
ENSMUSG00000106339,56.59128022,0.857570664,0.31344463,2.735955837,0.006219937,0.049993583,predicted gene 43489 [Source:MGI Symbol	Acc:MGI:5663626]
