# Supplementary material for: MAF1, a repressor of RNA polymerase III-dependent transcription, regulates bone mass
Source: eLife. 2022 May 25;11:e74740. doi: 10.7554/eLife.74740 (PMC9212997; doi:10.7554/eLife.74740)
Supplement: Figure 6—source data 1. [file elife-74740-fig6-data1.zip › Figure 6 - source data/Figure 6B - source data7 - shBRF1vsSCR_d4.csv]

,baseMean,log2FoldChange,lfcSE,stat,pvalue,padj,gene_description
ENSMUSG00000074934,1693.826541,1.470958366,0.092771723,15.85567588,1.28E-56,1.82E-52,"gremlin 1, DAN family BMP antagonist [Source:MGI Symbol	Acc:MGI:1344337]"
ENSMUSG00000020140,308.8728732,-2.882103684,0.190545951,-15.12550475,1.10E-51,7.77E-48,leucine rich repeat containing G protein coupled receptor 5 [Source:MGI Symbol	Acc:MGI:1341817]
ENSMUSG00000026748,2789.757278,-1.335710687,0.089994038,-14.84221302,7.81E-50,3.68E-46,plexin domain containing 2 [Source:MGI Symbol	Acc:MGI:1914698]
ENSMUSG00000048078,172.6649694,-2.988929928,0.206612138,-14.46638108,1.98E-47,6.98E-44,teneurin transmembrane protein 4 [Source:MGI Symbol	Acc:MGI:2447063]
ENSMUSG00000039462,541.2564833,1.925171731,0.133384376,14.43326264,3.20E-47,9.03E-44,"collagen, type X, alpha 1 [Source:MGI Symbol	Acc:MGI:88445]"
ENSMUSG00000028780,630.2376586,2.331082255,0.162848322,14.3144383,1.78E-46,4.19E-43,"sema domain, immunoglobulin domain (Ig), short basic domain, secreted, (semaphorin) 3C [Source:MGI Symbol	Acc:MGI:107557]"
ENSMUSG00000020053,837.9719713,-2.375916679,0.174338539,-13.62817821,2.72E-42,5.50E-39,insulin-like growth factor 1 [Source:MGI Symbol	Acc:MGI:96432]
ENSMUSG00000062991,319.7480829,2.20219802,0.165034022,13.34390319,1.29E-40,2.27E-37,neuregulin 1 [Source:MGI Symbol	Acc:MGI:96083]
ENSMUSG00000031596,1401.33127,-1.258968873,0.100516626,-12.52498136,5.45E-36,8.56E-33,"solute carrier family 7 (cationic amino acid transporter, y+ system), member 2 [Source:MGI Symbol	Acc:MGI:99828]"
ENSMUSG00000022893,2692.78327,1.007461536,0.082413953,12.22440497,2.30E-34,3.25E-31,"a disintegrin-like and metallopeptidase (reprolysin type) with thrombospondin type 1 motif, 1 [Source:MGI Symbol	Acc:MGI:109249]"
ENSMUSG00000054404,877.8160046,-1.438118363,0.11784148,-12.20383828,2.97E-34,3.81E-31,schlafen 5 [Source:MGI Symbol	Acc:MGI:1329004]
ENSMUSG00000018339,3357.885485,-1.370760017,0.112423253,-12.19285139,3.39E-34,4.00E-31,glutathione peroxidase 3 [Source:MGI Symbol	Acc:MGI:105102]
ENSMUSG00000003849,1185.228994,1.31836811,0.109660361,12.02228497,2.71E-33,2.95E-30,"NAD(P)H dehydrogenase, quinone 1 [Source:MGI Symbol	Acc:MGI:103187]"
ENSMUSG00000024087,8629.780293,-0.955498547,0.082317921,-11.60741834,3.78E-31,3.81E-28,"cytochrome P450, family 1, subfamily b, polypeptide 1 [Source:MGI Symbol	Acc:MGI:88590]"
ENSMUSG00000019102,1382.432663,1.026531129,0.088620787,11.58341251,5.00E-31,4.71E-28,"aldehyde dehydrogenase family 3, subfamily A1 [Source:MGI Symbol	Acc:MGI:1353451]"
ENSMUSG00000017009,2955.652146,0.693610878,0.059947714,11.570264,5.83E-31,5.15E-28,syndecan 4 [Source:MGI Symbol	Acc:MGI:1349164]
ENSMUSG00000016918,840.1524347,-1.254033129,0.109170463,-11.48692688,1.53E-30,1.28E-27,sulfatase 1 [Source:MGI Symbol	Acc:MGI:2138563]
ENSMUSG00000027111,319.7737443,2.261257618,0.204426005,11.06149691,1.93E-28,1.51E-25,integrin alpha 6 [Source:MGI Symbol	Acc:MGI:96605]
ENSMUSG00000001435,872.3298539,1.131653914,0.104022165,10.87896905,1.45E-27,1.08E-24,"collagen, type XVIII, alpha 1 [Source:MGI Symbol	Acc:MGI:88451]"
ENSMUSG00000026896,638.2664432,-1.218533875,0.112157149,-10.86452258,1.70E-27,1.20E-24,interferon induced with helicase C domain 1 [Source:MGI Symbol	Acc:MGI:1918836]
ENSMUSG00000006800,932.3166156,1.747804708,0.161131523,10.84706872,2.06E-27,1.39E-24,sulfatase 2 [Source:MGI Symbol	Acc:MGI:1919293]
ENSMUSG00000024883,1435.394072,1.073069199,0.099797201,10.75249794,5.77E-27,3.71E-24,Ras and Rab interactor 1 [Source:MGI Symbol	Acc:MGI:2385695]
ENSMUSG00000051726,186.9864937,2.503879488,0.234295328,10.68685196,1.17E-26,7.21E-24,"potassium voltage-gated channel, subfamily F, member 1 [Source:MGI Symbol	Acc:MGI:2687399]"
ENSMUSG00000056174,300.5059063,-2.188138057,0.209461301,-10.44650274,1.52E-25,8.95E-23,"collagen, type VIII, alpha 2 [Source:MGI Symbol	Acc:MGI:88464]"
ENSMUSG00000026365,799.4842346,-1.51120935,0.147306441,-10.25894958,1.08E-24,6.10E-22,complement component factor h [Source:MGI Symbol	Acc:MGI:88385]
ENSMUSG00000060519,1717.97112,-0.845561732,0.083036113,-10.18306008,2.36E-24,1.28E-21,"torsin family 3, member A [Source:MGI Symbol	Acc:MGI:1353652]"
ENSMUSG00000062184,2350.225489,-0.959916569,0.094606115,-10.14645378,3.44E-24,1.80E-21,heparan sulfate 6-O-sulfotransferase 2 [Source:MGI Symbol	Acc:MGI:1354959]
ENSMUSG00000030849,1043.795294,-0.840239103,0.08313228,-10.10725442,5.13E-24,2.59E-21,fibroblast growth factor receptor 2 [Source:MGI Symbol	Acc:MGI:95523]
ENSMUSG00000029298,206.3518487,-1.792421453,0.179895624,-9.963674566,2.20E-23,1.07E-20,guanylate-binding protein 9 [Source:MGI Symbol	Acc:MGI:3605620]
ENSMUSG00000056457,454.9147886,1.881147935,0.191818417,9.806920323,1.05E-22,4.95E-20,"prolactin family 2, subfamily c, member 3 [Source:MGI Symbol	Acc:MGI:1341833]"
ENSMUSG00000030761,669.5599503,-1.3147032,0.134462734,-9.777454055,1.41E-22,6.42E-20,myosin VIIA [Source:MGI Symbol	Acc:MGI:104510]
ENSMUSG00000034205,172.7654413,-2.214799077,0.227759767,-9.724277051,2.38E-22,1.05E-19,lysyl oxidase-like 2 [Source:MGI Symbol	Acc:MGI:2137913]
ENSMUSG00000026566,1237.16137,-0.744645438,0.07738834,-9.622191634,6.44E-22,2.68E-19,myelin protein zero-like 1 [Source:MGI Symbol	Acc:MGI:1915731]
ENSMUSG00000063873,267.5001276,-1.699759192,0.176600604,-9.624877594,6.28E-22,2.68E-19,"solute carrier family 24 (sodium/potassium/calcium exchanger), member 3 [Source:MGI Symbol	Acc:MGI:2137513]"
ENSMUSG00000022878,238.1168771,-1.799586479,0.188559533,-9.543863679,1.38E-21,5.56E-19,"adiponectin, C1Q and collagen domain containing [Source:MGI Symbol	Acc:MGI:106675]"
ENSMUSG00000059588,1102.109161,0.957711383,0.100919909,9.489816183,2.31E-21,9.09E-19,calcitonin receptor-like [Source:MGI Symbol	Acc:MGI:1926944]
ENSMUSG00000032172,130.556507,-2.29883465,0.245281656,-9.372224095,7.10E-21,2.71E-18,olfactomedin 2 [Source:MGI Symbol	Acc:MGI:3045350]
ENSMUSG00000009687,664.0421958,1.062500579,0.113911489,9.327422438,1.08E-20,4.03E-18,FXYD domain-containing ion transport regulator 5 [Source:MGI Symbol	Acc:MGI:1201785]
ENSMUSG00000078606,128.2796102,-2.361133504,0.258621729,-9.12967954,6.87E-20,2.49E-17,predicted gene 4070 [Source:MGI Symbol	Acc:MGI:3782245]
ENSMUSG00000073411,542.0199973,-1.734827531,0.190434282,-9.109848882,8.25E-20,2.92E-17,"histocompatibility 2, D region locus 1 [Source:MGI Symbol	Acc:MGI:95896]"
ENSMUSG00000042379,470.2038233,-1.378248124,0.155454718,-8.865913744,7.59E-19,2.62E-16,endothelial cell-specific molecule 1 [Source:MGI Symbol	Acc:MGI:1918940]
ENSMUSG00000024593,1039.214779,-1.152054708,0.130009669,-8.861300204,7.91E-19,2.66E-16,multiple EGF-like-domains 10 [Source:MGI Symbol	Acc:MGI:2685177]
ENSMUSG00000021136,547.3735094,-0.978660883,0.11097784,-8.818525251,1.16E-18,3.81E-16,SPARC related modular calcium binding 1 [Source:MGI Symbol	Acc:MGI:1929878]
ENSMUSG00000000392,609.7979975,-1.684879368,0.192597636,-8.748183008,2.17E-18,6.96E-16,fibroblast activation protein [Source:MGI Symbol	Acc:MGI:109608]
ENSMUSG00000026043,21990.5707,0.670936307,0.077196072,8.691327079,3.58E-18,1.13E-15,"collagen, type III, alpha 1 [Source:MGI Symbol	Acc:MGI:88453]"
ENSMUSG00000022875,211.6848434,-1.608193649,0.186075147,-8.6427106,5.49E-18,1.69E-15,kininogen 1 [Source:MGI Symbol	Acc:MGI:1097705]
ENSMUSG00000020900,4509.492107,-0.830074595,0.096299802,-8.619691618,6.71E-18,2.02E-15,"myosin, heavy polypeptide 10, non-muscle [Source:MGI Symbol	Acc:MGI:1930780]"
ENSMUSG00000040152,51656.58722,0.672322102,0.078755398,8.536838389,1.38E-17,4.06E-15,thrombospondin 1 [Source:MGI Symbol	Acc:MGI:98737]
ENSMUSG00000039058,472.236075,-1.0773047,0.126451378,-8.519517307,1.60E-17,4.62E-15,adenylate kinase 5 [Source:MGI Symbol	Acc:MGI:2677491]
ENSMUSG00000073418,274.9108574,-1.438313925,0.169431127,-8.48907726,2.08E-17,5.89E-15,complement component 4B (Chido blood group) [Source:MGI Symbol	Acc:MGI:88228]
ENSMUSG00000013033,173.1324589,-1.858676652,0.219231532,-8.478144721,2.29E-17,6.34E-15,adhesion G protein-coupled receptor L1 [Source:MGI Symbol	Acc:MGI:1929461]
ENSMUSG00000014329,4092.361753,-0.72370029,0.08551361,-8.46298377,2.61E-17,6.95E-15,BicC family RNA binding protein 1 [Source:MGI Symbol	Acc:MGI:1933388]
ENSMUSG00000071847,700.2182948,0.856840343,0.101245017,8.46303715,2.61E-17,6.95E-15,adenomatosis polyposis coli down-regulated 1 [Source:MGI Symbol	Acc:MGI:3513977]
ENSMUSG00000002365,3298.647357,-0.337071802,0.039869673,-8.454340802,2.81E-17,7.35E-15,sorting nexin 9 [Source:MGI Symbol	Acc:MGI:1913866]
ENSMUSG00000028370,510.7620638,-1.387001666,0.164666003,-8.423121,3.67E-17,9.42E-15,pregnancy-associated plasma protein A [Source:MGI Symbol	Acc:MGI:97479]
ENSMUSG00000048482,427.3132194,1.239466194,0.147194419,8.420605934,3.75E-17,9.45E-15,brain derived neurotrophic factor [Source:MGI Symbol	Acc:MGI:88145]
ENSMUSG00000039883,334.1246686,0.878402741,0.10434869,8.41795661,3.83E-17,9.50E-15,leucine rich repeat containing 17 [Source:MGI Symbol	Acc:MGI:1921761]
ENSMUSG00000045838,1032.33885,0.68167359,0.081523382,8.361694184,6.18E-17,1.51E-14,coiled-coil domain containing 9B [Source:MGI Symbol	Acc:MGI:2685199]
ENSMUSG00000028369,1306.74232,-1.374575449,0.164908946,-8.335360076,7.73E-17,1.85E-14,"sushi, von Willebrand factor type A, EGF and pentraxin domain containing 1 [Source:MGI Symbol	Acc:MGI:1928849]"
ENSMUSG00000020810,226.5705512,-1.331651759,0.160593932,-8.292042834,1.11E-16,2.62E-14,cytoglobin [Source:MGI Symbol	Acc:MGI:2149481]
ENSMUSG00000019775,60.41192162,2.177477062,0.263129593,8.275302803,1.28E-16,2.97E-14,regulator of G-protein signaling 17 [Source:MGI Symbol	Acc:MGI:1927469]
ENSMUSG00000029822,979.5983115,0.559639366,0.067715667,8.264547728,1.40E-16,3.19E-14,oxysterol binding protein-like 3 [Source:MGI Symbol	Acc:MGI:1918970]
ENSMUSG00000030921,466.1361404,-1.345516728,0.162838532,-8.262889096,1.42E-16,3.19E-14,tripartite motif-containing 30A [Source:MGI Symbol	Acc:MGI:98178]
ENSMUSG00000031548,247.4854476,-3.759936004,0.455584063,-8.253001605,1.54E-16,3.41E-14,secreted frizzled-related protein 1 [Source:MGI Symbol	Acc:MGI:892014]
ENSMUSG00000028268,260.4626569,-1.345248101,0.163326002,-8.236582564,1.77E-16,3.85E-14,guanylate binding protein 3 [Source:MGI Symbol	Acc:MGI:1926263]
ENSMUSG00000056116,1359.820202,-0.778132287,0.09460627,-8.224954682,1.95E-16,4.18E-14,"histocompatibility 2, T region locus 22 [Source:MGI Symbol	Acc:MGI:95956]"
ENSMUSG00000020262,2370.491452,-0.734673172,0.089513765,-8.207376467,2.26E-16,4.77E-14,"adenosine deaminase, RNA-specific, B1 [Source:MGI Symbol	Acc:MGI:891999]"
ENSMUSG00000042284,1159.515071,-0.954822133,0.116820255,-8.173429645,3.00E-16,6.23E-14,integrin alpha 1 [Source:MGI Symbol	Acc:MGI:96599]
ENSMUSG00000011179,2299.97762,0.640306151,0.078664352,8.139724443,3.96E-16,8.12E-14,"ornithine decarboxylase, structural 1 [Source:MGI Symbol	Acc:MGI:97402]"
ENSMUSG00000050578,576.0758617,1.480119377,0.182095307,8.128267551,4.35E-16,8.79E-14,matrix metallopeptidase 13 [Source:MGI Symbol	Acc:MGI:1340026]
ENSMUSG00000027962,1632.006641,-0.594868287,0.073303409,-8.115151715,4.85E-16,9.66E-14,vascular cell adhesion molecule 1 [Source:MGI Symbol	Acc:MGI:98926]
ENSMUSG00000026640,1033.343756,-0.964812632,0.119091304,-8.101453218,5.43E-16,1.07E-13,plexin A2 [Source:MGI Symbol	Acc:MGI:107684]
ENSMUSG00000079092,515.7264867,1.998328297,0.248612839,8.037912711,9.14E-16,1.77E-13,"prolactin family 2, subfamily c, member 2 [Source:MGI Symbol	Acc:MGI:97618]"
ENSMUSG00000032243,2146.015221,-1.034754068,0.129303298,-8.002534252,1.22E-15,2.33E-13,integrin alpha 11 [Source:MGI Symbol	Acc:MGI:2442114]
ENSMUSG00000038280,1639.433069,-0.551131035,0.068990568,-7.98849833,1.37E-15,2.57E-13,osteopetrosis associated transmembrane protein 1 [Source:MGI Symbol	Acc:MGI:2655574]
ENSMUSG00000021835,1605.78462,-0.901433292,0.11409683,-7.900598932,2.78E-15,5.16E-13,bone morphogenetic protein 4 [Source:MGI Symbol	Acc:MGI:88180]
ENSMUSG00000000693,5869.785464,0.600603919,0.076100176,7.892280233,2.97E-15,5.45E-13,lysyl oxidase-like 3 [Source:MGI Symbol	Acc:MGI:1337004]
ENSMUSG00000035208,494.0646426,-1.08007895,0.136930251,-7.887803768,3.08E-15,5.57E-13,schlafen 8 [Source:MGI Symbol	Acc:MGI:2672859]
ENSMUSG00000006205,745.0118706,-1.273254734,0.162148572,-7.852395582,4.08E-15,7.30E-13,HtrA serine peptidase 1 [Source:MGI Symbol	Acc:MGI:1929076]
ENSMUSG00000026674,19698.57924,-0.660667008,0.084408152,-7.827052106,4.99E-15,8.82E-13,"discoidin domain receptor family, member 2 [Source:MGI Symbol	Acc:MGI:1345277]"
ENSMUSG00000013367,165.4797521,-1.706397544,0.21829666,-7.816874276,5.42E-15,9.45E-13,IgLON family member 5 [Source:MGI Symbol	Acc:MGI:2686277]
ENSMUSG00000025743,1784.680029,-0.822349226,0.105918162,-7.764005807,8.23E-15,1.42E-12,syndecan 3 [Source:MGI Symbol	Acc:MGI:1349163]
ENSMUSG00000031558,992.7964177,0.857287572,0.110798922,7.737327731,1.02E-14,1.73E-12,slit guidance ligand 2 [Source:MGI Symbol	Acc:MGI:1315205]
ENSMUSG00000045932,853.606934,-0.986893238,0.127775716,-7.723636901,1.13E-14,1.90E-12,interferon-induced protein with tetratricopeptide repeats 2 [Source:MGI Symbol	Acc:MGI:99449]
ENSMUSG00000068036,2188.497752,-0.516431172,0.067061061,-7.700909667,1.35E-14,2.25E-12,"afadin, adherens junction formation factor [Source:MGI Symbol	Acc:MGI:1314653]"
ENSMUSG00000032624,1133.154685,-0.695525473,0.090626924,-7.674600944,1.66E-14,2.73E-12,echinoderm microtubule associated protein like 4 [Source:MGI Symbol	Acc:MGI:1926048]
ENSMUSG00000024242,2002.315739,-0.568872389,0.074432175,-7.64282903,2.13E-14,3.45E-12,mitogen-activated protein kinase kinase kinase kinase 3 [Source:MGI Symbol	Acc:MGI:2154405]
ENSMUSG00000020547,2449.748313,0.558204155,0.07309134,7.637076482,2.22E-14,3.57E-12,basic leucine zipper and W2 domains 2 [Source:MGI Symbol	Acc:MGI:1914162]
ENSMUSG00000033386,427.7991429,-0.820087866,0.108857736,-7.533574514,4.94E-14,7.84E-12,ferric-chelate reductase 1 [Source:MGI Symbol	Acc:MGI:108076]
ENSMUSG00000005125,1491.919862,0.619231583,0.082460331,7.509448191,5.94E-14,9.32E-12,N-myc downstream regulated gene 1 [Source:MGI Symbol	Acc:MGI:1341799]
ENSMUSG00000090667,784.02671,-1.308489316,0.175456554,-7.457625772,8.81E-14,1.37E-11,predicted gene 765 [Source:MGI Symbol	Acc:MGI:2685611]
ENSMUSG00000032826,52.00546827,-3.081206697,0.413263848,-7.455785717,8.93E-14,1.37E-11,"ankyrin 2, brain [Source:MGI Symbol	Acc:MGI:88025]"
ENSMUSG00000040596,537.1254438,-0.861144205,0.115635911,-7.447030945,9.55E-14,1.45E-11,pogo transposable element with KRAB domain [Source:MGI Symbol	Acc:MGI:1918842]
ENSMUSG00000035929,242.3583218,-1.537291583,0.206510481,-7.444133469,9.76E-14,1.47E-11,"histocompatibility 2, Q region locus 4 [Source:MGI Symbol	Acc:MGI:95933]"
ENSMUSG00000070867,291.7276436,-1.16209155,0.156185062,-7.440478184,1.00E-13,1.49E-11,TraB domain containing 2B [Source:MGI Symbol	Acc:MGI:3650152]
ENSMUSG00000046814,233.0946999,1.832259003,0.246524266,7.43236775,1.07E-13,1.57E-11,GTP cyclohydrolase I feedback regulator [Source:MGI Symbol	Acc:MGI:2443977]
ENSMUSG00000034459,1237.579538,-1.064677693,0.144275068,-7.379498807,1.59E-13,2.32E-11,interferon-induced protein with tetratricopeptide repeats 1 [Source:MGI Symbol	Acc:MGI:99450]
ENSMUSG00000039109,1873.151864,0.829816658,0.112491913,7.37667833,1.62E-13,2.34E-11,"coagulation factor XIII, A1 subunit [Source:MGI Symbol	Acc:MGI:1921395]"
ENSMUSG00000034152,1456.178714,0.49738322,0.067502152,7.368405378,1.73E-13,2.47E-11,exocyst complex component 3 [Source:MGI Symbol	Acc:MGI:2443972]
ENSMUSG00000025083,389.2010771,-0.918184855,0.124843175,-7.354706025,1.91E-13,2.70E-11,actin filament associated protein 1-like 2 [Source:MGI Symbol	Acc:MGI:2147658]
ENSMUSG00000046223,564.2137176,0.860296098,0.117775747,7.30452679,2.78E-13,3.89E-11,"plasminogen activator, urokinase receptor [Source:MGI Symbol	Acc:MGI:97612]"
ENSMUSG00000055301,778.7778519,0.708705689,0.097381759,7.277602089,3.40E-13,4.71E-11,"alcohol dehydrogenase 7 (class IV), mu or sigma polypeptide [Source:MGI Symbol	Acc:MGI:87926]"
ENSMUSG00000019843,1181.769557,0.695158584,0.095628591,7.269359272,3.61E-13,4.96E-11,Fyn proto-oncogene [Source:MGI Symbol	Acc:MGI:95602]
ENSMUSG00000026222,252.7060367,-1.405031757,0.193324621,-7.267733145,3.66E-13,4.97E-11,nuclear antigen Sp100 [Source:MGI Symbol	Acc:MGI:109561]
ENSMUSG00000027199,256.6251372,1.077565421,0.148739597,7.244643943,4.34E-13,5.78E-11,glycine amidinotransferase (L-arginine:glycine amidinotransferase) [Source:MGI Symbol	Acc:MGI:1914342]
ENSMUSG00000039114,42.06612751,1.892435223,0.261177722,7.245775812,4.30E-13,5.78E-11,neuritin 1 [Source:MGI Symbol	Acc:MGI:1915654]
ENSMUSG00000030499,79.88443685,-2.560431663,0.353767815,-7.237604885,4.57E-13,6.03E-11,potassium channel tetramerisation domain containing 15 [Source:MGI Symbol	Acc:MGI:2385276]
ENSMUSG00000018042,15736.45992,0.41986783,0.058047549,7.233170636,4.72E-13,6.06E-11,cytochrome b5 reductase 3 [Source:MGI Symbol	Acc:MGI:94893]
ENSMUSG00000038587,3056.470704,-0.668153659,0.092366787,-7.233700367,4.70E-13,6.06E-11,A kinase (PRKA) anchor protein (gravin) 12 [Source:MGI Symbol	Acc:MGI:1932576]
ENSMUSG00000044471,37.61445838,2.537466972,0.350729087,7.234834706,4.66E-13,6.06E-11,"long non-protein coding RNA, Trp53 induced transcript [Source:MGI Symbol	Acc:MGI:2673128]"
ENSMUSG00000026675,2001.900265,-0.698621149,0.096642826,-7.228898198,4.87E-13,6.20E-11,hydroxysteroid (17-beta) dehydrogenase 7 [Source:MGI Symbol	Acc:MGI:1330808]
ENSMUSG00000019880,328.0940223,-0.979945483,0.135731495,-7.219735403,5.21E-13,6.57E-11,R-spondin 3 [Source:MGI Symbol	Acc:MGI:1920030]
ENSMUSG00000031380,661.640903,0.710491507,0.098619269,7.204388293,5.83E-13,7.27E-11,vascular endothelial growth factor D [Source:MGI Symbol	Acc:MGI:108037]
ENSMUSG00000021913,129.1528595,-1.30159212,0.180686364,-7.203599036,5.86E-13,7.27E-11,oxoglutarate dehydrogenase-like [Source:MGI Symbol	Acc:MGI:3616088]
ENSMUSG00000028339,540.4229922,-1.234864948,0.172541349,-7.156921844,8.25E-13,1.01E-10,"collagen, type XV, alpha 1 [Source:MGI Symbol	Acc:MGI:88449]"
ENSMUSG00000068245,364.2232076,-1.22070566,0.17090598,-7.142556752,9.16E-13,1.12E-10,PHD finger protein 11D [Source:MGI Symbol	Acc:MGI:1277133]
ENSMUSG00000028037,530.0762824,-1.359371398,0.19076734,-7.125807807,1.03E-12,1.25E-10,interferon-induced protein 44 [Source:MGI Symbol	Acc:MGI:2443016]
ENSMUSG00000024803,1261.11298,1.187679399,0.166738859,7.12299106,1.06E-12,1.25E-10,ankyrin repeat domain 1 (cardiac muscle) [Source:MGI Symbol	Acc:MGI:1097717]
ENSMUSG00000070469,464.2128522,-1.090551104,0.153081301,-7.123999439,1.05E-12,1.25E-10,ADAMTS-like 3 [Source:MGI Symbol	Acc:MGI:3028499]
ENSMUSG00000040260,2055.556638,-0.59762127,0.083927943,-7.120647162,1.07E-12,1.27E-10,dishevelled associated activator of morphogenesis 2 [Source:MGI Symbol	Acc:MGI:1923691]
ENSMUSG00000021185,1373.757948,0.501622079,0.070510096,7.114188048,1.13E-12,1.31E-10,D-glutamate cyclase [Source:MGI Symbol	Acc:MGI:2444813]
ENSMUSG00000040033,2673.509307,-0.589246269,0.082873924,-7.11015283,1.16E-12,1.34E-10,signal transducer and activator of transcription 2 [Source:MGI Symbol	Acc:MGI:103039]
ENSMUSG00000004655,5978.062117,0.482268572,0.067865678,7.106221927,1.19E-12,1.37E-10,aquaporin 1 [Source:MGI Symbol	Acc:MGI:103201]
ENSMUSG00000069516,267.9943499,-1.234077354,0.174016382,-7.091730891,1.32E-12,1.51E-10,lysozyme 2 [Source:MGI Symbol	Acc:MGI:96897]
ENSMUSG00000039239,1829.91969,-0.712640458,0.100540137,-7.088119047,1.36E-12,1.54E-10,"transforming growth factor, beta 2 [Source:MGI Symbol	Acc:MGI:98726]"
ENSMUSG00000023915,101.1288306,-2.440881597,0.344778621,-7.079561919,1.45E-12,1.62E-10,"tumor necrosis factor receptor superfamily, member 21 [Source:MGI Symbol	Acc:MGI:2151075]"
ENSMUSG00000028108,4349.723444,0.818791688,0.115759225,7.073230574,1.51E-12,1.67E-10,extracellular matrix protein 1 [Source:MGI Symbol	Acc:MGI:103060]
ENSMUSG00000038816,1151.006025,0.528608248,0.074733989,7.07319726,1.51E-12,1.67E-10,"catenin (cadherin associated protein), alpha-like 1 [Source:MGI Symbol	Acc:MGI:1859649]"
ENSMUSG00000022206,555.4429064,-1.733103848,0.246670656,-7.025983044,2.13E-12,2.33E-10,natriuretic peptide receptor 3 [Source:MGI Symbol	Acc:MGI:97373]
ENSMUSG00000045679,1046.310078,0.537076213,0.077250213,6.952423692,3.59E-12,3.90E-10,PQ loop repeat containing [Source:MGI Symbol	Acc:MGI:2444067]
ENSMUSG00000019326,1607.692074,-0.823239612,0.118514599,-6.946313958,3.75E-12,4.05E-10,"amine oxidase, copper containing 3 [Source:MGI Symbol	Acc:MGI:1306797]"
ENSMUSG00000078532,89.36146635,-1.57956093,0.227739469,-6.935824243,4.04E-12,4.32E-10,Na+/K+ transporting ATPase interacting 1 [Source:MGI Symbol	Acc:MGI:1914399]
ENSMUSG00000058571,1726.229749,-0.877329024,0.127178845,-6.898388069,5.26E-12,5.59E-10,glypican 6 [Source:MGI Symbol	Acc:MGI:1346322]
ENSMUSG00000025104,335.548526,-1.353118262,0.196329367,-6.89208286,5.50E-12,5.80E-10,HDGF like 3 [Source:MGI Symbol	Acc:MGI:1352760]
ENSMUSG00000028348,286.412769,1.06507336,0.15561536,6.844268861,7.69E-12,8.05E-10,caveolae associated 4 [Source:MGI Symbol	Acc:MGI:1915266]
ENSMUSG00000024776,445.3849327,0.788083211,0.115556319,6.819905791,9.11E-12,9.37E-10,STAM binding protein like 1 [Source:MGI Symbol	Acc:MGI:1923880]
ENSMUSG00000028270,409.9323563,-0.974283855,0.14282942,-6.821310752,9.02E-12,9.37E-10,guanylate binding protein 2 [Source:MGI Symbol	Acc:MGI:102772]
ENSMUSG00000031125,75.27678193,-2.211158061,0.324253152,-6.819233819,9.15E-12,9.37E-10,RIKEN cDNA 3830403N18 gene [Source:MGI Symbol	Acc:MGI:1917941]
ENSMUSG00000035493,90.29575694,1.828678621,0.269927439,6.774704447,1.25E-11,1.27E-09,"transforming growth factor, beta induced [Source:MGI Symbol	Acc:MGI:99959]"
ENSMUSG00000045954,1120.684668,0.694562444,0.102695238,6.763336397,1.35E-11,1.36E-09,caveolae associated 2 [Source:MGI Symbol	Acc:MGI:99513]
ENSMUSG00000033208,556.2860688,-1.111932356,0.164573224,-6.756459701,1.41E-11,1.42E-09,"S100 protein, beta polypeptide, neural [Source:MGI Symbol	Acc:MGI:98217]"
ENSMUSG00000021253,3312.051296,-0.682852904,0.101710889,-6.713665689,1.90E-11,1.89E-09,"transforming growth factor, beta 3 [Source:MGI Symbol	Acc:MGI:98727]"
ENSMUSG00000035199,4255.897801,0.542062709,0.080875465,6.70243699,2.05E-11,2.03E-09,ADP-ribosylation factor-like 6 interacting protein 5 [Source:MGI Symbol	Acc:MGI:1929501]
ENSMUSG00000015766,2984.333317,0.391573147,0.05855235,6.687573597,2.27E-11,2.23E-09,epidermal growth factor receptor pathway substrate 8 [Source:MGI Symbol	Acc:MGI:104684]
ENSMUSG00000023460,851.0753323,-0.563373428,0.084324333,-6.68103032,2.37E-11,2.31E-09,"RAB12, member RAS oncogene family [Source:MGI Symbol	Acc:MGI:894284]"
ENSMUSG00000026981,11353.96905,-0.435227281,0.065265973,-6.668517455,2.58E-11,2.50E-09,interleukin 1 receptor antagonist [Source:MGI Symbol	Acc:MGI:96547]
ENSMUSG00000028173,5471.364913,-0.440687541,0.066121075,-6.664857474,2.65E-11,2.55E-09,wntless WNT ligand secretion mediator [Source:MGI Symbol	Acc:MGI:1915401]
ENSMUSG00000030022,50.73056441,-1.975351985,0.296482271,-6.66263105,2.69E-11,2.57E-09,"a disintegrin-like and metallopeptidase (reprolysin type) with thrombospondin type 1 motif, 9 [Source:MGI Symbol	Acc:MGI:1916320]"
ENSMUSG00000026069,289.9150482,1.134160768,0.170445811,6.65408414,2.85E-11,2.70E-09,interleukin 1 receptor-like 1 [Source:MGI Symbol	Acc:MGI:98427]
ENSMUSG00000079029,63.29173533,-2.232479117,0.335972686,-6.644823265,3.04E-11,2.86E-09,predicted gene 5662 [Source:MGI Symbol	Acc:MGI:3648257]
ENSMUSG00000029231,1912.185099,-0.610880814,0.091976307,-6.641719338,3.10E-11,2.88E-09,"platelet derived growth factor receptor, alpha polypeptide [Source:MGI Symbol	Acc:MGI:97530]"
ENSMUSG00000016262,804.9501335,-0.511552926,0.077013259,-6.642400733,3.09E-11,2.88E-09,SERTA domain containing 4 [Source:MGI Symbol	Acc:MGI:2443496]
ENSMUSG00000028195,4568.238551,0.672516905,0.101346916,6.635790517,3.23E-11,2.98E-09,cysteine rich protein 61 [Source:MGI Symbol	Acc:MGI:88613]
ENSMUSG00000030342,12319.08899,0.479215247,0.072348126,6.623741023,3.50E-11,3.20E-09,CD9 antigen [Source:MGI Symbol	Acc:MGI:88348]
ENSMUSG00000076435,508.7344575,-0.754887905,0.113973517,-6.623362362,3.51E-11,3.20E-09,acyl-CoA synthetase family member 2 [Source:MGI Symbol	Acc:MGI:2388287]
ENSMUSG00000006932,8630.034392,-0.371209642,0.05608873,-6.61825722,3.63E-11,3.29E-09,"catenin (cadherin associated protein), beta 1 [Source:MGI Symbol	Acc:MGI:88276]"
ENSMUSG00000004098,2874.249303,-0.590918615,0.090055205,-6.561737472,5.32E-11,4.79E-09,"collagen, type V, alpha 3 [Source:MGI Symbol	Acc:MGI:1858212]"
ENSMUSG00000022425,1502.784249,0.729057625,0.11169616,6.527150291,6.70E-11,6.00E-09,ectonucleotide pyrophosphatase/phosphodiesterase 2 [Source:MGI Symbol	Acc:MGI:1321390]
ENSMUSG00000001507,2032.653589,0.835440449,0.12817372,6.518032318,7.12E-11,6.33E-09,integrin alpha 3 [Source:MGI Symbol	Acc:MGI:96602]
ENSMUSG00000020571,5617.364164,0.382770357,0.058877407,6.501141581,7.97E-11,7.04E-09,protein disulfide isomerase associated 6 [Source:MGI Symbol	Acc:MGI:1919103]
ENSMUSG00000021948,1685.382655,-0.426341772,0.065891804,-6.470330857,9.78E-11,8.58E-09,"protein kinase C, delta [Source:MGI Symbol	Acc:MGI:97598]"
ENSMUSG00000036856,168.0575476,1.204211648,0.186361095,6.461711582,1.04E-10,9.03E-09,"wingless-type MMTV integration site family, member 4 [Source:MGI Symbol	Acc:MGI:98957]"
ENSMUSG00000030748,806.5176648,0.711928273,0.110277106,6.455812091,1.08E-10,9.33E-09,"interleukin 4 receptor, alpha [Source:MGI Symbol	Acc:MGI:105367]"
ENSMUSG00000037902,1666.800269,-0.404790529,0.062920913,-6.433322589,1.25E-10,1.08E-08,signal-regulatory protein alpha [Source:MGI Symbol	Acc:MGI:108563]
ENSMUSG00000027221,1442.414472,0.732313094,0.11432423,6.405580796,1.50E-10,1.28E-08,carbohydrate (keratan sulfate Gal-6) sulfotransferase 1 [Source:MGI Symbol	Acc:MGI:1924219]
ENSMUSG00000078249,475.4111615,0.928363333,0.145087874,6.398627987,1.57E-10,1.33E-08,high mobility group AT-hook 1B [Source:MGI Symbol	Acc:MGI:96161]
ENSMUSG00000057315,267.2717036,-1.006891962,0.158366503,-6.357985723,2.04E-10,1.73E-08,Rho GTPase activating protein 24 [Source:MGI Symbol	Acc:MGI:1922647]
ENSMUSG00000027800,1576.558272,0.874158668,0.137609826,6.352443693,2.12E-10,1.78E-08,transmembrane 4 superfamily member 1 [Source:MGI Symbol	Acc:MGI:104678]
ENSMUSG00000026353,2615.89428,-0.297965514,0.047030462,-6.335585448,2.36E-10,1.98E-08,UBX domain protein 4 [Source:MGI Symbol	Acc:MGI:1915062]
ENSMUSG00000070327,1677.08907,-0.841609043,0.132861359,-6.334490706,2.38E-10,1.98E-08,ring finger protein 213 [Source:MGI Symbol	Acc:MGI:1289196]
ENSMUSG00000020250,8049.121531,0.26980477,0.042634948,6.328253828,2.48E-10,2.05E-08,thioredoxin reductase 1 [Source:MGI Symbol	Acc:MGI:1354175]
ENSMUSG00000025068,1251.441831,0.492278945,0.077834607,6.324679497,2.54E-10,2.09E-08,glutathione S-transferase omega 1 [Source:MGI Symbol	Acc:MGI:1342273]
ENSMUSG00000024501,2077.750606,-0.605588785,0.095908158,-6.314257262,2.71E-10,2.22E-08,dihydropyrimidinase-like 3 [Source:MGI Symbol	Acc:MGI:1349762]
ENSMUSG00000034463,2194.179204,-0.518821202,0.082187737,-6.312635238,2.74E-10,2.23E-08,"scavenger receptor class A, member 3 [Source:MGI Symbol	Acc:MGI:2444418]"
ENSMUSG00000074896,1060.094911,-0.980995085,0.155806699,-6.296231742,3.05E-10,2.46E-08,interferon-induced protein with tetratricopeptide repeats 3 [Source:MGI Symbol	Acc:MGI:1101055]
ENSMUSG00000022965,2525.449575,-0.392289459,0.062341187,-6.292620939,3.12E-10,2.51E-08,interferon gamma receptor 2 [Source:MGI Symbol	Acc:MGI:107654]
ENSMUSG00000063193,275.9591619,1.219611091,0.193883051,6.290447171,3.17E-10,2.53E-08,CD300 molecule like family member B [Source:MGI Symbol	Acc:MGI:2685099]
ENSMUSG00000021701,848.1367621,0.663295112,0.106066879,6.25355546,4.01E-10,3.19E-08,polo like kinase 2 [Source:MGI Symbol	Acc:MGI:1099790]
ENSMUSG00000027797,3771.033336,-0.5840637,0.093516578,-6.245563202,4.22E-10,3.33E-08,doublecortin-like kinase 1 [Source:MGI Symbol	Acc:MGI:1330861]
ENSMUSG00000054342,292.5330747,0.964478057,0.154545434,6.240741216,4.36E-10,3.41E-08,"potassium intermediate/small conductance calcium-activated channel, subfamily N, member 4 [Source:MGI Symbol	Acc:MGI:1277957]"
ENSMUSG00000000386,70.04533745,-2.153467658,0.345098231,-6.240158491,4.37E-10,3.41E-08,MX dynamin-like GTPase 1 [Source:MGI Symbol	Acc:MGI:97243]
ENSMUSG00000021508,42.9202706,-3.331567113,0.535358118,-6.223062656,4.88E-10,3.79E-08,chemokine (C-X-C motif) ligand 14 [Source:MGI Symbol	Acc:MGI:1888514]
ENSMUSG00000036356,1392.575078,0.444507924,0.07159704,6.208467858,5.35E-10,4.13E-08,chondroitin sulfate N-acetylgalactosaminyltransferase 1 [Source:MGI Symbol	Acc:MGI:2442354]
ENSMUSG00000006369,1418.372855,-0.982002009,0.15821112,-6.206908891,5.40E-10,4.15E-08,fibulin 1 [Source:MGI Symbol	Acc:MGI:95487]
ENSMUSG00000004951,61.24635767,2.833319623,0.459092731,6.171562801,6.76E-10,5.17E-08,heat shock protein 1 [Source:MGI Symbol	Acc:MGI:96240]
ENSMUSG00000026600,2033.778323,-0.499829073,0.081018516,-6.169319027,6.86E-10,5.21E-08,sterol O-acyltransferase 1 [Source:MGI Symbol	Acc:MGI:104665]
ENSMUSG00000023067,2070.905259,0.5176864,0.084018684,6.161562816,7.20E-10,5.44E-08,cyclin-dependent kinase inhibitor 1A (P21) [Source:MGI Symbol	Acc:MGI:104556]
ENSMUSG00000022665,7417.026976,-0.377160584,0.061329074,-6.149784374,7.76E-10,5.83E-08,coiled-coil domain containing 80 [Source:MGI Symbol	Acc:MGI:1915146]
ENSMUSG00000029861,125.5603123,1.34749609,0.219567055,6.137059542,8.41E-10,6.29E-08,"family with sequence similarity 131, member B [Source:MGI Symbol	Acc:MGI:1923406]"
ENSMUSG00000030468,356.7172282,1.202483859,0.196037659,6.133943157,8.57E-10,6.38E-08,sialic acid binding Ig-like lectin G [Source:MGI Symbol	Acc:MGI:2443630]
ENSMUSG00000068335,2660.293958,0.534066215,0.087153125,6.127906639,8.90E-10,6.54E-08,docking protein 1 [Source:MGI Symbol	Acc:MGI:893587]
ENSMUSG00000023960,475.1800185,-0.668558232,0.109097888,-6.128058437,8.90E-10,6.54E-08,ectonucleotide pyrophosphatase/phosphodiesterase 5 [Source:MGI Symbol	Acc:MGI:1933830]
ENSMUSG00000026768,75.29845913,2.036333494,0.332326105,6.127515911,8.93E-10,6.54E-08,integrin alpha 8 [Source:MGI Symbol	Acc:MGI:109442]
ENSMUSG00000027495,519.9829748,-0.745563326,0.121710064,-6.12573275,9.03E-10,6.58E-08,"family with sequence similarity 210, member B [Source:MGI Symbol	Acc:MGI:1914267]"
ENSMUSG00000079363,189.527753,-1.307111098,0.214006407,-6.107812915,1.01E-09,7.32E-08,guanylate binding protein 4 [Source:MGI Symbol	Acc:MGI:97072]
ENSMUSG00000003617,3325.577438,-0.573254075,0.094217066,-6.084397416,1.17E-09,8.39E-08,ceruloplasmin [Source:MGI Symbol	Acc:MGI:88476]
ENSMUSG00000038119,573.3765017,-0.732586676,0.120393684,-6.084926123,1.17E-09,8.39E-08,cell adhesion molecule-related/down-regulated by oncogenes [Source:MGI Symbol	Acc:MGI:1926387]
ENSMUSG00000009905,776.2025871,-0.508608331,0.08375029,-6.072914276,1.26E-09,8.97E-08,3-ketodihydrosphingosine reductase [Source:MGI Symbol	Acc:MGI:1918000]
ENSMUSG00000005802,4123.94675,0.620590683,0.102497441,6.054694392,1.41E-09,9.99E-08,"solute carrier family 30 (zinc transporter), member 4 [Source:MGI Symbol	Acc:MGI:1345282]"
ENSMUSG00000044976,98.93060581,1.24403991,0.205661047,6.048981689,1.46E-09,1.03E-07,WD repeat domain 72 [Source:MGI Symbol	Acc:MGI:3583957]
ENSMUSG00000050565,2453.797746,-0.448868364,0.074397327,-6.033393694,1.61E-09,1.13E-07,torsin A interacting protein 2 [Source:MGI Symbol	Acc:MGI:3582695]
ENSMUSG00000033684,6756.76725,-0.389545179,0.064605929,-6.029557739,1.64E-09,1.15E-07,quiescin Q6 sulfhydryl oxidase 1 [Source:MGI Symbol	Acc:MGI:1330818]
ENSMUSG00000022687,456.8989097,-0.73312446,0.12185397,-6.016418328,1.78E-09,1.24E-07,biregional cell adhesion molecule-related/down-regulated by oncogenes (Cdon) binding protein [Source:MGI Symbol	Acc:MGI:2151153]
ENSMUSG00000028766,230.2329772,-1.872417911,0.312011762,-6.001113222,1.96E-09,1.36E-07,"alkaline phosphatase, liver/bone/kidney [Source:MGI Symbol	Acc:MGI:87983]"
ENSMUSG00000021319,150.0637609,-1.556478038,0.260033915,-5.9856732,2.15E-09,1.49E-07,secreted frizzled-related protein 4 [Source:MGI Symbol	Acc:MGI:892010]
ENSMUSG00000007655,7539.581779,0.481584826,0.08053963,5.979476506,2.24E-09,1.54E-07,"caveolin 1, caveolae protein [Source:MGI Symbol	Acc:MGI:102709]"
ENSMUSG00000034361,1802.366295,0.649466415,0.108741799,5.972555383,2.34E-09,1.59E-07,copine II [Source:MGI Symbol	Acc:MGI:2387578]
ENSMUSG00000031292,71.59739129,1.806712973,0.302763526,5.96740631,2.41E-09,1.64E-07,cyclin-dependent kinase-like 5 [Source:MGI Symbol	Acc:MGI:1278336]
ENSMUSG00000060284,93.60639048,-1.334667116,0.224147426,-5.954416419,2.61E-09,1.77E-07,Sp7 transcription factor 7 [Source:MGI Symbol	Acc:MGI:2153568]
ENSMUSG00000001300,276.4045463,1.654235751,0.2781592,5.94708264,2.73E-09,1.84E-07,ephrin B2 [Source:MGI Symbol	Acc:MGI:105097]
ENSMUSG00000034422,641.8575849,-0.995105746,0.167682848,-5.934451617,2.95E-09,1.97E-07,"poly (ADP-ribose) polymerase family, member 14 [Source:MGI Symbol	Acc:MGI:1919489]"
ENSMUSG00000022376,424.9244137,0.807453343,0.136308518,5.9237189,3.15E-09,2.10E-07,adenylate cyclase 8 [Source:MGI Symbol	Acc:MGI:1341110]
ENSMUSG00000060459,278.1466181,-0.998812191,0.168678107,-5.921409755,3.19E-09,2.12E-07,kininogen 2 [Source:MGI Symbol	Acc:MGI:3027157]
ENSMUSG00000033763,8709.992153,-0.660183654,0.111722489,-5.909138432,3.44E-09,2.27E-07,metastasis suppressor 1-like [Source:MGI Symbol	Acc:MGI:3039591]
ENSMUSG00000029552,1068.687844,0.468356042,0.079625019,5.88202112,4.05E-09,2.66E-07,testis derived transcript [Source:MGI Symbol	Acc:MGI:105081]
ENSMUSG00000029377,152.2788191,1.296206749,0.220498054,5.878540549,4.14E-09,2.71E-07,epiregulin [Source:MGI Symbol	Acc:MGI:107508]
ENSMUSG00000071713,101.1014594,-1.26491526,0.215510703,-5.869384868,4.37E-09,2.85E-07,"colony stimulating factor 2 receptor, beta, low-affinity (granulocyte-macrophage) [Source:MGI Symbol	Acc:MGI:1339759]"
ENSMUSG00000078921,404.0690906,-0.950680178,0.16200396,-5.868252705,4.40E-09,2.86E-07,T cell specific GTPase 2 [Source:MGI Symbol	Acc:MGI:3710083]
ENSMUSG00000022992,2396.26525,0.32702954,0.055828474,5.857755315,4.69E-09,3.03E-07,KAT8 regulatory NSL complex subunit 2 [Source:MGI Symbol	Acc:MGI:1916862]
ENSMUSG00000071369,587.7570324,-0.645558226,0.110907669,-5.820681579,5.86E-09,3.77E-07,mitogen-activated protein kinase kinase kinase 5 [Source:MGI Symbol	Acc:MGI:1346876]
ENSMUSG00000051950,772.1548528,-0.594584107,0.102166704,-5.819744449,5.89E-09,3.77E-07,beta-3-glucosyltransferase [Source:MGI Symbol	Acc:MGI:2685903]
ENSMUSG00000020911,112.9638161,1.708654139,0.29399058,5.811934992,6.18E-09,3.93E-07,keratin 19 [Source:MGI Symbol	Acc:MGI:96693]
ENSMUSG00000027508,173.7398764,-1.392243415,0.239926761,-5.802785024,6.52E-09,4.12E-07,phosphoprotein associated with glycosphingolipid microdomains 1 [Source:MGI Symbol	Acc:MGI:2443160]
ENSMUSG00000085456,35.78036164,-2.379658921,0.410084718,-5.802847117,6.52E-09,4.12E-07,predicted gene 15398 [Source:MGI Symbol	Acc:MGI:3705254]
ENSMUSG00000050052,148.9725872,1.008539235,0.174257919,5.787623557,7.14E-09,4.48E-07,testis development related protein [Source:MGI Symbol	Acc:MGI:1919398]
ENSMUSG00000091649,65.94515786,-1.507360051,0.260919112,-5.777116281,7.60E-09,4.75E-07,PHD finger protein 11B [Source:MGI Symbol	Acc:MGI:3645789]
ENSMUSG00000024143,2903.614889,-0.435061354,0.075401521,-5.769928102,7.93E-09,4.94E-07,ras homolog family member Q [Source:MGI Symbol	Acc:MGI:1931553]
ENSMUSG00000006445,748.2568005,0.752118546,0.130431664,5.76638008,8.10E-09,5.02E-07,Eph receptor A2 [Source:MGI Symbol	Acc:MGI:95278]
ENSMUSG00000027208,6926.161559,0.493417998,0.085579198,5.765630092,8.14E-09,5.02E-07,fibroblast growth factor 7 [Source:MGI Symbol	Acc:MGI:95521]
ENSMUSG00000006356,4274.497767,0.699648728,0.121499156,5.758465734,8.49E-09,5.22E-07,cysteine rich protein 2 [Source:MGI Symbol	Acc:MGI:1915587]
ENSMUSG00000019944,795.2399146,-0.565774465,0.098375072,-5.751197487,8.86E-09,5.42E-07,Rho-related BTB domain containing 1 [Source:MGI Symbol	Acc:MGI:1916538]
ENSMUSG00000020077,49.18582068,-1.961477436,0.34207264,-5.734096224,9.80E-09,5.97E-07,serglycin [Source:MGI Symbol	Acc:MGI:97756]
ENSMUSG00000042834,1758.554034,-0.661795465,0.115835432,-5.713238622,1.11E-08,6.72E-07,neuronal regeneration related protein [Source:MGI Symbol	Acc:MGI:99444]
ENSMUSG00000097789,1585.970591,0.488451315,0.085510761,5.71216197,1.12E-08,6.74E-07,predicted gene 2115 [Source:MGI Symbol	Acc:MGI:3780284]
ENSMUSG00000015243,1429.420746,-0.647443656,0.113591525,-5.699753165,1.20E-08,7.22E-07,"ATP-binding cassette, sub-family A (ABC1), member 1 [Source:MGI Symbol	Acc:MGI:99607]"
ENSMUSG00000041220,2031.866875,-0.419729477,0.073813392,-5.686359458,1.30E-08,7.77E-07,"ELOVL family member 6, elongation of long chain fatty acids (yeast) [Source:MGI Symbol	Acc:MGI:2156528]"
ENSMUSG00000069045,52.19249783,-6.047998689,1.068157777,-5.662083655,1.50E-08,8.92E-07,"DEAD (Asp-Glu-Ala-Asp) box polypeptide 3, Y-linked [Source:MGI Symbol	Acc:MGI:1349406]"
ENSMUSG00000028630,1730.846111,-0.459220792,0.081266344,-5.650811531,1.60E-08,9.48E-07,dual-specificity tyrosine-(Y)-phosphorylation regulated kinase 2 [Source:MGI Symbol	Acc:MGI:1330301]
ENSMUSG00000010154,51.1080784,2.295477453,0.406434194,5.647845299,1.62E-08,9.61E-07,spire type actin nucleation factor 2 [Source:MGI Symbol	Acc:MGI:2446256]
ENSMUSG00000062345,36.28440014,3.70274638,0.656391655,5.641062545,1.69E-08,9.95E-07,"serine (or cysteine) peptidase inhibitor, clade B, member 2 [Source:MGI Symbol	Acc:MGI:97609]"
ENSMUSG00000020601,1515.040048,0.341901053,0.060638152,5.638381757,1.72E-08,1.00E-06,tribbles pseudokinase 2 [Source:MGI Symbol	Acc:MGI:2145021]
ENSMUSG00000057604,532.7511873,0.63985379,0.113468948,5.639021098,1.71E-08,1.00E-06,LIM and cysteine-rich domains 1 [Source:MGI Symbol	Acc:MGI:1353635]
ENSMUSG00000057596,34.45840953,-2.166970439,0.384461017,-5.63638533,1.74E-08,1.01E-06,tripartite motif-containing 30D [Source:MGI Symbol	Acc:MGI:3035181]
ENSMUSG00000032690,226.5630137,-1.477895678,0.262533996,-5.629349719,1.81E-08,1.05E-06,2'-5' oligoadenylate synthetase 2 [Source:MGI Symbol	Acc:MGI:2180852]
ENSMUSG00000021876,746.265854,0.567875826,0.100918672,5.627064008,1.83E-08,1.06E-06,"ribonuclease, RNase A family 4 [Source:MGI Symbol	Acc:MGI:1926217]"
ENSMUSG00000007682,1174.130409,-0.865529652,0.15383969,-5.626179115,1.84E-08,1.06E-06,"deiodinase, iodothyronine, type II [Source:MGI Symbol	Acc:MGI:1338833]"
ENSMUSG00000026833,102.9708106,1.398722495,0.248718446,5.623718373,1.87E-08,1.07E-06,olfactomedin 1 [Source:MGI Symbol	Acc:MGI:1860437]
ENSMUSG00000052949,288.6511872,-0.821798079,0.146255722,-5.618912306,1.92E-08,1.10E-06,ring finger protein 157 [Source:MGI Symbol	Acc:MGI:2442484]
ENSMUSG00000052684,916.6776391,0.719284642,0.128450045,5.599722784,2.15E-08,1.22E-06,jun proto-oncogene [Source:MGI Symbol	Acc:MGI:96646]
ENSMUSG00000026620,396.7650672,-0.774602978,0.138798963,-5.580754776,2.39E-08,1.35E-06,MAP/microtubule affinity regulating kinase 1 [Source:MGI Symbol	Acc:MGI:2664902]
ENSMUSG00000040717,524.953899,-0.929705383,0.166762204,-5.575036545,2.47E-08,1.39E-06,interleukin 17 receptor D [Source:MGI Symbol	Acc:MGI:2159727]
ENSMUSG00000021830,956.5895972,-0.552032986,0.099111951,-5.569792342,2.55E-08,1.43E-06,thioredoxin domain containing 16 [Source:MGI Symbol	Acc:MGI:1917811]
ENSMUSG00000052353,152.234247,1.308896262,0.235579259,5.556075976,2.76E-08,1.54E-06,"cell migration inducing protein, hyaluronan binding [Source:MGI Symbol	Acc:MGI:2443629]"
ENSMUSG00000046062,4133.890372,-0.517145606,0.093427609,-5.53525464,3.11E-08,1.73E-06,"protein phosphatase 1, regulatory subunit 15B [Source:MGI Symbol	Acc:MGI:2444211]"
ENSMUSG00000041731,179.1957324,1.058550441,0.191311148,5.533135176,3.15E-08,1.74E-06,phosphoglucomutase 5 [Source:MGI Symbol	Acc:MGI:1925668]
ENSMUSG00000032231,17970.31379,0.359490166,0.065057798,5.525704478,3.28E-08,1.81E-06,annexin A2 [Source:MGI Symbol	Acc:MGI:88246]
ENSMUSG00000069793,1109.440917,-0.745493255,0.134999288,-5.52220139,3.35E-08,1.84E-06,schlafen 9 [Source:MGI Symbol	Acc:MGI:2445121]
ENSMUSG00000025498,416.8436635,-1.150191573,0.208964581,-5.504241765,3.71E-08,2.03E-06,interferon regulatory factor 7 [Source:MGI Symbol	Acc:MGI:1859212]
ENSMUSG00000056211,2320.178764,-0.539132578,0.09798664,-5.502102921,3.75E-08,2.05E-06,R3H domain containing 1 [Source:MGI Symbol	Acc:MGI:2448514]
ENSMUSG00000033295,911.2593529,0.947633952,0.172259498,5.501200009,3.77E-08,2.05E-06,"protein tyrosine phosphatase, receptor type, F [Source:MGI Symbol	Acc:MGI:102695]"
ENSMUSG00000033107,96.41664459,-1.293894986,0.235603303,-5.491837218,3.98E-08,2.15E-06,ring finger protein 125 [Source:MGI Symbol	Acc:MGI:1914914]
ENSMUSG00000084989,560.0506582,0.897536478,0.163584867,5.486671804,4.10E-08,2.21E-06,"ciliary rootlet coiled-coil, rootletin family member 2 [Source:MGI Symbol	Acc:MGI:3045962]"
ENSMUSG00000027276,286.5027497,-0.794719447,0.144905208,-5.484409151,4.15E-08,2.23E-06,jagged 1 [Source:MGI Symbol	Acc:MGI:1095416]
ENSMUSG00000008136,4981.058337,0.416754984,0.076064534,5.478965811,4.28E-08,2.29E-06,four and a half LIM domains 2 [Source:MGI Symbol	Acc:MGI:1338762]
ENSMUSG00000060802,17631.72611,-0.393418953,0.071829967,-5.477086681,4.32E-08,2.31E-06,beta-2 microglobulin [Source:MGI Symbol	Acc:MGI:88127]
ENSMUSG00000017493,1633.637054,-0.936845201,0.171228226,-5.471324575,4.47E-08,2.37E-06,insulin-like growth factor binding protein 4 [Source:MGI Symbol	Acc:MGI:96439]
ENSMUSG00000062937,2949.782331,0.483666988,0.088512356,5.464400781,4.64E-08,2.46E-06,methylthioadenosine phosphorylase [Source:MGI Symbol	Acc:MGI:1914152]
ENSMUSG00000028364,3398.099775,-0.656788705,0.120471696,-5.451809248,4.99E-08,2.63E-06,tenascin C [Source:MGI Symbol	Acc:MGI:101922]
ENSMUSG00000026104,887.1966578,-0.672394496,0.123366996,-5.450359645,5.03E-08,2.64E-06,signal transducer and activator of transcription 1 [Source:MGI Symbol	Acc:MGI:103063]
ENSMUSG00000020123,61.47159355,-1.607674419,0.295006321,-5.449627014,5.05E-08,2.64E-06,arginine vasopressin receptor 1A [Source:MGI Symbol	Acc:MGI:1859216]
ENSMUSG00000029484,2603.528483,0.577317909,0.105974194,5.447721628,5.10E-08,2.65E-06,annexin A3 [Source:MGI Symbol	Acc:MGI:1201378]
ENSMUSG00000000628,570.9541555,-0.6043939,0.110942334,-5.447820323,5.10E-08,2.65E-06,hexokinase 2 [Source:MGI Symbol	Acc:MGI:1315197]
ENSMUSG00000063286,18.72557768,-2.804739746,0.515074763,-5.445306094,5.17E-08,2.68E-06,predicted gene 8995 [Source:MGI Symbol	Acc:MGI:3644223]
ENSMUSG00000054072,1194.749023,-0.930663826,0.171166113,-5.437196717,5.41E-08,2.79E-06,interferon inducible GTPase 1 [Source:MGI Symbol	Acc:MGI:1926259]
ENSMUSG00000024912,949.4495508,0.679633247,0.125235178,5.426855782,5.74E-08,2.95E-06,fos-like antigen 1 [Source:MGI Symbol	Acc:MGI:107179]
ENSMUSG00000006457,447.568013,-0.823413444,0.151857075,-5.422292251,5.88E-08,3.01E-06,actinin alpha 3 [Source:MGI Symbol	Acc:MGI:99678]
ENSMUSG00000037379,1437.149813,0.503784553,0.092978763,5.418275487,6.02E-08,3.07E-06,"spondin 2, extracellular matrix protein [Source:MGI Symbol	Acc:MGI:1923724]"
ENSMUSG00000046879,1133.204166,-0.564401969,0.104423306,-5.404942536,6.48E-08,3.30E-06,immunity-related GTPase family M member 1 [Source:MGI Symbol	Acc:MGI:107567]
ENSMUSG00000048960,1313.044781,-0.715951702,0.132957598,-5.384812245,7.25E-08,3.67E-06,"phosphatidylinositol-3,4,5-trisphosphate-dependent Rac exchange factor 2 [Source:MGI Symbol	Acc:MGI:1923385]"
ENSMUSG00000052331,985.7515932,-0.544738967,0.101230335,-5.381183068,7.40E-08,3.74E-06,ankyrin repeat domain 44 [Source:MGI Symbol	Acc:MGI:3045243]
ENSMUSG00000023064,250.7557907,0.807682238,0.15021858,5.376713303,7.59E-08,3.82E-06,"synuclein, gamma [Source:MGI Symbol	Acc:MGI:1298397]"
ENSMUSG00000033577,1278.902432,-0.43015875,0.080100972,-5.370206346,7.86E-08,3.94E-06,myosin VI [Source:MGI Symbol	Acc:MGI:104785]
ENSMUSG00000026463,796.1847244,-0.602912863,0.112419369,-5.363069263,8.18E-08,4.09E-06,"ATPase, Ca++ transporting, plasma membrane 4 [Source:MGI Symbol	Acc:MGI:88111]"
ENSMUSG00000022265,5724.298247,0.377031239,0.070384375,5.356746277,8.47E-08,4.22E-06,progressive ankylosis [Source:MGI Symbol	Acc:MGI:3045421]
ENSMUSG00000020184,2748.692608,0.366227681,0.068393482,5.354716132,8.57E-08,4.25E-06,transformed mouse 3T3 cell double minute 2 [Source:MGI Symbol	Acc:MGI:96952]
ENSMUSG00000038264,678.47779,0.737083499,0.137900507,5.345038375,9.04E-08,4.47E-06,"sema domain, immunoglobulin domain (Ig), and GPI membrane anchor, (semaphorin) 7A [Source:MGI Symbol	Acc:MGI:1306826]"
ENSMUSG00000056758,1421.927666,0.610926613,0.114321514,5.343933899,9.10E-08,4.48E-06,high mobility group AT-hook 2 [Source:MGI Symbol	Acc:MGI:101761]
ENSMUSG00000047250,371.4695877,0.589650947,0.11049121,5.336632172,9.47E-08,4.65E-06,prostaglandin-endoperoxide synthase 1 [Source:MGI Symbol	Acc:MGI:97797]
ENSMUSG00000039316,1433.308075,-0.542646634,0.101734215,-5.333963916,9.61E-08,4.70E-06,raftlin lipid raft linker 1 [Source:MGI Symbol	Acc:MGI:1923688]
ENSMUSG00000040613,414.2938101,-0.661764422,0.12413243,-5.331116293,9.76E-08,4.76E-06,"apolipoprotein B mRNA editing enzyme, catalytic polypeptide 1 [Source:MGI Symbol	Acc:MGI:103298]"
ENSMUSG00000079018,381.7389401,0.932187059,0.175044954,5.325415211,1.01E-07,4.89E-06,"lymphocyte antigen 6 complex, locus C1 [Source:MGI Symbol	Acc:MGI:96882]"
ENSMUSG00000045136,687.5409094,0.544799898,0.102502094,5.315012377,1.07E-07,5.16E-06,"tubulin, beta 2B class IIB [Source:MGI Symbol	Acc:MGI:1920960]"
ENSMUSG00000037211,640.9793894,-1.105055187,0.20807477,-5.310856231,1.09E-07,5.26E-06,sprouty RTK signaling antagonist 1 [Source:MGI Symbol	Acc:MGI:1345139]
ENSMUSG00000070031,66.97265057,-1.688568082,0.318081543,-5.308601269,1.10E-07,5.31E-06,Sp140 nuclear body protein [Source:MGI Symbol	Acc:MGI:3702467]
ENSMUSG00000062488,526.2330699,-0.889734702,0.167746201,-5.304052756,1.13E-07,5.43E-06,interferon-induced protein with tetratricopeptide repeats 3B [Source:MGI Symbol	Acc:MGI:3698419]
ENSMUSG00000032899,67.3110846,1.788232076,0.337365742,5.300573992,1.15E-07,5.51E-06,serine/threonine/tyrosine kinase 1 [Source:MGI Symbol	Acc:MGI:2141396]
ENSMUSG00000037411,2097.774746,0.967711515,0.183416138,5.276043451,1.32E-07,6.28E-06,"serine (or cysteine) peptidase inhibitor, clade E, member 1 [Source:MGI Symbol	Acc:MGI:97608]"
ENSMUSG00000032925,314.0577967,0.970202681,0.183993901,5.27301543,1.34E-07,6.37E-06,"integrin, beta-like 1 [Source:MGI Symbol	Acc:MGI:2443439]"
ENSMUSG00000032487,318.8517157,0.946154253,0.179486333,5.271455712,1.35E-07,6.38E-06,prostaglandin-endoperoxide synthase 2 [Source:MGI Symbol	Acc:MGI:97798]
ENSMUSG00000031443,59.93776122,-1.334984638,0.253227915,-5.271869957,1.35E-07,6.38E-06,coagulation factor VII [Source:MGI Symbol	Acc:MGI:109325]
ENSMUSG00000039697,1201.265059,-0.563946411,0.107114881,-5.264874535,1.40E-07,6.59E-06,nuclear receptor coactivator 7 [Source:MGI Symbol	Acc:MGI:2444847]
ENSMUSG00000030269,621.2884117,0.463858817,0.088195964,5.259410943,1.45E-07,6.74E-06,myotubularin related protein 14 [Source:MGI Symbol	Acc:MGI:1916075]
ENSMUSG00000040253,332.1512387,-0.873239526,0.166021525,-5.259797028,1.44E-07,6.74E-06,guanylate binding protein 7 [Source:MGI Symbol	Acc:MGI:2444421]
ENSMUSG00000005148,94.40406224,1.330520817,0.253062103,5.257684966,1.46E-07,6.78E-06,Kruppel-like factor 5 [Source:MGI Symbol	Acc:MGI:1338056]
ENSMUSG00000020029,13935.11068,-0.416383889,0.079301648,-5.25063347,1.52E-07,7.02E-06,nudix (nucleoside diphosphate linked moiety X)-type motif 4 [Source:MGI Symbol	Acc:MGI:1918457]
ENSMUSG00000046718,1491.475021,-0.872936447,0.167109637,-5.223734914,1.75E-07,8.05E-06,bone marrow stromal cell antigen 2 [Source:MGI Symbol	Acc:MGI:1916800]
ENSMUSG00000029413,773.8518354,-0.467103538,0.089410858,-5.224237307,1.75E-07,8.05E-06,N-acylethanolamine acid amidase [Source:MGI Symbol	Acc:MGI:1914361]
ENSMUSG00000011118,12.36820749,-3.738467449,0.71551653,-5.224851268,1.74E-07,8.05E-06,pannexin 3 [Source:MGI Symbol	Acc:MGI:1918881]
ENSMUSG00000031447,21116.71867,-0.286059124,0.054775307,-5.22241021,1.77E-07,8.08E-06,lysosomal-associated membrane protein 1 [Source:MGI Symbol	Acc:MGI:96745]
ENSMUSG00000021281,2337.656081,0.457508069,0.087753202,5.213576914,1.85E-07,8.45E-06,"tumor necrosis factor, alpha-induced protein 2 [Source:MGI Symbol	Acc:MGI:104960]"
ENSMUSG00000043487,104.4679676,-1.068896924,0.205179645,-5.209566101,1.89E-07,8.60E-06,acyl-CoA thioesterase 6 [Source:MGI Symbol	Acc:MGI:1921287]
ENSMUSG00000020057,924.1211527,-0.443561185,0.085496206,-5.188080326,2.12E-07,9.63E-06,DNA-damage regulated autophagy modulator 1 [Source:MGI Symbol	Acc:MGI:1918962]
ENSMUSG00000039191,1400.99893,0.398376135,0.076872326,5.182308871,2.19E-07,9.90E-06,recombination signal binding protein for immunoglobulin kappa J region [Source:MGI Symbol	Acc:MGI:96522]
ENSMUSG00000038855,1136.220085,-0.471798466,0.091076279,-5.180256252,2.22E-07,9.97E-06,"inositol 1,4,5-trisphosphate 3-kinase B [Source:MGI Symbol	Acc:MGI:109235]"
ENSMUSG00000041112,539.050755,-0.792069062,0.153142012,-5.172121295,2.31E-07,1.04E-05,engulfment and cell motility 1 [Source:MGI Symbol	Acc:MGI:2153044]
ENSMUSG00000024079,1797.373739,-0.616067359,0.119127678,-5.17148803,2.32E-07,1.04E-05,eukaryotic translation initiation factor 2-alpha kinase 2 [Source:MGI Symbol	Acc:MGI:1353449]
ENSMUSG00000000253,307.3088486,0.814199991,0.157646801,5.164709898,2.41E-07,1.07E-05,guanosine monophosphate reductase [Source:MGI Symbol	Acc:MGI:1913605]
ENSMUSG00000071547,3253.4005,-0.814394832,0.157717279,-5.163637336,2.42E-07,1.08E-05,5'-nucleotidase domain containing 2 [Source:MGI Symbol	Acc:MGI:1917271]
ENSMUSG00000009739,1120.68632,-0.506504637,0.098144892,-5.16078447,2.46E-07,1.09E-05,"POU domain, class 6, transcription factor 1 [Source:MGI Symbol	Acc:MGI:102935]"
ENSMUSG00000020777,2045.682036,-0.329134484,0.063802279,-5.158663471,2.49E-07,1.10E-05,"acyl-Coenzyme A oxidase 1, palmitoyl [Source:MGI Symbol	Acc:MGI:1330812]"
ENSMUSG00000027397,1191.580551,0.511388445,0.099248901,5.152585492,2.57E-07,1.13E-05,"solute carrier family 20, member 1 [Source:MGI Symbol	Acc:MGI:108392]"
ENSMUSG00000086233,90.53410858,1.19436206,0.231926902,5.149734886,2.61E-07,1.15E-05,predicted gene 11816 [Source:MGI Symbol	Acc:MGI:3650294]
ENSMUSG00000024065,452.7112047,-0.603651777,0.117271387,-5.147477076,2.64E-07,1.16E-05,EH-domain containing 3 [Source:MGI Symbol	Acc:MGI:1928900]
ENSMUSG00000024140,1559.299047,-0.766372893,0.149208391,-5.136258692,2.80E-07,1.22E-05,endothelial PAS domain protein 1 [Source:MGI Symbol	Acc:MGI:109169]
ENSMUSG00000057074,567.0646991,0.63352627,0.12333024,5.136828308,2.79E-07,1.22E-05,carboxylesterase 1G [Source:MGI Symbol	Acc:MGI:88378]
ENSMUSG00000027220,46.37661584,1.944681832,0.378923858,5.132117675,2.87E-07,1.24E-05,synaptotagmin XIII [Source:MGI Symbol	Acc:MGI:1933945]
ENSMUSG00000009281,332.1358752,-0.735501704,0.143439961,-5.127592761,2.93E-07,1.27E-05,retinoic acid receptor responder (tazarotene induced) 2 [Source:MGI Symbol	Acc:MGI:1918910]
ENSMUSG00000040328,83.19933636,-1.179506627,0.230148902,-5.124971767,2.98E-07,1.28E-05,olfactory receptor 56 [Source:MGI Symbol	Acc:MGI:1333785]
ENSMUSG00000029426,1781.342668,-0.391348963,0.076529804,-5.113680429,3.16E-07,1.36E-05,"scavenger receptor class B, member 2 [Source:MGI Symbol	Acc:MGI:1196458]"
ENSMUSG00000029798,168.1964619,-1.064164823,0.208337007,-5.107901069,3.26E-07,1.40E-05,hect domain and RLD 6 [Source:MGI Symbol	Acc:MGI:1914388]
ENSMUSG00000008575,1558.662501,-0.592014885,0.115961537,-5.105269408,3.30E-07,1.41E-05,nuclear factor I/B [Source:MGI Symbol	Acc:MGI:103188]
ENSMUSG00000019810,1246.013002,-0.438255407,0.085878203,-5.103220524,3.34E-07,1.42E-05,"fucosidase, alpha-L- 2, plasma [Source:MGI Symbol	Acc:MGI:1914098]"
ENSMUSG00000032060,1327.333622,0.492396582,0.096512128,5.101914042,3.36E-07,1.43E-05,"crystallin, alpha B [Source:MGI Symbol	Acc:MGI:88516]"
ENSMUSG00000025236,936.5981555,0.485576384,0.095227913,5.099097178,3.41E-07,1.44E-05,ADP-dependent glucokinase [Source:MGI Symbol	Acc:MGI:1919391]
ENSMUSG00000022332,357.8341945,-0.678732459,0.133156366,-5.097258788,3.45E-07,1.45E-05,"KH domain containing, RNA binding, signal transduction associated 3 [Source:MGI Symbol	Acc:MGI:1313312]"
ENSMUSG00000026471,681.6207518,-0.45536166,0.089443266,-5.091066991,3.56E-07,1.50E-05,"major histocompatibility complex, class I-related [Source:MGI Symbol	Acc:MGI:1195463]"
ENSMUSG00000022995,5819.79852,-0.413899931,0.081414267,-5.083874698,3.70E-07,1.55E-05,ENAH actin regulator [Source:MGI Symbol	Acc:MGI:108360]
ENSMUSG00000046743,568.6039518,-0.942461347,0.185609165,-5.077666009,3.82E-07,1.60E-05,FAT atypical cadherin 4 [Source:MGI Symbol	Acc:MGI:3045256]
ENSMUSG00000031070,533.0951032,0.737700375,0.145583161,5.067209492,4.04E-07,1.68E-05,"MAS-related GPR, member F [Source:MGI Symbol	Acc:MGI:2384823]"
ENSMUSG00000042156,1516.645009,-0.490400066,0.096791679,-5.066551901,4.05E-07,1.68E-05,DAZ interacting protein 1 [Source:MGI Symbol	Acc:MGI:1914311]
ENSMUSG00000044350,487.7429925,-0.48736509,0.096229303,-5.06462245,4.09E-07,1.70E-05,laccase domain containing 1 [Source:MGI Symbol	Acc:MGI:2445077]
ENSMUSG00000023805,941.9056589,-0.383561961,0.075788409,-5.060958082,4.17E-07,1.72E-05,synaptojanin 2 [Source:MGI Symbol	Acc:MGI:1201671]
ENSMUSG00000031595,1250.896483,-0.60744893,0.120073122,-5.058991704,4.21E-07,1.74E-05,platelet-derived growth factor receptor-like [Source:MGI Symbol	Acc:MGI:1916047]
ENSMUSG00000018102,443.6890862,0.577917459,0.114269775,5.057483148,4.25E-07,1.75E-05,"histone cluster 1, H2bc [Source:MGI Symbol	Acc:MGI:1915274]"
ENSMUSG00000056492,268.4102148,-0.986959777,0.195290684,-5.053798558,4.33E-07,1.77E-05,adhesion G protein-coupled receptor F5 [Source:MGI Symbol	Acc:MGI:2182928]
ENSMUSG00000040852,859.3823063,-0.563066124,0.111430914,-5.053051295,4.35E-07,1.78E-05,"pleckstrin homology domain containing, family H (with MyTH4 domain) member 2 [Source:MGI Symbol	Acc:MGI:2146813]"
ENSMUSG00000046733,127.2030502,0.969214248,0.192232571,5.04188361,4.61E-07,1.88E-05,"G protein-coupled receptor, family C, group 5, member A [Source:MGI Symbol	Acc:MGI:1891250]"
ENSMUSG00000007888,1235.291276,0.982247345,0.195321719,5.028869027,4.93E-07,2.00E-05,cytokine receptor-like factor 1 [Source:MGI Symbol	Acc:MGI:1340030]
ENSMUSG00000030107,225.1050676,-1.149082364,0.228728587,-5.023781143,5.07E-07,2.05E-05,ubiquitin specific peptidase 18 [Source:MGI Symbol	Acc:MGI:1344364]
ENSMUSG00000019960,1256.806245,0.387851075,0.077317043,5.016372306,5.27E-07,2.13E-05,dual specificity phosphatase 6 [Source:MGI Symbol	Acc:MGI:1914853]
ENSMUSG00000063564,12.86774605,2.492830196,0.49777963,5.007899171,5.50E-07,2.22E-05,"collagen, type XXIII, alpha 1 [Source:MGI Symbol	Acc:MGI:2653243]"
ENSMUSG00000035900,1455.241502,0.413659527,0.082626225,5.006395077,5.55E-07,2.23E-05,GRAM domain containing 4 [Source:MGI Symbol	Acc:MGI:2676308]
ENSMUSG00000027832,641.473712,-0.775513672,0.155061007,-5.0013455,5.69E-07,2.28E-05,pentraxin related gene [Source:MGI Symbol	Acc:MGI:104641]
ENSMUSG00000024678,182.0954204,-0.966311077,0.193425227,-4.995786181,5.86E-07,2.34E-05,"membrane-spanning 4-domains, subfamily A, member 4D [Source:MGI Symbol	Acc:MGI:1913857]"
ENSMUSG00000021806,3031.272176,-0.714699718,0.14323262,-4.989783183,6.04E-07,2.41E-05,nidogen 2 [Source:MGI Symbol	Acc:MGI:1298229]
ENSMUSG00000035873,672.9483636,-0.535004476,0.107322631,-4.985010809,6.20E-07,2.46E-05,"PRKC, apoptosis, WT1, regulator [Source:MGI Symbol	Acc:MGI:2149961]"
ENSMUSG00000008393,2041.722252,0.356354439,0.071535053,4.981535981,6.31E-07,2.50E-05,calcium regulated heat stable protein 1 [Source:MGI Symbol	Acc:MGI:1196368]
ENSMUSG00000010663,9270.999612,-0.35437054,0.071183896,-4.978240277,6.42E-07,2.53E-05,fatty acid desaturase 1 [Source:MGI Symbol	Acc:MGI:1923517]
ENSMUSG00000045103,24.35675978,-3.305923235,0.664663418,-4.973830578,6.56E-07,2.58E-05,"dystrophin, muscular dystrophy [Source:MGI Symbol	Acc:MGI:94909]"
ENSMUSG00000027499,459.8446908,0.843121518,0.170029371,4.958681638,7.10E-07,2.79E-05,"protein kinase inhibitor, alpha [Source:MGI Symbol	Acc:MGI:104747]"
ENSMUSG00000056737,3920.258989,0.500991057,0.101168821,4.952030216,7.34E-07,2.88E-05,"capping protein (actin filament), gelsolin-like [Source:MGI Symbol	Acc:MGI:1098259]"
ENSMUSG00000068794,33.78145642,-1.81811143,0.367217085,-4.951053484,7.38E-07,2.88E-05,"collagen, type XXVIII, alpha 1 [Source:MGI Symbol	Acc:MGI:2685312]"
ENSMUSG00000052105,251.0163144,1.006505594,0.204143433,4.93038438,8.21E-07,3.20E-05,microtubule crosslinking factor 1 [Source:MGI Symbol	Acc:MGI:1915867]
ENSMUSG00000058672,2542.284602,0.490973978,0.099621533,4.928392122,8.29E-07,3.22E-05,"tubulin, beta 2A class IIA [Source:MGI Symbol	Acc:MGI:107861]"
ENSMUSG00000029561,755.5361255,-1.00318526,0.203578356,-4.9277599,8.32E-07,3.22E-05,2'-5' oligoadenylate synthetase-like 2 [Source:MGI Symbol	Acc:MGI:1344390]
ENSMUSG00000070871,1292.511414,-0.45605486,0.092602388,-4.92487147,8.44E-07,3.26E-05,cyclin Y-like 1 [Source:MGI Symbol	Acc:MGI:2138614]
ENSMUSG00000025140,238.9486757,0.787606178,0.159998173,4.92259481,8.54E-07,3.29E-05,pyrroline-5-carboxylate reductase 1 [Source:MGI Symbol	Acc:MGI:2384795]
ENSMUSG00000038618,109.6380343,1.108799662,0.225377403,4.919746372,8.67E-07,3.33E-05,Ras association (RalGDS/AF-6) domain family (N-terminal) member 7 [Source:MGI Symbol	Acc:MGI:1914235]
ENSMUSG00000025780,39.58632432,-2.226955251,0.4530412,-4.915568934,8.85E-07,3.39E-05,inter-alpha (globulin) inhibitor H5 [Source:MGI Symbol	Acc:MGI:1925751]
ENSMUSG00000037254,985.6040666,-0.525251608,0.10692536,-4.912320242,9.00E-07,3.44E-05,"inter-alpha trypsin inhibitor, heavy chain 2 [Source:MGI Symbol	Acc:MGI:96619]"
ENSMUSG00000050335,6453.700197,0.492853654,0.100372831,4.910229666,9.10E-07,3.47E-05,"lectin, galactose binding, soluble 3 [Source:MGI Symbol	Acc:MGI:96778]"
ENSMUSG00000048027,1174.007421,0.437111337,0.089129201,4.904243854,9.38E-07,3.56E-05,repulsive guidance molecule family member B [Source:MGI Symbol	Acc:MGI:1916049]
ENSMUSG00000039542,688.4125744,-0.952624141,0.194615642,-4.894900176,9.84E-07,3.73E-05,neural cell adhesion molecule 1 [Source:MGI Symbol	Acc:MGI:97281]
ENSMUSG00000049871,83.43193287,1.212907831,0.248783008,4.875364434,1.09E-06,4.10E-05,"NLR family, CARD domain containing 3 [Source:MGI Symbol	Acc:MGI:2444070]"
ENSMUSG00000036960,81.84853788,-1.090218542,0.223873606,-4.869794883,1.12E-06,4.21E-05,chloride channel accessory 2 [Source:MGI Symbol	Acc:MGI:2139758]
ENSMUSG00000037503,4716.888876,-0.270198466,0.05550711,-4.867817218,1.13E-06,4.24E-05,"family with sequence similarity 168, member B [Source:MGI Symbol	Acc:MGI:2448487]"
ENSMUSG00000045312,1577.657481,-0.326472324,0.067142719,-4.862363774,1.16E-06,4.35E-05,lipoma HMGIC fusion partner-like 2 [Source:MGI Symbol	Acc:MGI:2145236]
ENSMUSG00000116656,154.91721,0.963274744,0.198335363,4.856797748,1.19E-06,4.46E-05,novel transcript
ENSMUSG00000052397,654.8918037,-0.457750822,0.094343875,-4.851940024,1.22E-06,4.56E-05,ezrin [Source:MGI Symbol	Acc:MGI:98931]
ENSMUSG00000041757,1533.69102,-0.517043382,0.106707864,-4.845410276,1.26E-06,4.70E-05,"pleckstrin homology domain containing, family A member 6 [Source:MGI Symbol	Acc:MGI:2388662]"
ENSMUSG00000090799,396.6568711,-0.915560034,0.18909083,-4.841906044,1.29E-06,4.77E-05,kelch-like 33 [Source:MGI Symbol	Acc:MGI:3644593]
ENSMUSG00000027684,638.5321874,-0.563513877,0.116466758,-4.838409573,1.31E-06,4.84E-05,MDS1 and EVI1 complex locus [Source:MGI Symbol	Acc:MGI:95457]
ENSMUSG00000105096,51.94751023,-1.32141921,0.273337723,-4.834382885,1.34E-06,4.93E-05,guanylate-binding protein 10 [Source:MGI Symbol	Acc:MGI:4359647]
ENSMUSG00000006221,49.9142021,1.355757363,0.280736152,4.829293821,1.37E-06,5.04E-05,"heat shock protein family, member 7 (cardiovascular) [Source:MGI Symbol	Acc:MGI:1352494]"
ENSMUSG00000046245,117.5060008,-0.820737174,0.170166954,-4.823129026,1.41E-06,5.19E-05,paired immunoglobin-like type 2 receptor alpha [Source:MGI Symbol	Acc:MGI:2450529]
ENSMUSG00000019872,196.2588203,-0.736977657,0.152828006,-4.82226836,1.42E-06,5.20E-05,"sphingomyelin phosphodiesterase, acid-like 3A [Source:MGI Symbol	Acc:MGI:1931437]"
ENSMUSG00000035385,290.833865,0.92407568,0.191926168,4.814745644,1.47E-06,5.38E-05,chemokine (C-C motif) ligand 2 [Source:MGI Symbol	Acc:MGI:98259]
ENSMUSG00000069874,453.9427794,-0.726917482,0.151128179,-4.809940063,1.51E-06,5.50E-05,immunity-related GTPase family M member 2 [Source:MGI Symbol	Acc:MGI:1926262]
ENSMUSG00000079057,530.5710506,-0.553055515,0.115016268,-4.80849819,1.52E-06,5.53E-05,"cytochrome P450, family 4, subfamily v, polypeptide 3 [Source:MGI Symbol	Acc:MGI:2142763]"
ENSMUSG00000049502,547.7515034,-0.738633901,0.153743965,-4.804311499,1.55E-06,5.63E-05,"deltex 3-like, E3 ubiquitin ligase [Source:MGI Symbol	Acc:MGI:2656973]"
ENSMUSG00000020263,2632.354409,-0.368307442,0.076728649,-4.800129403,1.59E-06,5.72E-05,"adaptor protein, phosphotyrosine interaction, PH domain and leucine zipper containing 2 [Source:MGI Symbol	Acc:MGI:2384914]"
ENSMUSG00000040264,203.9649252,-1.079766119,0.224936358,-4.800318306,1.58E-06,5.72E-05,guanylate binding protein 2b [Source:MGI Symbol	Acc:MGI:95666]
ENSMUSG00000021458,845.4420958,0.52134607,0.108673161,4.797376499,1.61E-06,5.78E-05,RIKEN cDNA 2010111I01 gene [Source:MGI Symbol	Acc:MGI:1919311]
ENSMUSG00000005087,3566.394337,0.405174063,0.084706395,4.783275933,1.72E-06,6.19E-05,CD44 antigen [Source:MGI Symbol	Acc:MGI:88338]
ENSMUSG00000054263,1688.005081,-0.456629066,0.095493095,-4.781801946,1.74E-06,6.20E-05,leukemia inhibitory factor receptor [Source:MGI Symbol	Acc:MGI:96788]
ENSMUSG00000025473,208.8547673,0.826682404,0.17286458,4.782254442,1.73E-06,6.20E-05,a disintegrin and metallopeptidase domain 8 [Source:MGI Symbol	Acc:MGI:107825]
ENSMUSG00000103472,23.47951886,-2.395906656,0.503580219,-4.757745766,1.96E-06,6.97E-05,"protocadherin gamma subfamily A, 7 [Source:MGI Symbol	Acc:MGI:1935219]"
ENSMUSG00000033576,347.3219303,-0.819872797,0.172369152,-4.756493764,1.97E-06,7.00E-05,apolipoprotein L 6 [Source:MGI Symbol	Acc:MGI:1919189]
ENSMUSG00000037712,3603.772866,-0.262775663,0.055357241,-4.746906778,2.07E-06,7.32E-05,fermitin family member 2 [Source:MGI Symbol	Acc:MGI:2385001]
ENSMUSG00000021457,237.8134607,0.901255302,0.190048009,4.742250679,2.11E-06,7.47E-05,spleen tyrosine kinase [Source:MGI Symbol	Acc:MGI:99515]
ENSMUSG00000019577,3152.248699,0.348120892,0.073481044,4.737560507,2.16E-06,7.61E-05,"pyruvate dehydrogenase kinase, isoenzyme 4 [Source:MGI Symbol	Acc:MGI:1351481]"
ENSMUSG00000024378,1981.73933,-0.3912882,0.082594152,-4.737480686,2.16E-06,7.61E-05,StAR-related lipid transfer (START) domain containing 4 [Source:MGI Symbol	Acc:MGI:2156764]
ENSMUSG00000041530,1102.839557,-0.46488224,0.098217106,-4.733210501,2.21E-06,7.75E-05,argonaute RISC catalytic subunit 1 [Source:MGI Symbol	Acc:MGI:2446630]
ENSMUSG00000061175,718.4608877,-0.508414598,0.107508555,-4.729061768,2.26E-06,7.89E-05,folliculin interacting protein 2 [Source:MGI Symbol	Acc:MGI:2683054]
ENSMUSG00000026200,949.2340103,-0.321786436,0.068054349,-4.728374313,2.26E-06,7.90E-05,"galactosidase, beta 1-like [Source:MGI Symbol	Acc:MGI:1921827]"
ENSMUSG00000025510,5394.830502,0.495029108,0.104813463,4.72295348,2.32E-06,8.09E-05,CD151 antigen [Source:MGI Symbol	Acc:MGI:1096360]
ENSMUSG00000045441,741.0077116,-0.729114625,0.154485429,-4.71963362,2.36E-06,8.21E-05,GPRIN family member 3 [Source:MGI Symbol	Acc:MGI:1924785]
ENSMUSG00000031722,1831.97563,-0.595459554,0.126387969,-4.711362619,2.46E-06,8.52E-05,haptoglobin [Source:MGI Symbol	Acc:MGI:96211]
ENSMUSG00000033706,985.7375956,0.417659466,0.088701187,4.708611918,2.49E-06,8.62E-05,SET and MYND domain containing 5 [Source:MGI Symbol	Acc:MGI:108048]
ENSMUSG00000031785,802.0112711,-1.03308239,0.219635891,-4.703613724,2.56E-06,8.81E-05,adhesion G protein-coupled receptor G1 [Source:MGI Symbol	Acc:MGI:1340051]
ENSMUSG00000038296,506.5015752,0.683663763,0.145428671,4.701024634,2.59E-06,8.90E-05,polypeptide N-acetylgalactosaminyltransferase 18 [Source:MGI Symbol	Acc:MGI:2446239]
ENSMUSG00000056692,2482.573847,-0.286506657,0.060985991,-4.697909303,2.63E-06,9.02E-05,"DNA segment, Chr 17, Wayne State University 92, expressed [Source:MGI Symbol	Acc:MGI:106281]"
ENSMUSG00000007659,842.2369121,0.450355837,0.09592432,4.69490779,2.67E-06,9.13E-05,BCL2-like 1 [Source:MGI Symbol	Acc:MGI:88139]
ENSMUSG00000064367,54982.29196,-0.620924489,0.132948631,-4.670409038,3.01E-06,0.000102625,mitochondrially encoded NADH dehydrogenase 5 [Source:MGI Symbol	Acc:MGI:102496]
ENSMUSG00000040296,962.7039667,-0.558281543,0.119560783,-4.669436985,3.02E-06,0.000102864,DEAD (Asp-Glu-Ala-Asp) box polypeptide 58 [Source:MGI Symbol	Acc:MGI:2442858]
ENSMUSG00000063011,58.84135984,2.182291438,0.46761355,4.666869551,3.06E-06,0.000103906,mesothelin [Source:MGI Symbol	Acc:MGI:1888992]
ENSMUSG00000027460,963.2691259,-0.561695364,0.12058958,-4.65790963,3.19E-06,0.000108271,angiopoietin 4 [Source:MGI Symbol	Acc:MGI:1336887]
ENSMUSG00000032175,1160.39061,0.454738246,0.09765255,4.656696061,3.21E-06,0.000108651,tyrosine kinase 2 [Source:MGI Symbol	Acc:MGI:1929470]
ENSMUSG00000041559,488.2005771,-1.003100247,0.215720551,-4.649998548,3.32E-06,0.000111971,fibromodulin [Source:MGI Symbol	Acc:MGI:1328364]
ENSMUSG00000072620,42.81745186,-1.350505514,0.290838953,-4.643482239,3.43E-06,0.000115288,schlafen 2 [Source:MGI Symbol	Acc:MGI:1313258]
ENSMUSG00000028480,2273.628516,0.374772709,0.08074464,4.641456206,3.46E-06,0.000116148,GLI pathogenesis-related 2 [Source:MGI Symbol	Acc:MGI:1917770]
ENSMUSG00000031373,986.6231449,0.420030543,0.090525212,4.639928843,3.49E-06,0.000116732,"carbonic anhydrase 5b, mitochondrial [Source:MGI Symbol	Acc:MGI:1926249]"
ENSMUSG00000021798,422.8839445,0.719341747,0.15509428,4.638093327,3.52E-06,0.000117495,LIM domain binding 3 [Source:MGI Symbol	Acc:MGI:1344412]
ENSMUSG00000018909,958.2058184,-0.379048887,0.082060889,-4.619117501,3.85E-06,0.000128465,"arrestin, beta 1 [Source:MGI Symbol	Acc:MGI:99473]"
ENSMUSG00000050777,217.9173878,-0.991504438,0.21499041,-4.611854254,3.99E-06,0.000132724,transmembrane protein 37 [Source:MGI Symbol	Acc:MGI:2157899]
ENSMUSG00000028063,14435.40908,0.386981386,0.083955376,4.609369914,4.04E-06,0.000134005,lamin A [Source:MGI Symbol	Acc:MGI:96794]
ENSMUSG00000020902,1099.880975,-0.595757822,0.129501782,-4.600383203,4.22E-06,0.00013959,netrin 1 [Source:MGI Symbol	Acc:MGI:105088]
ENSMUSG00000063856,5614.571586,0.47053828,0.102372241,4.596346366,4.30E-06,0.000141658,glutathione peroxidase 1 [Source:MGI Symbol	Acc:MGI:104887]
ENSMUSG00000026466,1827.986336,-0.412202487,0.089673963,-4.596679726,4.29E-06,0.000141658,torsin A interacting protein 1 [Source:MGI Symbol	Acc:MGI:3582693]
ENSMUSG00000038388,714.559547,0.490923413,0.106856457,4.594232564,4.34E-06,0.000142107,"membrane protein, palmitoylated 6 (MAGUK p55 subfamily member 6) [Source:MGI Symbol	Acc:MGI:1927340]"
ENSMUSG00000051242,442.8977253,-0.734811288,0.159935187,-4.59443168,4.34E-06,0.000142107,protocadherin beta 9 [Source:MGI Symbol	Acc:MGI:2136744]
ENSMUSG00000053675,103.7815128,1.253473277,0.272783595,4.595119713,4.33E-06,0.000142107,transglutaminase 5 [Source:MGI Symbol	Acc:MGI:1921426]
ENSMUSG00000021745,2478.602175,-0.495592655,0.107990946,-4.589205599,4.45E-06,0.000145236,"protein tyrosine phosphatase, receptor type, G [Source:MGI Symbol	Acc:MGI:97814]"
ENSMUSG00000002105,1372.236364,0.421056651,0.091858256,4.5837649,4.57E-06,0.000148725,"solute carrier family 39 (metal ion transporter), member 13 [Source:MGI Symbol	Acc:MGI:1915677]"
ENSMUSG00000106627,45.31262051,2.600572594,0.567826337,4.579873145,4.65E-06,0.000151171,"predicted gene, 21680 [Source:MGI Symbol	Acc:MGI:5435035]"
ENSMUSG00000047735,2164.64782,-0.64086809,0.139974088,-4.578476642,4.68E-06,0.00015152,sterile alpha motif domain containing 9-like [Source:MGI Symbol	Acc:MGI:1343184]
ENSMUSG00000020641,24.44480203,-2.552249813,0.55745061,-4.578432186,4.68E-06,0.00015152,radical S-adenosyl methionine domain containing 2 [Source:MGI Symbol	Acc:MGI:1929628]
ENSMUSG00000026447,287.1982031,-1.07721523,0.235341373,-4.577245459,4.71E-06,0.000152034,phosphatidylinositol-4-phosphate 3-kinase catalytic subunit type 2 beta [Source:MGI Symbol	Acc:MGI:2685045]
ENSMUSG00000029470,1317.843457,-0.497638145,0.108853592,-4.571628132,4.84E-06,0.000155812,"purinergic receptor P2X, ligand-gated ion channel 4 [Source:MGI Symbol	Acc:MGI:1338859]"
ENSMUSG00000034573,200.6663663,0.794815883,0.174020854,4.567359967,4.94E-06,0.00015833,"protein tyrosine phosphatase, non-receptor type 13 [Source:MGI Symbol	Acc:MGI:103293]"
ENSMUSG00000064267,123.6999505,-0.882467618,0.193213637,-4.567315401,4.94E-06,0.00015833,hydrogen voltage-gated channel 1 [Source:MGI Symbol	Acc:MGI:1921346]
ENSMUSG00000032883,2365.368425,-0.383925967,0.084078421,-4.566284218,4.96E-06,0.00015875,acyl-CoA synthetase long-chain family member 3 [Source:MGI Symbol	Acc:MGI:1921455]
ENSMUSG00000070605,49.6148865,-1.469094352,0.322032472,-4.561944777,5.07E-06,0.000161702,zinc finger protein 992 [Source:MGI Symbol	Acc:MGI:3700963]
ENSMUSG00000029304,130673.2085,0.429779333,0.094232104,4.560858914,5.09E-06,0.000162174,secreted phosphoprotein 1 [Source:MGI Symbol	Acc:MGI:98389]
ENSMUSG00000031565,2989.646189,-0.492002558,0.107894249,-4.560044311,5.11E-06,0.000162253,fibroblast growth factor receptor 1 [Source:MGI Symbol	Acc:MGI:95522]
ENSMUSG00000033083,732.5412845,-0.418717927,0.091827876,-4.559812836,5.12E-06,0.000162253,"TBC1 domain family, member 4 [Source:MGI Symbol	Acc:MGI:2429660]"
ENSMUSG00000070369,69.53140504,-1.535669789,0.337527729,-4.549758896,5.37E-06,0.000169821,"integrin, alpha D [Source:MGI Symbol	Acc:MGI:3578624]"
ENSMUSG00000010461,2055.922895,-0.485586971,0.106745883,-4.548999512,5.39E-06,0.000170055,EYA transcriptional coactivator and phosphatase 4 [Source:MGI Symbol	Acc:MGI:1337104]
ENSMUSG00000041431,1905.523213,0.405533371,0.089225866,4.54502029,5.49E-06,0.000172913,cyclin B1 [Source:MGI Symbol	Acc:MGI:88302]
ENSMUSG00000025355,1802.727873,-0.350957468,0.077299582,-4.540224659,5.62E-06,0.0001765,matrix metallopeptidase 19 [Source:MGI Symbol	Acc:MGI:1927899]
ENSMUSG00000019841,1791.417025,-0.612226411,0.134971287,-4.535975197,5.73E-06,0.000179693,"REV3 like, DNA directed polymerase zeta catalytic subunit [Source:MGI Symbol	Acc:MGI:1337131]"
ENSMUSG00000049225,1838.297306,0.428171594,0.094445294,4.53354081,5.80E-06,0.000181375,pyruvate dehyrogenase phosphatase catalytic subunit 1 [Source:MGI Symbol	Acc:MGI:2685870]
ENSMUSG00000025650,192.6035218,0.737740261,0.16296208,4.527067034,5.98E-06,0.000186606,"collagen, type VII, alpha 1 [Source:MGI Symbol	Acc:MGI:88462]"
ENSMUSG00000075122,379.8351173,0.765407411,0.169569497,4.513827222,6.37E-06,0.000198213,CD80 antigen [Source:MGI Symbol	Acc:MGI:101775]
ENSMUSG00000038178,590.1839171,-0.499277139,0.11079774,-4.506203282,6.60E-06,0.000205014,"solute carrier family 43, member 2 [Source:MGI Symbol	Acc:MGI:2442746]"
ENSMUSG00000003873,1643.359254,0.45462911,0.100969968,4.502617134,6.71E-06,0.000208048,BCL2-associated X protein [Source:MGI Symbol	Acc:MGI:99702]
ENSMUSG00000026932,3449.304778,-0.355091341,0.078987118,-4.495560163,6.94E-06,0.000214599,"nucleus accumbens associated 2, BEN and BTB (POZ) domain containing [Source:MGI Symbol	Acc:MGI:1915241]"
ENSMUSG00000064363,28284.49534,-0.53958928,0.120342348,-4.483785551,7.33E-06,0.000226299,mitochondrially encoded NADH dehydrogenase 4 [Source:MGI Symbol	Acc:MGI:102498]
ENSMUSG00000042115,438.4377971,0.58996514,0.131681703,4.480236267,7.46E-06,0.000229594,kelch domain containing 8A [Source:MGI Symbol	Acc:MGI:2442630]
ENSMUSG00000016194,175.6726677,-0.913063499,0.20388797,-4.478260773,7.53E-06,0.000231225,hydroxysteroid 11-beta dehydrogenase 1 [Source:MGI Symbol	Acc:MGI:103562]
ENSMUSG00000061232,234.6577175,-0.961424285,0.21479634,-4.475980766,7.61E-06,0.0002332,"histocompatibility 2, K1, K region [Source:MGI Symbol	Acc:MGI:95904]"
ENSMUSG00000028464,8826.714115,0.347945263,0.077750425,4.475155781,7.64E-06,0.000233595,"tropomyosin 2, beta [Source:MGI Symbol	Acc:MGI:98810]"
ENSMUSG00000024073,3468.643385,-0.550531714,0.123102586,-4.472137674,7.74E-06,0.000236406,baculoviral IAP repeat-containing 6 [Source:MGI Symbol	Acc:MGI:1276108]
ENSMUSG00000036104,1523.513429,-0.303307345,0.06785625,-4.46985129,7.83E-06,0.000238432,RAB3 GTPase activating protein subunit 1 [Source:MGI Symbol	Acc:MGI:2445001]
ENSMUSG00000041879,4263.37057,-0.345251787,0.077356633,-4.463118095,8.08E-06,0.000245523,importin 9 [Source:MGI Symbol	Acc:MGI:1918944]
ENSMUSG00000022594,1579.623729,0.347358958,0.077870933,4.460701142,8.17E-06,0.000247245,Ly6/neurotoxin 1 [Source:MGI Symbol	Acc:MGI:1345180]
ENSMUSG00000030352,1157.815685,0.405412859,0.090883642,4.460790184,8.17E-06,0.000247245,tetraspanin 9 [Source:MGI Symbol	Acc:MGI:1924558]
ENSMUSG00000028007,1349.621046,0.368442536,0.082651304,4.457794613,8.28E-06,0.000250085,sorting nexin 7 [Source:MGI Symbol	Acc:MGI:1923811]
ENSMUSG00000022676,4509.587249,-0.327835717,0.073618324,-4.453180955,8.46E-06,0.000254977,snail family zinc finger 2 [Source:MGI Symbol	Acc:MGI:1096393]
ENSMUSG00000070564,13.34791701,-3.037344787,0.682265638,-4.451850743,8.51E-06,0.000256016,netrin 5 [Source:MGI Symbol	Acc:MGI:2685330]
ENSMUSG00000056214,187.6625675,0.766380851,0.172219377,4.450026831,8.59E-06,0.000257652,par-6 family cell polarity regulator gamma [Source:MGI Symbol	Acc:MGI:2135606]
ENSMUSG00000026339,1463.157744,-0.363150878,0.081689244,-4.44551646,8.77E-06,0.000262187,coiled-coil domain containing 93 [Source:MGI Symbol	Acc:MGI:1918079]
ENSMUSG00000029838,184.5210557,1.009431333,0.227075764,4.44535037,8.77E-06,0.000262187,pleiotrophin [Source:MGI Symbol	Acc:MGI:97804]
ENSMUSG00000057286,53.91232291,-1.763396242,0.396722346,-4.444912826,8.79E-06,0.000262187,"ST6 (alpha-N-acetyl-neuraminyl-2,3-beta-galactosyl-1,3)-N-acetylgalactosaminide alpha-2,6-sialyltransferase 2 [Source:MGI Symbol	Acc:MGI:107553]"
ENSMUSG00000045005,990.2381801,-0.44676618,0.100773595,-4.433365521,9.28E-06,0.000276055,frizzled class receptor 5 [Source:MGI Symbol	Acc:MGI:108571]
ENSMUSG00000074794,906.9799178,0.448680022,0.101254525,4.431209567,9.37E-06,0.00027766,arrestin domain containing 3 [Source:MGI Symbol	Acc:MGI:2145242]
ENSMUSG00000052698,616.4106703,-0.628168987,0.141749336,-4.431548015,9.36E-06,0.00027766,talin 2 [Source:MGI Symbol	Acc:MGI:1917799]
ENSMUSG00000026728,92227.19028,0.366778912,0.082839706,4.427573803,9.53E-06,0.00028179,vimentin [Source:MGI Symbol	Acc:MGI:98932]
ENSMUSG00000026623,4072.788216,-0.471968036,0.10686054,-4.416672774,1.00E-05,0.000295757,lysophosphatidylglycerol acyltransferase 1 [Source:MGI Symbol	Acc:MGI:2446186]
ENSMUSG00000039501,1356.713916,-0.469323109,0.106321516,-4.414187517,1.01E-05,0.000298551,"zinc finger, NFX1-type containing 1 [Source:MGI Symbol	Acc:MGI:2138982]"
ENSMUSG00000038702,1138.33385,-0.529107966,0.119902533,-4.412817245,1.02E-05,0.000299201,dermatan sulfate epimerase-like [Source:MGI Symbol	Acc:MGI:2442948]
ENSMUSG00000039997,828.1120518,-0.627183869,0.14212532,-4.412893276,1.02E-05,0.000299201,interferon activated gene 203 [Source:MGI Symbol	Acc:MGI:96428]
ENSMUSG00000024165,1728.975159,-0.28246178,0.064166072,-4.402042573,1.07E-05,0.000313806,Jupiter microtubule associated homolog 2 [Source:MGI Symbol	Acc:MGI:1196260]
ENSMUSG00000036197,1111.155654,-0.433966548,0.098755391,-4.394358039,1.11E-05,0.000324441,glucoside xylosyltransferase 1 [Source:MGI Symbol	Acc:MGI:2684933]
ENSMUSG00000023832,1613.779814,-0.320516631,0.072984671,-4.391560946,1.13E-05,0.000327966,acetyl-Coenzyme A acetyltransferase 2 [Source:MGI Symbol	Acc:MGI:87871]
ENSMUSG00000020614,1452.131326,-0.454405576,0.103670391,-4.383176077,1.17E-05,0.000340151,"family with sequence similarity 20, member A [Source:MGI Symbol	Acc:MGI:2388266]"
ENSMUSG00000032281,143.8040808,1.195223693,0.272839737,4.380680412,1.18E-05,0.000343364,acyl-CoA synthetase bubblegum family member 1 [Source:MGI Symbol	Acc:MGI:2385656]
ENSMUSG00000026604,2405.863665,-0.419517761,0.095870893,-4.375861612,1.21E-05,0.00035032,"protein tyrosine phosphatase, non-receptor type 14 [Source:MGI Symbol	Acc:MGI:102467]"
ENSMUSG00000034320,1772.201388,-0.447031058,0.102394035,-4.365792,1.27E-05,0.000366105,"solute carrier family 26 (sulfate transporter), member 2 [Source:MGI Symbol	Acc:MGI:892977]"
ENSMUSG00000030095,3693.61004,0.292657781,0.067117278,4.360394082,1.30E-05,0.000374489,transmembrane protein 43 [Source:MGI Symbol	Acc:MGI:1921372]
ENSMUSG00000024777,1106.752511,0.4095939,0.09397731,4.358433958,1.31E-05,0.000377088,"protein phosphatase 2, regulatory subunit B', beta [Source:MGI Symbol	Acc:MGI:2388480]"
ENSMUSG00000026918,1608.426402,-0.328877713,0.075511285,-4.355345183,1.33E-05,0.000381668,bromodomain containing 3 [Source:MGI Symbol	Acc:MGI:1914632]
ENSMUSG00000019978,7888.550942,-0.226915818,0.052178113,-4.34886979,1.37E-05,0.000392314,erythrocyte membrane protein band 4.1 like 2 [Source:MGI Symbol	Acc:MGI:103009]
ENSMUSG00000029772,1287.341786,-0.386614761,0.08892091,-4.347849782,1.37E-05,0.000393345,S-adenosylhomocysteine hydrolase-like 2 [Source:MGI Symbol	Acc:MGI:1921590]
ENSMUSG00000048285,3033.543537,0.289067321,0.066580962,4.341591249,1.41E-05,0.000403903,FERM domain containing 6 [Source:MGI Symbol	Acc:MGI:2442579]
ENSMUSG00000029821,301.3319315,0.606012349,0.139784937,4.335319388,1.46E-05,0.000414755,gasdermin E [Source:MGI Symbol	Acc:MGI:1889850]
ENSMUSG00000027405,2300.733068,0.331180232,0.076455158,4.331692463,1.48E-05,0.000420799,NOP56 ribonucleoprotein [Source:MGI Symbol	Acc:MGI:1914384]
ENSMUSG00000040760,2062.895063,-0.395969728,0.091432252,-4.330744561,1.49E-05,0.000421766,"adaptor protein, phosphotyrosine interaction, PH domain and leucine zipper containing 1 [Source:MGI Symbol	Acc:MGI:1920243]"
ENSMUSG00000046275,58.16333592,-1.22252327,0.282731863,-4.32396708,1.53E-05,0.00043407,tumor suppressor candidate 5 [Source:MGI Symbol	Acc:MGI:3029307]
ENSMUSG00000021186,3573.508493,-0.408519297,0.09449796,-4.323048829,1.54E-05,0.00043501,fibulin 5 [Source:MGI Symbol	Acc:MGI:1346091]
ENSMUSG00000035311,2069.094862,-0.338474326,0.078311238,-4.322168006,1.55E-05,0.000435879,"N-acetylglucosamine-1-phosphate transferase, alpha and beta subunits [Source:MGI Symbol	Acc:MGI:3643902]"
ENSMUSG00000043542,1677.568848,0.470038013,0.10880895,4.319846977,1.56E-05,0.000438737,"zinc finger, C2HC-type containing 1A [Source:MGI Symbol	Acc:MGI:1914556]"
ENSMUSG00000046807,851.8787803,-0.442004755,0.102309489,-4.320271367,1.56E-05,0.000438737,leucine rich repeat containing 75B [Source:MGI Symbol	Acc:MGI:2143657]
ENSMUSG00000046668,370.9809844,-0.640833924,0.148449891,-4.316836606,1.58E-05,0.000443878,CXXC finger 5 [Source:MGI Symbol	Acc:MGI:1914643]
ENSMUSG00000002997,5266.730759,0.255256829,0.059143424,4.315895331,1.59E-05,0.000444892,"protein kinase, cAMP dependent regulatory, type II beta [Source:MGI Symbol	Acc:MGI:97760]"
ENSMUSG00000051439,149.4306412,0.779773078,0.181036741,4.307264227,1.65E-05,0.000461691,CD14 antigen [Source:MGI Symbol	Acc:MGI:88318]
ENSMUSG00000019528,1035.460033,-0.277165152,0.064368025,-4.305944629,1.66E-05,0.000463536,glycogenin [Source:MGI Symbol	Acc:MGI:1351614]
ENSMUSG00000026547,7093.240634,-0.204514401,0.047510051,-4.304655475,1.67E-05,0.000465325,transgelin 2 [Source:MGI Symbol	Acc:MGI:1312985]
ENSMUSG00000028961,3633.50461,0.328606633,0.076375838,4.3024946,1.69E-05,0.000468965,phosphogluconate dehydrogenase [Source:MGI Symbol	Acc:MGI:97553]
ENSMUSG00000031647,294.1205283,0.633789233,0.147364345,4.300831602,1.70E-05,0.000471572,microfibrillar-associated protein 3-like [Source:MGI Symbol	Acc:MGI:1918556]
ENSMUSG00000034647,1637.956485,-0.533534541,0.124074896,-4.300100652,1.71E-05,0.000472204,ankyrin repeat domain 12 [Source:MGI Symbol	Acc:MGI:1914357]
ENSMUSG00000020032,1492.625637,-0.336019656,0.078160323,-4.299107802,1.71E-05,0.000473398,"NUAK family, SNF1-like kinase, 1 [Source:MGI Symbol	Acc:MGI:1925226]"
ENSMUSG00000006398,1715.236475,0.476066782,0.110794238,4.296855054,1.73E-05,0.000476358,cell division cycle 20 [Source:MGI Symbol	Acc:MGI:1859866]
ENSMUSG00000009418,1404.582352,-0.499830118,0.116336138,-4.29643038,1.74E-05,0.000476358,neuron navigator 1 [Source:MGI Symbol	Acc:MGI:2183683]
ENSMUSG00000041642,332.5947571,-0.744717628,0.173333742,-4.296437736,1.74E-05,0.000476358,kinesin family member 21B [Source:MGI Symbol	Acc:MGI:109234]
ENSMUSG00000009733,842.6606047,-0.333823873,0.077718705,-4.295283536,1.74E-05,0.000476975,transcription factor CP2 [Source:MGI Symbol	Acc:MGI:98509]
ENSMUSG00000046532,10.95789617,-3.830176737,0.891694883,-4.295389389,1.74E-05,0.000476975,androgen receptor [Source:MGI Symbol	Acc:MGI:88064]
ENSMUSG00000033278,1437.269669,-0.433047487,0.100938582,-4.290207774,1.79E-05,0.000487066,"protein tyrosine phosphatase, receptor type, M [Source:MGI Symbol	Acc:MGI:102694]"
ENSMUSG00000054855,159.8652574,1.256461938,0.29299375,4.288357475,1.80E-05,0.000490194,Rho family GTPase 1 [Source:MGI Symbol	Acc:MGI:2444878]
ENSMUSG00000054277,2079.837499,0.215132358,0.050172101,4.287888128,1.80E-05,0.000490286,ADP-ribosylation factor GTPase activating protein 3 [Source:MGI Symbol	Acc:MGI:1913501]
ENSMUSG00000026490,4014.265099,-0.449959585,0.105050609,-4.283264908,1.84E-05,0.000499629,CDC42 binding protein kinase alpha [Source:MGI Symbol	Acc:MGI:2441841]
ENSMUSG00000000957,22608.63856,-0.403071552,0.094305274,-4.274114658,1.92E-05,0.000519596,matrix metallopeptidase 14 (membrane-inserted) [Source:MGI Symbol	Acc:MGI:101900]
ENSMUSG00000003779,2419.479495,0.333064204,0.077956718,4.272424661,1.93E-05,0.00052255,kinesin family member 20A [Source:MGI Symbol	Acc:MGI:1201682]
ENSMUSG00000055447,2432.317125,-0.379332347,0.088807793,-4.271385812,1.94E-05,0.000523916,"CD47 antigen (Rh-related antigen, integrin-associated signal transducer) [Source:MGI Symbol	Acc:MGI:96617]"
ENSMUSG00000028937,1375.807743,0.451406075,0.105691172,4.270991286,1.95E-05,0.000523916,acyl-CoA thioesterase 7 [Source:MGI Symbol	Acc:MGI:1917275]
ENSMUSG00000041762,248.1606326,-0.788032027,0.184624905,-4.268286708,1.97E-05,0.0005293,G protein-coupled receptor 155 [Source:MGI Symbol	Acc:MGI:1915776]
ENSMUSG00000075297,12.1275048,2.620223322,0.614111282,4.266691393,1.98E-05,0.000532086,histocompatibility 60b [Source:MGI Symbol	Acc:MGI:3649078]
ENSMUSG00000025352,1249.502484,-0.427983966,0.100370445,-4.26404374,2.01E-05,0.000537414,growth differentiation factor 11 [Source:MGI Symbol	Acc:MGI:1338027]
ENSMUSG00000020100,1998.111698,-0.514802901,0.120852484,-4.259762679,2.05E-05,0.000543692,"solute carrier family 29 (nucleoside transporters), member 3 [Source:MGI Symbol	Acc:MGI:1918529]"
ENSMUSG00000046711,611.5743326,0.66001342,0.154940033,4.259799143,2.05E-05,0.000543692,high mobility group AT-hook 1 [Source:MGI Symbol	Acc:MGI:96160]
ENSMUSG00000039607,474.5824696,-0.686338712,0.161085577,-4.260708645,2.04E-05,0.000543692,"RNA binding motif, single stranded interacting protein [Source:MGI Symbol	Acc:MGI:2444477]"
ENSMUSG00000036564,340.0944691,0.48216765,0.113184525,4.26001389,2.04E-05,0.000543692,N-myc downstream regulated gene 4 [Source:MGI Symbol	Acc:MGI:2384590]
ENSMUSG00000020458,9562.910953,0.227908352,0.053517781,4.25855385,2.06E-05,0.000545614,reticulon 4 [Source:MGI Symbol	Acc:MGI:1915835]
ENSMUSG00000078495,321.9000261,-0.796273311,0.187165576,-4.254379075,2.10E-05,0.000554852,zinc finger protein 984 [Source:MGI Symbol	Acc:MGI:3651978]
ENSMUSG00000021067,2026.557138,0.290505527,0.068292996,4.253811451,2.10E-05,0.000555221,salvador family WW domain containing 1 [Source:MGI Symbol	Acc:MGI:1927144]
ENSMUSG00000037321,896.9013852,-0.556874042,0.130939703,-4.252904433,2.11E-05,0.000556436,"transporter 1, ATP-binding cassette, sub-family B (MDR/TAP) [Source:MGI Symbol	Acc:MGI:98483]"
ENSMUSG00000038683,985.5361954,0.397244193,0.093483274,4.249361139,2.14E-05,0.000564257,PAK1 interacting protein 1 [Source:MGI Symbol	Acc:MGI:1915333]
ENSMUSG00000034707,11934.78324,-0.454548491,0.107034049,-4.246765368,2.17E-05,0.000569771,glucosamine (N-acetyl)-6-sulfatase [Source:MGI Symbol	Acc:MGI:1922862]
ENSMUSG00000059689,1097.434347,0.373696801,0.088111422,4.241184528,2.22E-05,0.000581963,zinc finger protein 637 [Source:MGI Symbol	Acc:MGI:2448537]
ENSMUSG00000024241,1075.696225,-0.489952881,0.11551938,-4.241304647,2.22E-05,0.000581963,SOS Ras/Rac guanine nucleotide exchange factor 1 [Source:MGI Symbol	Acc:MGI:98354]
ENSMUSG00000020097,6632.175217,-0.236207846,0.0557024,-4.240532686,2.23E-05,0.000582577,sphingosine phosphate lyase 1 [Source:MGI Symbol	Acc:MGI:1261415]
ENSMUSG00000027175,554.256836,-0.438807375,0.10353803,-4.238127512,2.25E-05,0.000587765,t-complex 11 like 1 [Source:MGI Symbol	Acc:MGI:2444263]
ENSMUSG00000031283,9.626245625,3.042640694,0.718625676,4.233971587,2.30E-05,0.000597636,chordin-like 1 [Source:MGI Symbol	Acc:MGI:1933172]
ENSMUSG00000064302,1762.09313,-0.393619121,0.093006861,-4.232151449,2.31E-05,0.000601387,CLIP associating protein 1 [Source:MGI Symbol	Acc:MGI:1923957]
ENSMUSG00000023961,333.2325612,-0.608015401,0.143964147,-4.223380698,2.41E-05,0.000624139,ectonucleotide pyrophosphatase/phosphodiesterase 4 [Source:MGI Symbol	Acc:MGI:2682634]
ENSMUSG00000033880,4008.656691,-0.486121132,0.115207876,-4.219513009,2.45E-05,0.000632248,"lectin, galactoside-binding, soluble, 3 binding protein [Source:MGI Symbol	Acc:MGI:99554]"
ENSMUSG00000073489,1206.782118,-0.63053853,0.1494161,-4.220017323,2.44E-05,0.000632248,interferon activated gene 204 [Source:MGI Symbol	Acc:MGI:96429]
ENSMUSG00000019846,66.12622382,0.975945892,0.231308788,4.219233962,2.45E-05,0.000632248,"laminin, alpha 4 [Source:MGI Symbol	Acc:MGI:109321]"
ENSMUSG00000032014,2060.059209,0.529615961,0.125613404,4.216237617,2.48E-05,0.000638922,out at first homolog [Source:MGI Symbol	Acc:MGI:94852]
ENSMUSG00000022661,355.3883121,-0.583762757,0.138462213,-4.216043827,2.49E-05,0.000638922,CD200 antigen [Source:MGI Symbol	Acc:MGI:1196990]
ENSMUSG00000061477,13479.08557,0.451506567,0.107212756,4.211313865,2.54E-05,0.000651266,ribosomal protein S7 [Source:MGI Symbol	Acc:MGI:1333818]
ENSMUSG00000039886,1056.406324,0.443761447,0.105419319,4.20948884,2.56E-05,0.000655359,transmembrane protein 120A [Source:MGI Symbol	Acc:MGI:2686991]
ENSMUSG00000026389,3722.47664,-0.373133845,0.088665567,-4.208328635,2.57E-05,0.000657542,STEAP family member 3 [Source:MGI Symbol	Acc:MGI:1915678]
ENSMUSG00000037206,2667.493362,-0.52326611,0.12438481,-4.20683288,2.59E-05,0.000660712,immunoglobulin superfamily containing leucine-rich repeat [Source:MGI Symbol	Acc:MGI:1349645]
ENSMUSG00000070034,41.90738394,-1.563415452,0.371707586,-4.206035906,2.60E-05,0.000661851,Sp110 nuclear body protein [Source:MGI Symbol	Acc:MGI:1923364]
ENSMUSG00000021990,223.5343263,-0.819892022,0.194973208,-4.205152244,2.61E-05,0.000663247,spermatogenesis associated 13 [Source:MGI Symbol	Acc:MGI:104838]
ENSMUSG00000035356,590.1652972,0.621570769,0.147883626,4.203107442,2.63E-05,0.000668068,"nuclear factor of kappa light polypeptide gene enhancer in B cells inhibitor, zeta [Source:MGI Symbol	Acc:MGI:1931595]"
ENSMUSG00000022323,573.3002661,0.554570962,0.132001181,4.201257579,2.65E-05,0.000672344,reactive intermediate imine deaminase A homolog [Source:MGI Symbol	Acc:MGI:1095401]
ENSMUSG00000024077,1188.549954,-0.405800573,0.096663005,-4.198096008,2.69E-05,0.000680577,"striatin, calmodulin binding protein [Source:MGI Symbol	Acc:MGI:1333757]"
ENSMUSG00000018821,704.201646,0.587185391,0.139940497,4.195964747,2.72E-05,0.000685783,arginine vasopressin-induced 1 [Source:MGI Symbol	Acc:MGI:1916784]
ENSMUSG00000018398,4713.13348,-0.239297558,0.057069851,-4.193064362,2.75E-05,0.000693376,septin 8 [Source:MGI Symbol	Acc:MGI:894310]
ENSMUSG00000028698,1319.425499,-0.400846468,0.095674409,-4.189693703,2.79E-05,0.000702503,phosphoinositide-3-kinase regulatory subunit 3 [Source:MGI Symbol	Acc:MGI:109277]
ENSMUSG00000090942,55.73721972,-1.250026049,0.298593235,-4.186384362,2.83E-05,0.000711553,RIKEN cDNA F830016B08 gene [Source:MGI Symbol	Acc:MGI:3588218]
ENSMUSG00000014599,11277.43867,0.195139747,0.046623578,4.185430491,2.85E-05,0.000713281,colony stimulating factor 1 (macrophage) [Source:MGI Symbol	Acc:MGI:1339753]
ENSMUSG00000040466,1298.912789,0.48785663,0.116644032,4.18243969,2.88E-05,0.000718908,biliverdin reductase B (flavin reductase (NADPH)) [Source:MGI Symbol	Acc:MGI:2385271]
ENSMUSG00000060675,1009.57087,-0.495248209,0.118408442,-4.182541392,2.88E-05,0.000718908,"phospholipase A2, group XVI [Source:MGI Symbol	Acc:MGI:2179715]"
ENSMUSG00000052369,551.3485907,0.489054401,0.116921861,4.18274562,2.88E-05,0.000718908,transmembrane protein 106C [Source:MGI Symbol	Acc:MGI:1196384]
ENSMUSG00000030609,931.5339402,0.345836792,0.082723024,4.180659434,2.91E-05,0.000723285,apoptosis enhancing nuclease [Source:MGI Symbol	Acc:MGI:1915298]
ENSMUSG00000030096,7906.030347,-0.313190169,0.075022935,-4.174592353,2.99E-05,0.000741526,"solute carrier family 6 (neurotransmitter transporter, taurine), member 6 [Source:MGI Symbol	Acc:MGI:98488]"
ENSMUSG00000103567,206.7788451,-1.025363737,0.245730859,-4.172710514,3.01E-05,0.000746368,"protocadherin gamma subfamily A, 5 [Source:MGI Symbol	Acc:MGI:1935217]"
ENSMUSG00000020009,1722.615913,-0.300785119,0.072124126,-4.170381458,3.04E-05,0.000751669,interferon gamma receptor 1 [Source:MGI Symbol	Acc:MGI:107655]
ENSMUSG00000024457,1358.008366,-0.274366896,0.065790686,-4.17029994,3.04E-05,0.000751669,tripartite motif-containing 26 [Source:MGI Symbol	Acc:MGI:1337056]
ENSMUSG00000037568,770.758372,-0.409445946,0.098251422,-4.167328432,3.08E-05,0.000760203,vasohibin 2 [Source:MGI Symbol	Acc:MGI:2444826]
ENSMUSG00000048240,173.5026079,-0.808250801,0.194000568,-4.166229042,3.10E-05,0.000762545,"guanine nucleotide binding protein (G protein), gamma 7 [Source:MGI Symbol	Acc:MGI:95787]"
ENSMUSG00000022587,1906.655396,-0.533913142,0.128347884,-4.1598905,3.18E-05,0.000782655,"lymphocyte antigen 6 complex, locus E [Source:MGI Symbol	Acc:MGI:106651]"
ENSMUSG00000045767,3901.489426,0.306608503,0.0737315,4.158446557,3.20E-05,0.000786251,RIKEN cDNA B230219D22 gene [Source:MGI Symbol	Acc:MGI:1925771]
ENSMUSG00000064341,65269.71251,-0.532640103,0.128145644,-4.15652133,3.23E-05,0.000791529,mitochondrially encoded NADH dehydrogenase 1 [Source:MGI Symbol	Acc:MGI:101787]
ENSMUSG00000020277,3531.167375,-0.41108935,0.098925749,-4.15553435,3.25E-05,0.000793578,"phosphofructokinase, liver, B-type [Source:MGI Symbol	Acc:MGI:97547]"
ENSMUSG00000028179,117.7789139,1.404534699,0.338067708,4.154595859,3.26E-05,0.000795466,cystathionase (cystathionine gamma-lyase) [Source:MGI Symbol	Acc:MGI:1339968]
ENSMUSG00000073555,147.3700062,-1.007626226,0.242776709,-4.150423782,3.32E-05,0.000808709,predicted gene 4951 [Source:MGI Symbol	Acc:MGI:3644953]
ENSMUSG00000029455,11529.93605,0.306041274,0.073764435,4.148900128,3.34E-05,0.000812709,"aldehyde dehydrogenase 2, mitochondrial [Source:MGI Symbol	Acc:MGI:99600]"
ENSMUSG00000038530,27.1325519,-2.288842152,0.551781581,-4.14809452,3.35E-05,0.000814172,regulator of G-protein signaling 4 [Source:MGI Symbol	Acc:MGI:108409]
ENSMUSG00000027255,1093.006447,0.290715047,0.070141707,4.144681693,3.40E-05,0.000824975,ADP-ribosylation factor GTPase activating protein 2 [Source:MGI Symbol	Acc:MGI:1924288]
ENSMUSG00000024070,1922.829389,-0.310470542,0.074923722,-4.143821633,3.42E-05,0.000826659,protein kinase D3 [Source:MGI Symbol	Acc:MGI:1922542]
ENSMUSG00000036499,3152.976305,-0.489329855,0.118251138,-4.138056199,3.50E-05,0.000846254,early endosome antigen 1 [Source:MGI Symbol	Acc:MGI:2442192]
ENSMUSG00000105504,35.15243646,-1.381880846,0.334409502,-4.132301373,3.59E-05,0.000866248,guanylate binding protein 5 [Source:MGI Symbol	Acc:MGI:2429943]
ENSMUSG00000029307,71.16026098,0.905072995,0.219388799,4.125429362,3.70E-05,0.000891005,dentin matrix protein 1 [Source:MGI Symbol	Acc:MGI:94910]
ENSMUSG00000000708,1254.588221,-0.430709145,0.104487157,-4.122125236,3.75E-05,0.000902348,K(lysine) acetyltransferase 2B [Source:MGI Symbol	Acc:MGI:1343094]
ENSMUSG00000035109,387.4984813,0.523760163,0.127208827,4.117325623,3.83E-05,0.000919776,"SHC (Src homology 2 domain containing) family, member 4 [Source:MGI Symbol	Acc:MGI:2655364]"
ENSMUSG00000024610,87.57225273,-1.24519845,0.302461854,-4.116877655,3.84E-05,0.000920003,"CD74 antigen (invariant polypeptide of major histocompatibility complex, class II antigen-associated) [Source:MGI Symbol	Acc:MGI:96534]"
ENSMUSG00000006005,4756.5724,-0.455424191,0.110653979,-4.115750716,3.86E-05,0.000922946,"translocated promoter region, nuclear basket protein [Source:MGI Symbol	Acc:MGI:1922066]"
ENSMUSG00000036295,26.39560193,2.101071552,0.510796237,4.113326219,3.90E-05,0.000931122,"leucine rich repeat protein 3, neuronal [Source:MGI Symbol	Acc:MGI:106036]"
ENSMUSG00000005142,1505.008189,-0.442403861,0.107581198,-4.112278626,3.92E-05,0.000933781,"mannosidase 2, alpha B1 [Source:MGI Symbol	Acc:MGI:107286]"
ENSMUSG00000055493,210.9680946,-0.651707369,0.15859262,-4.10931713,3.97E-05,0.000944244,"epilepsy, progressive myoclonic epilepsy, type 2 gene alpha [Source:MGI Symbol	Acc:MGI:1341085]"
ENSMUSG00000030041,127.429485,0.832180134,0.202546183,4.108594503,3.98E-05,0.000945169,meiosis 1 associated protein [Source:MGI Symbol	Acc:MGI:1315200]
ENSMUSG00000074486,120.4077243,-1.213697458,0.29542467,-4.108314514,3.99E-05,0.000945169,bone gamma-carboxyglutamate protein 2 [Source:MGI Symbol	Acc:MGI:88157]
ENSMUSG00000052485,90.90449583,1.504577306,0.366307254,4.107418816,4.00E-05,0.000947251,transmembrane protein 171 [Source:MGI Symbol	Acc:MGI:2685751]
ENSMUSG00000057123,76.51845297,-1.297233537,0.315951804,-4.105795637,4.03E-05,0.000952333,"gap junction protein, alpha 5 [Source:MGI Symbol	Acc:MGI:95716]"
ENSMUSG00000033004,3311.00641,-0.508147591,0.123845086,-4.103090472,4.08E-05,0.000961933,"MYC binding protein 2, E3 ubiquitin protein ligase [Source:MGI Symbol	Acc:MGI:2179432]"
ENSMUSG00000031616,23.51014465,-2.126370922,0.518377122,-4.101976787,4.10E-05,0.000964964,endothelin receptor type A [Source:MGI Symbol	Acc:MGI:105923]
ENSMUSG00000028019,556.3357427,0.472679892,0.115296983,4.099672673,4.14E-05,0.000973,"platelet-derived growth factor, C polypeptide [Source:MGI Symbol	Acc:MGI:1859631]"
ENSMUSG00000056268,670.1770893,-0.507584239,0.12386393,-4.097918075,4.17E-05,0.000978774,DENN/MADD domain containing 1B [Source:MGI Symbol	Acc:MGI:2447812]
ENSMUSG00000064370,70929.19557,-0.408474234,0.099743692,-4.095238766,4.22E-05,0.000988521,mitochondrially encoded cytochrome b [Source:MGI Symbol	Acc:MGI:102501]
ENSMUSG00000028964,1586.878887,0.332550446,0.081283037,4.091265002,4.29E-05,0.001003951,"Parkinson disease (autosomal recessive, early onset) 7 [Source:MGI Symbol	Acc:MGI:2135637]"
ENSMUSG00000031133,1077.103146,-0.382111745,0.093518357,-4.085954425,4.39E-05,0.001025498,Rac/Cdc42 guanine nucleotide exchange factor (GEF) 6 [Source:MGI Symbol	Acc:MGI:1920591]
ENSMUSG00000037370,4761.182062,-0.356860567,0.087365996,-4.08466203,4.41E-05,0.001027824,ectonucleotide pyrophosphatase/phosphodiesterase 1 [Source:MGI Symbol	Acc:MGI:97370]
ENSMUSG00000031586,756.8407034,-0.417458668,0.102194172,-4.084955708,4.41E-05,0.001027824,RNA binding protein gene with multiple splicing [Source:MGI Symbol	Acc:MGI:1334446]
ENSMUSG00000024854,1390.061954,0.454420929,0.111290633,4.083191157,4.44E-05,0.001031933,"polymerase (DNA-directed), delta 4 [Source:MGI Symbol	Acc:MGI:1916995]"
ENSMUSG00000001665,278.2258395,-0.65195237,0.159675959,-4.082971369,4.45E-05,0.001031933,"glutathione S-transferase, theta 3 [Source:MGI Symbol	Acc:MGI:2143526]"
ENSMUSG00000002307,670.9919283,-0.434335547,0.106406688,-4.081844447,4.47E-05,0.001035251,Fas death domain-associated protein [Source:MGI Symbol	Acc:MGI:1197015]
ENSMUSG00000010453,1956.307495,-0.308316881,0.075811975,-4.066862518,4.77E-05,0.001102275,KAT8 regulatory NSL complex subunit 3 [Source:MGI Symbol	Acc:MGI:1918055]
ENSMUSG00000020142,1201.967487,-0.348666549,0.085860011,-4.060872381,4.89E-05,0.001129096,"solute carrier family 1 (glutamate/neutral amino acid transporter), member 4 [Source:MGI Symbol	Acc:MGI:2135601]"
ENSMUSG00000050229,570.4377425,-0.392465492,0.096684686,-4.059231193,4.92E-05,0.001135206,"phosphatidylinositol glycan anchor biosynthesis, class M [Source:MGI Symbol	Acc:MGI:1914806]"
ENSMUSG00000019471,4575.446322,0.332281312,0.081870359,4.058627746,4.94E-05,0.001136289,cell division cycle 37 [Source:MGI Symbol	Acc:MGI:109531]
ENSMUSG00000000938,2397.312414,-0.270971705,0.066848623,-4.053512158,5.05E-05,0.001157666,homeobox A10 [Source:MGI Symbol	Acc:MGI:96171]
ENSMUSG00000032218,1040.727834,0.41508924,0.102397172,4.053717811,5.04E-05,0.001157666,cyclin B2 [Source:MGI Symbol	Acc:MGI:88311]
ENSMUSG00000024339,1117.7031,-0.491609189,0.121322897,-4.052072613,5.08E-05,0.001162926,"transporter 2, ATP-binding cassette, sub-family B (MDR/TAP) [Source:MGI Symbol	Acc:MGI:98484]"
ENSMUSG00000106847,2015.140608,-0.330080214,0.081487468,-4.05068684,5.11E-05,0.001167942,paternally expressed 13 [Source:MGI Symbol	Acc:MGI:2663476]
ENSMUSG00000024164,45.00077614,-1.958072833,0.484178503,-4.044113529,5.25E-05,0.001199254,complement component 3 [Source:MGI Symbol	Acc:MGI:88227]
ENSMUSG00000021996,7159.225351,0.436118755,0.107906116,4.041650021,5.31E-05,0.001209971,esterase D/formylglutathione hydrolase [Source:MGI Symbol	Acc:MGI:95421]
ENSMUSG00000021575,26.33774703,2.144664141,0.53166775,4.033842829,5.49E-05,0.001248891,aryl-hydrocarbon receptor repressor [Source:MGI Symbol	Acc:MGI:1333776]
ENSMUSG00000022906,820.7166959,-0.486634495,0.121086499,-4.018899706,5.85E-05,0.001328654,"poly (ADP-ribose) polymerase family, member 9 [Source:MGI Symbol	Acc:MGI:1933117]"
ENSMUSG00000037742,181559.4313,0.269370568,0.067073703,4.016038416,5.92E-05,0.001342721,eukaryotic translation elongation factor 1 alpha 1 [Source:MGI Symbol	Acc:MGI:1096881]
ENSMUSG00000031266,600.8776254,-0.429517856,0.106991103,-4.01451936,5.96E-05,0.001349232,"galactosidase, alpha [Source:MGI Symbol	Acc:MGI:1347344]"
ENSMUSG00000024068,946.5599117,-0.443654276,0.110537891,-4.013594532,5.98E-05,0.001350204,spastin [Source:MGI Symbol	Acc:MGI:1858896]
ENSMUSG00000030353,60.51230805,1.09674754,0.273234285,4.013945543,5.97E-05,0.001350204,TEA domain family member 4 [Source:MGI Symbol	Acc:MGI:106907]
ENSMUSG00000039153,1912.946577,-0.381147748,0.095035371,-4.010588321,6.06E-05,0.001365332,runt related transcription factor 2 [Source:MGI Symbol	Acc:MGI:99829]
ENSMUSG00000032966,7330.259288,0.234352462,0.058548101,4.002733792,6.26E-05,0.00140699,FK506 binding protein 1a [Source:MGI Symbol	Acc:MGI:95541]
ENSMUSG00000100131,299.1849919,-0.900430644,0.224944443,-4.002902362,6.26E-05,0.00140699,predicted gene 28439 [Source:MGI Symbol	Acc:MGI:5579145]
ENSMUSG00000022836,6302.553799,-0.34347111,0.085922014,-3.997475058,6.40E-05,0.001434105,"myosin, light polypeptide kinase [Source:MGI Symbol	Acc:MGI:894806]"
ENSMUSG00000042599,1254.070301,-0.572760742,0.143280978,-3.997465339,6.40E-05,0.001434105,lysine (K)-specific demethylase 7A [Source:MGI Symbol	Acc:MGI:2443388]
ENSMUSG00000020841,2214.413611,-0.446186627,0.111815182,-3.990393974,6.60E-05,0.001475206,carboxypeptidase D [Source:MGI Symbol	Acc:MGI:107265]
ENSMUSG00000035284,1433.352161,-0.504295489,0.126610459,-3.983047641,6.80E-05,0.001519173,vacuolar protein sorting 13C [Source:MGI Symbol	Acc:MGI:2444207]
ENSMUSG00000043300,398.8031623,-0.543949108,0.136645561,-3.980730179,6.87E-05,0.001531642,"UDP-GalNAc:betaGlcNAc beta 1,3-galactosaminyltransferase, polypeptide 1 [Source:MGI Symbol	Acc:MGI:1349405]"
ENSMUSG00000031530,756.1516303,0.492130035,0.123679367,3.979079512,6.92E-05,0.001537464,dual specificity phosphatase 4 [Source:MGI Symbol	Acc:MGI:2442191]
ENSMUSG00000004872,12.95778982,-5.169835818,1.299192632,-3.979268116,6.91E-05,0.001537464,paired box 3 [Source:MGI Symbol	Acc:MGI:97487]
ENSMUSG00000031217,1994.133675,-0.518718213,0.130384071,-3.978386383,6.94E-05,0.001539531,ephrin B1 [Source:MGI Symbol	Acc:MGI:102708]
ENSMUSG00000031209,11.07027491,-2.23477705,0.562112354,-3.975676808,7.02E-05,0.001554726,hephaestin [Source:MGI Symbol	Acc:MGI:1332240]
ENSMUSG00000057329,392.5660966,-0.537354211,0.13518929,-3.974828262,7.04E-05,0.001557838,B cell leukemia/lymphoma 2 [Source:MGI Symbol	Acc:MGI:88138]
ENSMUSG00000022797,1140.18307,0.628100389,0.158069477,3.973571616,7.08E-05,0.001563637,transferrin receptor [Source:MGI Symbol	Acc:MGI:98822]
ENSMUSG00000039168,8774.241555,0.3292796,0.082964055,3.968942946,7.22E-05,0.001591832,death-associated protein [Source:MGI Symbol	Acc:MGI:1918190]
ENSMUSG00000021301,70.11271413,1.159861701,0.292317231,3.967818444,7.25E-05,0.001596868,"HECT, C2 and WW domain containing E3 ubiquitin protein ligase 1 [Source:MGI Symbol	Acc:MGI:2444115]"
ENSMUSG00000010660,531.6634503,0.571788694,0.144141252,3.966863648,7.28E-05,0.001600783,"phospholipase C, delta 1 [Source:MGI Symbol	Acc:MGI:97614]"
ENSMUSG00000005124,1095.416374,-0.432705672,0.109252378,-3.960606455,7.48E-05,0.001640765,WNT1 inducible signaling pathway protein 1 [Source:MGI Symbol	Acc:MGI:1197008]
ENSMUSG00000031930,2435.578634,0.313335008,0.079211067,3.955697377,7.63E-05,0.001672232,WW domain containing E3 ubiquitin protein ligase 2 [Source:MGI Symbol	Acc:MGI:1914144]
ENSMUSG00000004207,57472.17618,-0.305317461,0.0772057,-3.954597422,7.67E-05,0.001677343,prosaposin [Source:MGI Symbol	Acc:MGI:97783]
ENSMUSG00000036181,1148.893929,0.515975989,0.13052348,3.953127744,7.71E-05,0.001685075,"histone cluster 1, H1c [Source:MGI Symbol	Acc:MGI:1931526]"
ENSMUSG00000020091,4751.248599,-0.287131201,0.07267163,-3.951076947,7.78E-05,0.001696959,eukaryotic translation initiation factor 4E binding protein 2 [Source:MGI Symbol	Acc:MGI:109198]
ENSMUSG00000020432,1268.380611,-0.451178427,0.114239488,-3.949408713,7.83E-05,0.001706196,transcobalamin 2 [Source:MGI Symbol	Acc:MGI:98534]
ENSMUSG00000036943,1605.041645,-0.378466544,0.095906792,-3.946191251,7.94E-05,0.001723961,"RAB8B, member RAS oncogene family [Source:MGI Symbol	Acc:MGI:2442982]"
ENSMUSG00000039903,452.8045267,0.414391477,0.105006701,3.946333662,7.94E-05,0.001723961,eva-1 homolog C (C. elegans) [Source:MGI Symbol	Acc:MGI:1918217]
ENSMUSG00000073490,302.5523551,-0.978714885,0.248173039,-3.943679336,8.02E-05,0.001738695,interferon activated gene 207 [Source:MGI Symbol	Acc:MGI:2138302]
ENSMUSG00000050541,50.30267692,1.179208445,0.299032154,3.943416878,8.03E-05,0.001738695,"adrenergic receptor, alpha 1b [Source:MGI Symbol	Acc:MGI:104774]"
ENSMUSG00000031778,1842.716195,0.494413451,0.125490722,3.939840673,8.15E-05,0.00176212,chemokine (C-X3-C motif) ligand 1 [Source:MGI Symbol	Acc:MGI:1097153]
ENSMUSG00000042901,3171.011945,-0.330605715,0.083944157,-3.938400574,8.20E-05,0.001770021,"axin interactor, dorsalization associated [Source:MGI Symbol	Acc:MGI:1919737]"
ENSMUSG00000030772,2323.636788,-0.213396497,0.054237092,-3.934512117,8.34E-05,0.001796179,dickkopf WNT signaling pathway inhibitor 3 [Source:MGI Symbol	Acc:MGI:1354952]
ENSMUSG00000018040,1710.116514,0.368701773,0.093758386,3.932467172,8.41E-05,0.001808775,ribosomal RNA processing 7 homolog A (S. cerevisiae) [Source:MGI Symbol	Acc:MGI:1922028]
ENSMUSG00000023932,1738.767949,-0.324777756,0.08259848,-3.932006421,8.42E-05,0.001809492,cell division cycle 5-like (S. pombe) [Source:MGI Symbol	Acc:MGI:1918952]
ENSMUSG00000022636,17.01209318,2.111561889,0.537148322,3.931059265,8.46E-05,0.001813879,activated leukocyte cell adhesion molecule [Source:MGI Symbol	Acc:MGI:1313266]
ENSMUSG00000028527,95.89631142,-2.240307107,0.570747522,-3.925215654,8.67E-05,0.001855667,adenylate kinase 4 [Source:MGI Symbol	Acc:MGI:87979]
ENSMUSG00000030409,5582.032279,0.536301891,0.136649919,3.924641108,8.69E-05,0.001857287,dystrophia myotonica-protein kinase [Source:MGI Symbol	Acc:MGI:94906]
ENSMUSG00000005357,73.20917573,-1.572593178,0.400832302,-3.923319478,8.73E-05,0.001864689,"solute carrier family 1 (high affinity aspartate/glutamate transporter), member 6 [Source:MGI Symbol	Acc:MGI:1096331]"
ENSMUSG00000021660,9178.301711,0.35666511,0.09094987,3.921557129,8.80E-05,0.001875549,basic transcription factor 3 [Source:MGI Symbol	Acc:MGI:1202875]
ENSMUSG00000031827,499.1407376,-0.730033578,0.186435608,-3.915741126,9.01E-05,0.001918455,coactosin-like 1 (Dictyostelium) [Source:MGI Symbol	Acc:MGI:1919292]
ENSMUSG00000009073,2099.83906,-0.213841995,0.054633541,-3.914115562,9.07E-05,0.001927616,neurofibromin 2 [Source:MGI Symbol	Acc:MGI:97307]
ENSMUSG00000001403,1428.580199,0.36223175,0.092550882,3.91386598,9.08E-05,0.001927616,ubiquitin-conjugating enzyme E2C [Source:MGI Symbol	Acc:MGI:1915862]
ENSMUSG00000010307,849.3871083,-0.584564958,0.149403708,-3.912653603,9.13E-05,0.001934418,transmembrane protein 86A [Source:MGI Symbol	Acc:MGI:1915143]
ENSMUSG00000035329,350.0864929,0.562647079,0.143990927,3.907517592,9.32E-05,0.001973031,F-box protein 33 [Source:MGI Symbol	Acc:MGI:1917861]
ENSMUSG00000068267,4695.234142,0.286390236,0.073319081,3.906080526,9.38E-05,0.001980189,centromere protein B [Source:MGI Symbol	Acc:MGI:88376]
ENSMUSG00000023977,2486.679225,-0.339934802,0.087030673,-3.905919515,9.39E-05,0.001980189,ubiquitin protein ligase E3 component n-recognin 2 [Source:MGI Symbol	Acc:MGI:1861099]
ENSMUSG00000022637,1633.68153,0.356576083,0.091384803,3.901918826,9.54E-05,0.002004238,Casitas B-lineage lymphoma b [Source:MGI Symbol	Acc:MGI:2146430]
ENSMUSG00000042207,1616.187075,-0.372528767,0.095471061,-3.902007204,9.54E-05,0.002004238,lysine (K)-specific demethylase 5B [Source:MGI Symbol	Acc:MGI:1922855]
ENSMUSG00000053279,41.43507298,1.630259467,0.417806716,3.901946534,9.54E-05,0.002004238,"aldehyde dehydrogenase family 1, subfamily A1 [Source:MGI Symbol	Acc:MGI:1353450]"
ENSMUSG00000036086,481.2684872,-0.521121232,0.133650319,-3.899139461,9.65E-05,0.002021375,"zinc finger, RAN-binding domain containing 3 [Source:MGI Symbol	Acc:MGI:1918362]"
ENSMUSG00000079017,170.4183916,-1.059779403,0.271779659,-3.899406628,9.64E-05,0.002021375,"interferon, alpha-inducible protein 27 like 2A [Source:MGI Symbol	Acc:MGI:1924183]"
ENSMUSG00000026536,351.3901429,-0.440772419,0.113110281,-3.89683782,9.75E-05,0.002037655,interferon activated gene 211 [Source:MGI Symbol	Acc:MGI:3041120]
ENSMUSG00000031639,200.0273174,-0.74484207,0.191303108,-3.893517866,9.88E-05,0.002062706,toll-like receptor 3 [Source:MGI Symbol	Acc:MGI:2156367]
ENSMUSG00000019796,1456.109247,-0.391091725,0.100481029,-3.892194672,9.93E-05,0.002070933,low density lipoprotein receptor-related protein 11 [Source:MGI Symbol	Acc:MGI:2442989]
ENSMUSG00000021950,1490.965601,0.37872167,0.097350334,3.890296581,0.000100122,0.002084125,annexin A8 [Source:MGI Symbol	Acc:MGI:1201374]
ENSMUSG00000028358,187.8225712,-0.846202874,0.217581706,-3.889126935,0.000100605,0.002091115,zinc finger protein 618 [Source:MGI Symbol	Acc:MGI:1919950]
ENSMUSG00000030255,2820.744123,-0.285676482,0.073510144,-3.886218496,0.000101818,0.002113207,sarcospan [Source:MGI Symbol	Acc:MGI:1353511]
ENSMUSG00000001281,61.89046933,1.49049862,0.383783989,3.883691508,0.000102882,0.00213217,integrin beta 7 [Source:MGI Symbol	Acc:MGI:96616]
ENSMUSG00000035891,1044.405921,-0.414130293,0.106700281,-3.881248374,0.000103922,0.002150554,ceramide kinase [Source:MGI Symbol	Acc:MGI:2386052]
ENSMUSG00000026571,1424.683705,-0.307367652,0.079215484,-3.880146118,0.000104394,0.002157165,DDB1 and CUL4 associated factor 6 [Source:MGI Symbol	Acc:MGI:1921356]
ENSMUSG00000026360,209.7474609,0.755725072,0.194837556,3.878744368,0.000104997,0.002166464,regulator of G-protein signaling 2 [Source:MGI Symbol	Acc:MGI:1098271]
ENSMUSG00000037148,933.7745571,0.373412998,0.096328833,3.876440593,0.000105996,0.002181553,Rho GTPase activating protein 10 [Source:MGI Symbol	Acc:MGI:1925764]
ENSMUSG00000046169,281.4817331,0.695884402,0.179520726,3.876345751,0.000106037,0.002181553,"a disintegrin-like and metallopeptidase (reprolysin type) with thrombospondin type 1 motif, 6 [Source:MGI Symbol	Acc:MGI:1347348]"
ENSMUSG00000022257,1420.127557,-0.331737431,0.085757398,-3.86832436,0.000109586,0.002251288,lysosomal-associated protein transmembrane 4B [Source:MGI Symbol	Acc:MGI:1890494]
ENSMUSG00000030986,793.1051481,0.311457598,0.080525833,3.867797267,0.000109823,0.002252884,DEAH (Asp-Glu-Ala-His) box polypeptide 32 [Source:MGI Symbol	Acc:MGI:2141813]
ENSMUSG00000025417,2458.68377,-0.211154047,0.05459821,-3.867416997,0.000109994,0.002253129,"phosphatidylinositol-5-phosphate 4-kinase, type II, gamma [Source:MGI Symbol	Acc:MGI:2152214]"
ENSMUSG00000038462,1708.709067,0.362156317,0.093655513,3.866897995,0.000110229,0.002254659,"ubiquinol-cytochrome c reductase, Rieske iron-sulfur polypeptide 1 [Source:MGI Symbol	Acc:MGI:1913944]"
ENSMUSG00000022090,2638.870934,0.438839108,0.113530816,3.865374371,0.000110919,0.002265503,PDZ and LIM domain 2 [Source:MGI Symbol	Acc:MGI:2384850]
ENSMUSG00000046324,7075.810807,-0.233799407,0.060553856,-3.861015978,0.000112917,0.002302976,endoplasmic reticulum metallopeptidase 1 [Source:MGI Symbol	Acc:MGI:106250]
ENSMUSG00000001504,590.9274807,0.448275534,0.116128351,3.860173062,0.000113307,0.002307605,Iroquois homeobox 2 [Source:MGI Symbol	Acc:MGI:1197526]
ENSMUSG00000032372,121.5289417,0.833958625,0.21616939,3.857894153,0.000114368,0.00232587,phospholipid scramblase 2 [Source:MGI Symbol	Acc:MGI:1270860]
ENSMUSG00000001663,1857.316316,-0.527521186,0.13685032,-3.854731116,0.000115857,0.002352079,"glutathione S-transferase, theta 1 [Source:MGI Symbol	Acc:MGI:107379]"
ENSMUSG00000038658,1545.155212,-0.32240134,0.083643912,-3.854450752,0.00011599,0.002352079,RAB6A GEF complex partner 1 [Source:MGI Symbol	Acc:MGI:1924893]
ENSMUSG00000056870,4611.044036,-0.442077929,0.114734567,-3.853049167,0.000116656,0.0023622,"GULP, engulfment adaptor PTB domain containing 1 [Source:MGI Symbol	Acc:MGI:1920407]"
ENSMUSG00000027068,122.6231998,1.115153696,0.289539634,3.851471664,0.00011741,0.00237407,dehydrogenase/reductase (SDR family) member 9 [Source:MGI Symbol	Acc:MGI:2442798]
ENSMUSG00000002847,522.2901981,-0.610776794,0.158789927,-3.846445465,0.000119844,0.002418226,phospholipase A1 member A [Source:MGI Symbol	Acc:MGI:1934677]
ENSMUSG00000032816,7.836332604,-5.396860898,1.403146264,-3.846256826,0.000119936,0.002418226,"immunoglobulin superfamily, DCC subclass, member 4 [Source:MGI Symbol	Acc:MGI:1858497]"
ENSMUSG00000022788,80.67808109,-0.995284493,0.259078818,-3.841628194,0.000122221,0.002460783,"FYVE, RhoGEF and PH domain containing 4 [Source:MGI Symbol	Acc:MGI:2183747]"
ENSMUSG00000035373,455.2432095,0.657125295,0.171227029,3.837742789,0.00012417,0.002492933,chemokine (C-C motif) ligand 7 [Source:MGI Symbol	Acc:MGI:99512]
ENSMUSG00000046442,12.58279465,-3.300180667,0.859856834,-3.838058308,0.000124011,0.002492933,protein phosphatase 1E (PP2C domain containing) [Source:MGI Symbol	Acc:MGI:2444096]
ENSMUSG00000026687,2157.660339,-0.21773121,0.05680199,-3.833161628,0.000126507,0.002536237,"aldehyde dehydrogenase 9, subfamily A1 [Source:MGI Symbol	Acc:MGI:1861622]"
ENSMUSG00000038608,279.0780599,-0.680793642,0.177673137,-3.831719594,0.000127251,0.002547538,dedicator of cytokinesis 10 [Source:MGI Symbol	Acc:MGI:2146320]
ENSMUSG00000025869,581.6685359,0.457358733,0.119399021,3.830506543,0.00012788,0.002555638,NOP16 nucleolar protein [Source:MGI Symbol	Acc:MGI:107862]
ENSMUSG00000070942,406.8419777,-0.502918178,0.131301909,-3.83024269,0.000128017,0.002555638,interleukin 1 receptor-like 2 [Source:MGI Symbol	Acc:MGI:1913107]
ENSMUSG00000022351,5700.674286,-0.231194424,0.060387252,-3.828530288,0.000128911,0.002569852,squalene epoxidase [Source:MGI Symbol	Acc:MGI:109296]
ENSMUSG00000024644,1156.339893,-0.350564001,0.091759185,-3.820478601,0.000133193,0.002651478,CNDP dipeptidase 2 (metallopeptidase M20 family) [Source:MGI Symbol	Acc:MGI:1913304]
ENSMUSG00000024875,1735.416623,0.416690461,0.109220167,3.815142123,0.000136105,0.002705629,Yip1 interacting factor homolog A (S. cerevisiae) [Source:MGI Symbol	Acc:MGI:1915340]
ENSMUSG00000063696,11837.63356,0.441793427,0.115815656,3.814626113,0.000136389,0.00270748,predicted pseudogene 8730 [Source:MGI Symbol	Acc:MGI:3644565]
ENSMUSG00000024659,19669.75348,0.404544022,0.10608438,3.81341741,0.000137058,0.002716946,annexin A1 [Source:MGI Symbol	Acc:MGI:96819]
ENSMUSG00000024054,2119.285765,-0.395675781,0.103884817,-3.808793166,0.000139647,0.002761088,SMC hinge domain containing 1 [Source:MGI Symbol	Acc:MGI:1921605]
ENSMUSG00000092118,228.94141,0.57739853,0.151598242,3.808741587,0.000139676,0.002761088,"Fanconi anemia, complementation group F [Source:MGI Symbol	Acc:MGI:3689889]"
ENSMUSG00000036591,3177.831659,-0.343339926,0.090162886,-3.807996191,0.000140097,0.002763118,Rho GTPase activating protein 21 [Source:MGI Symbol	Acc:MGI:1918685]
ENSMUSG00000064128,382.418541,-0.514112905,0.135013287,-3.807868975,0.00014017,0.002763118,centromere protein J [Source:MGI Symbol	Acc:MGI:2684927]
ENSMUSG00000078771,314.7172885,0.753945417,0.198184603,3.804258279,0.00014223,0.002799826,ecotropic viral integration site 2a [Source:MGI Symbol	Acc:MGI:95458]
ENSMUSG00000066682,52.80831068,-1.017015515,0.267400177,-3.803346459,0.000142754,0.002806247,paired immunoglobin-like type 2 receptor beta 2 [Source:MGI Symbol	Acc:MGI:2450535]
ENSMUSG00000029716,86.54791324,-1.199946663,0.315533946,-3.802908304,0.000143007,0.002807313,transferrin receptor 2 [Source:MGI Symbol	Acc:MGI:1354956]
ENSMUSG00000035620,757.9263732,-0.344430744,0.090594833,-3.801880685,0.000143602,0.002815075,RIC8 guanine nucleotide exchange factor B [Source:MGI Symbol	Acc:MGI:2682307]
ENSMUSG00000040488,360.7946677,0.857205645,0.225579464,3.80001633,0.000144687,0.00283241,latent transforming growth factor beta binding protein 4 [Source:MGI Symbol	Acc:MGI:1321395]
ENSMUSG00000039952,5713.035645,-0.375454667,0.098860528,-3.797821802,0.000145973,0.002853645,dystroglycan 1 [Source:MGI Symbol	Acc:MGI:101864]
ENSMUSG00000048332,2712.851457,0.239903699,0.063240638,3.793505357,0.000148535,0.002899723,lipoma HMGIC fusion partner [Source:MGI Symbol	Acc:MGI:1920048]
ENSMUSG00000031451,6956.224487,-0.433261241,0.114468576,-3.784979741,0.000153721,0.002992692,growth arrest specific 6 [Source:MGI Symbol	Acc:MGI:95660]
ENSMUSG00000027207,1807.538809,0.347347347,0.09176427,3.785213425,0.000153577,0.002992692,galactokinase 2 [Source:MGI Symbol	Acc:MGI:1917226]
ENSMUSG00000015850,524.9584696,0.573026109,0.151481584,3.782810388,0.000155068,0.003014752,ADAMTS-like 4 [Source:MGI Symbol	Acc:MGI:2389008]
ENSMUSG00000068329,901.2270216,0.520968492,0.137842313,3.779452619,0.000157173,0.003047312,HtrA serine peptidase 2 [Source:MGI Symbol	Acc:MGI:1928676]
ENSMUSG00000104713,41.62223907,-1.379390727,0.364964529,-3.77951997,0.000157131,0.003047312,guanylate binding protein 6 [Source:MGI Symbol	Acc:MGI:2140937]
ENSMUSG00000029063,2594.002362,0.265940197,0.070462051,3.774232995,0.000160501,0.003103306,NAD kinase [Source:MGI Symbol	Acc:MGI:2183149]
ENSMUSG00000101249,302.1489741,-0.730738436,0.193607628,-3.77432668,0.00016044,0.003103306,predicted gene 29216 [Source:MGI Symbol	Acc:MGI:5579922]
ENSMUSG00000035726,2622.16942,-0.407356403,0.108033673,-3.770642913,0.000162828,0.003143995,suppressor of Ty 16 [Source:MGI Symbol	Acc:MGI:1890948]
ENSMUSG00000057193,1119.359776,-0.369080276,0.097926926,-3.768935587,0.000163945,0.003161257,"solute carrier family 44, member 2 [Source:MGI Symbol	Acc:MGI:1915932]"
ENSMUSG00000020251,495.509016,0.592328586,0.157202692,3.767929018,0.000164607,0.003169703,glycosyltransferase 8 domain containing 2 [Source:MGI Symbol	Acc:MGI:1922032]
ENSMUSG00000040006,1124.826266,-0.324862587,0.086240005,-3.766959272,0.000165248,0.003177707,glycoprotein integral membrane 1 [Source:MGI Symbol	Acc:MGI:2384905]
ENSMUSG00000053641,721.4358927,-0.533131833,0.141794924,-3.759879532,0.000169995,0.003264555,DENN/MADD domain containing 4A [Source:MGI Symbol	Acc:MGI:2142979]
ENSMUSG00000029816,840.9570716,-0.449420027,0.119542661,-3.759494938,0.000170257,0.00326514,glycoprotein (transmembrane) nmb [Source:MGI Symbol	Acc:MGI:1934765]
ENSMUSG00000036667,2062.950044,-0.237807021,0.063290026,-3.75741703,0.000171676,0.003283454,TRPM8 channel-associated factor 1 [Source:MGI Symbol	Acc:MGI:1914665]
ENSMUSG00000032350,1210.012667,0.314477336,0.083693574,3.757484846,0.00017163,0.003283454,"glutamate-cysteine ligase, catalytic subunit [Source:MGI Symbol	Acc:MGI:104990]"
ENSMUSG00000051236,8554.87843,-0.180886611,0.048170552,-3.755128466,0.000173253,0.00330483,methionine sulfoxide reductase B3 [Source:MGI Symbol	Acc:MGI:2443538]
ENSMUSG00000037990,516.9908346,-0.47151896,0.1255671,-3.755115472,0.000173262,0.00330483,SH3 domain containing ring finger 3 [Source:MGI Symbol	Acc:MGI:2444637]
ENSMUSG00000026737,556.2682295,-0.349442771,0.093118182,-3.752680363,0.000174954,0.003332612,"phosphatidylinositol-5-phosphate 4-kinase, type II, alpha [Source:MGI Symbol	Acc:MGI:1298206]"
ENSMUSG00000061186,141.5972871,-0.749650027,0.200285427,-3.74290849,0.000181902,0.003460309,Scm-like with four mbt domains 2 [Source:MGI Symbol	Acc:MGI:2447794]
ENSMUSG00000028883,1751.42211,0.439735,0.117749646,3.734491053,0.000188095,0.003573303,"sema domain, immunoglobulin domain (Ig), short basic domain, secreted, (semaphorin) 3A [Source:MGI Symbol	Acc:MGI:107558]"
ENSMUSG00000005103,8719.058074,0.166098518,0.044513004,3.73146056,0.000190373,0.003611717,WD repeat domain 1 [Source:MGI Symbol	Acc:MGI:1337100]
ENSMUSG00000036198,14.18002231,-2.958659452,0.793196158,-3.730047631,0.000191444,0.003627163,Rho GTPase activating protein 36 [Source:MGI Symbol	Acc:MGI:1922654]
ENSMUSG00000021428,736.5009243,0.354710502,0.095121361,3.729030963,0.000192218,0.003633083,RIO kinase 1 [Source:MGI Symbol	Acc:MGI:1918590]
ENSMUSG00000022035,605.7454654,-0.547135879,0.146726053,-3.728962014,0.00019227,0.003633083,coiled-coil domain containing 25 [Source:MGI Symbol	Acc:MGI:1914429]
ENSMUSG00000017999,1163.786177,0.240460367,0.064495755,3.728313089,0.000192766,0.003637586,DEAD (Asp-Glu-Ala-Asp) box polypeptide 27 [Source:MGI Symbol	Acc:MGI:2385884]
ENSMUSG00000028633,965.5681325,0.327728524,0.087965505,3.725648193,0.000194814,0.003671334,cytidine 5'-triphosphate synthase [Source:MGI Symbol	Acc:MGI:1858304]
ENSMUSG00000023944,54029.07576,-0.180733649,0.048526396,-3.724439968,0.000195749,0.003679149,"heat shock protein 90 alpha (cytosolic), class B member 1 [Source:MGI Symbol	Acc:MGI:96247]"
ENSMUSG00000024472,1108.94894,-0.357858376,0.096081712,-3.724521237,0.000195686,0.003679149,decapping mRNA 2 [Source:MGI Symbol	Acc:MGI:1917890]
ENSMUSG00000075602,2329.811813,0.443330079,0.119179255,3.719859449,0.000199334,0.003741543,"lymphocyte antigen 6 complex, locus A [Source:MGI Symbol	Acc:MGI:107527]"
ENSMUSG00000028402,1792.239506,-0.378399289,0.101762661,-3.718449253,0.00020045,0.003752522,multiple PDZ domain protein [Source:MGI Symbol	Acc:MGI:1343489]
ENSMUSG00000010067,361.372091,0.548026217,0.147379498,3.718469837,0.000200433,0.003752522,Ras association (RalGDS/AF-6) domain family member 1 [Source:MGI Symbol	Acc:MGI:1928386]
ENSMUSG00000037624,71.38917284,1.096643848,0.294983172,3.717648849,0.000201086,0.003759448,"potassium channel, subfamily K, member 2 [Source:MGI Symbol	Acc:MGI:109366]"
ENSMUSG00000059555,568.4586629,0.458391545,0.123346757,3.716283727,0.000202175,0.003774815,"torsin family 4, member A [Source:MGI Symbol	Acc:MGI:2442720]"
ENSMUSG00000038034,1020.784446,-0.494396238,0.133067978,-3.71536598,0.00020291,0.003783545,"immunoglobulin superfamily, member 8 [Source:MGI Symbol	Acc:MGI:2154090]"
ENSMUSG00000003541,342.3735946,0.603918545,0.162703928,3.711763759,0.00020582,0.003832754,immediate early response 3 [Source:MGI Symbol	Acc:MGI:104814]
ENSMUSG00000037071,5667.866135,-0.329713239,0.088932618,-3.707450036,0.000209357,0.003893484,stearoyl-Coenzyme A desaturase 1 [Source:MGI Symbol	Acc:MGI:98239]
ENSMUSG00000033487,2230.848297,-0.353667325,0.095569092,-3.70064546,0.000215052,0.003994141,fibronectin type III domain containing 3A [Source:MGI Symbol	Acc:MGI:1196463]
ENSMUSG00000045294,3158.674937,-0.236550585,0.063934867,-3.699868246,0.000215711,0.004001136,insulin induced gene 1 [Source:MGI Symbol	Acc:MGI:1916289]
ENSMUSG00000030498,2643.176316,0.388918312,0.105223286,3.69612401,0.000218916,0.004055255,growth arrest specific 2 [Source:MGI Symbol	Acc:MGI:95657]
ENSMUSG00000032220,3645.225249,-0.297793939,0.080593637,-3.695005604,0.000219882,0.004067262,myosin IE [Source:MGI Symbol	Acc:MGI:106621]
ENSMUSG00000011257,2367.1582,0.238799527,0.064632858,3.694707864,0.00022014,0.004067262,"poly(A) binding protein, cytoplasmic 4 [Source:MGI Symbol	Acc:MGI:2385206]"
ENSMUSG00000029059,107.7178584,-0.818845098,0.221666446,-3.694041708,0.000220718,0.004072614,"family with sequence similarity 213, member B [Source:MGI Symbol	Acc:MGI:1913719]"
ENSMUSG00000028111,1824.01549,-0.338218997,0.091575032,-3.693353843,0.000221316,0.004078327,cathepsin K [Source:MGI Symbol	Acc:MGI:107823]
ENSMUSG00000003585,32.37290482,-1.41604942,0.383496782,-3.692467548,0.000222089,0.004087242,SEC14-like lipid binding 2 [Source:MGI Symbol	Acc:MGI:1915065]
ENSMUSG00000043391,1148.650606,-0.358050306,0.096993187,-3.691499527,0.000222936,0.004096442,RIKEN cDNA 2510009E07 gene [Source:MGI Symbol	Acc:MGI:1919440]
ENSMUSG00000037938,368.7373241,0.465192962,0.12602639,3.691234523,0.000223168,0.004096442,coiled-coil-helix-coiled-coil-helix domain containing 5 [Source:MGI Symbol	Acc:MGI:1913420]
ENSMUSG00000069520,1937.150169,-0.248748989,0.067395351,-3.690892414,0.000223469,0.004096635,transmembrane protein 19 [Source:MGI Symbol	Acc:MGI:1914476]
ENSMUSG00000019768,224.1723665,-0.618053696,0.167490181,-3.690089128,0.000224175,0.00410427,estrogen receptor 1 (alpha) [Source:MGI Symbol	Acc:MGI:1352467]
ENSMUSG00000021765,981.8192279,0.414650282,0.112408154,3.688791854,0.000225321,0.004119914,follistatin [Source:MGI Symbol	Acc:MGI:95586]
ENSMUSG00000001986,926.9313685,-0.405259052,0.10992532,-3.686676114,0.000227202,0.004148936,"glutamate receptor, ionotropic, AMPA3 (alpha 3) [Source:MGI Symbol	Acc:MGI:95810]"
ENSMUSG00000064372,348.9420525,-0.726262708,0.197107095,-3.684609671,0.000229053,0.004177343,mitochondrially encoded tRNA proline [Source:MGI Symbol	Acc:MGI:102478]
ENSMUSG00000061878,554.0246036,0.509967363,0.138425797,3.684048584,0.000229558,0.004181159,sphingosine kinase 1 [Source:MGI Symbol	Acc:MGI:1316649]
ENSMUSG00000023341,129.9080445,-1.105897144,0.300470654,-3.680549598,0.000232732,0.004233502,MX dynamin-like GTPase 2 [Source:MGI Symbol	Acc:MGI:97244]
ENSMUSG00000020021,459.1909915,-0.544178359,0.147930271,-3.67861395,0.000234505,0.004254804,"FYVE, RhoGEF and PH domain containing 6 [Source:MGI Symbol	Acc:MGI:1261419]"
ENSMUSG00000117183,78.46660664,-0.954365639,0.259416155,-3.678898253,0.000234244,0.004254804,C2H2 zinc finger protein pseudogene
ENSMUSG00000074264,26.14587015,-1.599410722,0.435108542,-3.67588904,0.000237023,0.00429497,"amylase 1, salivary [Source:MGI Symbol	Acc:MGI:88019]"
ENSMUSG00000041957,161.9695387,0.764288192,0.208066709,3.673284386,0.000239453,0.004333451,plakophilin 2 [Source:MGI Symbol	Acc:MGI:1914701]
ENSMUSG00000041773,1733.559644,0.248528338,0.067693475,3.671378063,0.000241246,0.004360324,ectodermal-neural cortex 1 [Source:MGI Symbol	Acc:MGI:109610]
ENSMUSG00000026470,1291.670478,-0.259415197,0.07066903,-3.670847004,0.000241748,0.004363814,syntaxin 6 [Source:MGI Symbol	Acc:MGI:1926235]
ENSMUSG00000067851,2178.470901,-0.381502351,0.103944878,-3.670237135,0.000242326,0.00436866,ADP-ribosylation factor guanine nucleotide-exchange factor 1(brefeldin A-inhibited) [Source:MGI Symbol	Acc:MGI:2442988]
ENSMUSG00000033105,1943.113371,-0.305569417,0.083335709,-3.666728486,0.000245673,0.004423373,lanosterol synthase [Source:MGI Symbol	Acc:MGI:1336155]
ENSMUSG00000021820,3010.609913,0.191290622,0.052179091,3.666039737,0.000246336,0.004429654,calcium/calmodulin-dependent protein kinase II gamma [Source:MGI Symbol	Acc:MGI:88259]
ENSMUSG00000048368,461.7037538,0.689487116,0.188110287,3.665334456,0.000247016,0.004436236,osteomodulin [Source:MGI Symbol	Acc:MGI:1350918]
ENSMUSG00000004264,3340.349883,0.279997342,0.076409029,3.6644536,0.000247867,0.004445881,prohibitin 2 [Source:MGI Symbol	Acc:MGI:102520]
ENSMUSG00000022537,177.0708968,-0.714847124,0.195275627,-3.660708383,0.000251519,0.004505663,transmembrane protein 44 [Source:MGI Symbol	Acc:MGI:1924489]
ENSMUSG00000015839,3083.682558,0.243569575,0.06655854,3.659478921,0.000252729,0.004515887,"nuclear factor, erythroid derived 2, like 2 [Source:MGI Symbol	Acc:MGI:108420]"
ENSMUSG00000057182,49.4066128,2.80000931,0.765101547,3.659657101,0.000252553,0.004515887,"sodium channel, voltage-gated, type III, alpha [Source:MGI Symbol	Acc:MGI:98249]"
ENSMUSG00000053007,236.699359,0.864656791,0.236388578,3.657777374,0.000254412,0.004540224,cAMP responsive element binding protein 5 [Source:MGI Symbol	Acc:MGI:2443973]
ENSMUSG00000051335,242.0531572,0.50382149,0.13778314,3.656626569,0.000255556,0.004554895,glucose-fructose oxidoreductase domain containing 1 [Source:MGI Symbol	Acc:MGI:2145304]
ENSMUSG00000019122,1992.955155,0.463706246,0.1268525,3.655475812,0.000256705,0.004569615,chemokine (C-C motif) ligand 9 [Source:MGI Symbol	Acc:MGI:104533]
ENSMUSG00000064345,31469.79544,-0.492419346,0.134730933,-3.654835121,0.000257347,0.004575279,mitochondrially encoded NADH dehydrogenase 2 [Source:MGI Symbol	Acc:MGI:102500]
ENSMUSG00000075595,987.8002159,-0.514828876,0.140890757,-3.654099708,0.000258086,0.004582647,zinc finger protein 652 [Source:MGI Symbol	Acc:MGI:2442221]
ENSMUSG00000004451,1865.402021,-0.246504418,0.06748688,-3.652627268,0.000259571,0.004597462,v-ral simian leukemia viral oncogene B [Source:MGI Symbol	Acc:MGI:1927244]
ENSMUSG00000063659,963.7414326,-0.333740948,0.091368224,-3.652702602,0.000259495,0.004597462,zinc finger and BTB domain containing 18 [Source:MGI Symbol	Acc:MGI:1353609]
ENSMUSG00000033557,1839.85846,-0.289060635,0.07919097,-3.650171674,0.000262065,0.004620448,"family with sequence similarity 20, member B [Source:MGI Symbol	Acc:MGI:2443990]"
ENSMUSG00000062980,1241.62289,-0.384277048,0.105272594,-3.65030473,0.000261929,0.004620448,cadherin-like and PC-esterase domain containing 1 [Source:MGI Symbol	Acc:MGI:2444814]
ENSMUSG00000037946,657.1108158,0.529456252,0.145054014,3.650062743,0.000262176,0.004620448,"FYVE, RhoGEF and PH domain containing 3 [Source:MGI Symbol	Acc:MGI:1353657]"
ENSMUSG00000001864,57.3960111,1.172698916,0.321242872,3.65050564,0.000261725,0.004620448,allograft inflammatory factor 1-like [Source:MGI Symbol	Acc:MGI:1919598]
ENSMUSG00000036053,784.9022252,0.465209886,0.127550735,3.647253667,0.000265058,0.004665421,formin-like 2 [Source:MGI Symbol	Acc:MGI:1918659]
ENSMUSG00000026123,811.4794023,-0.348781224,0.095652678,-3.646329946,0.000266012,0.004676392,"pleckstrin homology domain containing, family B (evectins) member 2 [Source:MGI Symbol	Acc:MGI:2385825]"
ENSMUSG00000040560,900.5955367,-0.371581379,0.101947436,-3.644832992,0.000267565,0.004697852,WD repeat domain 7 [Source:MGI Symbol	Acc:MGI:1860197]
ENSMUSG00000042155,377.2724238,-0.527551681,0.144846939,-3.642132074,0.000270389,0.004741541,kelch-like 23 [Source:MGI Symbol	Acc:MGI:2683536]
ENSMUSG00000062822,557.2160428,0.346127387,0.095072312,3.640674984,0.000271924,0.004756655,RIKEN cDNA 4833420G17 gene [Source:MGI Symbol	Acc:MGI:1914642]
ENSMUSG00000005952,26.055049,-1.802595764,0.495103544,-3.64084601,0.000271744,0.004756655,"transient receptor potential cation channel, subfamily V, member 1 [Source:MGI Symbol	Acc:MGI:1341787]"
ENSMUSG00000045092,1602.578392,-0.332696491,0.091452702,-3.637907721,0.000274862,0.004802098,sphingosine-1-phosphate receptor 1 [Source:MGI Symbol	Acc:MGI:1096355]
ENSMUSG00000041779,864.0424758,-0.387974315,0.106771935,-3.633673158,0.000279415,0.004875615,translocating chain-associating membrane protein 2 [Source:MGI Symbol	Acc:MGI:1924817]
ENSMUSG00000020950,935.1308273,0.414736375,0.114286881,3.628906234,0.000284625,0.004960399,forkhead box G1 [Source:MGI Symbol	Acc:MGI:1347464]
ENSMUSG00000027784,978.4646061,-0.376873158,0.103887789,-3.627694457,0.000285963,0.004977594,protein phosphatase 1 (formerly 2C)-like [Source:MGI Symbol	Acc:MGI:2139740]
ENSMUSG00000022201,3315.93727,-0.315903671,0.087121125,-3.626028381,0.000287814,0.004997493,zinc finger RNA binding protein [Source:MGI Symbol	Acc:MGI:1341890]
ENSMUSG00000030282,600.8651104,0.294020076,0.08108574,3.626039249,0.000287802,0.004997493,cytidine monophospho-N-acetylneuraminic acid synthetase [Source:MGI Symbol	Acc:MGI:1337124]
ENSMUSG00000026576,62.33704001,1.439012323,0.396949667,3.625175787,0.000288765,0.005007858,"ATPase, Na+/K+ transporting, beta 1 polypeptide [Source:MGI Symbol	Acc:MGI:88108]"
ENSMUSG00000030256,345.2118684,-0.586188599,0.161719477,-3.624724808,0.000289269,0.005010456,"basic helix-loop-helix family, member e41 [Source:MGI Symbol	Acc:MGI:1930704]"
ENSMUSG00000038463,2420.473731,-0.279756709,0.077227906,-3.622482129,0.00029179,0.005047925,olfactomedin-like 2B [Source:MGI Symbol	Acc:MGI:2443310]
ENSMUSG00000039405,1991.506613,-0.45867625,0.12668019,-3.620741732,0.00029376,0.005075793,"protease, serine 23 [Source:MGI Symbol	Acc:MGI:1923703]"
ENSMUSG00000033671,1283.714657,-0.467645735,0.129205792,-3.619386777,0.000295302,0.005089998,centrosomal protein 350 [Source:MGI Symbol	Acc:MGI:1921331]
ENSMUSG00000096965,82.08423874,1.92351216,0.531439076,3.619440582,0.000295241,0.005089998,RIKEN cDNA 3300005D01 gene [Source:MGI Symbol	Acc:MGI:1925762]
ENSMUSG00000107092,733.2313441,0.652704628,0.180522376,3.615643899,0.000299602,0.005157825,predicted gene 7993 [Source:MGI Symbol	Acc:MGI:3647399]
ENSMUSG00000063506,416.6719429,0.552080374,0.15284749,3.61196887,0.000303881,0.005225127,Rho GTPase activating protein 22 [Source:MGI Symbol	Acc:MGI:2443418]
ENSMUSG00000023883,1226.528876,-0.383401297,0.106180862,-3.610832414,0.000305216,0.005235341,PHD finger protein 10 [Source:MGI Symbol	Acc:MGI:1919307]
ENSMUSG00000020423,317.6277799,0.44250294,0.122545464,3.61092875,0.000305102,0.005235341,"B cell translocation gene 2, anti-proliferative [Source:MGI Symbol	Acc:MGI:108384]"
ENSMUSG00000026068,48.95048551,1.75341906,0.48574848,3.609726293,0.00030652,0.005251342,interleukin 18 receptor accessory protein [Source:MGI Symbol	Acc:MGI:1338888]
ENSMUSG00000060038,573.7049371,0.36060424,0.100087948,3.60287373,0.000314718,0.005385267,deoxyhypusine synthase [Source:MGI Symbol	Acc:MGI:2683592]
ENSMUSG00000026425,1863.281477,-0.298526938,0.082880984,-3.601874906,0.00031593,0.005399468,SLIT-ROBO Rho GTPase activating protein 2 [Source:MGI Symbol	Acc:MGI:109605]
ENSMUSG00000050410,1032.525713,-0.308087957,0.085569372,-3.600446644,0.000317671,0.00542266,transcription factor 19 [Source:MGI Symbol	Acc:MGI:103180]
ENSMUSG00000075254,791.3195696,-0.512953005,0.142557227,-3.598225184,0.000320396,0.005462581,heart development protein with EGF-like domains 1 [Source:MGI Symbol	Acc:MGI:1924696]
ENSMUSG00000023885,8171.222106,-0.294655984,0.08190511,-3.597528714,0.000321255,0.005470625,thrombospondin 2 [Source:MGI Symbol	Acc:MGI:98738]
ENSMUSG00000079478,331.0766751,0.614636937,0.170868109,3.597142496,0.000321732,0.005472158,Sjogren syndrome/scleroderma autoantigen 1 [Source:MGI Symbol	Acc:MGI:1913482]
ENSMUSG00000079442,2409.620826,-0.351472374,0.09781709,-3.593159159,0.000326693,0.005536544,"ST6 (alpha-N-acetyl-neuraminyl-2,3-beta-galactosyl-1,3)-N-acetylgalactosaminide alpha-2,6-sialyltransferase 4 [Source:MGI Symbol	Acc:MGI:1341894]"
ENSMUSG00000037926,518.7895757,-0.406169474,0.113031409,-3.593421326,0.000326364,0.005536544,slingshot protein phosphatase 2 [Source:MGI Symbol	Acc:MGI:2679255]
ENSMUSG00000052861,167.6218206,0.650459056,0.1810069,3.59355946,0.000326191,0.005536544,"dynein, axonemal, heavy chain 6 [Source:MGI Symbol	Acc:MGI:107744]"
ENSMUSG00000022016,2166.593023,-0.368713541,0.102636321,-3.592427485,0.000327612,0.005545468,A kinase (PRKA) anchor protein 11 [Source:MGI Symbol	Acc:MGI:2684060]
ENSMUSG00000020178,60.2135142,-1.114280465,0.310393535,-3.589895856,0.00033081,0.005592907,adenosine A2a receptor [Source:MGI Symbol	Acc:MGI:99402]
ENSMUSG00000074129,845.8529401,0.458024836,0.127669258,3.587589069,0.00033375,0.005635865,ribosomal protein L13A [Source:MGI Symbol	Acc:MGI:1351455]
ENSMUSG00000026439,926.9504711,-0.298078889,0.083128506,-3.585760221,0.000336098,0.00566874,"retinoblastoma binding protein 5, histone lysine methyltransferase complex subunit [Source:MGI Symbol	Acc:MGI:1918367]"
ENSMUSG00000040918,497.6429493,0.375657028,0.104795192,3.584678101,0.000337494,0.005678742,"solute carrier family 19 (thiamine transporter), member 2 [Source:MGI Symbol	Acc:MGI:1928761]"
ENSMUSG00000090150,412.8091646,-0.502174987,0.140087565,-3.584722076,0.000337437,0.005678742,"acyl-Coenzyme A dehydrogenase family, member 11 [Source:MGI Symbol	Acc:MGI:2143169]"
ENSMUSG00000067274,23159.09956,0.34149232,0.09532501,3.582400053,0.000340452,0.005708122,"ribosomal protein, large, P0 [Source:MGI Symbol	Acc:MGI:1927636]"
ENSMUSG00000003549,755.5477407,0.369215811,0.103061478,3.582481227,0.000340346,0.005708122,"excision repair cross-complementing rodent repair deficiency, complementation group 1 [Source:MGI Symbol	Acc:MGI:95412]"
ENSMUSG00000020644,577.1210458,0.380879059,0.106308188,3.582781957,0.000339954,0.005708122,inhibitor of DNA binding 2 [Source:MGI Symbol	Acc:MGI:96397]
ENSMUSG00000026634,1376.933073,-0.280052062,0.078346202,-3.5745455,0.000350837,0.005875269,angel homolog 2 [Source:MGI Symbol	Acc:MGI:1196310]
ENSMUSG00000074212,772.3989776,-0.360132822,0.100768267,-3.573871333,0.000351742,0.005883454,DnaJ heat shock protein family (Hsp40) member B14 [Source:MGI Symbol	Acc:MGI:1917854]
ENSMUSG00000023942,7492.474352,-0.303983517,0.085092216,-3.572401008,0.000353723,0.005902669,"solute carrier family 29 (nucleoside transporters), member 1 [Source:MGI Symbol	Acc:MGI:1927073]"
ENSMUSG00000037035,178.7160879,-0.761344388,0.213118514,-3.572399101,0.000353726,0.005902669,inhibin beta-B [Source:MGI Symbol	Acc:MGI:96571]
ENSMUSG00000037465,736.3714617,-0.332964493,0.093238788,-3.571094183,0.000355493,0.005925163,Kruppel-like factor 10 [Source:MGI Symbol	Acc:MGI:1101353]
ENSMUSG00000040483,355.7100385,-0.556425637,0.155848988,-3.570287144,0.00035659,0.005936448,XIAP associated factor 1 [Source:MGI Symbol	Acc:MGI:3772572]
ENSMUSG00000031799,24466.34108,0.235912709,0.066087718,3.569690638,0.000357403,0.005942982,tropomyosin 4 [Source:MGI Symbol	Acc:MGI:2449202]
ENSMUSG00000021870,3084.916112,-0.321497917,0.090077581,-3.569122459,0.000358179,0.005948886,sarcolemma associated protein [Source:MGI Symbol	Acc:MGI:1933549]
ENSMUSG00000020220,1402.815709,-0.445351865,0.12481997,-3.567953644,0.00035978,0.005968465,vacuolar protein sorting 13D [Source:MGI Symbol	Acc:MGI:2448530]
ENSMUSG00000023307,2283.635378,-0.195112969,0.054719544,-3.565690664,0.000362899,0.00600611,membrane-associated ring finger (C3HC4) 5 [Source:MGI Symbol	Acc:MGI:1915207]
ENSMUSG00000071757,418.9835524,-0.472777379,0.132580322,-3.565969456,0.000362514,0.00600611,zinc fingers and homeoboxes 2 [Source:MGI Symbol	Acc:MGI:2683087]
ENSMUSG00000100876,14.00502015,2.584864767,0.726057011,3.560140219,0.000370657,0.006127326,RIKEN cDNA 2810454H06 gene [Source:MGI Symbol	Acc:MGI:1920063]
ENSMUSG00000056050,2380.738731,-0.302191911,0.084907488,-3.559072541,0.000372167,0.006137928,melanoma inhibitory activity 3 [Source:MGI Symbol	Acc:MGI:2443183]
ENSMUSG00000027160,1141.421497,0.305731847,0.085896051,3.559323672,0.000371811,0.006137928,coiled-coil domain containing 34 [Source:MGI Symbol	Acc:MGI:1915451]
ENSMUSG00000038733,4553.500326,-0.291486402,0.08193581,-3.557497057,0.000374405,0.006153307,WD repeat domain 26 [Source:MGI Symbol	Acc:MGI:1923825]
ENSMUSG00000031984,828.3859461,0.255824343,0.071903589,3.557880009,0.00037386,0.006153307,RIKEN cDNA 2810004N23 gene [Source:MGI Symbol	Acc:MGI:1913773]
ENSMUSG00000037736,23.08760394,-1.596207315,0.448659037,-3.557729106,0.000374075,0.006153307,LIM and calponin homology domains 1 [Source:MGI Symbol	Acc:MGI:1924819]
ENSMUSG00000027896,255.7089642,-0.530258792,0.149076726,-3.55695222,0.000375182,0.006158917,"solute carrier family 16 (monocarboxylic acid transporters), member 4 [Source:MGI Symbol	Acc:MGI:2385183]"
ENSMUSG00000045165,435.5585635,0.501909991,0.141140481,3.55610232,0.000376398,0.006171697,expressed sequence AI467606 [Source:MGI Symbol	Acc:MGI:2141979]
ENSMUSG00000068735,8.743661126,3.053223876,0.858745407,3.555447109,0.000377337,0.006179929,transformation related protein 53 inducible protein 11 [Source:MGI Symbol	Acc:MGI:2670995]
ENSMUSG00000035177,38.57233146,2.480856671,0.697904925,3.554720111,0.000378382,0.006189868,"NLR family, pyrin domain containing 2 [Source:MGI Symbol	Acc:MGI:3041206]"
ENSMUSG00000015652,218.8556253,0.644667206,0.181416383,3.55352254,0.000380109,0.006210931,six transmembrane epithelial antigen of the prostate 1 [Source:MGI Symbol	Acc:MGI:1917608]
ENSMUSG00000047044,431.6833306,0.516353227,0.145444094,3.550183522,0.000384963,0.006282982,RIKEN cDNA D030056L22 gene [Source:MGI Symbol	Acc:MGI:3583960]
ENSMUSG00000006373,5956.689475,0.237986045,0.067050553,3.549352457,0.00038618,0.006295577,progesterone receptor membrane component 1 [Source:MGI Symbol	Acc:MGI:1858305]
ENSMUSG00000022427,2118.693977,0.299475504,0.084390697,3.548679104,0.000387169,0.006304425,translocase of outer mitochondrial membrane 22 [Source:MGI Symbol	Acc:MGI:2450248]
ENSMUSG00000032596,422.5820178,-0.60389595,0.170335481,-3.545332706,0.000392118,0.006377668,ubiquitin-like modifier activating enzyme 7 [Source:MGI Symbol	Acc:MGI:1349462]
ENSMUSG00000020783,762.4802227,-0.380859751,0.107446202,-3.544655309,0.000393127,0.006386729,nuclear cap binding subunit 3 [Source:MGI Symbol	Acc:MGI:1914124]
ENSMUSG00000063687,94.46963448,-0.776065479,0.219055441,-3.542781111,0.000395931,0.006424904,protocadherin beta 5 [Source:MGI Symbol	Acc:MGI:2136739]
ENSMUSG00000020817,2162.822955,-0.332116379,0.093764726,-3.542018351,0.000397078,0.006436122,"rabaptin, RAB GTPase binding effector protein 1 [Source:MGI Symbol	Acc:MGI:1860236]"
ENSMUSG00000003464,1869.218081,-0.258898903,0.073238204,-3.535025268,0.000407736,0.006593756,peroxisomal biogenesis factor 19 [Source:MGI Symbol	Acc:MGI:1334458]
ENSMUSG00000037820,974.4064885,-0.400746634,0.113357374,-3.5352498,0.00040739,0.006593756,"transglutaminase 2, C polypeptide [Source:MGI Symbol	Acc:MGI:98731]"
ENSMUSG00000021453,752.8879875,0.555147735,0.157074461,3.534296605,0.000408862,0.006604406,growth arrest and DNA-damage-inducible 45 gamma [Source:MGI Symbol	Acc:MGI:1346325]
ENSMUSG00000021326,1182.995263,0.344619616,0.097686659,3.527806339,0.000419019,0.006760741,tripartite motif-containing 27 [Source:MGI Symbol	Acc:MGI:97904]
ENSMUSG00000018965,3090.212847,0.213890648,0.060675566,3.525152907,0.000423238,0.006814161,"tyrosine 3-monooxygenase/tryptophan 5-monooxygenase activation protein, eta polypeptide [Source:MGI Symbol	Acc:MGI:109194]"
ENSMUSG00000024420,1154.947401,-0.606983786,0.17220574,-3.524759304,0.000423868,0.006814161,zinc finger protein 521 [Source:MGI Symbol	Acc:MGI:95459]
ENSMUSG00000061288,913.6557403,-0.292537969,0.083007989,-3.524214616,0.00042474,0.006814161,TAO kinase 3 [Source:MGI Symbol	Acc:MGI:3041177]
ENSMUSG00000031613,800.2333893,-0.544371624,0.154442023,-3.524763613,0.000423861,0.006814161,hydroxyprostaglandin dehydrogenase 15 (NAD) [Source:MGI Symbol	Acc:MGI:108085]
ENSMUSG00000039956,12.87449585,-2.425534079,0.688244593,-3.524232667,0.000424711,0.006814161,melanocortin 2 receptor accessory protein [Source:MGI Symbol	Acc:MGI:1924287]
ENSMUSG00000022892,14260.86223,-0.281306863,0.079831398,-3.523762211,0.000425466,0.006817624,amyloid beta (A4) precursor protein [Source:MGI Symbol	Acc:MGI:88059]
ENSMUSG00000056612,2801.845478,0.703993596,0.199800699,3.523479141,0.000425921,0.006817624,"protein phosphatase 1, regulatory inhibitor subunit 14B [Source:MGI Symbol	Acc:MGI:107682]"
ENSMUSG00000074151,430.7370112,-0.601474317,0.170732897,-3.522896449,0.000426858,0.006824901,"NLR family, CARD domain containing 5 [Source:MGI Symbol	Acc:MGI:3612191]"
ENSMUSG00000015149,1487.114956,-0.272101019,0.077285647,-3.520718658,0.000430379,0.00687342,sirtuin 2 [Source:MGI Symbol	Acc:MGI:1927664]
ENSMUSG00000026479,120.5216173,0.789856914,0.224438192,3.519262503,0.000432748,0.006897481,"laminin, gamma 2 [Source:MGI Symbol	Acc:MGI:99913]"
ENSMUSG00000051359,47.20464335,-2.110500436,0.599711468,-3.519193061,0.000432862,0.006897481,neurocalcin delta [Source:MGI Symbol	Acc:MGI:1196326]
ENSMUSG00000040174,501.1346298,0.409479234,0.116440671,3.516634108,0.000437056,0.006956472,"alkB homolog 3, alpha-ketoglutarate-dependent dioxygenase [Source:MGI Symbol	Acc:MGI:1916363]"
ENSMUSG00000030530,3850.01263,-0.525573049,0.149613316,-3.512876152,0.000443284,0.007047668,furin (paired basic amino acid cleaving enzyme) [Source:MGI Symbol	Acc:MGI:97513]
ENSMUSG00000051510,1792.597454,0.300826958,0.085660206,3.511863577,0.000444976,0.007066624,"v-maf musculoaponeurotic fibrosarcoma oncogene family, protein G (avian) [Source:MGI Symbol	Acc:MGI:96911]"
ENSMUSG00000030271,322.1178703,0.52757378,0.15030602,3.509997674,0.000448111,0.007108412,8-oxoguanine DNA-glycosylase 1 [Source:MGI Symbol	Acc:MGI:1097693]
ENSMUSG00000041720,2442.058765,-0.306717871,0.087419639,-3.508569422,0.000450524,0.007138678,phosphatidylinositol 4-kinase alpha [Source:MGI Symbol	Acc:MGI:2448506]
ENSMUSG00000021262,379.9106915,-0.579003538,0.165046817,-3.50811696,0.000451291,0.007142823,Ena-vasodilator stimulated phosphoprotein [Source:MGI Symbol	Acc:MGI:1194884]
ENSMUSG00000055733,16.96228617,-2.19669214,0.626470979,-3.506454751,0.000454119,0.007179545,nucleosome assembly protein 1-like 3 [Source:MGI Symbol	Acc:MGI:1859565]
ENSMUSG00000025503,2217.28889,0.293995054,0.083911102,3.503649057,0.00045893,0.007245415,transaldolase 1 [Source:MGI Symbol	Acc:MGI:1274789]
ENSMUSG00000042734,581.3948713,0.389503491,0.111183292,3.503255614,0.000459608,0.007245415,tetratricopeptide repeat domain 9 [Source:MGI Symbol	Acc:MGI:1916730]
ENSMUSG00000005949,437.1247693,-0.384907954,0.109875403,-3.5031312,0.000459823,0.007245415,"cystinosis, nephropathic [Source:MGI Symbol	Acc:MGI:1932872]"
ENSMUSG00000032112,582.6942993,0.415396544,0.118652513,3.500950252,0.000463602,0.007288716,trafficking protein particle complex 4 [Source:MGI Symbol	Acc:MGI:1926211]
ENSMUSG00000021411,525.6913387,0.447120334,0.1277108,3.501037764,0.00046345,0.007288716,PX domain containing 1 [Source:MGI Symbol	Acc:MGI:1914145]
ENSMUSG00000009621,620.2075067,-0.425548758,0.121621419,-3.498962277,0.000467073,0.007335117,vav 2 oncogene [Source:MGI Symbol	Acc:MGI:102718]
ENSMUSG00000038279,1365.428014,0.293374597,0.083893143,3.497003285,0.000470516,0.007380992,NOP2 nucleolar protein [Source:MGI Symbol	Acc:MGI:107891]
ENSMUSG00000026469,1402.537338,-0.334114935,0.095564484,-3.496224946,0.000471891,0.007386161,xenotropic and polytropic retrovirus receptor 1 [Source:MGI Symbol	Acc:MGI:97932]
ENSMUSG00000032265,119.3798865,-1.042834708,0.298266308,-3.496320838,0.000471721,0.007386161,terminal nucleotidyltransferase 5A [Source:MGI Symbol	Acc:MGI:2670964]
ENSMUSG00000040225,4294.083909,-0.394854449,0.113138118,-3.490021372,0.000482982,0.007551401,proline-rich coiled-coil 2C [Source:MGI Symbol	Acc:MGI:1913754]
ENSMUSG00000025921,1067.562303,-0.335507677,0.096215065,-3.487059695,0.000488362,0.007627087,retinol dehydrogenase 10 (all-trans) [Source:MGI Symbol	Acc:MGI:1924238]
ENSMUSG00000030110,79.77295835,-1.677349723,0.481219164,-3.485625359,0.000490988,0.007659631,ret proto-oncogene [Source:MGI Symbol	Acc:MGI:97902]
ENSMUSG00000066456,395.407275,0.351520452,0.100861691,3.485173114,0.000491819,0.00766413,high mobility group nucleosomal binding domain 3 [Source:MGI Symbol	Acc:MGI:2138069]
ENSMUSG00000022553,1486.485429,0.34417543,0.098767608,3.484699471,0.00049269,0.007669253,"MAF1 homolog, negative regulator of RNA polymerase III [Source:MGI Symbol	Acc:MGI:1916127]"
ENSMUSG00000029844,52.2311963,0.995127546,0.285790866,3.482013128,0.000497659,0.007738082,homeobox A1 [Source:MGI Symbol	Acc:MGI:96170]
ENSMUSG00000031502,23977.65979,-0.333525743,0.095830102,-3.480385982,0.000500692,0.007775579,"collagen, type IV, alpha 1 [Source:MGI Symbol	Acc:MGI:88454]"
ENSMUSG00000039840,826.3858097,-0.380022288,0.109197738,-3.480129686,0.000501171,0.007775579,ectopic P-granules autophagy protein 5 homolog (C. elegans) [Source:MGI Symbol	Acc:MGI:1918673]
ENSMUSG00000022246,8880.143665,-0.209297966,0.060157411,-3.479171782,0.000502966,0.007794871,retinoic acid induced 14 [Source:MGI Symbol	Acc:MGI:1922896]
ENSMUSG00000008690,3691.226922,0.297428163,0.085537246,3.477177227,0.000506723,0.007844411,"non-SMC condensin II complex, subunit H2 [Source:MGI Symbol	Acc:MGI:1289164]"
ENSMUSG00000079355,124.1111751,-1.437153204,0.413344882,-3.476886409,0.000507273,0.007844411,atypical chemokine receptor 4 [Source:MGI Symbol	Acc:MGI:2181676]
ENSMUSG00000107881,1237.236022,-0.482105632,0.138699871,-3.475890992,0.000509159,0.007864979,"predicted gene, 44250 [Source:MGI Symbol	Acc:MGI:5690642]"
ENSMUSG00000063172,295.9622599,0.49599344,0.142725889,3.475146957,0.000510574,0.007878217,"heat shock protein family B (small), member 11 [Source:MGI Symbol	Acc:MGI:1920188]"
ENSMUSG00000022108,19848.7916,-0.197450923,0.056868541,-3.472058858,0.000516483,0.007952039,integral membrane protein 2B [Source:MGI Symbol	Acc:MGI:1309517]
ENSMUSG00000035105,12.56562778,-3.886108751,1.119200515,-3.472218517,0.000516176,0.007952039,egl-9 family hypoxia-inducible factor 3 [Source:MGI Symbol	Acc:MGI:1932288]
ENSMUSG00000039601,380.6156717,-0.377626301,0.108839027,-3.469585408,0.000521262,0.008016889,regulator of calcineurin 2 [Source:MGI Symbol	Acc:MGI:1858219]
ENSMUSG00000021759,1139.250627,0.351312059,0.101264213,3.469261738,0.000521891,0.00801783,phospholipid phosphatase 1 [Source:MGI Symbol	Acc:MGI:108412]
ENSMUSG00000076437,944.064056,0.502536982,0.144921671,3.467645505,0.000525039,0.008057445,selenoprotein H [Source:MGI Symbol	Acc:MGI:1919907]
ENSMUSG00000028755,67.64483175,1.154401797,0.332956193,3.467128167,0.000526051,0.008064213,cytidine deaminase [Source:MGI Symbol	Acc:MGI:1919519]
ENSMUSG00000026496,1974.740406,-0.213352462,0.061543504,-3.466693418,0.000526902,0.008068516,"poly (ADP-ribose) polymerase family, member 1 [Source:MGI Symbol	Acc:MGI:1340806]"
ENSMUSG00000026812,1017.5223,-0.315720878,0.091107467,-3.465367759,0.000529507,0.008094505,tuberous sclerosis 1 [Source:MGI Symbol	Acc:MGI:1929183]
ENSMUSG00000043311,296.0683346,-0.454525848,0.131166948,-3.465246814,0.000529745,0.008094505,"DNA segment, Chr 17, human D6S53E [Source:MGI Symbol	Acc:MGI:90673]"
ENSMUSG00000040782,1814.805429,-0.271596584,0.078404751,-3.464032219,0.000532143,0.008122361,"COP1, E3 ubiquitin ligase [Source:MGI Symbol	Acc:MGI:1347046]"
ENSMUSG00000022533,3994.367328,-0.399529902,0.115398938,-3.462162719,0.000535853,0.008161366,ATPase type 13A3 [Source:MGI Symbol	Acc:MGI:2685387]
ENSMUSG00000030505,626.7914458,0.347517759,0.100374457,3.462213105,0.000535753,0.008161366,protein arginine N-methyltransferase 3 [Source:MGI Symbol	Acc:MGI:1919224]
ENSMUSG00000026749,1333.483104,-0.288425616,0.083323931,-3.461497947,0.000537178,0.008167996,NIMA (never in mitosis gene a)-related expressed kinase 6 [Source:MGI Symbol	Acc:MGI:1891638]
ENSMUSG00000033624,769.9490566,-0.350536317,0.10127113,-3.461364714,0.000537444,0.008167996,pyruvate dehydrogenase phosphatase regulatory subunit [Source:MGI Symbol	Acc:MGI:2442188]
ENSMUSG00000038291,474.6089885,-0.364810359,0.105434407,-3.460069346,0.000540036,0.008198575,sorting nexin 25 [Source:MGI Symbol	Acc:MGI:2142610]
ENSMUSG00000056536,1927.407233,-0.304321123,0.08803741,-3.456725083,0.000546782,0.008292084,"phosphatidylinositol glycan anchor biosynthesis, class N [Source:MGI Symbol	Acc:MGI:1351629]"
ENSMUSG00000070348,7265.610884,0.219754319,0.063593062,3.455633577,0.000549001,0.008307903,cyclin D1 [Source:MGI Symbol	Acc:MGI:88313]
ENSMUSG00000025648,407.1269535,0.511983818,0.148158274,3.45565458,0.000548958,0.008307903,"6-phosphofructo-2-kinase/fructose-2,6-biphosphatase 4 [Source:MGI Symbol	Acc:MGI:2687284]"
ENSMUSG00000026618,1740.884072,-0.217653034,0.06300678,-3.454438325,0.00055144,0.00833589,"isoleucine-tRNA synthetase 2, mitochondrial [Source:MGI Symbol	Acc:MGI:1919586]"
ENSMUSG00000049420,94.06378453,0.955666455,0.276681234,3.454034232,0.000552267,0.008339472,transmembrane protein 200A [Source:MGI Symbol	Acc:MGI:1924470]
ENSMUSG00000032288,537.162829,0.470330389,0.136336401,3.449778537,0.000561047,0.008463002,"IMP3, U3 small nucleolar ribonucleoprotein [Source:MGI Symbol	Acc:MGI:1916119]"
ENSMUSG00000060600,1398.583172,0.325158513,0.094288715,3.448541138,0.000563624,0.00849281,"enolase 3, beta muscle [Source:MGI Symbol	Acc:MGI:95395]"
ENSMUSG00000059142,198.4849789,-0.781624547,0.227034618,-3.442754922,0.000575821,0.008667361,zinc finger protein 945 [Source:MGI Symbol	Acc:MGI:2445132]
ENSMUSG00000038400,1599.162194,-0.37145065,0.107933685,-3.441471023,0.00057856,0.008699333,"prostate transmembrane protein, androgen induced 1 [Source:MGI Symbol	Acc:MGI:1929600]"
ENSMUSG00000095041,4954.260956,-0.315900365,0.09180507,-3.440990411,0.000579589,0.008705539,NA
ENSMUSG00000015597,825.9195711,-0.409101781,0.11892647,-3.439955628,0.00058181,0.008729614,zinc finger protein 318 [Source:MGI Symbol	Acc:MGI:1889348]
ENSMUSG00000032518,31544.36232,0.296192567,0.086132906,3.438785271,0.000584331,0.008757993,ribosomal protein SA [Source:MGI Symbol	Acc:MGI:105381]
ENSMUSG00000025964,3025.501144,-0.298280016,0.086747059,-3.438502924,0.00058494,0.008757993,a disintegrin and metallopeptidase domain 23 [Source:MGI Symbol	Acc:MGI:1345162]
ENSMUSG00000047459,2097.368494,0.31797753,0.092576981,3.434736433,0.00059313,0.008871222,dynein light chain roadblock-type 1 [Source:MGI Symbol	Acc:MGI:1914318]
ENSMUSG00000027006,8383.786925,-0.249801742,0.072776303,-3.432459901,0.000598132,0.008936577,DnaJ heat shock protein family (Hsp40) member C10 [Source:MGI Symbol	Acc:MGI:1914111]
ENSMUSG00000031725,135.7660206,0.72514205,0.211308605,3.431673068,0.00059987,0.008953079,carboxylesterase 1F [Source:MGI Symbol	Acc:MGI:2142687]
ENSMUSG00000020598,12.74293648,-2.001037527,0.583279974,-3.430663859,0.000602106,0.008976972,neuronal cell adhesion molecule [Source:MGI Symbol	Acc:MGI:104750]
ENSMUSG00000051978,275.5459569,0.563402283,0.164240419,3.430350976,0.000602801,0.00897786,glutamate rich 1 [Source:MGI Symbol	Acc:MGI:3588201]
ENSMUSG00000030760,755.4548631,-0.438059924,0.127725926,-3.429686818,0.000604278,0.008990389,alkaline ceramidase 3 [Source:MGI Symbol	Acc:MGI:1913440]
ENSMUSG00000085843,9.837187075,-3.326066765,0.970194755,-3.428246491,0.000607494,0.009028722,"KN motif and ankyrin repeat domains 4, opposite strand [Source:MGI Symbol	Acc:MGI:3026921]"
ENSMUSG00000021044,416.0167475,-0.398610286,0.116315964,-3.426961113,0.000610376,0.009062039,aarF domain containing kinase 1 [Source:MGI Symbol	Acc:MGI:1919363]
ENSMUSG00000087177,211.3641218,-0.423113278,0.123522152,-3.425404024,0.000613886,0.009104577,RIKEN cDNA E130307A14 gene [Source:MGI Symbol	Acc:MGI:3036287]
ENSMUSG00000051367,1348.703164,-0.287162133,0.083885515,-3.423262459,0.000618743,0.009166996,sine oculis-related homeobox 1 [Source:MGI Symbol	Acc:MGI:102780]
ENSMUSG00000031562,243.8697946,0.531674254,0.155417237,3.420947801,0.000624033,0.00923569,dCMP deaminase [Source:MGI Symbol	Acc:MGI:2444529]
ENSMUSG00000074063,264.4099202,0.656307588,0.191912318,3.419830449,0.000626602,0.009264006,oxidative stress induced growth inhibitor 1 [Source:MGI Symbol	Acc:MGI:1919089]
ENSMUSG00000027993,995.7743409,-0.358098449,0.104730743,-3.419229519,0.000627987,0.009274789,tripartite motif-containing 2 [Source:MGI Symbol	Acc:MGI:1933163]
ENSMUSG00000014245,142.0017446,0.577314938,0.168868692,3.418720967,0.000629162,0.00928244,"phosphatidylinositol glycan anchor biosynthesis, class L [Source:MGI Symbol	Acc:MGI:2681271]"
ENSMUSG00000005481,1308.78581,0.390315091,0.114192545,3.418043542,0.00063073,0.009295871,DEAD (Asp-Glu-Ala-Asp) box polypeptide 39 [Source:MGI Symbol	Acc:MGI:1915528]
ENSMUSG00000028664,285.211115,-0.783690012,0.229496589,-3.414822054,0.000638237,0.009396709,Eph receptor B2 [Source:MGI Symbol	Acc:MGI:99611]
ENSMUSG00000109324,2453.352507,0.339096376,0.099369646,3.412474413,0.00064376,0.009468158,protein arginine N-methyltransferase 1 [Source:MGI Symbol	Acc:MGI:107846]
ENSMUSG00000022421,602.3761776,0.485338754,0.142274819,3.411276558,0.000646595,0.009499969,neuronal pentraxin receptor [Source:MGI Symbol	Acc:MGI:1920590]
ENSMUSG00000038248,82.96347186,-1.272378558,0.373270926,-3.408726663,0.000652668,0.009579247,sine oculis binding protein [Source:MGI Symbol	Acc:MGI:1924427]
ENSMUSG00000015659,302.6915192,-0.45945444,0.134809479,-3.408176076,0.000653987,0.009588641,serine active site containing 1 [Source:MGI Symbol	Acc:MGI:2447813]
ENSMUSG00000040658,362.1752311,0.59484916,0.174610261,3.406725112,0.000657473,0.009629766,2'-deoxynucleoside 5'-phosphate N-hydrolase 1 [Source:MGI Symbol	Acc:MGI:3039376]
ENSMUSG00000059714,1566.570433,0.348968475,0.102509083,3.404268802,0.000663414,0.009700508,flotillin 1 [Source:MGI Symbol	Acc:MGI:1100500]
ENSMUSG00000024338,169.4480701,-0.640459414,0.188140151,-3.404161258,0.000663676,0.009700508,"proteasome (prosome, macropain) subunit, beta type 8 (large multifunctional peptidase 7) [Source:MGI Symbol	Acc:MGI:1346527]"
ENSMUSG00000059921,247.3951592,-0.523101223,0.153927951,-3.398351112,0.000677934,0.00989867,unc-5 netrin receptor C [Source:MGI Symbol	Acc:MGI:1095412]
ENSMUSG00000032410,1248.12057,-0.402994585,0.11859523,-3.398067398,0.000678637,0.009898715,5'-3' exoribonuclease 1 [Source:MGI Symbol	Acc:MGI:891964]
ENSMUSG00000004100,584.8847782,0.386764736,0.113879451,3.396264494,0.000683123,0.009953879,peter pan homolog [Source:MGI Symbol	Acc:MGI:2178445]
ENSMUSG00000026888,344.1531221,0.538406889,0.158660101,3.393461146,0.000690153,0.010045962,growth factor receptor bound protein 14 [Source:MGI Symbol	Acc:MGI:1355324]
ENSMUSG00000111343,33.12249144,1.355291182,0.399482877,3.392613953,0.000692291,0.010066713,"predicted gene, 47175 [Source:MGI Symbol	Acc:MGI:6095958]"
ENSMUSG00000061353,309547.3834,-0.197805149,0.058349012,-3.390034229,0.000698839,0.010141058,chemokine (C-X-C motif) ligand 12 [Source:MGI Symbol	Acc:MGI:103556]
ENSMUSG00000027583,53.94909215,-0.92957906,0.27420345,-3.390107087,0.000698653,0.010141058,zinc finger and BTB domain containing 46 [Source:MGI Symbol	Acc:MGI:1919397]
ENSMUSG00000048988,141.3743944,-0.952647235,0.281191601,-3.38789363,0.000704316,0.01021005,"leucine rich repeat and fibronectin type III, extracellular 1 [Source:MGI Symbol	Acc:MGI:2442479]"
ENSMUSG00000031967,1150.744415,0.226269466,0.06680705,3.386910011,0.000706846,0.010236226,AFG3-like AAA ATPase 1 [Source:MGI Symbol	Acc:MGI:1928277]
ENSMUSG00000056888,2792.962437,0.281038181,0.083012308,3.385500161,0.000710487,0.010278422,GLI pathogenesis-related 1 (glioma) [Source:MGI Symbol	Acc:MGI:1920940]
ENSMUSG00000038718,409.1954427,-0.418014085,0.123483851,-3.385172074,0.000711336,0.010280194,pre B cell leukemia homeobox 3 [Source:MGI Symbol	Acc:MGI:97496]
ENSMUSG00000014426,859.2027456,-0.293510752,0.086752517,-3.383311082,0.000716175,0.010339542,mitogen-activated protein kinase kinase kinase 4 [Source:MGI Symbol	Acc:MGI:1346875]
ENSMUSG00000028121,770.6708194,0.34577304,0.102317149,3.379424107,0.000726379,0.010476158,breast cancer anti-estrogen resistance 3 [Source:MGI Symbol	Acc:MGI:1352501]
ENSMUSG00000009907,2025.047909,-0.287927914,0.08523465,-3.378061807,0.000729987,0.010483695,vacuolar protein sorting 4B [Source:MGI Symbol	Acc:MGI:1100499]
ENSMUSG00000055116,337.3485327,0.409238279,0.121147703,3.378011049,0.000730121,0.010483695,aryl hydrocarbon receptor nuclear translocator-like [Source:MGI Symbol	Acc:MGI:1096381]
ENSMUSG00000032656,146.2757109,-0.594276615,0.175891065,-3.378662899,0.000728393,0.010483695,membrane-associated ring finger (C3HC4) 3 [Source:MGI Symbol	Acc:MGI:2443667]
ENSMUSG00000050315,68.11468051,-0.963182317,0.285078046,-3.378661843,0.000728395,0.010483695,synaptopodin 2 [Source:MGI Symbol	Acc:MGI:2153070]
ENSMUSG00000091754,10.84709069,-4.56766175,1.352248511,-3.377827161,0.00073061,0.010483695,predicted gene 3636 [Source:MGI Symbol	Acc:MGI:3781812]
ENSMUSG00000027272,1465.534199,-0.313729768,0.092967753,-3.374608489,0.000739208,0.01059631,ubiquitin protein ligase E3 component n-recognin 1 [Source:MGI Symbol	Acc:MGI:1277977]
ENSMUSG00000005936,1847.812697,-0.202923936,0.060161543,-3.372984213,0.000743582,0.010648217,potassium channel tetramerisation domain containing 20 [Source:MGI Symbol	Acc:MGI:1914239]
ENSMUSG00000070371,54.89622916,0.879941958,0.260996546,3.371469746,0.000747683,0.010696098,"protease, serine 36 [Source:MGI Symbol	Acc:MGI:1924863]"
ENSMUSG00000064339,14624.98116,-0.623113479,0.184868274,-3.370580931,0.000750099,0.010719813,mitochondrially encoded 16S rRNA [Source:MGI Symbol	Acc:MGI:102492]
ENSMUSG00000057933,31.23409961,1.534210897,0.455225781,3.370219704,0.000751083,0.010723034,"glutathione S-transferase, alpha 2 (Yc2) [Source:MGI Symbol	Acc:MGI:95863]"
ENSMUSG00000047547,1337.437039,0.366515759,0.108819424,3.3681097,0.000756855,0.010794536,"clathrin, light polypeptide (Lcb) [Source:MGI Symbol	Acc:MGI:1921575]"
ENSMUSG00000042745,796.4255683,0.398634005,0.118375501,3.36753806,0.000758426,0.010806035,inhibitor of DNA binding 1 [Source:MGI Symbol	Acc:MGI:96396]
ENSMUSG00000064349,267.1484532,-1.021786112,0.303486363,-3.366827107,0.000760383,0.010823021,mitochondrially encoded tRNA cysteine [Source:MGI Symbol	Acc:MGI:102490]
ENSMUSG00000048387,746.6211288,0.472107882,0.140264883,3.365830923,0.000763135,0.010840347,odd-skipped related transcription factor 1 [Source:MGI Symbol	Acc:MGI:1344424]
ENSMUSG00000036437,20.7461214,2.472179556,0.734461384,3.365976223,0.000762733,0.010840347,neuropeptide Y receptor Y1 [Source:MGI Symbol	Acc:MGI:104963]
ENSMUSG00000067336,2871.628035,-0.478055951,0.142148126,-3.363083043,0.000770772,0.010937839,"bone morphogenetic protein receptor, type II (serine/threonine kinase) [Source:MGI Symbol	Acc:MGI:1095407]"
ENSMUSG00000025232,5265.131877,-0.164103224,0.048813611,-3.361833339,0.000774268,0.010976439,hexosaminidase A [Source:MGI Symbol	Acc:MGI:96073]
ENSMUSG00000029860,5367.520585,0.497366824,0.147967728,3.361319604,0.00077571,0.010985858,zyxin [Source:MGI Symbol	Acc:MGI:103072]
ENSMUSG00000034457,495.1143949,0.602304172,0.179268534,3.359787462,0.000780025,0.011035903,ectodysplasin A2 receptor [Source:MGI Symbol	Acc:MGI:2442860]
ENSMUSG00000044167,713.7366703,-0.445419708,0.132727785,-3.355888958,0.000791103,0.011181453,forkhead box O1 [Source:MGI Symbol	Acc:MGI:1890077]
ENSMUSG00000013275,743.7046335,-0.376563564,0.112258923,-3.354419899,0.000795316,0.011229763,"solute carrier family 41, member 1 [Source:MGI Symbol	Acc:MGI:2444823]"
ENSMUSG00000007617,278.3568419,0.526549447,0.157000566,3.353806034,0.000797082,0.011243472,homer scaffolding protein 1 [Source:MGI Symbol	Acc:MGI:1347345]
ENSMUSG00000046201,1646.606588,-0.302147096,0.090136706,-3.352098287,0.000802015,0.011289713,SR-related CTD-associated factor 8 [Source:MGI Symbol	Acc:MGI:1925212]
ENSMUSG00000001909,816.3943943,0.343575336,0.102486793,3.352386468,0.000801181,0.011289713,tRNA methyltransferase 1 [Source:MGI Symbol	Acc:MGI:1289155]
ENSMUSG00000016024,33.05695026,-1.973201775,0.588691667,-3.351842542,0.000802757,0.011289713,lipopolysaccharide binding protein [Source:MGI Symbol	Acc:MGI:1098776]
ENSMUSG00000087651,47.12130381,-1.314097886,0.392720121,-3.346143514,0.00081944,0.011512884,RIKEN cDNA 1500009L16 gene [Source:MGI Symbol	Acc:MGI:1917034]
ENSMUSG00000025950,3942.628663,-0.242371517,0.072483077,-3.34383591,0.000826286,0.011571064,"isocitrate dehydrogenase 1 (NADP+), soluble [Source:MGI Symbol	Acc:MGI:96413]"
ENSMUSG00000030102,3046.199392,-0.293492552,0.087776166,-3.343647432,0.000826847,0.011571064,"inositol 1,4,5-trisphosphate receptor 1 [Source:MGI Symbol	Acc:MGI:96623]"
ENSMUSG00000043241,1115.63079,-0.376371839,0.112560369,-3.343733155,0.000826592,0.011571064,UPF2 regulator of nonsense transcripts homolog (yeast) [Source:MGI Symbol	Acc:MGI:2449307]
ENSMUSG00000036523,15.577097,2.099829104,0.628006042,3.343644749,0.000826855,0.011571064,gene regulated by estrogen in breast cancer protein [Source:MGI Symbol	Acc:MGI:2149712]
ENSMUSG00000032560,2957.708349,-0.298358129,0.089273603,-3.342064375,0.000831578,0.011625637,DnaJ heat shock protein family (Hsp40) member C13 [Source:MGI Symbol	Acc:MGI:2676368]
ENSMUSG00000022037,17.76349119,-2.173906947,0.65120348,-3.338291357,0.000842953,0.011773023,clusterin [Source:MGI Symbol	Acc:MGI:88423]
ENSMUSG00000044501,179.5390728,-0.7732267,0.23191092,-3.334153904,0.000855593,0.011937761,zinc finger protein 758 [Source:MGI Symbol	Acc:MGI:2385044]
ENSMUSG00000086513,11.78332165,-2.550182241,0.765388828,-3.331878059,0.00086262,0.012023942,RIKEN cDNA 9130208D14 gene [Source:MGI Symbol	Acc:MGI:1924950]
ENSMUSG00000003848,676.4388556,0.427116881,0.128218344,3.331168277,0.000864823,0.012042768,NIN1/RPN12 binding protein 1 homolog [Source:MGI Symbol	Acc:MGI:1914869]
ENSMUSG00000038331,918.3451568,-0.556839295,0.167223006,-3.329920368,0.000868708,0.012084963,special AT-rich sequence binding protein 2 [Source:MGI Symbol	Acc:MGI:2679336]
ENSMUSG00000021684,510.4393296,0.439431787,0.131987902,3.329333822,0.00087054,0.012086652,phosphodiesterase 8B [Source:MGI Symbol	Acc:MGI:2443999]
ENSMUSG00000049532,497.1198693,-0.370294007,0.111216352,-3.329492465,0.000870044,0.012086652,spalt like transcription factor 2 [Source:MGI Symbol	Acc:MGI:1354373]
ENSMUSG00000058163,10.5375216,-1.842944473,0.553628457,-3.328847083,0.000872063,0.012095912,predicted gene 5431 [Source:MGI Symbol	Acc:MGI:3645205]
ENSMUSG00000041827,17.08330091,-1.762814333,0.529927205,-3.326521674,0.000879372,0.012185334,2'-5' oligoadenylate synthetase-like 1 [Source:MGI Symbol	Acc:MGI:2180849]
ENSMUSG00000003500,1321.874768,0.365515037,0.110095985,3.319967004,0.000900281,0.01246285,inosine monophosphate dehydrogenase 1 [Source:MGI Symbol	Acc:MGI:96567]
ENSMUSG00000027859,116.1901576,0.824311342,0.24834542,3.319212986,0.000902715,0.012484326,nerve growth factor [Source:MGI Symbol	Acc:MGI:97321]
ENSMUSG00000034708,5591.248755,-0.336315238,0.101342835,-3.31858921,0.000904734,0.01249416,granulin [Source:MGI Symbol	Acc:MGI:95832]
ENSMUSG00000043019,1782.507698,-0.361795589,0.10902557,-3.318447132,0.000905195,0.01249416,"ER degradation enhancer, mannosidase alpha-like 3 [Source:MGI Symbol	Acc:MGI:1914217]"
ENSMUSG00000040428,181.3801966,-0.743987341,0.224242992,-3.317772988,0.000907382,0.012512134,"pleckstrin homology domain containing, family A (phosphoinositide binding specific) member 4 [Source:MGI Symbol	Acc:MGI:1916467]"
ENSMUSG00000058546,6936.26348,0.323666142,0.097628707,3.315276344,0.000915526,0.012612125,ribosomal protein L23A [Source:MGI Symbol	Acc:MGI:3040672]
ENSMUSG00000041133,3474.887841,-0.306588948,0.092537059,-3.31314773,0.000922522,0.012696136,structural maintenance of chromosomes 1A [Source:MGI Symbol	Acc:MGI:1344345]
ENSMUSG00000041025,666.0317196,0.293072129,0.088510585,3.311153433,0.000929122,0.01277453,intermediate filament family orphan 2 [Source:MGI Symbol	Acc:MGI:2140675]
ENSMUSG00000027639,6627.333238,-0.241283731,0.072976596,-3.306316602,0.000945312,0.01296598,"SAM domain and HD domain, 1 [Source:MGI Symbol	Acc:MGI:1927468]"
ENSMUSG00000024507,1775.776853,-0.186802297,0.05651036,-3.305629245,0.000947634,0.01296598,hydroxysteroid (17-beta) dehydrogenase 4 [Source:MGI Symbol	Acc:MGI:105089]
ENSMUSG00000052928,846.8977108,-0.396777557,0.119996397,-3.30657893,0.000944427,0.01296598,CBP80/20-dependent translation initiation factor [Source:MGI Symbol	Acc:MGI:2685518]
ENSMUSG00000021703,612.5320855,-0.422493914,0.127802464,-3.305835423,0.000946937,0.01296598,serine incorporator 5 [Source:MGI Symbol	Acc:MGI:2444223]
ENSMUSG00000029306,46.03913882,-1.512671547,0.457550056,-3.306024178,0.000946299,0.01296598,integrin binding sialoprotein [Source:MGI Symbol	Acc:MGI:96389]
ENSMUSG00000000738,1215.538357,0.249259409,0.075429347,3.30454153,0.000951319,0.01300381,"SPG7, paraplegin matrix AAA peptidase subunit [Source:MGI Symbol	Acc:MGI:2385906]"
ENSMUSG00000026740,1396.923672,-0.255948448,0.077466425,-3.303992006,0.000953186,0.013004174,DnaJ heat shock protein family (Hsp40) member C1 [Source:MGI Symbol	Acc:MGI:103268]
ENSMUSG00000056608,1334.724507,-0.392641505,0.118830641,-3.304210938,0.000952441,0.013004174,chromodomain helicase DNA binding protein 9 [Source:MGI Symbol	Acc:MGI:1924001]
ENSMUSG00000021214,14.21307979,2.198647424,0.665570562,3.303402448,0.000955192,0.013018981,"aldo-keto reductase family 1, member C18 [Source:MGI Symbol	Acc:MGI:2145420]"
ENSMUSG00000036636,1496.164805,-0.289920191,0.08779472,-3.302250862,0.000959122,0.013034844,"chloride channel, voltage-sensitive 7 [Source:MGI Symbol	Acc:MGI:1347048]"
ENSMUSG00000057506,612.5569824,0.500369348,0.151519597,3.302340814,0.000958815,0.013034844,"biogenesis of lysosomal organelles complex-1, subunit 2 [Source:MGI Symbol	Acc:MGI:1920939]"
ENSMUSG00000041449,30.40124864,-1.433333339,0.434018731,-3.302468845,0.000958377,0.013034844,"serine (or cysteine) peptidase inhibitor, clade A, member 3H [Source:MGI Symbol	Acc:MGI:2182839]"
ENSMUSG00000026335,8452.972644,-0.20119532,0.060939714,-3.301546806,0.000961533,0.013055049,peptidylglycine alpha-amidating monooxygenase [Source:MGI Symbol	Acc:MGI:97475]
ENSMUSG00000040268,642.2757973,-0.399325379,0.121090113,-3.297753778,0.000974616,0.013219977,"pleckstrin homology domain containing, family A (phosphoinositide binding specific) member 1 [Source:MGI Symbol	Acc:MGI:2442213]"
ENSMUSG00000019873,5928.748141,-0.365410464,0.110869201,-3.295869901,0.000981174,0.013296183,receptor accessory protein 3 [Source:MGI Symbol	Acc:MGI:88930]
ENSMUSG00000026219,6562.001774,-0.268943015,0.081792813,-3.288100832,0.001008657,0.01365257,thyroid hormone receptor interactor 12 [Source:MGI Symbol	Acc:MGI:1309481]
ENSMUSG00000036402,3782.772992,-0.243027971,0.073916043,-3.287892043,0.001009405,0.01365257,"guanine nucleotide binding protein (G protein), gamma 12 [Source:MGI Symbol	Acc:MGI:1336171]"
ENSMUSG00000023921,1191.183449,-0.265546093,0.080852569,-3.284324767,0.00102227,0.013813356,methylmalonyl-Coenzyme A mutase [Source:MGI Symbol	Acc:MGI:97239]
ENSMUSG00000037846,240.4139488,0.461651545,0.140574052,3.284045227,0.001023285,0.013813859,rhotekin 2 [Source:MGI Symbol	Acc:MGI:2158417]
ENSMUSG00000027204,14437.51368,-0.370106089,0.112741795,-3.282776268,0.001027902,0.013849731,fibrillin 1 [Source:MGI Symbol	Acc:MGI:95489]
ENSMUSG00000020198,6088.218146,-0.223919231,0.068206467,-3.282961882,0.001027226,0.013849731,"adaptor-related protein complex 3, delta 1 subunit [Source:MGI Symbol	Acc:MGI:107734]"
ENSMUSG00000021244,1802.112319,-0.319818012,0.09746185,-3.28146871,0.00103268,0.013854016,YLP motif containing 1 [Source:MGI Symbol	Acc:MGI:1926195]
ENSMUSG00000029177,1282.471136,0.466479739,0.142155855,3.281466938,0.001032686,0.013854016,centromere protein A [Source:MGI Symbol	Acc:MGI:88375]
ENSMUSG00000073725,1269.070426,-0.272391863,0.083010387,-3.281419031,0.001032862,0.013854016,LMBR1 domain containing 1 [Source:MGI Symbol	Acc:MGI:1915671]
ENSMUSG00000024052,940.8802074,-0.311982238,0.095077454,-3.281348244,0.001033121,0.013854016,lipin 2 [Source:MGI Symbol	Acc:MGI:1891341]
ENSMUSG00000066861,29.85088588,-1.36808331,0.416844137,-3.282002047,0.001030729,0.013854016,2'-5' oligoadenylate synthetase 1G [Source:MGI Symbol	Acc:MGI:97429]
ENSMUSG00000038546,1613.78983,0.23159121,0.070600764,3.280293237,0.001036992,0.01389275,RAN binding protein 9 [Source:MGI Symbol	Acc:MGI:1928741]
ENSMUSG00000025420,113.0483268,0.728980962,0.222278219,3.279587926,0.001039588,0.013914335,katanin p60 subunit A-like 2 [Source:MGI Symbol	Acc:MGI:1924234]
ENSMUSG00000024640,3508.013096,0.256907556,0.078359946,3.278557062,0.001043393,0.013952045,phosphoserine aminotransferase 1 [Source:MGI Symbol	Acc:MGI:2183441]
ENSMUSG00000035847,2714.119859,-0.352384587,0.107506998,-3.277782793,0.001046259,0.013977146,iduronate 2-sulfatase [Source:MGI Symbol	Acc:MGI:96417]
ENSMUSG00000017724,755.3553202,0.342111172,0.104477343,3.274501072,0.001058487,0.014105901,ets variant 4 [Source:MGI Symbol	Acc:MGI:99423]
ENSMUSG00000048458,261.5800089,0.474225362,0.144828461,3.274393444,0.001058891,0.014105901,inka box actin regulator 2 [Source:MGI Symbol	Acc:MGI:1923497]
ENSMUSG00000004360,65.46554893,1.134690244,0.346485849,3.274853061,0.001057169,0.014105901,RIKEN cDNA 9330159F19 gene [Source:MGI Symbol	Acc:MGI:3036239]
ENSMUSG00000046157,16.18233003,-1.807842662,0.552386722,-3.27278443,0.001064937,0.014173083,transmembrane protein 229B [Source:MGI Symbol	Acc:MGI:2444389]
ENSMUSG00000055538,4988.633813,-0.163628321,0.050006418,-3.272146411,0.001067343,0.014178406,"zinc finger, CCHC domain containing 24 [Source:MGI Symbol	Acc:MGI:1919168]"
ENSMUSG00000020866,48.64080959,-1.545967969,0.472445213,-3.272269302,0.001066879,0.014178406,"calcium channel, voltage-dependent, T type, alpha 1G subunit [Source:MGI Symbol	Acc:MGI:1201678]"
ENSMUSG00000042046,1457.303857,-0.266315793,0.081419128,-3.270924148,0.001071967,0.014226456,dual serine/threonine and tyrosine protein kinase [Source:MGI Symbol	Acc:MGI:1925064]
ENSMUSG00000001942,242.2906196,-0.606530473,0.185502815,-3.269656438,0.001076782,0.014276955,sialic acid acetylesterase [Source:MGI Symbol	Acc:MGI:104803]
ENSMUSG00000078350,91.85709438,-0.862267219,0.263943944,-3.266857377,0.001087485,0.014405348,small integral membrane protein 1 [Source:MGI Symbol	Acc:MGI:1916109]
ENSMUSG00000030298,3036.522848,0.313318157,0.095946641,3.265545882,0.001092533,0.014445147,"SEC13 homolog, nuclear pore and COPII coat complex component [Source:MGI Symbol	Acc:MGI:99832]"
ENSMUSG00000040329,244.9512517,0.526962966,0.16136533,3.265651715,0.001092125,0.014445147,interleukin 7 [Source:MGI Symbol	Acc:MGI:96561]
ENSMUSG00000017802,1251.471551,-0.253273216,0.077587343,-3.264362547,0.001097107,0.014492063,reticulophagy regulator family member 3 [Source:MGI Symbol	Acc:MGI:1915248]
ENSMUSG00000039218,11545.67726,-0.354911751,0.108796128,-3.262172621,0.001105618,0.014590854,serine/arginine repetitive matrix 2 [Source:MGI Symbol	Acc:MGI:1923206]
ENSMUSG00000026414,20.75268289,2.355089759,0.72204935,3.261674232,0.001107563,0.014602893,"troponin T2, cardiac [Source:MGI Symbol	Acc:MGI:104597]"
ENSMUSG00000032420,52.84362762,0.87331374,0.267868927,3.260227863,0.001113227,0.014663892,"5' nucleotidase, ecto [Source:MGI Symbol	Acc:MGI:99782]"
ENSMUSG00000106820,60.89637645,-1.088564521,0.334054661,-3.258641915,0.001119469,0.014718752,"DNA segment, Chr 5, ERATO Doi 605, expressed [Source:MGI Symbol	Acc:MGI:1277165]"
ENSMUSG00000039742,20.55781793,2.337384783,0.71728836,3.258640337,0.001119475,0.014718752,"family with sequence similarity 71, member F1 [Source:MGI Symbol	Acc:MGI:3032524]"
ENSMUSG00000015757,1233.844123,-0.405886091,0.124586847,-3.257856663,0.001122571,0.01473205,peptidylprolyl isomerase (cyclophilin)-like 4 [Source:MGI Symbol	Acc:MGI:1914668]
ENSMUSG00000028565,803.103086,-0.497190824,0.152611074,-3.257894805,0.00112242,0.01473205,nuclear factor I/A [Source:MGI Symbol	Acc:MGI:108056]
ENSMUSG00000029173,370.3909178,-0.436400255,0.133986381,-3.257049353,0.001125769,0.014760309,Sep (O-phosphoserine) tRNA:Sec (selenocysteine) tRNA synthase [Source:MGI Symbol	Acc:MGI:1098791]
ENSMUSG00000079575,337.0382767,0.576473329,0.177021466,3.256516513,0.001127884,0.014774336,"recombination signal binding protein for immunoglobulin kappa J region, pseudogene 3 [Source:MGI Symbol	Acc:MGI:96525]"
ENSMUSG00000057098,3024.149898,-0.297408163,0.091347041,-3.255805132,0.001130713,0.014797686,early B cell factor 1 [Source:MGI Symbol	Acc:MGI:95275]
ENSMUSG00000064373,11570.76406,-0.291467087,0.08953707,-3.255267192,0.001132857,0.014812031,selenoprotein P [Source:MGI Symbol	Acc:MGI:894288]
ENSMUSG00000072235,10262.17729,0.231729388,0.071216697,3.253863171,0.001138471,0.014871672,"tubulin, alpha 1A [Source:MGI Symbol	Acc:MGI:98869]"
ENSMUSG00000050530,638.0873218,0.370009305,0.113759777,3.252549499,0.001143747,0.014926793,"family with sequence similarity 171, member A1 [Source:MGI Symbol	Acc:MGI:2442917]"
ENSMUSG00000039740,769.0902635,0.313987175,0.096598881,3.250422481,0.001152337,0.015025026,"asparagine-linked glycosylation 2 (alpha-1,3-mannosyltransferase) [Source:MGI Symbol	Acc:MGI:1914731]"
ENSMUSG00000026502,1569.970414,-0.255296359,0.078549212,-3.250145394,0.00115346,0.015025812,desumoylating isopeptidase 2 [Source:MGI Symbol	Acc:MGI:1926075]
ENSMUSG00000006395,236.4383892,0.666014576,0.205047846,3.248093503,0.001161811,0.015120658,hydroxypyruvate isomerase (putative) [Source:MGI Symbol	Acc:MGI:1915430]
ENSMUSG00000026771,886.6618682,-0.480691846,0.148019942,-3.247480298,0.001164317,0.015139338,speckle-type POZ protein-like [Source:MGI Symbol	Acc:MGI:1924107]
ENSMUSG00000024006,2211.922329,-0.255478922,0.07871257,-3.245719476,0.001171542,0.015219281,serine/threonine kinase 38 [Source:MGI Symbol	Acc:MGI:2442572]
ENSMUSG00000027514,265.7435049,-0.851844506,0.262589906,-3.244010852,0.001178593,0.015296811,Z-DNA binding protein 1 [Source:MGI Symbol	Acc:MGI:1927449]
ENSMUSG00000061559,775.3818098,0.344549075,0.106228856,3.243460287,0.001180873,0.015301668,WD repeat domain 61 [Source:MGI Symbol	Acc:MGI:1917493]
ENSMUSG00000053286,729.9494289,-0.290395231,0.089538837,-3.243232088,0.001181819,0.015301668,tRNA methyltransferase 1 like [Source:MGI Symbol	Acc:MGI:1916185]
ENSMUSG00000020774,200.4917967,-0.727112177,0.224200285,-3.243136724,0.001182215,0.015301668,aspartoacylase [Source:MGI Symbol	Acc:MGI:87914]
ENSMUSG00000025872,769.6374817,0.282640861,0.087163709,3.242643821,0.001184262,0.015314139,THO complex 3 [Source:MGI Symbol	Acc:MGI:1920916]
ENSMUSG00000008734,557.9421983,-0.383037104,0.118140719,-3.24221071,0.001186063,0.015323413,"G protein-coupled receptor, family C, group 5, member B [Source:MGI Symbol	Acc:MGI:1927596]"
ENSMUSG00000026554,2940.270391,-0.158579058,0.048932789,-3.240752512,0.001192146,0.015387942,DDB1 and CUL4 associated factor 8 [Source:MGI Symbol	Acc:MGI:91860]
ENSMUSG00000071647,1887.903761,0.287161197,0.088644014,3.239487738,0.001197446,0.015442248,echinoderm microtubule associated protein like 3 [Source:MGI Symbol	Acc:MGI:2387612]
ENSMUSG00000028048,1205.233433,-0.287885106,0.08892657,-3.237335084,0.001206517,0.015545036,"glucosidase, beta, acid [Source:MGI Symbol	Acc:MGI:95665]"
ENSMUSG00000036466,27.09159702,1.342620542,0.41506862,3.234695369,0.001217726,0.01567517,multiple EGF-like-domains 11 [Source:MGI Symbol	Acc:MGI:1920951]
ENSMUSG00000019997,7831.930039,0.360362713,0.111490458,3.2322292,0.001228285,0.015796705,connective tissue growth factor [Source:MGI Symbol	Acc:MGI:95537]
ENSMUSG00000020956,290.8150403,0.443633638,0.137320574,3.230642171,0.001235125,0.015870228,D-tyrosyl-tRNA deacylase 2 [Source:MGI Symbol	Acc:MGI:1923485]
ENSMUSG00000032374,1213.967532,-0.328979018,0.101870009,-3.229400112,0.001240502,0.015910396,"procollagen lysine, 2-oxoglutarate 5-dioxygenase 2 [Source:MGI Symbol	Acc:MGI:1347007]"
ENSMUSG00000089774,618.2191763,-0.543603572,0.1683167,-3.229647283,0.00123943,0.015910396,"solute carrier family 5 (inositol transporters), member 3 [Source:MGI Symbol	Acc:MGI:1858226]"
ENSMUSG00000037997,497.8348681,-0.415310188,0.12861436,-3.229112121,0.001241752,0.015911988,"poly (ADP-ribose) polymerase family, member 11 [Source:MGI Symbol	Acc:MGI:2141505]"
ENSMUSG00000030204,1366.295317,0.262708302,0.081415487,3.226760795,0.001252001,0.016026758,DEAD (Asp-Glu-Ala-Asp) box polypeptide 47 [Source:MGI Symbol	Acc:MGI:1915005]
ENSMUSG00000021770,1244.895682,-0.349075403,0.108188843,-3.226537901,0.001252976,0.016026758,sterile alpha motif domain containing 8 [Source:MGI Symbol	Acc:MGI:1914880]
ENSMUSG00000023845,4755.093214,-0.460852105,0.142978894,-3.223217728,0.001267592,0.016199042,leucyl/cystinyl aminopeptidase [Source:MGI Symbol	Acc:MGI:2387123]
ENSMUSG00000002504,181.9308747,-0.5687695,0.176478949,-3.222874485,0.001269112,0.016203814,"solute carrier family 9 (sodium/hydrogen exchanger), member 3 regulator 2 [Source:MGI Symbol	Acc:MGI:1890662]"
ENSMUSG00000042082,1020.21279,-0.370096828,0.114851937,-3.222382133,0.001271295,0.016217038,arylsulfatase B [Source:MGI Symbol	Acc:MGI:88075]
ENSMUSG00000027602,1723.357641,0.349331357,0.108435195,3.221568034,0.001274912,0.016248516,microtubule-associated protein 1 light chain 3 alpha [Source:MGI Symbol	Acc:MGI:1915661]
ENSMUSG00000025369,7064.17576,-0.213008644,0.066139143,-3.22061391,0.001279163,0.016273354,"SWI/SNF related, matrix associated, actin dependent regulator of chromatin, subfamily c, member 2 [Source:MGI Symbol	Acc:MGI:1915344]"
ENSMUSG00000066191,261.489534,-0.522485993,0.16221974,-3.220853354,0.001278095,0.016273354,ankyrin repeat and sterile alpha motif domain containing 6 [Source:MGI Symbol	Acc:MGI:1922941]
ENSMUSG00000039934,157.4854046,0.55271822,0.171646011,3.220105239,0.001281435,0.016287598,gamma-secretase activating protein [Source:MGI Symbol	Acc:MGI:2442259]
ENSMUSG00000001472,5816.691668,0.163330005,0.050743782,3.218719599,0.001287643,0.016351798,transcription factor 25 (basic helix-loop-helix) [Source:MGI Symbol	Acc:MGI:1914105]
ENSMUSG00000032661,48.85578328,-1.48956049,0.463384861,-3.214521266,0.001306622,0.016577918,2'-5' oligoadenylate synthetase 3 [Source:MGI Symbol	Acc:MGI:2180850]
ENSMUSG00000049090,2003.184505,0.217197053,0.067581401,3.213858407,0.001309642,0.016601332,"zinc binding alcohol dehydrogenase, domain containing 2 [Source:MGI Symbol	Acc:MGI:2444835]"
ENSMUSG00000024983,993.7827154,-0.265591041,0.082714198,-3.210948617,0.001322976,0.016755324,vesicle transport through interaction with t-SNAREs 1A [Source:MGI Symbol	Acc:MGI:1855699]
ENSMUSG00000027848,11224.28099,-0.226163888,0.07047011,-3.209359094,0.001330312,0.016822427,olfactomedin-like 3 [Source:MGI Symbol	Acc:MGI:1914877]
ENSMUSG00000031314,2274.644974,-0.334398976,0.104197341,-3.209285116,0.001330655,0.016822427,TATA-box binding protein associated factor 1 [Source:MGI Symbol	Acc:MGI:1336878]
ENSMUSG00000021893,1618.204527,-0.297207712,0.092643734,-3.208071381,0.001336283,0.0168699,calpain 7 [Source:MGI Symbol	Acc:MGI:1338030]
ENSMUSG00000019850,642.0292463,-0.282586203,0.088089043,-3.207960857,0.001336797,0.0168699,"tumor necrosis factor, alpha-induced protein 3 [Source:MGI Symbol	Acc:MGI:1196377]"
ENSMUSG00000037679,5315.096697,0.331310242,0.103312071,3.206888023,0.001341792,0.016914226,"inverted formin, FH2 and WH2 domain containing [Source:MGI Symbol	Acc:MGI:1917685]"
ENSMUSG00000072769,73.8689486,0.67757798,0.21130118,3.206692831,0.001342703,0.016914226,predicted gene 10419 [Source:MGI Symbol	Acc:MGI:3642823]
ENSMUSG00000029134,84.46325952,-0.86018409,0.268308233,-3.205954883,0.001346151,0.016942562,phospholipase B1 [Source:MGI Symbol	Acc:MGI:1922406]
ENSMUSG00000024335,6221.966362,-0.154317792,0.048147947,-3.205075263,0.001350272,0.016979306,bromodomain containing 2 [Source:MGI Symbol	Acc:MGI:99495]
ENSMUSG00000031917,694.5901186,0.38333821,0.119627956,3.204419945,0.001353349,0.017002878,"NIP7, nucleolar pre-rRNA processing protein [Source:MGI Symbol	Acc:MGI:1913414]"
ENSMUSG00000051855,33.69937334,-1.429069523,0.44623167,-3.202528236,0.001362269,0.017099748,mesoderm specific transcript [Source:MGI Symbol	Acc:MGI:96968]
ENSMUSG00000032796,42.80932508,-2.406648729,0.751664999,-3.201757077,0.001365921,0.017130375,"laminin, alpha 1 [Source:MGI Symbol	Acc:MGI:99892]"
ENSMUSG00000035666,1257.108199,-0.244706936,0.076470622,-3.200012375,0.001374217,0.017216206,"general transcription factor IIIC, polypeptide 4 [Source:MGI Symbol	Acc:MGI:2138937]"
ENSMUSG00000039891,23.78936671,1.42814221,0.446321505,3.199805958,0.001375201,0.017216206,taxilin beta [Source:MGI Symbol	Acc:MGI:2671945]
ENSMUSG00000078853,380.1575782,-0.638836171,0.199691267,-3.199119224,0.001378481,0.017241998,interferon gamma induced GTPase [Source:MGI Symbol	Acc:MGI:107729]
ENSMUSG00000059146,38.25236932,4.062944247,1.270301511,3.198409363,0.00138188,0.017253964,"neurotrophic tyrosine kinase, receptor, type 3 [Source:MGI Symbol	Acc:MGI:97385]"
ENSMUSG00000018800,17.77053905,-1.674561524,0.523549811,-3.198476038,0.00138156,0.017253964,"ATP-binding cassette, sub-family A (ABC1), member 5 [Source:MGI Symbol	Acc:MGI:2386607]"
ENSMUSG00000038766,1438.506283,-0.295251884,0.092368709,-3.196449186,0.001391303,0.017356294,"GA repeat binding protein, beta 2 [Source:MGI Symbol	Acc:MGI:95612]"
ENSMUSG00000063531,36.13489469,1.633440316,0.511253575,3.19497094,0.001398449,0.017430054,"sema domain, immunoglobulin domain (Ig), short basic domain, secreted, (semaphorin) 3E [Source:MGI Symbol	Acc:MGI:1340034]"
ENSMUSG00000042485,3215.430489,0.288189941,0.090341627,3.190001676,0.00142272,0.017716934,"musculoskeletal, embryonic nuclear protein 1 [Source:MGI Symbol	Acc:MGI:1913425]"
ENSMUSG00000030222,348.0964319,0.58629965,0.183813067,3.189651643,0.001424444,0.01772279,"RAS-like, estrogen-regulated, growth-inhibitor [Source:MGI Symbol	Acc:MGI:2665139]"
ENSMUSG00000023947,197.683433,-0.479279627,0.150318741,-3.188422297,0.001430515,0.017782667,"nuclear factor of kappa light polypeptide gene enhancer in B cells inhibitor, epsilon [Source:MGI Symbol	Acc:MGI:1194908]"
ENSMUSG00000022367,133.8314757,0.842577401,0.264501739,3.185526887,0.001444907,0.017945793,hyaluronan synthase 2 [Source:MGI Symbol	Acc:MGI:107821]
ENSMUSG00000021549,2046.080566,0.283875699,0.089152948,3.184142585,0.001451835,0.018016008,RAS p21 protein activator 1 [Source:MGI Symbol	Acc:MGI:97860]
ENSMUSG00000090862,5947.243184,0.352620423,0.1108124,3.182138663,0.001461918,0.018109334,ribosomal protein S13 [Source:MGI Symbol	Acc:MGI:1915302]
ENSMUSG00000022125,1592.849916,-0.254533932,0.079984132,-3.182305344,0.001461077,0.018109334,"ceroid-lipofuscinosis, neuronal 5 [Source:MGI Symbol	Acc:MGI:2442253]"
ENSMUSG00000024789,1557.967664,-0.263348829,0.082829654,-3.179402736,0.001475789,0.018260484,Janus kinase 2 [Source:MGI Symbol	Acc:MGI:96629]
ENSMUSG00000026670,1028.748302,-0.226614005,0.071285364,-3.178969614,0.001477996,0.018260484,UDP-N-acetylglucosamine pyrophosphorylase 1 [Source:MGI Symbol	Acc:MGI:1334459]
ENSMUSG00000043190,189.873125,0.529616914,0.166592782,3.179110819,0.001477276,0.018260484,Rieske (Fe-S) domain containing [Source:MGI Symbol	Acc:MGI:2145198]
ENSMUSG00000045287,70.98906898,-0.994840867,0.312994429,-3.178461902,0.001480587,0.018276518,reticulon 4 receptor-like 1 [Source:MGI Symbol	Acc:MGI:2661375]
ENSMUSG00000024383,1572.293492,-0.394736598,0.124256184,-3.176796396,0.001489115,0.018365756,mitogen-activated protein kinase kinase kinase 2 [Source:MGI Symbol	Acc:MGI:1346873]
ENSMUSG00000032712,2917.863679,-0.416780671,0.131316486,-3.173864036,0.001504241,0.018536136,retroelement silencing factor 1 [Source:MGI Symbol	Acc:MGI:1914496]
ENSMUSG00000019802,4686.012141,-0.311242982,0.09808682,-3.173137651,0.00150801,0.018558991,SEC63-like (S. cerevisiae) [Source:MGI Symbol	Acc:MGI:2155302]
ENSMUSG00000004791,1116.300612,-0.303312824,0.095593233,-3.172952869,0.00150897,0.018558991,placental growth factor [Source:MGI Symbol	Acc:MGI:105095]
ENSMUSG00000028860,42.87090902,1.224562586,0.385962765,3.172747987,0.001510035,0.018558991,synaptotagmin-like 1 [Source:MGI Symbol	Acc:MGI:1933365]
ENSMUSG00000029334,1149.483525,0.507312229,0.159909883,3.172488274,0.001511387,0.01855946,"protein kinase, cGMP-dependent, type II [Source:MGI Symbol	Acc:MGI:108173]"
ENSMUSG00000040084,1632.731694,0.30325159,0.095623389,3.171311902,0.001517521,0.018602466,"BUB1B, mitotic checkpoint serine/threonine kinase [Source:MGI Symbol	Acc:MGI:1333889]"
ENSMUSG00000026580,26.64160201,1.844440863,0.58156109,3.17153416,0.00151636,0.018602466,"selectin, platelet [Source:MGI Symbol	Acc:MGI:98280]"
ENSMUSG00000062151,29.26959325,1.327492713,0.418875863,3.169179295,0.001528701,0.018723271,unc-13 homolog C [Source:MGI Symbol	Acc:MGI:2149021]
ENSMUSG00000026565,447.0459081,-0.466531622,0.147413532,-3.164781532,0.001551994,0.018992111,"POU domain, class 2, transcription factor 1 [Source:MGI Symbol	Acc:MGI:101898]"
ENSMUSG00000027852,1615.814224,0.196179924,0.062032614,3.162528742,0.001564053,0.019123118,neuroblastoma ras oncogene [Source:MGI Symbol	Acc:MGI:97376]
ENSMUSG00000031379,198.9929022,0.496946472,0.157183495,3.161569048,0.001569216,0.019169663,pirin [Source:MGI Symbol	Acc:MGI:1916906]
ENSMUSG00000037921,113.4900192,-0.950777827,0.300914729,-3.159625419,0.001579721,0.019281326,DEAD (Asp-Glu-Ala-Asp) box polypeptide 60 [Source:MGI Symbol	Acc:MGI:2384570]
ENSMUSG00000027660,550.1905249,-0.44086561,0.139569079,-3.158762758,0.001584404,0.019321801,SKI-like [Source:MGI Symbol	Acc:MGI:106203]
ENSMUSG00000021608,833.3376712,0.258711071,0.081934456,3.157536916,0.001591081,0.019386498,lysophosphatidylcholine acyltransferase 1 [Source:MGI Symbol	Acc:MGI:2384812]
ENSMUSG00000021998,41.12136547,-1.458258305,0.462270251,-3.154557974,0.001607414,0.019568643,lymphocyte cytosolic protein 1 [Source:MGI Symbol	Acc:MGI:104808]
ENSMUSG00000020532,2593.539745,-0.350500533,0.111118118,-3.154305873,0.001608804,0.019568702,acetyl-Coenzyme A carboxylase alpha [Source:MGI Symbol	Acc:MGI:108451]
ENSMUSG00000026826,200.251881,0.486172218,0.154179822,3.153280443,0.001614466,0.019620693,"nuclear receptor subfamily 4, group A, member 2 [Source:MGI Symbol	Acc:MGI:1352456]"
ENSMUSG00000004508,311.472338,-0.365235315,0.115861242,-3.152351103,0.001619614,0.019649463,growth factor receptor bound protein 2-associated protein 2 [Source:MGI Symbol	Acc:MGI:1333854]
ENSMUSG00000071632,117.1454272,0.784363293,0.248804047,3.152534303,0.001618598,0.019649463,RIKEN cDNA 2510002D24 gene [Source:MGI Symbol	Acc:MGI:1919557]
ENSMUSG00000032557,1323.341842,-0.224020602,0.071076964,-3.151803175,0.001622656,0.019669487,ubiquitin-like modifier activating enzyme 5 [Source:MGI Symbol	Acc:MGI:1913913]
ENSMUSG00000034255,96.45136125,0.794868241,0.252425259,3.148925131,0.001638722,0.019847209,Rho GTPase activating protein 27 [Source:MGI Symbol	Acc:MGI:1916903]
ENSMUSG00000001131,2840.331973,0.303814624,0.096513781,3.147888526,0.001644544,0.019883648,tissue inhibitor of metalloproteinase 1 [Source:MGI Symbol	Acc:MGI:98752]
ENSMUSG00000021661,440.3261241,0.344433368,0.109414558,3.147966542,0.001644105,0.019883648,"ankyrin repeat, family A (RFXANK-like), 2 [Source:MGI Symbol	Acc:MGI:1915808]"
ENSMUSG00000056131,315.0204443,0.41936675,0.133258623,3.147013978,0.001649471,0.019926171,phosphoglucomutase 3 [Source:MGI Symbol	Acc:MGI:97566]
ENSMUSG00000026944,334.9584273,-0.503359189,0.159961244,-3.146757161,0.00165092,0.019926648,"ATP-binding cassette, sub-family A (ABC1), member 2 [Source:MGI Symbol	Acc:MGI:99606]"
ENSMUSG00000048216,24.79387524,1.219877393,0.388000205,3.144012236,0.001666485,0.020097351,G protein-coupled receptor 85 [Source:MGI Symbol	Acc:MGI:1927851]
ENSMUSG00000018566,33.0684228,-1.143729332,0.36383659,-3.143524769,0.001669263,0.020113693,"solute carrier family 2 (facilitated glucose transporter), member 4 [Source:MGI Symbol	Acc:MGI:95758]"
ENSMUSG00000036752,7813.580853,0.233911103,0.074431908,3.142618647,0.001674438,0.020158869,"tubulin, beta 4B class IVB [Source:MGI Symbol	Acc:MGI:1915472]"
ENSMUSG00000037788,1702.077495,-0.300110711,0.095515424,-3.142013063,0.001677905,0.020183418,"vesicular, overexpressed in cancer, prosurvival protein 1 [Source:MGI Symbol	Acc:MGI:2141658]"
ENSMUSG00000053181,9.765964596,2.370849904,0.754942793,3.1404365,0.001686963,0.020275112,RIKEN cDNA A830005F24 gene [Source:MGI Symbol	Acc:MGI:3045249]
ENSMUSG00000062078,4186.355149,-0.37042233,0.117963956,-3.140131472,0.00168872,0.020278991,quaking [Source:MGI Symbol	Acc:MGI:97837]
ENSMUSG00000021728,91.55209184,-1.277895448,0.407114745,-3.138907309,0.001695791,0.02034661,embigin [Source:MGI Symbol	Acc:MGI:95321]
ENSMUSG00000021903,32.59495463,1.355877483,0.432174235,3.137339928,0.001704883,0.020438356,polypeptide N-acetylgalactosaminyltransferase 15 [Source:MGI Symbol	Acc:MGI:1926004]
ENSMUSG00000063458,74.21773131,-0.759415695,0.242120965,-3.136513574,0.001709695,0.020478671,leucine rich melanocyte differentiation associated [Source:MGI Symbol	Acc:MGI:1923883]
ENSMUSG00000067150,1722.063805,-0.24663969,0.07866015,-3.13551003,0.001715556,0.020531467,exportin 5 [Source:MGI Symbol	Acc:MGI:1913789]
ENSMUSG00000027074,1113.13647,-0.281614522,0.089913337,-3.132066174,0.001735807,0.020756263,"solute carrier family 43, member 3 [Source:MGI Symbol	Acc:MGI:1931054]"
ENSMUSG00000034438,13.85786421,-1.860385089,0.594137208,-3.131238146,0.001740709,0.020797284,guanylate-binding protein 8 [Source:MGI Symbol	Acc:MGI:1923324]
ENSMUSG00000026342,1092.961002,-0.270034814,0.086250133,-3.130833594,0.001743109,0.020808364,"solute carrier family 35, member F5 [Source:MGI Symbol	Acc:MGI:1921400]"
ENSMUSG00000031342,2102.37477,-0.350571546,0.11198443,-3.130538301,0.001744862,0.020811718,glycoprotein m6b [Source:MGI Symbol	Acc:MGI:107672]
ENSMUSG00000026094,1680.168922,-0.271865172,0.086899021,-3.128518235,0.001756901,0.020937639,serine/threonine kinase 17b (apoptosis-inducing) [Source:MGI Symbol	Acc:MGI:2138162]
ENSMUSG00000006050,1351.301152,0.279927927,0.089538001,3.126358892,0.001769854,0.021074237,steroid receptor RNA activator 1 [Source:MGI Symbol	Acc:MGI:1344414]
ENSMUSG00000039982,217.8882704,-0.640001918,0.204748099,-3.12580152,0.001773212,0.021096445,"deltex 4, E3 ubiquitin ligase [Source:MGI Symbol	Acc:MGI:2672905]"
ENSMUSG00000044252,1293.440238,-0.223083224,0.071380337,-3.125275599,0.001776385,0.021116427,oxysterol binding protein-like 1A [Source:MGI Symbol	Acc:MGI:1927551]
ENSMUSG00000097745,9.486526872,-3.197316454,1.02403518,-3.122272081,0.00179461,0.021315141,expressed sequence AI115009 [Source:MGI Symbol	Acc:MGI:2139623]
ENSMUSG00000033732,3122.31444,-0.196465884,0.062968207,-3.120080618,0.001808015,0.021416177,"splicing factor 3b, subunit 3 [Source:MGI Symbol	Acc:MGI:1289341]"
ENSMUSG00000021610,2979.248939,0.22941925,0.07352883,3.12012647,0.001807734,0.021416177,CLPTM1-like [Source:MGI Symbol	Acc:MGI:2442892]
ENSMUSG00000029810,49.84911986,-1.110152325,0.355830443,-3.119891359,0.001809178,0.021416177,transmembrane protein 176B [Source:MGI Symbol	Acc:MGI:1916348]
ENSMUSG00000030683,39.92493619,-1.440688835,0.461681983,-3.12052211,0.001805307,0.021416177,seizure related 6 homolog like 2 [Source:MGI Symbol	Acc:MGI:2385295]
ENSMUSG00000032018,1697.597271,-0.321071935,0.102959139,-3.118440379,0.001818109,0.021495178,sterol-C5-desaturase [Source:MGI Symbol	Acc:MGI:1353611]
ENSMUSG00000097928,10.88383927,2.451108348,0.786036569,3.118313378,0.001818893,0.021495178,"predicted gene, 26578 [Source:MGI Symbol	Acc:MGI:5477072]"
ENSMUSG00000031740,232.3584395,-0.542643719,0.174064951,-3.117478362,0.001824053,0.021538154,matrix metallopeptidase 2 [Source:MGI Symbol	Acc:MGI:97009]
ENSMUSG00000060681,725.1575612,-0.296639832,0.095165954,-3.117079375,0.001826524,0.021549323,"solute carrier family 9 (sodium/hydrogen exchanger), member 6 [Source:MGI Symbol	Acc:MGI:2443511]"
ENSMUSG00000000056,406.2259039,-0.411003482,0.131866646,-3.116811533,0.001828184,0.02155092,nuclear prelamin A recognition factor [Source:MGI Symbol	Acc:MGI:1914858]
ENSMUSG00000037795,538.2630515,-0.434660359,0.139490325,-3.116060977,0.001832844,0.021587844,NEDD4 binding protein 2 [Source:MGI Symbol	Acc:MGI:2684414]
ENSMUSG00000041120,1325.470034,-0.374021815,0.120071473,-3.11499315,0.001839492,0.021648108,"neuroblastoma, suppression of tumorigenicity 1 [Source:MGI Symbol	Acc:MGI:104591]"
ENSMUSG00000032547,4125.956937,-0.209568612,0.067301396,-3.11388207,0.001846433,0.021711714,receptor-like tyrosine kinase [Source:MGI Symbol	Acc:MGI:101766]
ENSMUSG00000042389,355.5290443,0.35581709,0.114291007,3.113255349,0.001850358,0.02173979,tRNA splicing endonuclease subunit 2 [Source:MGI Symbol	Acc:MGI:2141599]
ENSMUSG00000044948,1506.142835,0.304866298,0.098176867,3.105276296,0.001901014,0.022316384,cilia and flagella associated protein 43 [Source:MGI Symbol	Acc:MGI:1289258]
ENSMUSG00000043099,80.1926701,-1.053975997,0.33944229,-3.105022643,0.001902645,0.022316995,hypermethylated in cancer 1 [Source:MGI Symbol	Acc:MGI:1338010]
ENSMUSG00000030852,1378.190653,-0.273862521,0.088263637,-3.102778559,0.00191713,0.022468259,"transforming, acidic coiled-coil containing protein 2 [Source:MGI Symbol	Acc:MGI:1928899]"
ENSMUSG00000035392,795.7727305,-0.346745641,0.111784369,-3.101915258,0.00192273,0.022515215,DENN/MADD domain containing 1A [Source:MGI Symbol	Acc:MGI:2442794]
ENSMUSG00000041000,78.58221312,-0.92867747,0.299516329,-3.100590451,0.001931352,0.02259746,tripartite motif-containing 62 [Source:MGI Symbol	Acc:MGI:1914775]
ENSMUSG00000018199,1724.613629,-0.425434223,0.137245508,-3.099804348,0.001936485,0.022638777,"TROVE domain family, member 2 [Source:MGI Symbol	Acc:MGI:106652]"
ENSMUSG00000046618,98.78335993,-0.895036613,0.288762877,-3.099555674,0.001938111,0.022639064,olfactomedin-like 2A [Source:MGI Symbol	Acc:MGI:2444741]
ENSMUSG00000014763,1281.224734,-0.229564935,0.074093023,-3.098334022,0.001946119,0.022713834,"family with sequence similarity 120, member B [Source:MGI Symbol	Acc:MGI:1914794]"
ENSMUSG00000018171,3768.939093,0.364876783,0.117793979,3.097584316,0.001951049,0.022745831,vacuole membrane protein 1 [Source:MGI Symbol	Acc:MGI:1923159]
ENSMUSG00000013076,3587.2619,-0.191926881,0.061963311,-3.097427771,0.00195208,0.022745831,angiomotin-like 1 [Source:MGI Symbol	Acc:MGI:1922973]
ENSMUSG00000004317,535.1053827,-0.439644729,0.141973188,-3.096674349,0.001957047,0.022784932,"chloride channel, voltage-sensitive 5 [Source:MGI Symbol	Acc:MGI:99486]"
ENSMUSG00000064351,158393.2591,-0.314132028,0.101530669,-3.093961959,0.001975028,0.022960363,mitochondrially encoded cytochrome c oxidase I [Source:MGI Symbol	Acc:MGI:102504]
ENSMUSG00000027951,799.0401758,-0.348916591,0.112775236,-3.093911431,0.001975364,0.022960363,"adenosine deaminase, RNA-specific [Source:MGI Symbol	Acc:MGI:1889575]"
ENSMUSG00000021248,4253.863785,0.164579257,0.053228017,3.091966705,0.001988351,0.023092325,transmembrane p24 trafficking protein 10 [Source:MGI Symbol	Acc:MGI:1915831]
ENSMUSG00000023953,872.4708066,-0.279605569,0.090446481,-3.091392449,0.001992201,0.023118041,"polymerase (DNA directed), eta (RAD 30 related) [Source:MGI Symbol	Acc:MGI:1891457]"
ENSMUSG00000021796,2826.916388,-0.29117312,0.094223133,-3.090250884,0.001999875,0.023188049,"bone morphogenetic protein receptor, type 1A [Source:MGI Symbol	Acc:MGI:1338938]"
ENSMUSG00000021222,408.3144076,0.380697996,0.123326314,3.08691619,0.002022446,0.023430535,DDB1 and CUL4 associated factor 4 [Source:MGI Symbol	Acc:MGI:1921078]
ENSMUSG00000042638,24.265475,-1.473501552,0.477482403,-3.08598085,0.002028819,0.023485116,guanylate cyclase 2c [Source:MGI Symbol	Acc:MGI:106903]
ENSMUSG00000047126,11549.80848,-0.289250808,0.093740787,-3.085645171,0.00203111,0.023492402,"clathrin, heavy polypeptide (Hc) [Source:MGI Symbol	Acc:MGI:2388633]"
ENSMUSG00000028081,14688.97969,0.21083054,0.068358013,3.084211053,0.002040928,0.023509756,ribosomal protein S3A1 [Source:MGI Symbol	Acc:MGI:1202063]
ENSMUSG00000029762,1778.45017,0.236275212,0.076604877,3.084336425,0.002040068,0.023509756,"aldo-keto reductase family 1, member B8 [Source:MGI Symbol	Acc:MGI:107673]"
ENSMUSG00000021732,142.2836083,0.713278077,0.231259817,3.084314802,0.002040216,0.023509756,fibroblast growth factor 10 [Source:MGI Symbol	Acc:MGI:1099809]
ENSMUSG00000051331,87.94713928,0.752046946,0.243817362,3.084468394,0.002039163,0.023509756,"calcium channel, voltage-dependent, L type, alpha 1C subunit [Source:MGI Symbol	Acc:MGI:103013]"
ENSMUSG00000044017,42.33486908,-1.449737337,0.470029779,-3.084352099,0.00203996,0.023509756,adhesion G protein-coupled receptor D1 [Source:MGI Symbol	Acc:MGI:3041203]
ENSMUSG00000001521,2021.930776,0.270870062,0.087882767,3.082174941,0.00205494,0.023634086,tubby-like protein 3 [Source:MGI Symbol	Acc:MGI:1329045]
ENSMUSG00000053646,42.76601293,-1.221514816,0.396318187,-3.082156853,0.002055065,0.023634086,plexin B1 [Source:MGI Symbol	Acc:MGI:2154238]
ENSMUSG00000064368,15681.13148,-0.698257469,0.226652955,-3.080734014,0.00206491,0.023728001,mitochondrially encoded NADH dehydrogenase 6 [Source:MGI Symbol	Acc:MGI:102495]
ENSMUSG00000039646,3465.338991,0.320613515,0.104088081,3.08021354,0.002068522,0.023750198,vasorin [Source:MGI Symbol	Acc:MGI:2177651]
ENSMUSG00000067279,196.0932164,-0.726636132,0.236011075,-3.078822174,0.002078207,0.023842026,"protein phosphatase 1, regulatory subunit 3C [Source:MGI Symbol	Acc:MGI:1858229]"
ENSMUSG00000050212,505.8672248,0.630538807,0.204891614,3.077426128,0.002087966,0.023934557,eva-1 homolog B (C. elegans) [Source:MGI Symbol	Acc:MGI:1922063]
ENSMUSG00000000740,17099.99462,0.322257973,0.104752671,3.07636998,0.002095377,0.023991349,ribosomal protein L13 [Source:MGI Symbol	Acc:MGI:105922]
ENSMUSG00000024782,2944.089296,-0.272913682,0.088716743,-3.076236494,0.002096315,0.023991349,adenylate kinase 3 [Source:MGI Symbol	Acc:MGI:1860835]
ENSMUSG00000022912,2267.162359,-0.22559861,0.073358052,-3.075308092,0.002102852,0.024046692,protein S (alpha) [Source:MGI Symbol	Acc:MGI:1095733]
ENSMUSG00000021668,720.1222522,0.384323073,0.124990991,3.074806202,0.002106394,0.02406772,"polymerase (DNA directed), kappa [Source:MGI Symbol	Acc:MGI:1349767]"
ENSMUSG00000000275,513.3197801,-0.339027022,0.110332624,-3.072772218,0.002120803,0.024212787,tripartite motif-containing 25 [Source:MGI Symbol	Acc:MGI:102749]
ENSMUSG00000021904,46.88720706,-1.386950929,0.451657363,-3.070803321,0.002134837,0.024353341,"sema domain, immunoglobulin domain (Ig), short basic domain, secreted, (semaphorin) 3G [Source:MGI Symbol	Acc:MGI:3041242]"
ENSMUSG00000039202,1468.449074,-0.332302299,0.108254715,-3.069633485,0.002143216,0.024429206,abhydrolase domain containing 2 [Source:MGI Symbol	Acc:MGI:1914344]
ENSMUSG00000019087,4771.399548,-0.18207184,0.059361899,-3.067149845,0.002161105,0.024613261,"ATPase, H+ transporting, lysosomal accessory protein 1 [Source:MGI Symbol	Acc:MGI:109629]"
ENSMUSG00000005699,96.80161901,0.803039151,0.26185069,3.066782646,0.002163761,0.024623673,par-6 family cell polarity regulator alpha [Source:MGI Symbol	Acc:MGI:1927223]
ENSMUSG00000024712,2102.930859,0.252239167,0.082258825,3.066408591,0.00216647,0.024634668,riboflavin kinase [Source:MGI Symbol	Acc:MGI:1914688]
ENSMUSG00000076432,5205.683692,0.193915529,0.063260469,3.065350783,0.002174148,0.02469485,tyrosine 3-monooxygenase/tryptophan 5-monooxygenase activation protein theta [Source:MGI Symbol	Acc:MGI:891963]
ENSMUSG00000007613,1013.152909,-0.384782382,0.125532624,-3.065198272,0.002175257,0.02469485,"transforming growth factor, beta receptor I [Source:MGI Symbol	Acc:MGI:98728]"
ENSMUSG00000031950,851.3582033,0.372343074,0.121561447,3.06300298,0.002191279,0.024856769,gamma-aminobutyric acid (GABA) A receptor-associated protein-like 2 [Source:MGI Symbol	Acc:MGI:1890602]
ENSMUSG00000028864,2386.351838,-0.342466023,0.111920224,-3.059911884,0.002214021,0.025094608,hepatocyte growth factor [Source:MGI Symbol	Acc:MGI:96079]
ENSMUSG00000018377,1758.314173,-0.247519498,0.08095318,-3.05756362,0.002231443,0.025271804,vascular endothelial zinc finger 1 [Source:MGI Symbol	Acc:MGI:1313291]
ENSMUSG00000024732,507.0458438,0.487329983,0.159503829,3.055287044,0.002248452,0.025444053,coiled-coil domain containing 86 [Source:MGI Symbol	Acc:MGI:1277220]
ENSMUSG00000096630,12.83693384,2.341109471,0.766736064,3.053344664,0.002263059,0.025588855,"vomeronasal 2, receptor 26 [Source:MGI Symbol	Acc:MGI:2678394]"
ENSMUSG00000060803,4757.130724,0.234623567,0.076855232,3.052798867,0.002267178,0.025608495,"glutathione S-transferase, pi 1 [Source:MGI Symbol	Acc:MGI:95865]"
ENSMUSG00000035914,722.9241454,-0.432922323,0.141819238,-3.052634679,0.002268419,0.025608495,CD276 antigen [Source:MGI Symbol	Acc:MGI:2183926]
ENSMUSG00000022136,2607.273983,-0.275278557,0.090193115,-3.052101669,0.002272451,0.025614908,DnaJ heat shock protein family (Hsp40) member C3 [Source:MGI Symbol	Acc:MGI:107373]
ENSMUSG00000041064,276.9148063,0.402713577,0.131947235,3.052080463,0.002272612,0.025614908,PIF1 5'-to-3' DNA helicase [Source:MGI Symbol	Acc:MGI:2143057]
ENSMUSG00000026773,181.8687444,-0.613959456,0.20133702,-3.049411658,0.002292901,0.025822993,"6-phosphofructo-2-kinase/fructose-2,6-biphosphatase 3 [Source:MGI Symbol	Acc:MGI:2181202]"
ENSMUSG00000042524,4867.622848,0.228231826,0.074869045,3.048413731,0.00230053,0.025847595,Sad1 and UNC84 domain containing 2 [Source:MGI Symbol	Acc:MGI:2443011]
ENSMUSG00000031783,970.7727152,0.286041342,0.093841206,3.048142213,0.002302609,0.025847595,polymerase (RNA) II (DNA directed) polypeptide C [Source:MGI Symbol	Acc:MGI:109299]
ENSMUSG00000098134,232.663211,0.494378593,0.162161384,3.048682614,0.002298472,0.025847595,ring finger protein 113A2 [Source:MGI Symbol	Acc:MGI:1913631]
ENSMUSG00000025870,220.0149057,0.55280706,0.181363196,3.048066372,0.002303191,0.025847595,ADP-ribosylation factor-like 10 [Source:MGI Symbol	Acc:MGI:1930788]
ENSMUSG00000068551,86.08305575,-0.797920838,0.261790984,-3.047930938,0.002304229,0.025847595,zinc finger protein 467 [Source:MGI Symbol	Acc:MGI:1916160]
ENSMUSG00000056367,137.1183034,-0.595345615,0.195415062,-3.046569747,0.002314688,0.025944327,ARP3 actin-related protein 3B [Source:MGI Symbol	Acc:MGI:2661120]
ENSMUSG00000026878,4000.155288,-0.27060355,0.088833608,-3.04618439,0.002317657,0.025957019,"RAB14, member RAS oncogene family [Source:MGI Symbol	Acc:MGI:1915615]"
ENSMUSG00000033420,11636.32058,-0.245088191,0.080505949,-3.04434881,0.002331846,0.026095259,anthrax toxin receptor 1 [Source:MGI Symbol	Acc:MGI:1916788]
ENSMUSG00000019916,5004.504108,-0.166791556,0.054828815,-3.042041935,0.002349792,0.02627528,"procollagen-proline, 2-oxoglutarate 4-dioxygenase (proline 4-hydroxylase), alpha 1 polypeptide [Source:MGI Symbol	Acc:MGI:97463]"
ENSMUSG00000048644,498.6127803,0.530073281,0.17434424,3.040383097,0.002362774,0.026399563,cortexin 1 [Source:MGI Symbol	Acc:MGI:88566]
ENSMUSG00000045620,17.92633713,1.67343392,0.550931283,3.037463965,0.002385779,0.026635548,outer dense fiber of sperm tails 3-like 1 [Source:MGI Symbol	Acc:MGI:2681875]
ENSMUSG00000019230,210.6755051,-0.527678001,0.173856903,-3.035128275,0.002404334,0.026821513,LIM homeobox protein 9 [Source:MGI Symbol	Acc:MGI:1316721]
ENSMUSG00000024601,936.9742798,-0.263053226,0.086744733,-3.032497951,0.002425387,0.027035036,isochorismatase domain containing 1 [Source:MGI Symbol	Acc:MGI:1913557]
ENSMUSG00000021576,1625.608421,0.285941664,0.09430631,3.032052314,0.002428971,0.027053646,programmed cell death 6 [Source:MGI Symbol	Acc:MGI:109283]
ENSMUSG00000070565,1256.92082,-0.2776255,0.091605064,-3.030678536,0.002440049,0.02715563,RAS protein activator like 2 [Source:MGI Symbol	Acc:MGI:2443881]
ENSMUSG00000027177,3533.959544,-0.286575071,0.094586051,-3.029781529,0.002447307,0.027214978,homeodomain interacting protein kinase 3 [Source:MGI Symbol	Acc:MGI:1314882]
ENSMUSG00000021390,9562.634427,0.37944553,0.125261855,3.029218508,0.002451873,0.027244316,osteoglycin [Source:MGI Symbol	Acc:MGI:109278]
ENSMUSG00000005871,1756.48939,-0.349653607,0.115476895,-3.027909665,0.002462517,0.027341095,adenomatosis polyposis coli [Source:MGI Symbol	Acc:MGI:88039]
ENSMUSG00000017144,3942.833491,-0.256024307,0.084627121,-3.025322183,0.002483684,0.027554466,Rho family GTPase 3 [Source:MGI Symbol	Acc:MGI:1921444]
ENSMUSG00000017858,745.7541188,0.281174982,0.092990616,3.023692006,0.002497105,0.027677258,intraflagellar transport 52 [Source:MGI Symbol	Acc:MGI:2387217]
ENSMUSG00000017412,26.54096963,1.302521099,0.430798731,3.023502633,0.002498669,0.027677258,"calcium channel, voltage-dependent, beta 4 subunit [Source:MGI Symbol	Acc:MGI:103301]"
ENSMUSG00000035769,138.3062933,-0.577622036,0.191133936,-3.022079949,0.002510442,0.027764156,xylulokinase homolog (H. influenzae) [Source:MGI Symbol	Acc:MGI:2142985]
ENSMUSG00000092390,13.50705306,-1.6666925,0.551480206,-3.022216358,0.002509311,0.027764156,predicted gene 20541 [Source:MGI Symbol	Acc:MGI:5142006]
ENSMUSG00000042035,788.3065849,-0.386725706,0.128109958,-3.018701384,0.002538606,0.028053682,"immunoglobulin superfamily, member 3 [Source:MGI Symbol	Acc:MGI:1926158]"
ENSMUSG00000032715,156.3879497,0.758203729,0.251245109,3.017785027,0.002546295,0.028116663,tribbles pseudokinase 3 [Source:MGI Symbol	Acc:MGI:1345675]
ENSMUSG00000028385,403.2284203,-0.361240825,0.119718336,-3.017422712,0.00254934,0.02812832,sorting nexin family member 30 [Source:MGI Symbol	Acc:MGI:2443882]
ENSMUSG00000036376,309.4831249,0.4832481,0.160341519,3.013867539,0.002579404,0.028437828,activator of basal transcription 1 [Source:MGI Symbol	Acc:MGI:1353636]
ENSMUSG00000042010,431.301829,-0.447028336,0.148356725,-3.013199,0.002585093,0.02847834,acetyl-Coenzyme A carboxylase beta [Source:MGI Symbol	Acc:MGI:2140940]
ENSMUSG00000078349,89.17385153,-0.723281924,0.240174632,-3.011483423,0.002599746,0.028617453,expressed sequence AW011738 [Source:MGI Symbol	Acc:MGI:2140540]
ENSMUSG00000025982,8631.684811,-0.213611205,0.070967299,-3.009994872,0.002612521,0.028735698,"splicing factor 3b, subunit 1 [Source:MGI Symbol	Acc:MGI:1932339]"
ENSMUSG00000056999,1871.18704,-0.286852818,0.095314136,-3.009551673,0.002616336,0.028741115,insulin degrading enzyme [Source:MGI Symbol	Acc:MGI:96412]
ENSMUSG00000070526,45.53933056,-1.210478083,0.402223649,-3.009465221,0.00261708,0.028741115,paternally expressed 12 [Source:MGI Symbol	Acc:MGI:1351637]
ENSMUSG00000002833,1621.923334,-0.259314561,0.086200509,-3.008271818,0.00262738,0.028831826,HDGF like 2 [Source:MGI Symbol	Acc:MGI:1194492]
ENSMUSG00000069270,16.9173279,1.499063353,0.498651957,3.006231764,0.002645073,0.029003462,"histone cluster 1, H2ac [Source:MGI Symbol	Acc:MGI:2448287]"
ENSMUSG00000048126,36891.50578,-0.324221326,0.107874756,-3.005534727,0.002651143,0.029047487,"collagen, type VI, alpha 3 [Source:MGI Symbol	Acc:MGI:88461]"
ENSMUSG00000074884,3400.09369,0.426217703,0.141824235,3.005252979,0.0026536,0.029051889,small EDRK-rich factor 2 [Source:MGI Symbol	Acc:MGI:1337041]
ENSMUSG00000043795,25.75345267,1.541515203,0.513037472,3.004683455,0.002658574,0.029083809,proline rich 33 [Source:MGI Symbol	Acc:MGI:3642289]
ENSMUSG00000044477,2472.865192,-0.265307976,0.088380171,-3.001894791,0.002683049,0.029268243,"zinc finger, AN1-type domain 3 [Source:MGI Symbol	Acc:MGI:1096572]"
ENSMUSG00000021494,852.4020396,0.275284886,0.091706021,3.001819101,0.002683716,0.029268243,DEAD (Asp-Glu-Ala-Asp) box polypeptide 41 [Source:MGI Symbol	Acc:MGI:1920185]
ENSMUSG00000038146,707.3571356,-0.541418411,0.18034207,-3.002174767,0.002680582,0.029268243,notch 3 [Source:MGI Symbol	Acc:MGI:99460]
ENSMUSG00000031161,528.8973462,0.292001309,0.09725924,3.002298892,0.00267949,0.029268243,histone deacetylase 6 [Source:MGI Symbol	Acc:MGI:1333752]
ENSMUSG00000064215,2543.894679,0.34550589,0.115109539,3.00154004,0.002686177,0.029272496,"interferon, alpha-inducible protein 27 [Source:MGI Symbol	Acc:MGI:1277180]"
ENSMUSG00000064346,51.40801693,-1.360287419,0.45338193,-3.000312379,0.002697029,0.029368106,mitochondrially encoded tRNA tryptophan [Source:MGI Symbol	Acc:MGI:102471]
ENSMUSG00000026074,6193.650697,-0.152957886,0.050989125,-2.999813904,0.002701446,0.029379142,mitogen-activated protein kinase kinase kinase kinase 4 [Source:MGI Symbol	Acc:MGI:1349394]
ENSMUSG00000039512,655.3152129,-0.358895351,0.119642592,-2.999728982,0.002702199,0.029379142,UHRF1 (ICBP90) binding protein 1 [Source:MGI Symbol	Acc:MGI:3041238]
ENSMUSG00000024663,437.2151081,0.436336269,0.145489791,2.999085136,0.002707916,0.029418669,RAB3A interacting protein (rabin3)-like 1 [Source:MGI Symbol	Acc:MGI:1922010]
ENSMUSG00000034908,2369.435372,-0.309189736,0.103159212,-2.997209178,0.002724637,0.029577586,"SID1 transmembrane family, member 2 [Source:MGI Symbol	Acc:MGI:2446134]"
ENSMUSG00000117284,479.6024636,-0.535755858,0.178916648,-2.994443859,0.002749456,0.029786022,predicted gene 7072 [Source:NCBI gene	Acc:631624]
ENSMUSG00000029771,200.5488787,0.587151179,0.196085319,2.994365832,0.00275016,0.029786022,interferon regulatory factor 5 [Source:MGI Symbol	Acc:MGI:1350924]
ENSMUSG00000052776,115.5468412,-1.186977482,0.396398572,-2.994404029,0.002749815,0.029786022,2'-5' oligoadenylate synthetase 1A [Source:MGI Symbol	Acc:MGI:2180860]
ENSMUSG00000022604,406.7413859,-0.396204953,0.132454794,-2.991246602,0.00277841,0.030056252,centrosomal protein 97 [Source:MGI Symbol	Acc:MGI:1921451]
ENSMUSG00000056856,30.0223654,1.230138791,0.411260596,2.991141875,0.002779363,0.030056252,janus kinase and microtubule interacting protein 3 [Source:MGI Symbol	Acc:MGI:1921254]
ENSMUSG00000027763,7201.025717,0.319286349,0.106789887,2.989855674,0.002791093,0.030160021,muscleblind like splicing factor 1 [Source:MGI Symbol	Acc:MGI:1928482]
ENSMUSG00000029201,3197.25614,0.242574894,0.081211719,2.986944459,0.002817809,0.030379034,UDP-glucose dehydrogenase [Source:MGI Symbol	Acc:MGI:1306785]
ENSMUSG00000026626,1501.221254,-0.244790566,0.081952666,-2.986975009,0.002817528,0.030379034,"protein phosphatase 2, regulatory subunit B', alpha [Source:MGI Symbol	Acc:MGI:2388479]"
ENSMUSG00000031216,443.1185332,-0.330040392,0.110483395,-2.987239762,0.002815089,0.030379034,START domain containing 8 [Source:MGI Symbol	Acc:MGI:2448556]
ENSMUSG00000109321,26.58437148,-1.623174055,0.543485777,-2.986598959,0.002820995,0.030390203,RIKEN cDNA A330076H08 gene [Source:MGI Symbol	Acc:MGI:2443193]
ENSMUSG00000041923,20.01067744,1.734932966,0.580971833,2.986260034,0.002824124,0.030400736,nucleolar protein 4 [Source:MGI Symbol	Acc:MGI:2441684]
ENSMUSG00000030879,1147.844636,0.329365603,0.110318745,2.985581486,0.002830397,0.030445079,mitochondrial ribosomal protein L17 [Source:MGI Symbol	Acc:MGI:1351608]
ENSMUSG00000065954,3060.583224,-0.27916713,0.093525323,-2.984936283,0.002836374,0.030486167,"transforming, acidic coiled-coil containing protein 1 [Source:MGI Symbol	Acc:MGI:2443510]"
ENSMUSG00000074582,2516.849414,-0.22017625,0.073798322,-2.983485862,0.002849852,0.030590407,ADP-ribosylation factor guanine nucleotide-exchange factor 2 (brefeldin A-inhibited) [Source:MGI Symbol	Acc:MGI:2139354]
ENSMUSG00000040552,9.975695068,2.754569959,0.923290573,2.983426928,0.002850401,0.030590407,complement component 3a receptor 1 [Source:MGI Symbol	Acc:MGI:1097680]
ENSMUSG00000054150,1488.464984,0.293891843,0.098538354,2.982512202,0.002858933,0.030658689,"spectrin repeat containing, nuclear envelope family member 3 [Source:MGI Symbol	Acc:MGI:2442408]"
ENSMUSG00000035934,24.790696,-4.059381037,1.361243212,-2.98211297,0.002862663,0.030675425,Pbx/knotted 1 homeobox 2 [Source:MGI Symbol	Acc:MGI:2445415]
ENSMUSG00000022346,768.9692404,0.407472258,0.136653356,2.981794751,0.00286564,0.030684062,myelocytomatosis oncogene [Source:MGI Symbol	Acc:MGI:97250]
ENSMUSG00000030982,1627.596128,-0.203680974,0.068428674,-2.976544227,0.00291517,0.031187265,VPS35 endosomal protein sorting factor like [Source:MGI Symbol	Acc:MGI:1918767]
ENSMUSG00000023505,1185.450343,0.355367838,0.119398746,2.976311318,0.002917385,0.031187265,cell division cycle associated 3 [Source:MGI Symbol	Acc:MGI:1315198]
ENSMUSG00000039942,290.733789,0.426310787,0.143244064,2.976114853,0.002919255,0.031187265,prostaglandin E receptor 4 (subtype EP4) [Source:MGI Symbol	Acc:MGI:104311]
ENSMUSG00000044734,312.6040082,0.477043488,0.160391752,2.974239528,0.002937157,0.031354817,"serine (or cysteine) peptidase inhibitor, clade B, member 1a [Source:MGI Symbol	Acc:MGI:1913472]"
ENSMUSG00000026355,2297.888951,-0.262585661,0.088300752,-2.973764705,0.002941706,0.031356008,minichromosome maintenance complex component 6 [Source:MGI Symbol	Acc:MGI:1298227]
ENSMUSG00000024805,785.0280656,0.272076295,0.091487305,2.973924022,0.002940179,0.031356008,polycomb group ring finger 5 [Source:MGI Symbol	Acc:MGI:1923505]
ENSMUSG00000026586,8326.451947,-0.246326492,0.082884893,-2.971910607,0.002959528,0.031522211,paired related homeobox 1 [Source:MGI Symbol	Acc:MGI:97712]
ENSMUSG00000028107,467.7101143,0.354155528,0.119192362,2.971293807,0.002965479,0.031538965,"threonyl-tRNA synthetase 2, mitochondrial (putative) [Source:MGI Symbol	Acc:MGI:1919057]"
ENSMUSG00000044026,45.00479424,-1.175909748,0.395757977,-2.971285019,0.002965564,0.031538965,"solute carrier family 35, member G1 [Source:MGI Symbol	Acc:MGI:2444789]"
ENSMUSG00000039835,114.0326034,-0.647549995,0.218004637,-2.970349641,0.00297461,0.03161138,NHS-like 1 [Source:MGI Symbol	Acc:MGI:106390]
ENSMUSG00000032399,24545.31536,0.18535575,0.062437987,2.9686375,0.002991232,0.031716488,ribosomal protein L4 [Source:MGI Symbol	Acc:MGI:1915141]
ENSMUSG00000031673,7379.665188,-0.268717534,0.090517944,-2.968665903,0.002990956,0.031716488,cadherin 11 [Source:MGI Symbol	Acc:MGI:99217]
ENSMUSG00000033855,1974.346218,-0.28744331,0.096811702,-2.969096766,0.002986765,0.031716488,stonin 1 [Source:MGI Symbol	Acc:MGI:1924307]
ENSMUSG00000036565,3773.986388,-0.483875555,0.163057015,-2.967523701,0.003002091,0.03178394,tweety family member 3 [Source:MGI Symbol	Acc:MGI:1925589]
ENSMUSG00000064330,13.20446607,2.953325398,0.995166426,2.96766985,0.003000664,0.03178394,"phosphodiesterase 6H, cGMP-specific, cone, gamma [Source:MGI Symbol	Acc:MGI:1925850]"
ENSMUSG00000071253,758.3202948,0.281320454,0.094811219,2.967164192,0.003005604,0.031797311,"solute carrier family 25 (mitochondrial carrier, Graves disease autoantigen), member 16 [Source:MGI Symbol	Acc:MGI:1920382]"
ENSMUSG00000057649,1091.917715,0.272517868,0.091866518,2.966454745,0.003012547,0.031846925,bromodomain containing 9 [Source:MGI Symbol	Acc:MGI:2145317]
ENSMUSG00000024120,1688.355809,-0.219333458,0.073947105,-2.966085799,0.003016163,0.031861325,leucine-rich PPR-motif containing [Source:MGI Symbol	Acc:MGI:1919666]
ENSMUSG00000033618,67.33820538,-0.958122686,0.323063047,-2.965745213,0.003019505,0.031872806,mitogen-activated protein kinase kinase kinase 13 [Source:MGI Symbol	Acc:MGI:2444243]
ENSMUSG00000029247,3822.822384,0.24250734,0.081815149,2.964088479,0.00303581,0.032020997,"phosphoribosylaminoimidazole carboxylase, phosphoribosylaminoribosylaminoimidazole, succinocarboxamide synthetase [Source:MGI Symbol	Acc:MGI:1914304]"
ENSMUSG00000038563,424.3277101,-0.328011429,0.110748785,-2.961760963,0.003058852,0.032239976,elongation factor like GPTase 1 [Source:MGI Symbol	Acc:MGI:2141969]
ENSMUSG00000027323,514.6180466,0.269873962,0.091165704,2.960257529,0.00307382,0.032349493,RAD51 recombinase [Source:MGI Symbol	Acc:MGI:97890]
ENSMUSG00000028671,273.2789372,0.506097327,0.170959103,2.960341489,0.003072982,0.032349493,"galactose-4-epimerase, UDP [Source:MGI Symbol	Acc:MGI:1921496]"
ENSMUSG00000030835,1716.215316,0.230450909,0.077872321,2.959343019,0.003082957,0.032383872,nodal modulator 1 [Source:MGI Symbol	Acc:MGI:2385850]
ENSMUSG00000021972,932.6107208,-0.289189669,0.097724211,-2.959242806,0.00308396,0.032383872,homeobox containing 1 [Source:MGI Symbol	Acc:MGI:2445066]
ENSMUSG00000109394,30.50994858,-1.170541378,0.395548181,-2.959288992,0.003083498,0.032383872,RIKEN cDNA A230057D06 gene [Source:MGI Symbol	Acc:MGI:2442922]
ENSMUSG00000025949,1168.232126,-0.362021031,0.12234596,-2.958994576,0.003086445,0.032385908,"phosphoinositide kinase, FYVE type zinc finger containing [Source:MGI Symbol	Acc:MGI:1335106]"
ENSMUSG00000024308,2867.128742,-0.425093996,0.143676986,-2.958678413,0.003089613,0.0323951,TAP binding protein [Source:MGI Symbol	Acc:MGI:1201689]
ENSMUSG00000044254,167.3729947,-0.819383589,0.277046514,-2.957566865,0.003100775,0.03248803,proprotein convertase subtilisin/kexin type 9 [Source:MGI Symbol	Acc:MGI:2140260]
ENSMUSG00000013150,310.5428929,0.409289448,0.138439462,2.956450722,0.00311202,0.032581692,glucose-fructose oxidoreductase domain containing 2 [Source:MGI Symbol	Acc:MGI:1917825]
ENSMUSG00000033781,464.1456119,-0.292783006,0.099075504,-2.955150308,0.003125168,0.032695128,ankyrin repeat and SOCS box-containing 13 [Source:MGI Symbol	Acc:MGI:2145525]
ENSMUSG00000022791,2548.782606,0.327473096,0.110823768,2.954899503,0.003127709,0.032697516,"tyrosine kinase, non-receptor, 2 [Source:MGI Symbol	Acc:MGI:1858308]"
ENSMUSG00000035399,405.0590997,0.323367742,0.109458391,2.954252645,0.003134273,0.032741918,oxidative stress responsive serine rich 1 [Source:MGI Symbol	Acc:MGI:1913930]
ENSMUSG00000038481,1339.667217,-0.278327574,0.094256316,-2.952879836,0.003148245,0.032863584,cyclin-dependent kinase 19 [Source:MGI Symbol	Acc:MGI:1925584]
ENSMUSG00000033985,275.9115141,0.379884371,0.128673182,2.9523197,0.003153962,0.032898966,testis-specific kinase 2 [Source:MGI Symbol	Acc:MGI:2385204]
ENSMUSG00000034675,1623.007223,0.350994206,0.118942343,2.950960925,0.00316787,0.033019671,drebrin 1 [Source:MGI Symbol	Acc:MGI:1931838]
ENSMUSG00000022324,2777.176093,-0.206733975,0.070102234,-2.949035491,0.003187674,0.033177157,matrilin 2 [Source:MGI Symbol	Acc:MGI:109613]
ENSMUSG00000067212,982.375143,-0.405182178,0.137391298,-2.94911092,0.003186896,0.033177157,"histocompatibility 2, T region locus 23 [Source:MGI Symbol	Acc:MGI:95957]"
ENSMUSG00000055204,2893.073511,-0.280891092,0.095287972,-2.947812678,0.003200309,0.033284158,ankyrin repeat domain 17 [Source:MGI Symbol	Acc:MGI:1932101]
ENSMUSG00000097183,455.9141936,0.446848519,0.151706857,2.945473454,0.003224608,0.033512215,"predicted gene, 17501 [Source:MGI Symbol	Acc:MGI:4937135]"
ENSMUSG00000032359,1134.983643,0.304528146,0.103397284,2.945223833,0.003227211,0.033514622,cathepsin H [Source:MGI Symbol	Acc:MGI:107285]
ENSMUSG00000015501,868.4556638,-0.342378536,0.116262121,-2.944884649,0.003230751,0.033526749,human immunodeficiency virus type I enhancer binding protein 2 [Source:MGI Symbol	Acc:MGI:1338076]
ENSMUSG00000024511,102.1481945,0.591311073,0.200873632,2.943696827,0.003243175,0.03363099,"RAB27B, member RAS oncogene family [Source:MGI Symbol	Acc:MGI:1931295]"
ENSMUSG00000044807,482.43486,-0.360955604,0.122669422,-2.942506765,0.003255667,0.033735772,zinc finger protein 354C [Source:MGI Symbol	Acc:MGI:1353621]
ENSMUSG00000022000,1452.459422,-0.290601537,0.098788904,-2.941641479,0.003264777,0.03378064,zinc finger CCCH type containing 13 [Source:MGI Symbol	Acc:MGI:1914552]
ENSMUSG00000028167,75.16814511,0.86778849,0.294987416,2.941781385,0.003263302,0.03378064,"3-hydroxybutyrate dehydrogenase, type 2 [Source:MGI Symbol	Acc:MGI:1917022]"
ENSMUSG00000024251,532.6550804,-0.392462507,0.133486853,-2.940083592,0.003281237,0.033876556,thyroid adenoma associated [Source:MGI Symbol	Acc:MGI:3039623]
ENSMUSG00000005917,50.39503589,-1.039856532,0.353639725,-2.940440393,0.003277461,0.033876556,orthodenticle homeobox 1 [Source:MGI Symbol	Acc:MGI:97450]
ENSMUSG00000044217,36.82765747,1.468345609,0.499407638,2.940174516,0.003280274,0.033876556,aquaporin 5 [Source:MGI Symbol	Acc:MGI:106215]
ENSMUSG00000066150,1224.901549,-0.262887533,0.089435329,-2.939414848,0.003288326,0.033908308,"solute carrier family 31, member 1 [Source:MGI Symbol	Acc:MGI:1333843]"
ENSMUSG00000030410,935.3687797,0.383337892,0.130416275,2.939340917,0.003289111,0.033908308,dystrophia myotonica-containing WD repeat motif [Source:MGI Symbol	Acc:MGI:94907]
ENSMUSG00000026696,695.8642225,-0.326330894,0.111034142,-2.939013975,0.003292582,0.033919357,vesicle-associated membrane protein 4 [Source:MGI Symbol	Acc:MGI:1858730]
ENSMUSG00000004798,1352.64782,-0.271648,0.092437595,-2.938717721,0.003295731,0.033927065,unc-51 like kinase 2 [Source:MGI Symbol	Acc:MGI:1352758]
ENSMUSG00000107383,2970.883754,0.269194,0.091627299,2.937923567,0.003304185,0.033938328,predicted gene 4366 [Source:MGI Symbol	Acc:MGI:3782551]
ENSMUSG00000036473,464.3516228,-0.348220407,0.118528469,-2.937863019,0.00330483,0.033938328,"TBC1 domain family, member 24 [Source:MGI Symbol	Acc:MGI:2443456]"
ENSMUSG00000064348,286.4312196,-1.470952321,0.500681691,-2.937899164,0.003304445,0.033938328,mitochondrially encoded tRNA asparagine [Source:MGI Symbol	Acc:MGI:102479]
ENSMUSG00000017737,56.3270806,-1.512180123,0.5147474,-2.937712989,0.00330643,0.033938328,matrix metallopeptidase 9 [Source:MGI Symbol	Acc:MGI:97011]
ENSMUSG00000022885,730.6659462,-0.293728096,0.100006321,-2.937095288,0.003313023,0.033981325,"beta galactoside alpha 2,6 sialyltransferase 1 [Source:MGI Symbol	Acc:MGI:108470]"
ENSMUSG00000022353,1354.390698,0.209822566,0.07145344,2.936493535,0.003319457,0.033997979,metastasis suppressor 1 [Source:MGI Symbol	Acc:MGI:2384818]
ENSMUSG00000050332,692.6791486,-0.312716241,0.106485257,-2.936709274,0.003317149,0.033997979,APC membrane recruitment 1 [Source:MGI Symbol	Acc:MGI:1919595]
ENSMUSG00000027509,946.0541733,0.237226426,0.080798784,2.936014813,0.003324584,0.034025834,ribonucleic acid export 1 [Source:MGI Symbol	Acc:MGI:1913929]
ENSMUSG00000022074,924.1811794,0.229422364,0.078152202,2.935584145,0.003329203,0.034036158,"tumor necrosis factor receptor superfamily, member 10b [Source:MGI Symbol	Acc:MGI:1341090]"
ENSMUSG00000020715,747.9087612,-0.353120695,0.12029436,-2.935471747,0.003330409,0.034036158,endoplasmic reticulum (ER) to nucleus signalling 1 [Source:MGI Symbol	Acc:MGI:1930134]
ENSMUSG00000039270,321.8613855,-0.413808376,0.140992399,-2.934969404,0.003335806,0.034062165,multiple EGF-like-domains 9 [Source:MGI Symbol	Acc:MGI:1918264]
ENSMUSG00000026012,28.01100631,1.049865641,0.357731538,2.934786368,0.003337774,0.034062165,CD28 antigen [Source:MGI Symbol	Acc:MGI:88327]
ENSMUSG00000036103,19277.37902,-0.211982206,0.072261193,-2.933555294,0.00335104,0.034172867,collectin sub-family member 12 [Source:MGI Symbol	Acc:MGI:2152907]
ENSMUSG00000028530,6563.781377,-0.195560618,0.066694455,-2.932187073,0.003365839,0.034299043,Janus kinase 1 [Source:MGI Symbol	Acc:MGI:96628]
ENSMUSG00000041570,1758.158411,-0.30501749,0.104048619,-2.931490051,0.003373402,0.03435134,"calmodulin regulated spectrin-associated protein family, member 2 [Source:MGI Symbol	Acc:MGI:1922434]"
ENSMUSG00000022673,2584.468236,-0.193016463,0.065895044,-2.929149914,0.003398904,0.034573077,minichromosome maintenance complex component 4 [Source:MGI Symbol	Acc:MGI:103199]
ENSMUSG00000056091,1053.36957,0.274048631,0.093562502,2.929043431,0.003400069,0.034573077,"ST3 beta-galactoside alpha-2,3-sialyltransferase 5 [Source:MGI Symbol	Acc:MGI:1339963]"
ENSMUSG00000021916,1023.908242,0.301929989,0.103135427,2.927509953,0.003416881,0.034719051,glycosyltransferase 8 domain containing 1 [Source:MGI Symbol	Acc:MGI:1923735]
ENSMUSG00000024740,16917.24801,0.137244033,0.046908679,2.925770602,0.003436042,0.034888662,damage specific DNA binding protein 1 [Source:MGI Symbol	Acc:MGI:1202384]
ENSMUSG00000021892,1674.784552,-0.192805917,0.065916106,-2.925019803,0.003444343,0.034947842,SH3-domain binding protein 5 (BTK-associated) [Source:MGI Symbol	Acc:MGI:1344391]
ENSMUSG00000031691,2114.408566,0.169390015,0.057936936,2.923696474,0.003459019,0.03507157,"transportin 2 (importin 3, karyopherin beta 2b) [Source:MGI Symbol	Acc:MGI:2384849]"
ENSMUSG00000030208,24462.42551,0.269298269,0.092122555,2.923260947,0.003463861,0.035095491,epithelial membrane protein 1 [Source:MGI Symbol	Acc:MGI:107941]
ENSMUSG00000021357,1613.27006,0.227359214,0.077802067,2.922277277,0.00347482,0.035181312,exocyst complex component 2 [Source:MGI Symbol	Acc:MGI:1913732]
ENSMUSG00000022812,2981.369837,-0.280287522,0.095932954,-2.921702186,0.003481242,0.035212698,glycogen synthase kinase 3 beta [Source:MGI Symbol	Acc:MGI:1861437]
ENSMUSG00000022479,1232.049099,0.346991114,0.11876938,2.921553633,0.003482903,0.035212698,"vitamin D (1,25-dihydroxyvitamin D3) receptor [Source:MGI Symbol	Acc:MGI:103076]"
ENSMUSG00000090272,171.8221006,-0.650717375,0.222882289,-2.919556228,0.003505302,0.035413818,myeloid nuclear differentiation antigen like [Source:MGI Symbol	Acc:MGI:3780953]
ENSMUSG00000040151,1471.512893,-0.255082824,0.087395945,-2.918703204,0.003514907,0.035485497,heparan sulfate 2-O-sulfotransferase 1 [Source:MGI Symbol	Acc:MGI:1346049]
ENSMUSG00000028128,2084.514285,-0.18457664,0.063272942,-2.917149656,0.003532462,0.035637276,coagulation factor III [Source:MGI Symbol	Acc:MGI:88381]
ENSMUSG00000018428,1235.637985,0.216495059,0.074303804,2.913647031,0.003572336,0.036013832,A kinase (PRKA) anchor protein 1 [Source:MGI Symbol	Acc:MGI:104729]
ENSMUSG00000031979,929.7219638,0.258212294,0.088653207,2.912610854,0.00358421,0.036107782,component of oligomeric golgi complex 2 [Source:MGI Symbol	Acc:MGI:1923582]
ENSMUSG00000025255,3002.548852,-0.401030061,0.137720596,-2.911910575,0.003592255,0.036123898,zinc finger homeodomain 4 [Source:MGI Symbol	Acc:MGI:2137668]
ENSMUSG00000015305,2786.900492,-0.247354399,0.08494591,-2.911904764,0.003592321,0.036123898,SAM and SH3 domain containing 1 [Source:MGI Symbol	Acc:MGI:1917347]
ENSMUSG00000020137,805.8581038,-0.362011019,0.124325325,-2.911804322,0.003593477,0.036123898,"THAP domain containing, apoptosis associated protein 2 [Source:MGI Symbol	Acc:MGI:1914066]"
ENSMUSG00000042694,712.2053173,0.253588759,0.087148492,2.909846773,0.00361606,0.036325082,"STN1, CST complex subunit [Source:MGI Symbol	Acc:MGI:1915581]"
ENSMUSG00000003269,1167.899367,0.290447891,0.099949028,2.905960126,0.003661281,0.036753229,cytohesin 2 [Source:MGI Symbol	Acc:MGI:1334255]
ENSMUSG00000032492,11.17603007,-1.986192464,0.683575869,-2.905591837,0.003665593,0.036770395,parathyroid hormone 1 receptor [Source:MGI Symbol	Acc:MGI:97801]
ENSMUSG00000097906,2943.144106,0.416176778,0.143267967,2.90488367,0.003673896,0.036827552,predicted gene 9625 [Source:MGI Symbol	Acc:MGI:3780033]
ENSMUSG00000024921,1008.435415,-0.258339003,0.088966009,-2.903794443,0.003686701,0.03692972,"SWI/SNF related, matrix associated, actin dependent regulator of chromatin, subfamily a, member 2 [Source:MGI Symbol	Acc:MGI:99603]"
ENSMUSG00000038024,986.4904109,-0.303381503,0.104603756,-2.900292621,0.003728144,0.037291998,DENN/MADD domain containing 4C [Source:MGI Symbol	Acc:MGI:1914769]
ENSMUSG00000047407,966.3378186,0.219799161,0.075782212,2.900405707,0.003726799,0.037291998,TGFB-induced factor homeobox 1 [Source:MGI Symbol	Acc:MGI:1194497]
ENSMUSG00000036646,2311.3881,-0.176280534,0.060798675,-2.899414071,0.003738608,0.037370217,"mannosidase, alpha, class 1B, member 1 [Source:MGI Symbol	Acc:MGI:2684954]"
ENSMUSG00000050107,190.1960598,-0.413722544,0.142737592,-2.89848343,0.003749721,0.037454813,histone H3 associated protein kinase [Source:MGI Symbol	Acc:MGI:1194498]
ENSMUSG00000037652,1965.364402,-0.321958858,0.111089223,-2.898200652,0.003753104,0.037462126,polyhomeotic 3 [Source:MGI Symbol	Acc:MGI:2181434]
ENSMUSG00000024049,778.7238304,-0.338404685,0.116816489,-2.896891432,0.003768802,0.037592266,myomesin 1 [Source:MGI Symbol	Acc:MGI:1341430]
ENSMUSG00000037098,1327.442871,-0.324406941,0.112016144,-2.896073088,0.003778644,0.037663859,RAB11 family interacting protein 3 (class II) [Source:MGI Symbol	Acc:MGI:2444431]
ENSMUSG00000054808,12055.70551,0.254115245,0.087766492,2.895356083,0.003787286,0.037723402,actinin alpha 4 [Source:MGI Symbol	Acc:MGI:1890773]
ENSMUSG00000064337,6937.900067,-0.574946727,0.198649026,-2.894284149,0.003800241,0.037825778,mitochondrially encoded 12S rRNA [Source:MGI Symbol	Acc:MGI:102493]
ENSMUSG00000066440,651.9056406,-0.318098303,0.109992787,-2.891992396,0.003828072,0.038075983,"zinc finger, FYVE domain containing 26 [Source:MGI Symbol	Acc:MGI:1924767]"
ENSMUSG00000022684,913.4534893,-0.249582812,0.086333719,-2.8909077,0.003841309,0.038180777,bifunctional apoptosis regulator [Source:MGI Symbol	Acc:MGI:1914368]
ENSMUSG00000058192,271.4677619,-0.454781088,0.157384767,-2.88961312,0.003857162,0.038311404,zinc finger protein 846 [Source:MGI Symbol	Acc:MGI:1924012]
ENSMUSG00000062949,699.8514334,-0.39269827,0.135939135,-2.88878011,0.003867394,0.038386059,"ATPase, class VI, type 11C [Source:MGI Symbol	Acc:MGI:1859661]"
ENSMUSG00000033149,4909.978443,-0.253016718,0.087809613,-2.881423903,0.003958828,0.039266019,"pleckstrin homology like domain, family B, member 2 [Source:MGI Symbol	Acc:MGI:2444981]"
ENSMUSG00000026585,1611.529742,-0.257089269,0.089233792,-2.881075249,0.00396321,0.039281915,kinesin-associated protein 3 [Source:MGI Symbol	Acc:MGI:107566]
ENSMUSG00000043535,2259.393303,-0.307472127,0.10674486,-2.880439655,0.00397121,0.039306316,senataxin [Source:MGI Symbol	Acc:MGI:2443480]
ENSMUSG00000019699,1686.06618,-0.295100627,0.102457774,-2.88021705,0.003974015,0.039306316,thymoma viral proto-oncogene 3 [Source:MGI Symbol	Acc:MGI:1345147]
ENSMUSG00000047894,17.77379125,1.920482596,0.666765089,2.880298664,0.003972986,0.039306316,"angiogenin, ribonuclease A family, member 2 [Source:MGI Symbol	Acc:MGI:104984]"
ENSMUSG00000032905,1438.606606,0.267959065,0.093068836,2.879149206,0.003987496,0.039412079,autophagy related 12 [Source:MGI Symbol	Acc:MGI:1914776]
ENSMUSG00000040859,549.1133539,0.321041777,0.111529289,2.878542323,0.003995177,0.039460396,BSD domain containing 1 [Source:MGI Symbol	Acc:MGI:1913466]
ENSMUSG00000045038,295.7449109,-0.510374004,0.17733236,-2.878064688,0.004001231,0.039492595,"protein kinase C, epsilon [Source:MGI Symbol	Acc:MGI:97599]"
ENSMUSG00000106734,494.1534694,-0.444794733,0.154567535,-2.877672416,0.004006209,0.039514139,"predicted gene, 20559 [Source:MGI Symbol	Acc:MGI:5295666]"
ENSMUSG00000020978,1767.459248,0.265058552,0.092128917,2.877039708,0.004014251,0.039565844,kelch domain containing 2 [Source:MGI Symbol	Acc:MGI:1916804]
ENSMUSG00000033174,270.0505863,0.432932134,0.150612138,2.874483688,0.004046887,0.039859719,monoglyceride lipase [Source:MGI Symbol	Acc:MGI:1346042]
ENSMUSG00000029560,636.4778327,-0.269038884,0.093605086,-2.874190873,0.004050641,0.039868912,sorting nexin 8 [Source:MGI Symbol	Acc:MGI:2443816]
ENSMUSG00000051486,220.2918578,-0.443783442,0.154437138,-2.873553916,0.004058818,0.039921595,protocadherin beta 11 [Source:MGI Symbol	Acc:MGI:2136746]
ENSMUSG00000051262,68.19581191,-1.067903385,0.371675018,-2.873218091,0.004063135,0.039936268,N-acetyltransferase 8 (GCN5-related) family member 3 [Source:MGI Symbol	Acc:MGI:2136449]
ENSMUSG00000073643,1894.157238,-0.230032977,0.080081265,-2.872494311,0.004072454,0.040000046,WD repeat and FYVE domain containing 1 [Source:MGI Symbol	Acc:MGI:1916618]
ENSMUSG00000026958,945.6970756,-0.290041691,0.100995057,-2.871840453,0.004080889,0.040055063,dipeptidylpeptidase 7 [Source:MGI Symbol	Acc:MGI:1933213]
ENSMUSG00000045876,74.52957065,-0.715261146,0.249173611,-2.870533294,0.0040978,0.040193137,protocadherin beta 8 [Source:MGI Symbol	Acc:MGI:2136742]
ENSMUSG00000045410,372.307512,0.397165107,0.138400447,2.869680808,0.004108863,0.0402737,"aldo-keto reductase family 1, member E1 [Source:MGI Symbol	Acc:MGI:1914758]"
ENSMUSG00000079065,229.8968669,-0.594423543,0.20716359,-2.869343703,0.004113246,0.040288714,cDNA sequence BC005561 [Source:MGI Symbol	Acc:MGI:3040669]
ENSMUSG00000015846,2287.52363,-0.240002095,0.083720348,-2.866711627,0.004147608,0.040574355,retinoid X receptor alpha [Source:MGI Symbol	Acc:MGI:98214]
ENSMUSG00000045730,129.7915686,0.55840943,0.194793742,2.866670278,0.004148149,0.040574355,"adrenergic receptor, beta 2 [Source:MGI Symbol	Acc:MGI:87938]"
ENSMUSG00000031007,2005.626559,-0.245057339,0.085508682,-2.865876691,0.004158562,0.040637694,"ATPase, H+ transporting, lysosomal accessory protein 2 [Source:MGI Symbol	Acc:MGI:1917745]"
ENSMUSG00000048661,836.3710851,-0.306705747,0.107025022,-2.86573868,0.004160375,0.040637694,LEM domain containing 3 [Source:MGI Symbol	Acc:MGI:3580376]
ENSMUSG00000039263,1492.00209,0.348894473,0.121767438,2.865252642,0.004166767,0.040643947,aminopeptidase-like 1 [Source:MGI Symbol	Acc:MGI:2448523]
ENSMUSG00000004936,1480.63324,-0.17845488,0.062281921,-2.865275794,0.004166462,0.040643947,mitogen-activated protein kinase kinase 1 [Source:MGI Symbol	Acc:MGI:1346866]
ENSMUSG00000008384,747.2964222,0.384568512,0.134246972,2.864634524,0.004174908,0.040695274,SERTA domain containing 1 [Source:MGI Symbol	Acc:MGI:1913438]
ENSMUSG00000030224,4082.266986,0.215894935,0.075452367,2.861340786,0.004218533,0.041035616,serine/threonine kinase receptor associated protein [Source:MGI Symbol	Acc:MGI:1329037]
ENSMUSG00000051285,1783.972057,-0.40031648,0.139886918,-2.861714912,0.004213557,0.041035616,protein-L-isoaspartate (D-aspartate) O-methyltransferase domain containing 1 [Source:MGI Symbol	Acc:MGI:2441773]
ENSMUSG00000043279,1228.310068,-0.300184395,0.104907138,-2.861429646,0.004217351,0.041035616,tripartite motif-containing 56 [Source:MGI Symbol	Acc:MGI:2685298]
ENSMUSG00000101939,522.9204711,-0.706767864,0.247032223,-2.861035109,0.004222603,0.041046953,predicted gene 28438 [Source:MGI Symbol	Acc:MGI:5579144]
ENSMUSG00000030168,1871.079023,-0.185903894,0.064988292,-2.860575179,0.004228733,0.041050075,adiponectin receptor 2 [Source:MGI Symbol	Acc:MGI:93830]
ENSMUSG00000021555,915.5649644,0.224758182,0.078570975,2.860575208,0.004228732,0.041050075,"N(alpha)-acetyltransferase 35, NatC auxiliary subunit [Source:MGI Symbol	Acc:MGI:1925939]"
ENSMUSG00000024053,3929.433741,-0.285784972,0.099977338,-2.858497503,0.004256525,0.041263181,elastin microfibril interfacer 2 [Source:MGI Symbol	Acc:MGI:2389136]
ENSMUSG00000046722,1551.568935,0.227711442,0.079658921,2.858580557,0.00425541,0.041263181,CDC42 small effector 1 [Source:MGI Symbol	Acc:MGI:1889510]
ENSMUSG00000022098,8464.173506,-0.320422628,0.112125682,-2.857709524,0.004267108,0.041337427,bone morphogenetic protein 1 [Source:MGI Symbol	Acc:MGI:88176]
ENSMUSG00000052310,3272.777719,-0.198018758,0.069318947,-2.85663251,0.004281612,0.041449527,"solute carrier family 39 (zinc transporter), member 1 [Source:MGI Symbol	Acc:MGI:1353474]"
ENSMUSG00000093661,467.992508,0.326009855,0.11414716,2.856048773,0.004289492,0.041497389,eukaryotic translation initiation factor 4E member 3 [Source:MGI Symbol	Acc:MGI:1914142]
ENSMUSG00000004069,962.3142386,0.284932056,0.099784613,2.855470878,0.004297306,0.041544547,DnaJ heat shock protein family (Hsp40) member A3 [Source:MGI Symbol	Acc:MGI:1933786]
ENSMUSG00000021583,697.538788,-0.409786063,0.143529874,-2.855057626,0.004302902,0.04157021,endoplasmic reticulum aminopeptidase 1 [Source:MGI Symbol	Acc:MGI:1933403]
ENSMUSG00000108414,1205.984308,0.491146745,0.172057216,2.854554762,0.00430972,0.041607639,small nucleolar RNA host gene 1 [Source:MGI Symbol	Acc:MGI:3763743]
ENSMUSG00000071644,15394.86233,0.244628082,0.085704604,2.854316714,0.004312951,0.04161041,eukaryotic translation elongation factor 1 gamma [Source:MGI Symbol	Acc:MGI:1914410]
ENSMUSG00000024002,2617.242306,-0.322815066,0.113155539,-2.852843707,0.004332993,0.041733945,bromodomain containing 4 [Source:MGI Symbol	Acc:MGI:1888520]
ENSMUSG00000024911,1161.41118,0.303987986,0.10656057,2.852724832,0.004334614,0.041733945,fibroblast growth factor (acidic) intracellular binding protein [Source:MGI Symbol	Acc:MGI:1926233]
ENSMUSG00000051669,77.03823951,0.585890052,0.205362949,2.852949151,0.004331555,0.041733945,expressed sequence AU021092 [Source:MGI Symbol	Acc:MGI:2146559]
ENSMUSG00000004268,1218.252628,0.378058506,0.132588538,2.851366421,0.004353177,0.041884144,EMG1 N1-specific pseudouridine methyltransferase [Source:MGI Symbol	Acc:MGI:1315195]
ENSMUSG00000096960,68.88511524,0.732875011,0.257110369,2.850429617,0.004366021,0.041979145,RIKEN cDNA A230028O05 gene [Source:MGI Symbol	Acc:MGI:2442126]
ENSMUSG00000110631,6901.819351,0.39173134,0.137496736,2.849022829,0.004385373,0.042136551,"predicted gene, 42047 [Source:MGI Symbol	Acc:MGI:5624932]"
ENSMUSG00000022407,1076.294674,0.219585875,0.07708145,2.848751226,0.004389119,0.042143887,adenylosuccinate lyase [Source:MGI Symbol	Acc:MGI:103202]
ENSMUSG00000007891,5916.616896,-0.207018621,0.072724397,-2.846618597,0.004418627,0.042398418,cathepsin D [Source:MGI Symbol	Acc:MGI:88562]
ENSMUSG00000022841,6359.748504,0.1432284,0.050333324,2.845597868,0.004432814,0.04250569,"adaptor-related protein complex 2, mu 1 subunit [Source:MGI Symbol	Acc:MGI:1298405]"
ENSMUSG00000027775,2111.462557,-0.214378989,0.075355651,-2.844895976,0.004442593,0.042570582,major facilitator superfamily domain containing 1 [Source:MGI Symbol	Acc:MGI:1914118]
ENSMUSG00000006342,53.01575107,-0.996186593,0.350292351,-2.843871955,0.004456895,0.0426787,sushi domain containing 2 [Source:MGI Symbol	Acc:MGI:1918983]
ENSMUSG00000042428,557.1067934,-0.27784659,0.097711619,-2.84353686,0.004461585,0.042694679,mannoside acetylglucosaminyltransferase 3 [Source:MGI Symbol	Acc:MGI:104532]
ENSMUSG00000031078,5655.82692,0.118780939,0.041775832,2.843293177,0.004464998,0.042698429,cortactin [Source:MGI Symbol	Acc:MGI:99695]
ENSMUSG00000073481,1368.375583,-0.242076176,0.085171087,-2.842234198,0.004479857,0.042811561,mitochondrial amidoxime reducing component 2 [Source:MGI Symbol	Acc:MGI:1914497]
ENSMUSG00000026721,1336.95695,-0.320066354,0.112623045,-2.841925952,0.004484191,0.04282402,RAB GTPase activating protein 1-like [Source:MGI Symbol	Acc:MGI:1352507]
ENSMUSG00000113942,15.11784694,-1.615044754,0.568592355,-2.84042643,0.004505326,0.042996815,"predicted gene, 18632 [Source:MGI Symbol	Acc:MGI:5010817]"
ENSMUSG00000023034,768.9433807,0.499711998,0.175966757,2.839809101,0.004514054,0.043051037,"nuclear receptor subfamily 4, group A, member 1 [Source:MGI Symbol	Acc:MGI:1352454]"
ENSMUSG00000034480,707.4851494,-0.408740923,0.143954144,-2.839382813,0.004520089,0.043079531,diaphanous related formin 2 [Source:MGI Symbol	Acc:MGI:1858500]
ENSMUSG00000002835,723.2559378,-0.247238537,0.087104828,-2.83840222,0.004534001,0.043153918,"chromatin assembly factor 1, subunit A (p150) [Source:MGI Symbol	Acc:MGI:1351331]"
ENSMUSG00000017747,240.8296866,0.496179284,0.174800067,2.838553176,0.004531857,0.043153918,GH3 domain containing [Source:MGI Symbol	Acc:MGI:1931556]
ENSMUSG00000055980,1485.584005,-0.38338308,0.135108433,-2.837595487,0.004545475,0.043229499,insulin receptor substrate 1 [Source:MGI Symbol	Acc:MGI:99454]
ENSMUSG00000029925,36.50407237,1.070136481,0.377152034,2.837414053,0.004548059,0.043229499,"thromboxane A synthase 1, platelet [Source:MGI Symbol	Acc:MGI:98497]"
ENSMUSG00000040003,254.629711,-0.360447099,0.127077237,-2.836441102,0.004561939,0.043314356,"membrane associated guanylate kinase, WW and PDZ domain containing 2 [Source:MGI Symbol	Acc:MGI:1354953]"
ENSMUSG00000032501,218.3963901,0.592285516,0.208818971,2.836358759,0.004563116,0.043314356,tribbles pseudokinase 1 [Source:MGI Symbol	Acc:MGI:2443397]
ENSMUSG00000026615,3654.569034,-0.273816545,0.096609741,-2.834254005,0.004593281,0.043571429,glutamyl-prolyl-tRNA synthetase [Source:MGI Symbol	Acc:MGI:97838]
ENSMUSG00000026781,1301.841174,-0.33253932,0.117458923,-2.831111612,0.004638653,0.043965143,acyl-Coenzyme A binding domain containing 5 [Source:MGI Symbol	Acc:MGI:1921409]
ENSMUSG00000022828,675.7155096,0.300977202,0.106316704,2.830949343,0.004641007,0.043965143,"general transcription factor II E, polypeptide 1 (alpha subunit) [Source:MGI Symbol	Acc:MGI:1921447]"
ENSMUSG00000001707,373.7817667,0.437330023,0.154495439,2.830698599,0.004644647,0.043970151,eukaryotic translation elongation factor 1 epsilon 1 [Source:MGI Symbol	Acc:MGI:1913393]
ENSMUSG00000024045,1763.992928,-0.218689401,0.077275599,-2.82999297,0.004654903,0.04402775,A kinase (PRKA) anchor protein 8 [Source:MGI Symbol	Acc:MGI:1928488]
ENSMUSG00000030966,191.6235279,-0.43467683,0.153604112,-2.829851531,0.004656961,0.04402775,tripartite motif-containing 21 [Source:MGI Symbol	Acc:MGI:106657]
ENSMUSG00000027939,31.38142667,1.461798482,0.516653297,2.829360599,0.004664111,0.044065876,nucleoporin 210-like [Source:MGI Symbol	Acc:MGI:1924845]
ENSMUSG00000079507,14.11554361,-1.740070507,0.615217553,-2.828382415,0.004678388,0.044171237,"histocompatibility 2, Q region locus 1 [Source:MGI Symbol	Acc:MGI:95928]"
ENSMUSG00000040021,2964.634464,-0.255455472,0.090431867,-2.824839101,0.004730436,0.044582944,large tumor suppressor [Source:MGI Symbol	Acc:MGI:1333883]
ENSMUSG00000056941,898.5558666,0.282674696,0.100077554,2.8245564,0.004734611,0.044582944,COMM domain containing 7 [Source:MGI Symbol	Acc:MGI:1914197]
ENSMUSG00000038319,210.1772832,-0.565175714,0.200083984,-2.824692418,0.004732602,0.044582944,"potassium voltage-gated channel, subfamily H (eag-related), member 2 [Source:MGI Symbol	Acc:MGI:1341722]"
ENSMUSG00000027463,16.76820837,-1.30211574,0.460959259,-2.824795717,0.004731077,0.044582944,"solute carrier protein family 52, member 3 [Source:MGI Symbol	Acc:MGI:1916948]"
ENSMUSG00000018707,9910.705129,-0.319439182,0.113161896,-2.822851093,0.004759867,0.044790922,dynein cytoplasmic 1 heavy chain 1 [Source:MGI Symbol	Acc:MGI:103147]
ENSMUSG00000039449,669.0388099,-0.294997337,0.104515908,-2.822511367,0.004764913,0.044808572,pre-mRNA processing factor 18 [Source:MGI Symbol	Acc:MGI:1914479]
ENSMUSG00000003429,6624.015042,0.323922798,0.114774245,2.822260327,0.004768645,0.044813849,ribosomal protein S11 [Source:MGI Symbol	Acc:MGI:1351329]
ENSMUSG00000002897,1320.219366,-0.220340606,0.078105772,-2.82105406,0.004786614,0.044952822,interleukin 17 receptor A [Source:MGI Symbol	Acc:MGI:107399]
ENSMUSG00000032666,523.1582525,-0.252784052,0.089643834,-2.819871038,0.004804295,0.045060736,RIKEN cDNA 1700025G04 gene [Source:MGI Symbol	Acc:MGI:1916649]
ENSMUSG00000086962,21.07906759,-1.155410268,0.40974049,-2.819858659,0.004804481,0.045060736,predicted gene 12248 [Source:MGI Symbol	Acc:MGI:3651124]
ENSMUSG00000038633,3877.802096,-0.172218753,0.061118363,-2.817790659,0.004835533,0.045321895,"delta(4)-desaturase, sphingolipid 1 [Source:MGI Symbol	Acc:MGI:1097711]"
ENSMUSG00000039130,640.110759,0.272242452,0.096677099,2.815997334,0.004862607,0.045545452,"zinc finger, C3HC type 1 [Source:MGI Symbol	Acc:MGI:1916023]"
ENSMUSG00000026349,1753.639673,-0.34787231,0.123543772,-2.815781842,0.00486587,0.045545828,cyclin T2 [Source:MGI Symbol	Acc:MGI:1920199]
ENSMUSG00000028399,250.5318531,-0.438132878,0.15572286,-2.813542464,0.004899891,0.045833928,"protein tyrosine phosphatase, receptor type, D [Source:MGI Symbol	Acc:MGI:97812]"
ENSMUSG00000022359,261.7693481,0.42674687,0.151708448,2.812940712,0.00490907,0.045889416,WDYHV motif containing 1 [Source:MGI Symbol	Acc:MGI:1924023]
ENSMUSG00000024423,2455.943678,0.232308527,0.082595013,2.812621704,0.004913942,0.045904601,"impact, RWD domain protein [Source:MGI Symbol	Acc:MGI:1098233]"
ENSMUSG00000085330,70.98392535,0.846287492,0.300927399,2.812264664,0.004919401,0.045925237,predicted gene 13417 [Source:MGI Symbol	Acc:MGI:3652159]
ENSMUSG00000042228,169.7871123,-0.390159773,0.138789903,-2.811153879,0.004936417,0.046053676,"LYN proto-oncogene, Src family tyrosine kinase [Source:MGI Symbol	Acc:MGI:96892]"
ENSMUSG00000057497,738.994624,0.353258246,0.125792688,2.808257393,0.00498104,0.046408712,"family with sequence similarity 136, member A [Source:MGI Symbol	Acc:MGI:1913738]"
ENSMUSG00000029675,381.747845,-0.75468266,0.268724801,-2.808384845,0.004979069,0.046408712,elastin [Source:MGI Symbol	Acc:MGI:95317]
ENSMUSG00000038370,22.485875,-1.300306455,0.463113171,-2.807750969,0.004988879,0.04645113,Purkinje cell protein 4-like 1 [Source:MGI Symbol	Acc:MGI:1913675]
ENSMUSG00000034218,568.3065458,-0.461286049,0.16430522,-2.807494788,0.004992849,0.046457488,ataxia telangiectasia mutated [Source:MGI Symbol	Acc:MGI:107202]
ENSMUSG00000030275,4102.702771,-0.280103823,0.099808134,-2.806422801,0.005009491,0.046520468,ethanolamine kinase 1 [Source:MGI Symbol	Acc:MGI:1922570]
ENSMUSG00000038342,883.4631631,-0.222860323,0.079402604,-2.806713033,0.005004981,0.046520468,MLX interacting protein [Source:MGI Symbol	Acc:MGI:2141183]
ENSMUSG00000073716,7.811661525,-2.356427979,0.839599028,-2.806611133,0.005006564,0.046520468,predicted gene 13241 [Source:MGI Symbol	Acc:MGI:3649920]
ENSMUSG00000037161,31.41517708,-1.750103125,0.623789756,-2.805597732,0.005022335,0.046609114,mitochondria localized glutamic acid rich protein [Source:MGI Symbol	Acc:MGI:1914999]
ENSMUSG00000058392,429.2325129,-0.424003812,0.151160788,-2.804985456,0.005031885,0.046644193,ribosomal RNA processing 1 homolog B (S. cerevisiae) [Source:MGI Symbol	Acc:MGI:1919712]
ENSMUSG00000038967,367.2129835,-0.387205125,0.138050439,-2.804809079,0.005034639,0.046644193,"pyruvate dehydrogenase kinase, isoenzyme 2 [Source:MGI Symbol	Acc:MGI:1343087]"
ENSMUSG00000009376,176.3789417,0.518483619,0.184861032,2.804720993,0.005036015,0.046644193,met proto-oncogene [Source:MGI Symbol	Acc:MGI:96969]
ENSMUSG00000031149,672.0975494,0.274980035,0.098065621,2.804041132,0.005046647,0.046712052,PRA1 domain family 2 [Source:MGI Symbol	Acc:MGI:1859607]
ENSMUSG00000027253,1583.550451,-0.303248687,0.108206589,-2.802497416,0.005070862,0.046905476,low density lipoprotein receptor-related protein 4 [Source:MGI Symbol	Acc:MGI:2442252]
ENSMUSG00000008167,374.5990436,0.518846198,0.185261152,2.800620599,0.005100445,0.047148256,F-box and WD-40 domain protein 9 [Source:MGI Symbol	Acc:MGI:1915878]
ENSMUSG00000032437,3818.985723,-0.206585278,0.073783787,-2.799873612,0.005112262,0.047226607,"STT3, subunit of the oligosaccharyltransferase complex, homolog B (S. cerevisiae) [Source:MGI Symbol	Acc:MGI:1915542]"
ENSMUSG00000034487,1502.859318,-0.207946226,0.074307754,-2.798445845,0.005134918,0.047404918,KDEL (Lys-Asp-Glu-Leu) containing 2 [Source:MGI Symbol	Acc:MGI:1923765]
ENSMUSG00000034035,44.0024444,0.888099789,0.317402038,2.798027999,0.005141566,0.047435305,coiled-coil domain containing 17 [Source:MGI Symbol	Acc:MGI:1915667]
ENSMUSG00000019998,3482.146386,-0.195772735,0.069981504,-2.797492531,0.005150096,0.04748301,syntaxin 7 [Source:MGI Symbol	Acc:MGI:1858210]
ENSMUSG00000041571,2260.659052,0.414460046,0.14822275,2.796197244,0.005170783,0.047642666,selenoprotein W [Source:MGI Symbol	Acc:MGI:1100878]
ENSMUSG00000028559,2156.707283,0.199718698,0.071439935,2.795617023,0.005180074,0.04769718,oxysterol binding protein-like 9 [Source:MGI Symbol	Acc:MGI:1923784]
ENSMUSG00000048874,2176.674742,-0.267608276,0.095735008,-2.795302189,0.005185122,0.047712577,PHD finger protein 3 [Source:MGI Symbol	Acc:MGI:2446126]
ENSMUSG00000034488,39.31137879,1.228081569,0.439371017,2.795090074,0.005188526,0.047712831,EGF-like repeats and discoidin I-like domains 3 [Source:MGI Symbol	Acc:MGI:1329025]
ENSMUSG00000019970,2083.51068,0.256861123,0.091912498,2.794626717,0.005195967,0.047750196,serum/glucocorticoid regulated kinase 1 [Source:MGI Symbol	Acc:MGI:1340062]
ENSMUSG00000029135,3595.520746,0.194834643,0.069782513,2.792026753,0.005237903,0.047982562,fos-like antigen 2 [Source:MGI Symbol	Acc:MGI:102858]
ENSMUSG00000032491,838.9215096,0.379330396,0.135862994,2.792006744,0.005238226,0.047982562,neurotrophin receptor associated death domain [Source:MGI Symbol	Acc:MGI:1914419]
ENSMUSG00000027381,642.1670851,0.311695606,0.111637944,2.792022103,0.005237978,0.047982562,BCL2-like 11 (apoptosis facilitator) [Source:MGI Symbol	Acc:MGI:1197519]
ENSMUSG00000030790,524.051163,0.390615872,0.139892531,2.792256818,0.005234179,0.047982562,adrenomedullin [Source:MGI Symbol	Acc:MGI:108058]
ENSMUSG00000017830,216.6408764,-0.598961426,0.214484587,-2.792561625,0.005229251,0.047982562,DEXH (Asp-Glu-X-His) box polypeptide 58 [Source:MGI Symbol	Acc:MGI:1931560]
ENSMUSG00000028552,1865.606517,-0.265928372,0.095272621,-2.791236033,0.005250717,0.048034712,epidermal growth factor receptor pathway substrate 15 [Source:MGI Symbol	Acc:MGI:104583]
ENSMUSG00000042229,988.4777543,-0.198810653,0.071222505,-2.791402147,0.005248022,0.048034712,RAB interacting factor [Source:MGI Symbol	Acc:MGI:2138605]
ENSMUSG00000057722,24.01926195,-1.231199793,0.441159465,-2.790827105,0.005257355,0.048064328,leptin receptor [Source:MGI Symbol	Acc:MGI:104993]
ENSMUSG00000026482,2667.752601,-0.213825676,0.076630994,-2.790328888,0.005265452,0.048076166,"ral guanine nucleotide dissociation stimulator,-like 1 [Source:MGI Symbol	Acc:MGI:107484]"
ENSMUSG00000029375,13.04062235,-3.035937792,1.087948811,-2.790515289,0.005262421,0.048076166,chemokine (C-X-C motif) ligand 15 [Source:MGI Symbol	Acc:MGI:1339941]
ENSMUSG00000024384,1418.99378,-0.289768008,0.103891926,-2.78912924,0.005284997,0.048223465,"IWS1, SUPT6 interacting protein [Source:MGI Symbol	Acc:MGI:1920723]"
ENSMUSG00000008206,527.4711296,-0.302690106,0.108538621,-2.788777875,0.005290734,0.048244666,ceramide synthase 4 [Source:MGI Symbol	Acc:MGI:1914510]
ENSMUSG00000050271,122.986817,-0.608595526,0.218275541,-2.78819846,0.005300206,0.048299882,PEAK1 related kinase activating pseudokinase 1 [Source:MGI Symbol	Acc:MGI:1196223]
ENSMUSG00000029108,11.66413145,-2.188380854,0.785463763,-2.786100335,0.005334636,0.048582307,protocadherin 7 [Source:MGI Symbol	Acc:MGI:1860487]
ENSMUSG00000019433,1518.505981,0.324844705,0.116652903,2.784711716,0.005357533,0.048759417,"GIPC PDZ domain containing family, member 1 [Source:MGI Symbol	Acc:MGI:1926252]"
ENSMUSG00000028164,381.8273211,-0.420873505,0.151167668,-2.784150286,0.005366816,0.04881247,"mannosidase, beta A, lysosomal [Source:MGI Symbol	Acc:MGI:88175]"
ENSMUSG00000035692,1072.204297,-0.381507229,0.137065431,-2.783394945,0.005379328,0.048894805,ISG15 ubiquitin-like modifier [Source:MGI Symbol	Acc:MGI:1855694]
ENSMUSG00000022887,2701.024342,0.195543599,0.070259822,2.78314965,0.005383397,0.048900342,mannan-binding lectin serine peptidase 1 [Source:MGI Symbol	Acc:MGI:88492]
ENSMUSG00000036833,352.7117382,-0.341226391,0.12263691,-2.782411849,0.005395652,0.048980184,patatin-like phospholipase domain containing 7 [Source:MGI Symbol	Acc:MGI:2385325]
ENSMUSG00000031906,253.6630222,0.534007277,0.191944835,2.782087238,0.005401052,0.048997733,"sphingomyelin phosphodiesterase 3, neutral [Source:MGI Symbol	Acc:MGI:1927578]"
ENSMUSG00000022505,6920.191308,0.147826323,0.053184198,2.779515889,0.005443999,0.049335375,epithelial membrane protein 2 [Source:MGI Symbol	Acc:MGI:1098726]
ENSMUSG00000002900,5080.171024,0.277657216,0.099896777,2.779441174,0.005445252,0.049335375,laminin B1 [Source:MGI Symbol	Acc:MGI:96743]
ENSMUSG00000092981,126.3229553,-0.751728246,0.270562659,-2.778388739,0.005462922,0.049463765,microRNA 5125 [Source:MGI Symbol	Acc:MGI:4950450]
ENSMUSG00000096433,258.9080715,-0.57017569,0.205266829,-2.777729317,0.00547402,0.04953252,zinc finger protein 994 [Source:MGI Symbol	Acc:MGI:3643318]
ENSMUSG00000031781,819.0138901,0.343148725,0.123565542,2.777058391,0.005485332,0.049603127,cytokine induced apoptosis inhibitor 1 [Source:MGI Symbol	Acc:MGI:1922083]
ENSMUSG00000028413,2566.942376,-0.239368426,0.086255224,-2.775118026,0.005518168,0.049866794,"UDP-Gal:betaGlcNAc beta 1,4- galactosyltransferase, polypeptide 1 [Source:MGI Symbol	Acc:MGI:95705]"
ENSMUSG00000095567,1035.6231,0.271583069,0.09787063,2.774918982,0.005521546,0.049866794,NOC2 like nucleolar associated transcriptional repressor [Source:MGI Symbol	Acc:MGI:1931051]
ENSMUSG00000033114,209.4869757,0.48247253,0.173916012,2.774169687,0.00553428,0.049944305,"solute carrier family 35, member D2 [Source:MGI Symbol	Acc:MGI:1917734]"
ENSMUSG00000095193,85.20267324,-0.871766151,0.314282525,-2.773829541,0.00554007,0.049944305,"predicted gene, 20939 [Source:MGI Symbol	Acc:MGI:5434295]"
ENSMUSG00000021994,10.23812183,-3.773223065,1.360312775,-2.773790803,0.00554073,0.049944305,"wingless-type MMTV integration site family, member 5A [Source:MGI Symbol	Acc:MGI:98958]"
