# Supplementary material for: MAF1, a repressor of RNA polymerase III-dependent transcription, regulates bone mass
Source: eLife. 2022 May 25;11:e74740. doi: 10.7554/eLife.74740 (PMC9212997; doi:10.7554/eLife.74740)
Supplement: Figure 6—source data 1. [file elife-74740-fig6-data1.zip › Figure 6 - source data/Figure 6B - source data8 - MLvsDMSO_d4.csv]

,baseMean,log2FoldChange,lfcSE,stat,pvalue,padj,gene_description
ENSMUSG00000026981,11353.96905,0.795212049,0.065481398,12.14409088,6.17E-34,8.36E-30,interleukin 1 receptor antagonist [Source:MGI Symbol	Acc:MGI:96547]
ENSMUSG00000015568,9219.928847,0.675114695,0.065145981,10.3631058,3.65E-25,2.47E-21,lipoprotein lipase [Source:MGI Symbol	Acc:MGI:96820]
ENSMUSG00000027750,2156.914205,-1.366627627,0.152289991,-8.973850613,2.86E-19,1.29E-15,"periostin, osteoblast specific factor [Source:MGI Symbol	Acc:MGI:1926321]"
ENSMUSG00000018593,40202.51228,-0.495709963,0.056386039,-8.791359959,1.48E-18,5.01E-15,secreted acidic cysteine rich glycoprotein [Source:MGI Symbol	Acc:MGI:98373]
ENSMUSG00000016262,804.9501335,-0.665526613,0.077624631,-8.573652573,1.00E-17,2.72E-14,SERTA domain containing 4 [Source:MGI Symbol	Acc:MGI:2443496]
ENSMUSG00000019577,3152.248699,0.62901638,0.074899754,8.398110138,4.54E-17,1.03E-13,"pyruvate dehydrogenase kinase, isoenzyme 4 [Source:MGI Symbol	Acc:MGI:1351481]"
ENSMUSG00000029675,381.747845,-2.174284087,0.270140573,-8.048713532,8.37E-16,1.62E-12,elastin [Source:MGI Symbol	Acc:MGI:95317]
ENSMUSG00000026308,253.052947,-1.196023313,0.149710723,-7.988895443,1.36E-15,2.31E-12,kelch-like 30 [Source:MGI Symbol	Acc:MGI:1918038]
ENSMUSG00000029552,1068.687844,-0.645909865,0.081692919,-7.906558798,2.65E-15,3.99E-12,testis derived transcript [Source:MGI Symbol	Acc:MGI:105081]
ENSMUSG00000007682,1174.130409,-1.192783818,0.153144992,-7.788591755,6.78E-15,9.19E-12,"deiodinase, iodothyronine, type II [Source:MGI Symbol	Acc:MGI:1338833]"
ENSMUSG00000026249,2746.13979,-0.696627782,0.094496159,-7.372022205,1.68E-13,2.07E-10,"serine (or cysteine) peptidase inhibitor, clade E, member 2 [Source:MGI Symbol	Acc:MGI:101780]"
ENSMUSG00000026566,1237.16137,-0.551909542,0.076099079,-7.252512755,4.09E-13,4.62E-10,myelin protein zero-like 1 [Source:MGI Symbol	Acc:MGI:1915731]
ENSMUSG00000004655,5978.062117,-0.484201753,0.068330116,-7.086212909,1.38E-12,1.44E-09,aquaporin 1 [Source:MGI Symbol	Acc:MGI:103201]
ENSMUSG00000022440,2229.152572,-0.73064278,0.103406893,-7.065706719,1.60E-12,1.55E-09,C1q and tumor necrosis factor related protein 6 [Source:MGI Symbol	Acc:MGI:1919959]
ENSMUSG00000074934,1693.826541,0.689525246,0.099029082,6.962856118,3.33E-12,3.01E-09,"gremlin 1, DAN family BMP antagonist [Source:MGI Symbol	Acc:MGI:1344337]"
ENSMUSG00000028111,1824.01549,-0.626644593,0.090739675,-6.905960265,4.99E-12,3.98E-09,cathepsin K [Source:MGI Symbol	Acc:MGI:107823]
ENSMUSG00000042834,1758.554034,-0.781701574,0.113100309,-6.911577697,4.79E-12,3.98E-09,neuronal regeneration related protein [Source:MGI Symbol	Acc:MGI:99444]
ENSMUSG00000019960,1256.806245,-0.536393802,0.078719985,-6.813946972,9.50E-12,7.15E-09,dual specificity phosphatase 6 [Source:MGI Symbol	Acc:MGI:1914853]
ENSMUSG00000020846,637.7734096,-0.613273763,0.092650444,-6.619221017,3.61E-11,2.58E-08,refilin B [Source:MGI Symbol	Acc:MGI:1923816]
ENSMUSG00000028364,3398.099775,-0.789448902,0.120844806,-6.532749981,6.46E-11,4.38E-08,tenascin C [Source:MGI Symbol	Acc:MGI:101922]
ENSMUSG00000025232,5265.131877,-0.314530158,0.048959707,-6.424265579,1.33E-10,8.56E-08,hexosaminidase A [Source:MGI Symbol	Acc:MGI:96073]
ENSMUSG00000033208,556.2860688,-1.050844488,0.16388911,-6.411923811,1.44E-10,8.86E-08,"S100 protein, beta polypeptide, neural [Source:MGI Symbol	Acc:MGI:98217]"
ENSMUSG00000089774,618.2191763,1.108129769,0.173705908,6.379344169,1.78E-10,1.05E-07,"solute carrier family 5 (inositol transporters), member 3 [Source:MGI Symbol	Acc:MGI:1858226]"
ENSMUSG00000000957,22608.63856,-0.59924196,0.094274351,-6.356362646,2.07E-10,1.17E-07,matrix metallopeptidase 14 (membrane-inserted) [Source:MGI Symbol	Acc:MGI:101900]
ENSMUSG00000024538,4578.709471,-0.642678586,0.101542347,-6.329168146,2.46E-10,1.34E-07,peptidylprolyl isomerase C [Source:MGI Symbol	Acc:MGI:97751]
ENSMUSG00000019997,7831.930039,-0.7073385,0.112729982,-6.274626201,3.50E-10,1.83E-07,connective tissue growth factor [Source:MGI Symbol	Acc:MGI:95537]
ENSMUSG00000032172,130.556507,-1.517388211,0.242222337,-6.264443782,3.74E-10,1.88E-07,olfactomedin 2 [Source:MGI Symbol	Acc:MGI:3045350]
ENSMUSG00000024501,2077.750606,-0.584961277,0.093861144,-6.232198431,4.60E-10,2.23E-07,dihydropyrimidinase-like 3 [Source:MGI Symbol	Acc:MGI:1349762]
ENSMUSG00000041120,1325.470034,-0.738805708,0.119666956,-6.173848928,6.66E-10,3.12E-07,"neuroblastoma, suppression of tumorigenicity 1 [Source:MGI Symbol	Acc:MGI:104591]"
ENSMUSG00000031595,1250.896483,-0.702189882,0.113923276,-6.163708648,7.11E-10,3.21E-07,platelet-derived growth factor receptor-like [Source:MGI Symbol	Acc:MGI:1916047]
ENSMUSG00000033952,1461.093479,0.647522367,0.105446593,6.140761386,8.21E-10,3.59E-07,abnormal spindle microtubule assembly [Source:MGI Symbol	Acc:MGI:1334448]
ENSMUSG00000022965,2525.449575,-0.382408931,0.06253238,-6.115374606,9.63E-10,4.08E-07,interferon gamma receptor 2 [Source:MGI Symbol	Acc:MGI:107654]
ENSMUSG00000041559,488.2005771,-1.240494873,0.203907301,-6.083621659,1.17E-09,4.83E-07,fibromodulin [Source:MGI Symbol	Acc:MGI:1328364]
ENSMUSG00000068196,5482.933707,-0.530965981,0.087406853,-6.074649345,1.24E-09,4.96E-07,"collagen, type VIII, alpha 1 [Source:MGI Symbol	Acc:MGI:88463]"
ENSMUSG00000053931,9352.120517,-0.30376451,0.050634022,-5.999217503,1.98E-09,7.68E-07,"calponin 3, acidic [Source:MGI Symbol	Acc:MGI:1919244]"
ENSMUSG00000056515,5144.256417,-0.363976932,0.061082355,-5.958790068,2.54E-09,9.31E-07,"RAB31, member RAS oncogene family [Source:MGI Symbol	Acc:MGI:1914603]"
ENSMUSG00000025964,3025.501144,0.521941333,0.087546426,5.961880517,2.49E-09,9.31E-07,a disintegrin and metallopeptidase domain 23 [Source:MGI Symbol	Acc:MGI:1345162]
ENSMUSG00000024087,8629.780293,0.488474831,0.082258574,5.938284698,2.88E-09,1.03E-06,"cytochrome P450, family 1, subfamily b, polypeptide 1 [Source:MGI Symbol	Acc:MGI:88590]"
ENSMUSG00000028195,4568.238551,-0.595267231,0.101683063,-5.854143386,4.79E-09,1.67E-06,cysteine rich protein 61 [Source:MGI Symbol	Acc:MGI:88613]
ENSMUSG00000048076,7098.780248,-0.304368414,0.052778875,-5.766860587,8.08E-09,2.72E-06,ADP-ribosylation factor 1 [Source:MGI Symbol	Acc:MGI:99431]
ENSMUSG00000010830,1350.8667,-0.39998426,0.069441779,-5.75999444,8.41E-09,2.72E-06,KDEL (Lys-Asp-Glu-Leu) endoplasmic reticulum protein retention receptor 3 [Source:MGI Symbol	Acc:MGI:2145953]
ENSMUSG00000021701,848.1367621,-0.591610416,0.102694879,-5.760856055,8.37E-09,2.72E-06,polo like kinase 2 [Source:MGI Symbol	Acc:MGI:1099790]
ENSMUSG00000056174,300.5059063,-1.044282609,0.182083582,-5.73518269,9.74E-09,3.07E-06,"collagen, type VIII, alpha 2 [Source:MGI Symbol	Acc:MGI:88464]"
ENSMUSG00000024066,5650.011247,0.372485038,0.065064891,5.724823822,1.04E-08,3.19E-06,xanthine dehydrogenase [Source:MGI Symbol	Acc:MGI:98973]
ENSMUSG00000000901,1830.681766,-0.562707182,0.098496397,-5.712972231,1.11E-08,3.35E-06,matrix metallopeptidase 11 [Source:MGI Symbol	Acc:MGI:97008]
ENSMUSG00000030772,2323.636788,-0.298315177,0.053546219,-5.571171662,2.53E-08,7.46E-06,dickkopf WNT signaling pathway inhibitor 3 [Source:MGI Symbol	Acc:MGI:1354952]
ENSMUSG00000022010,7298.940236,-0.364236782,0.065789531,-5.536394268,3.09E-08,8.91E-06,"TSC22 domain family, member 1 [Source:MGI Symbol	Acc:MGI:109127]"
ENSMUSG00000019122,1992.955155,0.696784932,0.126885542,5.491444638,3.99E-08,1.13E-05,chemokine (C-C motif) ligand 9 [Source:MGI Symbol	Acc:MGI:104533]
ENSMUSG00000062515,335.8978319,1.198404039,0.218419149,5.486716916,4.09E-08,1.13E-05,"fatty acid binding protein 4, adipocyte [Source:MGI Symbol	Acc:MGI:88038]"
ENSMUSG00000008136,4981.058337,-0.417260981,0.076558186,-5.450246441,5.03E-08,1.36E-05,four and a half LIM domains 2 [Source:MGI Symbol	Acc:MGI:1338762]
ENSMUSG00000045328,1648.190395,0.733707001,0.135864658,5.40027856,6.65E-08,1.77E-05,centromere protein E [Source:MGI Symbol	Acc:MGI:1098230]
ENSMUSG00000000938,2397.312414,-0.356657465,0.066322936,-5.377588623,7.55E-08,1.96E-05,homeobox A10 [Source:MGI Symbol	Acc:MGI:96171]
ENSMUSG00000032925,314.0577967,-0.98714939,0.183654021,-5.375049154,7.66E-08,1.96E-05,"integrin, beta-like 1 [Source:MGI Symbol	Acc:MGI:2443439]"
ENSMUSG00000057110,664.5237388,0.538923566,0.100883761,5.342024935,9.19E-08,2.31E-05,centriolin [Source:MGI Symbol	Acc:MGI:1889576]
ENSMUSG00000033684,6756.76725,-0.342636132,0.06466413,-5.298704694,1.17E-07,2.88E-05,quiescin Q6 sulfhydryl oxidase 1 [Source:MGI Symbol	Acc:MGI:1330818]
ENSMUSG00000029322,405.04187,-1.192679887,0.225803719,-5.281931979,1.28E-07,3.10E-05,placenta-specific 8 [Source:MGI Symbol	Acc:MGI:2445289]
ENSMUSG00000019966,10390.48299,0.573613612,0.108996115,5.26269779,1.42E-07,3.38E-05,kit ligand [Source:MGI Symbol	Acc:MGI:96974]
ENSMUSG00000027010,1821.084873,-0.347618672,0.066214362,-5.249898372,1.52E-07,3.52E-05,"solute carrier family 25 (mitochondrial carrier, Aralar), member 12 [Source:MGI Symbol	Acc:MGI:1926080]"
ENSMUSG00000021567,915.3467761,-0.562564706,0.107248195,-5.245446854,1.56E-07,3.52E-05,naked cuticle 2 [Source:MGI Symbol	Acc:MGI:1919543]
ENSMUSG00000022661,355.3883121,-0.684761735,0.130527995,-5.24609095,1.55E-07,3.52E-05,CD200 antigen [Source:MGI Symbol	Acc:MGI:1196990]
ENSMUSG00000027208,6926.161559,0.448441939,0.085731831,5.230751883,1.69E-07,3.75E-05,fibroblast growth factor 7 [Source:MGI Symbol	Acc:MGI:95521]
ENSMUSG00000038393,1136.043099,0.640940209,0.122910696,5.214682124,1.84E-07,4.03E-05,thioredoxin interacting protein [Source:MGI Symbol	Acc:MGI:1889549]
ENSMUSG00000021939,22801.94502,-0.356847977,0.068578491,-5.203497059,1.96E-07,4.21E-05,cathepsin B [Source:MGI Symbol	Acc:MGI:88561]
ENSMUSG00000030096,7906.030347,-0.391390101,0.075397889,-5.190995461,2.09E-07,4.43E-05,"solute carrier family 6 (neurotransmitter transporter, taurine), member 6 [Source:MGI Symbol	Acc:MGI:98488]"
ENSMUSG00000067276,568.0968149,-0.583081212,0.112474088,-5.184138156,2.17E-07,4.53E-05,calpain 6 [Source:MGI Symbol	Acc:MGI:1100850]
ENSMUSG00000062184,2350.225489,0.479349124,0.092640466,5.174295246,2.29E-07,4.64E-05,heparan sulfate 6-O-sulfotransferase 2 [Source:MGI Symbol	Acc:MGI:1354959]
ENSMUSG00000026072,710.620688,0.559071177,0.108053087,5.17404169,2.29E-07,4.64E-05,"interleukin 1 receptor, type I [Source:MGI Symbol	Acc:MGI:96545]"
ENSMUSG00000036533,1119.214557,-0.436172791,0.084556946,-5.15833187,2.49E-07,4.95E-05,CDC42 effector protein (Rho GTPase binding) 3 [Source:MGI Symbol	Acc:MGI:2384718]
ENSMUSG00000063275,721.7213866,-0.50138821,0.097239869,-5.156199984,2.52E-07,4.95E-05,3-hydroxyacyl-CoA dehydratase 1 [Source:MGI Symbol	Acc:MGI:1353592]
ENSMUSG00000026605,2406.864115,0.623045813,0.120985516,5.149755398,2.61E-07,5.05E-05,centromere protein F [Source:MGI Symbol	Acc:MGI:1313302]
ENSMUSG00000052397,654.8918037,-0.532236399,0.104322886,-5.101818212,3.36E-07,6.34E-05,ezrin [Source:MGI Symbol	Acc:MGI:98931]
ENSMUSG00000033207,56.29618578,-1.898175857,0.372060121,-5.101798745,3.36E-07,6.34E-05,MAM domain containing 2 [Source:MGI Symbol	Acc:MGI:1918988]
ENSMUSG00000021477,6889.664295,-0.405915957,0.079883275,-5.081363491,3.75E-07,6.96E-05,cathepsin L [Source:MGI Symbol	Acc:MGI:88564]
ENSMUSG00000038280,1639.433069,-0.350527976,0.069236798,-5.062741034,4.13E-07,7.57E-05,osteopetrosis associated transmembrane protein 1 [Source:MGI Symbol	Acc:MGI:2655574]
ENSMUSG00000069601,601.6601873,0.63897067,0.126372431,5.056250506,4.28E-07,7.73E-05,"ankyrin 3, epithelial [Source:MGI Symbol	Acc:MGI:88026]"
ENSMUSG00000002831,3884.562746,0.499648101,0.099126502,5.040509785,4.64E-07,8.28E-05,perilipin 4 [Source:MGI Symbol	Acc:MGI:1929709]
ENSMUSG00000016918,840.1524347,-0.541014392,0.107615885,-5.027272641,4.98E-07,8.76E-05,sulfatase 1 [Source:MGI Symbol	Acc:MGI:2138563]
ENSMUSG00000039457,319.8338134,0.834651751,0.167541119,4.981772564,6.30E-07,0.000109523,periplakin [Source:MGI Symbol	Acc:MGI:1194898]
ENSMUSG00000028656,8669.349259,-0.217817963,0.043866739,-4.965446887,6.85E-07,0.000116172,"CAP, adenylate cyclase-associated protein 1 (yeast) [Source:MGI Symbol	Acc:MGI:88262]"
ENSMUSG00000063659,963.7414326,0.455599826,0.0917262,4.966954099,6.80E-07,0.000116172,zinc finger and BTB domain containing 18 [Source:MGI Symbol	Acc:MGI:1353609]
ENSMUSG00000037656,772.1372885,-0.581376225,0.117410203,-4.951666962,7.36E-07,0.00012317,"solute carrier family 20, member 2 [Source:MGI Symbol	Acc:MGI:97851]"
ENSMUSG00000036356,1392.575078,0.36648841,0.074116508,4.944760879,7.62E-07,0.000125037,chondroitin sulfate N-acetylgalactosaminyltransferase 1 [Source:MGI Symbol	Acc:MGI:2442354]
ENSMUSG00000076441,744.3354776,0.794988898,0.160799071,4.943989357,7.65E-07,0.000125037,argininosuccinate synthetase 1 [Source:MGI Symbol	Acc:MGI:88090]
ENSMUSG00000022265,5724.298247,-0.350981608,0.071230179,-4.927428385,8.33E-07,0.000134491,progressive ankylosis [Source:MGI Symbol	Acc:MGI:3045421]
ENSMUSG00000024190,456.0572002,-0.654947765,0.133938263,-4.889922787,1.01E-06,0.000160914,dual specificity phosphatase 1 [Source:MGI Symbol	Acc:MGI:105120]
ENSMUSG00000030842,1963.519072,-0.393116119,0.080452725,-4.886299626,1.03E-06,0.000161997,"late endosomal/lysosomal adaptor, MAPK and MTOR activator 1 [Source:MGI Symbol	Acc:MGI:1913758]"
ENSMUSG00000031004,4657.834227,0.546584866,0.111978039,4.881179112,1.05E-06,0.00016435,antigen identified by monoclonal antibody Ki 67 [Source:MGI Symbol	Acc:MGI:106035]
ENSMUSG00000039765,837.7086569,0.449636998,0.092953305,4.837235201,1.32E-06,0.000202857,coiled-coil and C2 domain containing 2A [Source:MGI Symbol	Acc:MGI:1924487]
ENSMUSG00000036856,168.0575476,-1.060948428,0.220329661,-4.815277352,1.47E-06,0.000223945,"wingless-type MMTV integration site family, member 4 [Source:MGI Symbol	Acc:MGI:98957]"
ENSMUSG00000026786,965.5688521,0.494746728,0.102961593,4.80515807,1.55E-06,0.00023136,"amyloid beta (A4) precursor protein-binding, family B, member 1 interacting protein [Source:MGI Symbol	Acc:MGI:1861354]"
ENSMUSG00000038319,210.1772832,-0.964586553,0.20077468,-4.804323701,1.55E-06,0.00023136,"potassium voltage-gated channel, subfamily H (eag-related), member 2 [Source:MGI Symbol	Acc:MGI:1341722]"
ENSMUSG00000090673,185.2066794,0.928818496,0.194249983,4.781562821,1.74E-06,0.00025635,predicted gene 340 [Source:MGI Symbol	Acc:MGI:2685186]
ENSMUSG00000038943,2081.067888,0.438403005,0.092097237,4.76021887,1.93E-06,0.000281944,protein regulator of cytokinesis 1 [Source:MGI Symbol	Acc:MGI:1858961]
ENSMUSG00000023805,941.9056589,-0.369681851,0.077780861,-4.752863983,2.01E-06,0.00028929,synaptojanin 2 [Source:MGI Symbol	Acc:MGI:1201671]
ENSMUSG00000079363,189.527753,-1.088532217,0.229217845,-4.748898215,2.05E-06,0.000291915,guanylate binding protein 4 [Source:MGI Symbol	Acc:MGI:97072]
ENSMUSG00000071847,700.2182948,-0.527427408,0.111385516,-4.735152521,2.19E-06,0.000305973,adenomatosis polyposis coli down-regulated 1 [Source:MGI Symbol	Acc:MGI:3513977]
ENSMUSG00000032420,52.84362762,-1.309253317,0.27645653,-4.735837909,2.18E-06,0.000305973,"5' nucleotidase, ecto [Source:MGI Symbol	Acc:MGI:99782]"
ENSMUSG00000017466,31706.58481,-0.369704317,0.078351891,-4.718511733,2.38E-06,0.000325383,tissue inhibitor of metalloproteinase 2 [Source:MGI Symbol	Acc:MGI:98753]
ENSMUSG00000039316,1433.308075,-0.488245229,0.10344843,-4.71969685,2.36E-06,0.000325383,raftlin lipid raft linker 1 [Source:MGI Symbol	Acc:MGI:1923688]
ENSMUSG00000031812,5081.975215,-0.320648456,0.067998732,-4.715506428,2.41E-06,0.000325696,microtubule-associated protein 1 light chain 3 beta [Source:MGI Symbol	Acc:MGI:1914693]
ENSMUSG00000052861,167.6218206,0.949501387,0.20141113,4.714244886,2.43E-06,0.000325696,"dynein, axonemal, heavy chain 6 [Source:MGI Symbol	Acc:MGI:107744]"
ENSMUSG00000032254,1173.083169,0.411296486,0.087392058,4.706337124,2.52E-06,0.000335263,kinesin family member 23 [Source:MGI Symbol	Acc:MGI:1919069]
ENSMUSG00000036390,804.8655688,-0.681060721,0.144950937,-4.698560317,2.62E-06,0.000344901,growth arrest and DNA-damage-inducible 45 alpha [Source:MGI Symbol	Acc:MGI:107799]
ENSMUSG00000029093,632.6802416,0.753508155,0.160469457,4.695648446,2.66E-06,0.000346488,sortilin-related VPS10 domain containing receptor 2 [Source:MGI Symbol	Acc:MGI:1932289]
ENSMUSG00000031486,946.674623,-0.741166208,0.158252974,-4.683426716,2.82E-06,0.000364309,adhesion G protein-coupled receptor A2 [Source:MGI Symbol	Acc:MGI:1925810]
ENSMUSG00000020186,1724.318181,-0.49799816,0.107310093,-4.640739245,3.47E-06,0.000444076,cysteine and glycine-rich protein 2 [Source:MGI Symbol	Acc:MGI:1202907]
ENSMUSG00000038400,1599.162194,-0.501119917,0.108118616,-4.634908705,3.57E-06,0.00045251,"prostate transmembrane protein, androgen induced 1 [Source:MGI Symbol	Acc:MGI:1929600]"
ENSMUSG00000036768,712.4270638,0.596074612,0.129092488,4.617422908,3.89E-06,0.000487791,kinesin family member 15 [Source:MGI Symbol	Acc:MGI:1098258]
ENSMUSG00000022206,555.4429064,0.653762216,0.141682814,4.614266187,3.94E-06,0.00049072,natriuretic peptide receptor 3 [Source:MGI Symbol	Acc:MGI:97373]
ENSMUSG00000028780,630.2376586,-0.781491419,0.169730694,-4.604302272,4.14E-06,0.000510128,"sema domain, immunoglobulin domain (Ig), short basic domain, secreted, (semaphorin) 3C [Source:MGI Symbol	Acc:MGI:107557]"
ENSMUSG00000034161,148.2243141,-1.128070929,0.245280126,-4.599112637,4.24E-06,0.00051653,scleraxis [Source:MGI Symbol	Acc:MGI:102934]
ENSMUSG00000106627,45.31262051,2.756152448,0.599430451,4.597952013,4.27E-06,0.00051653,"predicted gene, 21680 [Source:MGI Symbol	Acc:MGI:5435035]"
ENSMUSG00000017724,755.3553202,-0.500148744,0.109114489,-4.583706066,4.57E-06,0.000548127,ets variant 4 [Source:MGI Symbol	Acc:MGI:99423]
ENSMUSG00000007655,7539.581779,-0.370227281,0.081151689,-4.562163599,5.06E-06,0.000602176,"caveolin 1, caveolae protein [Source:MGI Symbol	Acc:MGI:102709]"
ENSMUSG00000069920,879.6171199,-0.483754843,0.106105504,-4.559187083,5.14E-06,0.000605463,"UDP-GlcNAc:betaGal beta-1,3-N-acetylglucosaminyltransferase 9 [Source:MGI Symbol	Acc:MGI:2142841]"
ENSMUSG00000070436,22536.86024,-0.45162641,0.099350394,-4.545793853,5.47E-06,0.000639711,"serine (or cysteine) peptidase inhibitor, clade H, member 1 [Source:MGI Symbol	Acc:MGI:88283]"
ENSMUSG00000003779,2419.479495,0.354043176,0.078103646,4.532991633,5.82E-06,0.000671242,kinesin family member 20A [Source:MGI Symbol	Acc:MGI:1201682]
ENSMUSG00000021250,38.60146977,-1.514281249,0.334127796,-4.532042129,5.84E-06,0.000671242,FBJ osteosarcoma oncogene [Source:MGI Symbol	Acc:MGI:95574]
ENSMUSG00000031434,393.7145455,0.522468232,0.115370775,4.528601206,5.94E-06,0.000676531,microrchidia 4 [Source:MGI Symbol	Acc:MGI:1922996]
ENSMUSG00000026773,181.8687444,-0.851178641,0.188984003,-4.503971908,6.67E-06,0.000753598,"6-phosphofructo-2-kinase/fructose-2,6-biphosphatase 3 [Source:MGI Symbol	Acc:MGI:2181202]"
ENSMUSG00000027331,1267.16395,0.50855767,0.112971518,4.501644997,6.74E-06,0.000755601,kinetochore-localized astrin/SPAG5 binding [Source:MGI Symbol	Acc:MGI:1289298]
ENSMUSG00000007872,3565.701126,-0.513858412,0.114338926,-4.494168626,6.98E-06,0.000769912,inhibitor of DNA binding 3 [Source:MGI Symbol	Acc:MGI:96398]
ENSMUSG00000007038,766.2080092,-0.53704182,0.119494659,-4.494274664,6.98E-06,0.000769912,neuraminidase 1 [Source:MGI Symbol	Acc:MGI:97305]
ENSMUSG00000005125,1491.919862,0.36814533,0.081963605,4.491570733,7.07E-06,0.00077308,N-myc downstream regulated gene 1 [Source:MGI Symbol	Acc:MGI:1341799]
ENSMUSG00000000782,80.76882179,-1.467047373,0.326919095,-4.487493676,7.21E-06,0.000781714,"transcription factor 7, T cell specific [Source:MGI Symbol	Acc:MGI:98507]"
ENSMUSG00000045294,3158.674937,-0.288490263,0.064384576,-4.480735613,7.44E-06,0.000794175,insulin induced gene 1 [Source:MGI Symbol	Acc:MGI:1916289]
ENSMUSG00000002808,1330.923672,-0.345857429,0.077162265,-4.482209415,7.39E-06,0.000794175,ependymin related protein 1 (zebrafish) [Source:MGI Symbol	Acc:MGI:2145369]
ENSMUSG00000021190,2570.909339,-0.288743887,0.064786568,-4.456847993,8.32E-06,0.000881055,legumain [Source:MGI Symbol	Acc:MGI:1330838]
ENSMUSG00000015575,2048.39895,-0.467025971,0.105243435,-4.437578172,9.10E-06,0.000956243,"ATPase, H+ transporting, lysosomal V0 subunit E [Source:MGI Symbol	Acc:MGI:1328318]"
ENSMUSG00000041845,930.1424857,-0.435653843,0.09841581,-4.426665191,9.57E-06,0.000998162,ras homolog family member D [Source:MGI Symbol	Acc:MGI:108446]
ENSMUSG00000057337,60.73337205,-1.284499968,0.290556828,-4.420821825,9.83E-06,0.001017714,carbohydrate (chondroitin 6/keratan) sulfotransferase 3 [Source:MGI Symbol	Acc:MGI:1858224]
ENSMUSG00000027460,963.2691259,-0.531016961,0.120313243,-4.41362023,1.02E-05,0.00104421,angiopoietin 4 [Source:MGI Symbol	Acc:MGI:1336887]
ENSMUSG00000003352,2857.895443,-0.456911767,0.1038151,-4.401207195,1.08E-05,0.001082197,"calcium channel, voltage-dependent, beta 3 subunit [Source:MGI Symbol	Acc:MGI:103307]"
ENSMUSG00000033379,1919.109637,-0.52486565,0.11929649,-4.39967385,1.08E-05,0.001082197,"ATPase, H+ transporting, lysosomal V0 subunit B [Source:MGI Symbol	Acc:MGI:1890510]"
ENSMUSG00000019102,1382.432663,0.391348999,0.088948675,4.399717012,1.08E-05,0.001082197,"aldehyde dehydrogenase family 3, subfamily A1 [Source:MGI Symbol	Acc:MGI:1353451]"
ENSMUSG00000048450,187.9744176,-0.75468963,0.171543479,-4.399407273,1.09E-05,0.001082197,msh homeobox 1 [Source:MGI Symbol	Acc:MGI:97168]
ENSMUSG00000038252,2360.668466,0.343254097,0.078097242,4.395214084,1.11E-05,0.001095247,"non-SMC condensin I complex, subunit D2 [Source:MGI Symbol	Acc:MGI:1915548]"
ENSMUSG00000039298,877.3224644,0.488475857,0.111978557,4.362226755,1.29E-05,0.00126497,CDK5 regulatory subunit associated protein 2 [Source:MGI Symbol	Acc:MGI:2384875]
ENSMUSG00000026421,8105.142092,-0.327641028,0.075368269,-4.347201181,1.38E-05,0.001345031,cysteine and glycine-rich protein 1 [Source:MGI Symbol	Acc:MGI:88549]
ENSMUSG00000026043,21990.5707,-0.333781471,0.07690918,-4.339943184,1.43E-05,0.001360861,"collagen, type III, alpha 1 [Source:MGI Symbol	Acc:MGI:88453]"
ENSMUSG00000029191,1212.356472,0.403497149,0.092958451,4.340618239,1.42E-05,0.001360861,replication factor C (activator 1) 1 [Source:MGI Symbol	Acc:MGI:97891]
ENSMUSG00000005611,289.3811592,-0.815141655,0.187817558,-4.340071632,1.42E-05,0.001360861,MRV integration site 1 [Source:MGI Symbol	Acc:MGI:1338023]
ENSMUSG00000027469,3079.072585,0.352378608,0.081622335,4.317183633,1.58E-05,0.001498437,"TPX2, microtubule-associated [Source:MGI Symbol	Acc:MGI:1919369]"
ENSMUSG00000028766,230.2329772,-1.333801589,0.309430722,-4.310501496,1.63E-05,0.001533718,"alkaline phosphatase, liver/bone/kidney [Source:MGI Symbol	Acc:MGI:87983]"
ENSMUSG00000032324,2673.724761,-0.330405181,0.076698408,-4.307849285,1.65E-05,0.001541515,tetraspanin 3 [Source:MGI Symbol	Acc:MGI:1928098]
ENSMUSG00000021136,547.3735094,-0.471528922,0.109602295,-4.302181109,1.69E-05,0.001570661,SPARC related modular calcium binding 1 [Source:MGI Symbol	Acc:MGI:1929878]
ENSMUSG00000042751,970.0242143,0.365218091,0.085347575,4.279185315,1.88E-05,0.00173019,nicotinamide nucleotide adenylyltransferase 2 [Source:MGI Symbol	Acc:MGI:2444155]
ENSMUSG00000021215,4655.561622,0.268171192,0.06274064,4.27428204,1.92E-05,0.001750023,neuroepithelial cell transforming gene 1 [Source:MGI Symbol	Acc:MGI:1927138]
ENSMUSG00000028641,1404.447854,-0.435428984,0.10191792,-4.272349582,1.93E-05,0.001750023,prolyl 3-hydroxylase 1 [Source:MGI Symbol	Acc:MGI:1888921]
ENSMUSG00000022131,754.2787091,-0.403732479,0.094503441,-4.2721458,1.94E-05,0.001750023,G protein-coupled receptor 180 [Source:MGI Symbol	Acc:MGI:1930949]
ENSMUSG00000032702,581.205306,-0.471365644,0.110402749,-4.269510034,1.96E-05,0.001759104,KN motif and ankyrin repeat domains 1 [Source:MGI Symbol	Acc:MGI:2147707]
ENSMUSG00000039191,1400.99893,0.335786139,0.078731234,4.26496731,2.00E-05,0.001783468,recombination signal binding protein for immunoglobulin kappa J region [Source:MGI Symbol	Acc:MGI:96522]
ENSMUSG00000030830,123.8153619,1.008918362,0.236763887,4.261284843,2.03E-05,0.001801264,integrin alpha L [Source:MGI Symbol	Acc:MGI:96606]
ENSMUSG00000023034,768.9433807,-0.750880431,0.17649452,-4.254412162,2.10E-05,0.001845423,"nuclear receptor subfamily 4, group A, member 1 [Source:MGI Symbol	Acc:MGI:1352454]"
ENSMUSG00000022146,732.1479782,0.445955123,0.104911184,4.250787246,2.13E-05,0.001851503,oncostatin M receptor [Source:MGI Symbol	Acc:MGI:1330819]
ENSMUSG00000032553,663.3617951,-0.492082205,0.115727145,-4.252089741,2.12E-05,0.001851503,"signal recognition particle receptor, B subunit [Source:MGI Symbol	Acc:MGI:102964]"
ENSMUSG00000051920,12917.31458,0.252400745,0.059501925,4.24189211,2.22E-05,0.001914179,R-spondin 2 [Source:MGI Symbol	Acc:MGI:1922667]
ENSMUSG00000026790,1374.207443,0.309601638,0.073047897,4.238337467,2.25E-05,0.001932425,outer dense fiber of sperm tails 2 [Source:MGI Symbol	Acc:MGI:1098824]
ENSMUSG00000031565,2989.646189,-0.457095218,0.108009547,-4.231989023,2.32E-05,0.001957432,fibroblast growth factor receptor 1 [Source:MGI Symbol	Acc:MGI:95522]
ENSMUSG00000027306,1133.427006,0.453883274,0.107262097,4.231534591,2.32E-05,0.001957432,nucleolar and spindle associated protein 1 [Source:MGI Symbol	Acc:MGI:2675669]
ENSMUSG00000035778,530.4128572,0.514151835,0.12151382,4.23122106,2.32E-05,0.001957432,"glycoprotein galactosyltransferase alpha 1, 3 [Source:MGI Symbol	Acc:MGI:95704]"
ENSMUSG00000028527,95.89631142,-2.640146019,0.624716876,-4.226148067,2.38E-05,0.001989705,adenylate kinase 4 [Source:MGI Symbol	Acc:MGI:87979]
ENSMUSG00000053746,556.0663112,-0.574627254,0.136069255,-4.223049918,2.41E-05,0.002004889,peptidyl-tRNA hydrolase 1 homolog [Source:MGI Symbol	Acc:MGI:1913779]
ENSMUSG00000030177,277.9506056,0.634492938,0.150294677,4.221659406,2.43E-05,0.002004999,coiled-coil domain containing 77 [Source:MGI Symbol	Acc:MGI:1914450]
ENSMUSG00000048327,1289.741419,0.432627069,0.102989523,4.2006901,2.66E-05,0.002186718,cytoskeleton associated protein 2-like [Source:MGI Symbol	Acc:MGI:1917716]
ENSMUSG00000025867,503.3498835,-0.515314749,0.122761817,-4.197679396,2.70E-05,0.002202635,complexin 2 [Source:MGI Symbol	Acc:MGI:104726]
ENSMUSG00000018339,3357.885485,-0.470616536,0.112337372,-4.189314098,2.80E-05,0.002266697,glutathione peroxidase 3 [Source:MGI Symbol	Acc:MGI:105102]
ENSMUSG00000038022,373.1818657,-0.54584529,0.130321153,-4.188462712,2.81E-05,0.002266697,MINDY lysine 48 deubiquitinase 4 [Source:MGI Symbol	Acc:MGI:3583959]
ENSMUSG00000025580,1755.189622,-0.387320173,0.092551694,-4.184906355,2.85E-05,0.002288853,eukaryotic translation initiation factor 4A3 [Source:MGI Symbol	Acc:MGI:1923731]
ENSMUSG00000001517,1574.940438,0.358010634,0.085594291,4.182646167,2.88E-05,0.002298136,forkhead box M1 [Source:MGI Symbol	Acc:MGI:1347487]
ENSMUSG00000042659,3892.812343,0.234247585,0.056029359,4.180800701,2.90E-05,0.00230332,arrestin domain containing 4 [Source:MGI Symbol	Acc:MGI:1913662]
ENSMUSG00000038425,129.5673254,0.87130446,0.208507703,4.178763898,2.93E-05,0.002310531,"polymerase (DNA directed), iota [Source:MGI Symbol	Acc:MGI:1347081]"
ENSMUSG00000025171,892.3108778,-0.586644008,0.140521293,-4.174769505,2.98E-05,0.002337853,ubiquitin domain containing 1 [Source:MGI Symbol	Acc:MGI:2385092]
ENSMUSG00000020330,1478.303572,0.583293735,0.139830322,4.171439532,3.03E-05,0.002358653,hyaluronan mediated motility receptor (RHAMM) [Source:MGI Symbol	Acc:MGI:104667]
ENSMUSG00000027326,985.0848998,0.61231338,0.146960144,4.166526815,3.09E-05,0.002396267,kinetochore scaffold 1 [Source:MGI Symbol	Acc:MGI:1923714]
ENSMUSG00000027447,11506.72291,-0.428125831,0.102811199,-4.164194507,3.12E-05,0.002407136,cystatin C [Source:MGI Symbol	Acc:MGI:102519]
ENSMUSG00000055301,778.7778519,0.408585205,0.098417738,4.15154028,3.30E-05,0.002529827,"alcohol dehydrogenase 7 (class IV), mu or sigma polypeptide [Source:MGI Symbol	Acc:MGI:87926]"
ENSMUSG00000027883,1528.739396,-0.269957958,0.065128489,-4.14500571,3.40E-05,0.002588438,"G-protein signalling modulator 2 (AGS3-like, C. elegans) [Source:MGI Symbol	Acc:MGI:1923373]"
ENSMUSG00000052676,176.0301193,0.699261035,0.169452444,4.126591612,3.68E-05,0.002788907,"zinc finger, matrin type 1 [Source:MGI Symbol	Acc:MGI:2442284]"
ENSMUSG00000041355,1992.936198,-0.364104002,0.08852649,-4.112938428,3.91E-05,0.002926456,"signal sequence receptor, beta [Source:MGI Symbol	Acc:MGI:1913506]"
ENSMUSG00000040998,96.0633728,-0.991313894,0.240964172,-4.113947254,3.89E-05,0.002926456,nephronectin [Source:MGI Symbol	Acc:MGI:2148811]
ENSMUSG00000035783,65551.78362,-0.357594539,0.087032284,-4.108757359,3.98E-05,0.002962799,"actin, alpha 2, smooth muscle, aorta [Source:MGI Symbol	Acc:MGI:87909]"
ENSMUSG00000027495,519.9829748,-0.495988922,0.120750516,-4.107551156,4.00E-05,0.002962799,"family with sequence similarity 210, member B [Source:MGI Symbol	Acc:MGI:1914267]"
ENSMUSG00000057604,532.7511873,-0.480965907,0.117208441,-4.103509138,4.07E-05,0.002998679,LIM and cysteine-rich domains 1 [Source:MGI Symbol	Acc:MGI:1353635]
ENSMUSG00000019961,5563.587423,0.280302616,0.068390991,4.09853126,4.16E-05,0.003040996,thymopoietin [Source:MGI Symbol	Acc:MGI:106920]
ENSMUSG00000023905,2009.159275,-0.5415505,0.13215753,-4.097764996,4.17E-05,0.003040996,"tumor necrosis factor receptor superfamily, member 12a [Source:MGI Symbol	Acc:MGI:1351484]"
ENSMUSG00000020027,3676.410394,-0.219194889,0.053540172,-4.094026592,4.24E-05,0.003073946,suppressor of cytokine signaling 2 [Source:MGI Symbol	Acc:MGI:1201787]
ENSMUSG00000067071,705.1042442,-0.504216559,0.123862157,-4.070787807,4.69E-05,0.00337925,hairy and enhancer of split 6 [Source:MGI Symbol	Acc:MGI:1859852]
ENSMUSG00000020592,7062.443769,-0.313426369,0.077204032,-4.059715015,4.91E-05,0.003506261,syndecan 1 [Source:MGI Symbol	Acc:MGI:1349162]
ENSMUSG00000050370,24.16437549,-1.599036448,0.39384355,-4.060080321,4.91E-05,0.003506261,cholesterol 25-hydroxylase [Source:MGI Symbol	Acc:MGI:1333869]
ENSMUSG00000022875,211.6848434,0.681279706,0.167918576,4.057202741,4.97E-05,0.003525622,kininogen 1 [Source:MGI Symbol	Acc:MGI:1097705]
ENSMUSG00000036777,3668.480603,0.396865108,0.097985197,4.05025576,5.12E-05,0.003613027,"anillin, actin binding protein [Source:MGI Symbol	Acc:MGI:1920174]"
ENSMUSG00000022108,19848.7916,-0.229791012,0.056896428,-4.038759916,5.37E-05,0.003775059,integral membrane protein 2B [Source:MGI Symbol	Acc:MGI:1309517]
ENSMUSG00000022629,571.3380162,0.527224666,0.130664273,4.034956574,5.46E-05,0.003816956,kinesin family member 21A [Source:MGI Symbol	Acc:MGI:109188]
ENSMUSG00000052539,1124.571686,0.381801255,0.094903733,4.023037267,5.75E-05,0.003994857,"membrane associated guanylate kinase, WW and PDZ domain containing 3 [Source:MGI Symbol	Acc:MGI:1923484]"
ENSMUSG00000000056,406.2259039,-0.533359009,0.13272816,-4.01843142,5.86E-05,0.004052955,nuclear prelamin A recognition factor [Source:MGI Symbol	Acc:MGI:1914858]
ENSMUSG00000053560,622.3569472,-0.741478282,0.184737347,-4.013689131,5.98E-05,0.004114301,immediate early response 2 [Source:MGI Symbol	Acc:MGI:104815]
ENSMUSG00000028809,2617.587794,0.30588699,0.076424091,4.00249432,6.27E-05,0.004228126,serine/arginine repetitive matrix 1 [Source:MGI Symbol	Acc:MGI:1858303]
ENSMUSG00000039239,1829.91969,-0.4003879,0.100004112,-4.003714348,6.24E-05,0.004228126,"transforming growth factor, beta 2 [Source:MGI Symbol	Acc:MGI:98726]"
ENSMUSG00000041219,1231.71457,0.42787435,0.106837671,4.004901498,6.20E-05,0.004228126,Rho GTPase activating protein 11A [Source:MGI Symbol	Acc:MGI:2444300]
ENSMUSG00000029229,637.4880143,-0.446792374,0.111613848,-4.00301919,6.25E-05,0.004228126,cysteine-rich hydrophobic domain 2 [Source:MGI Symbol	Acc:MGI:1921527]
ENSMUSG00000079057,530.5710506,0.46515578,0.116285056,4.000133765,6.33E-05,0.00422845,"cytochrome P450, family 4, subfamily v, polypeptide 3 [Source:MGI Symbol	Acc:MGI:2142763]"
ENSMUSG00000000531,170.8632387,-0.770069808,0.192505978,-4.000238409,6.33E-05,0.00422845,GRP1 (general receptor for phosphoinositides 1)-associated scaffold protein [Source:MGI Symbol	Acc:MGI:1860303]
ENSMUSG00000085289,84.45328655,1.016520432,0.254379863,3.99607272,6.44E-05,0.00428052,predicted gene 15337 [Source:MGI Symbol	Acc:MGI:3705103]
ENSMUSG00000054455,2701.950842,-0.213043849,0.053500626,-3.982081436,6.83E-05,0.004518412,"vesicle-associated membrane protein, associated protein B and C [Source:MGI Symbol	Acc:MGI:1928744]"
ENSMUSG00000027669,2916.6144,-0.237904624,0.059910632,-3.970991704,7.16E-05,0.00470254,"guanine nucleotide binding protein (G protein), beta 4 [Source:MGI Symbol	Acc:MGI:104581]"
ENSMUSG00000025068,1251.441831,-0.321855797,0.081066518,-3.970267923,7.18E-05,0.00470254,glutathione S-transferase omega 1 [Source:MGI Symbol	Acc:MGI:1342273]
ENSMUSG00000017009,2955.652146,0.232254719,0.058516753,3.969029512,7.22E-05,0.004704318,syndecan 4 [Source:MGI Symbol	Acc:MGI:1349164]
ENSMUSG00000110631,6901.819351,0.546607672,0.137875649,3.964497534,7.36E-05,0.004752985,"predicted gene, 42047 [Source:MGI Symbol	Acc:MGI:5624932]"
ENSMUSG00000038402,615.1346987,-0.594325648,0.149919685,-3.964293595,7.36E-05,0.004752985,forkhead box F2 [Source:MGI Symbol	Acc:MGI:1347479]
ENSMUSG00000034311,1057.536963,0.426468212,0.107659146,3.961281765,7.45E-05,0.004790536,kinesin family member 4 [Source:MGI Symbol	Acc:MGI:108389]
ENSMUSG00000000326,2403.641142,-0.295801417,0.074768445,-3.956233364,7.61E-05,0.004869778,catechol-O-methyltransferase [Source:MGI Symbol	Acc:MGI:88470]
ENSMUSG00000060600,1398.583172,-0.401128335,0.10155353,-3.949920144,7.82E-05,0.004976552,"enolase 3, beta muscle [Source:MGI Symbol	Acc:MGI:95395]"
ENSMUSG00000026278,2132.342394,-0.497329607,0.126014175,-3.946616384,7.93E-05,0.004998756,BCL2-related ovarian killer [Source:MGI Symbol	Acc:MGI:1858494]
ENSMUSG00000035095,17.26903533,-2.027331157,0.513609667,-3.947221569,7.91E-05,0.004998756,"family with sequence similarity 167, member A [Source:MGI Symbol	Acc:MGI:3606565]"
ENSMUSG00000010307,849.3871083,-0.577545372,0.146490152,-3.942554246,8.06E-05,0.005060671,transmembrane protein 86A [Source:MGI Symbol	Acc:MGI:1915143]
ENSMUSG00000063576,1078.918771,-0.345594511,0.08772914,-3.939335452,8.17E-05,0.005105408,kelch domain containing 3 [Source:MGI Symbol	Acc:MGI:2651568]
ENSMUSG00000056457,454.9147886,1.180420036,0.299813099,3.937186337,8.24E-05,0.005127702,"prolactin family 2, subfamily c, member 3 [Source:MGI Symbol	Acc:MGI:1341833]"
ENSMUSG00000031380,661.640903,0.386519937,0.098249824,3.934052213,8.35E-05,0.005171342,vascular endothelial growth factor D [Source:MGI Symbol	Acc:MGI:108037]
ENSMUSG00000038418,2163.326721,-0.48010006,0.122163244,-3.929987826,8.50E-05,0.00521464,early growth response 1 [Source:MGI Symbol	Acc:MGI:95295]
ENSMUSG00000040258,13.81799479,-5.301994295,1.349154851,-3.929863419,8.50E-05,0.00521464,neurexophilin 4 [Source:MGI Symbol	Acc:MGI:1336197]
ENSMUSG00000031066,450.0854636,0.445172883,0.113408547,3.925390941,8.66E-05,0.00528345,ubiquitin specific peptidase 11 [Source:MGI Symbol	Acc:MGI:2384312]
ENSMUSG00000095562,10.72030049,-15.03018333,3.829793238,-3.924541717,8.69E-05,0.00528345,"predicted gene, 21887 [Source:MGI Symbol	Acc:MGI:5434051]"
ENSMUSG00000029810,49.84911986,-1.363002793,0.347538076,-3.921880471,8.79E-05,0.005318311,transmembrane protein 176B [Source:MGI Symbol	Acc:MGI:1916348]
ENSMUSG00000038845,1708.273642,-0.332602111,0.084900837,-3.917536303,8.95E-05,0.005390973,prohibitin [Source:MGI Symbol	Acc:MGI:97572]
ENSMUSG00000084984,52.23562112,1.361158273,0.347592497,3.915959886,9.00E-05,0.005402315,"fatty acyl CoA reductase 1, opposite strand [Source:MGI Symbol	Acc:MGI:1916545]"
ENSMUSG00000004473,1839.41525,-0.436493024,0.111534287,-3.913532198,9.10E-05,0.005410076,"C-type lectin domain family 11, member a [Source:MGI Symbol	Acc:MGI:1298219]"
ENSMUSG00000037172,170.5728505,0.798894388,0.204138732,3.913487563,9.10E-05,0.005410076,RIKEN cDNA E330009J07 gene [Source:MGI Symbol	Acc:MGI:2444256]
ENSMUSG00000024542,1230.221479,0.376078336,0.096286572,3.905823302,9.39E-05,0.005535911,centrosomal protein 192 [Source:MGI Symbol	Acc:MGI:1918049]
ENSMUSG00000028085,443.7611424,0.481455888,0.123245839,3.906467701,9.37E-05,0.005535911,"glutamyl-tRNA(Gln) amidotransferase, subunit B [Source:MGI Symbol	Acc:MGI:2442496]"
ENSMUSG00000037966,303.5963592,-0.590792061,0.151320612,-3.904240493,9.45E-05,0.005548141,ninjurin 1 [Source:MGI Symbol	Acc:MGI:1196617]
ENSMUSG00000007891,5916.616896,-0.285266226,0.073149232,-3.899784269,9.63E-05,0.005602744,cathepsin D [Source:MGI Symbol	Acc:MGI:88562]
ENSMUSG00000038650,2850.212741,-0.357928748,0.091773358,-3.900137862,9.61E-05,0.005602744,ribonuclease/angiogenin inhibitor 1 [Source:MGI Symbol	Acc:MGI:1195456]
ENSMUSG00000030403,3094.488179,-0.346883948,0.08902058,-3.896671403,9.75E-05,0.005618842,vasodilator-stimulated phosphoprotein [Source:MGI Symbol	Acc:MGI:109268]
ENSMUSG00000029560,636.4778327,-0.365766692,0.093882853,-3.895990382,9.78E-05,0.005618842,sorting nexin 8 [Source:MGI Symbol	Acc:MGI:2443816]
ENSMUSG00000033581,96.8016875,0.984103862,0.25248246,3.897711789,9.71E-05,0.005618842,insulin-like growth factor 2 mRNA binding protein 2 [Source:MGI Symbol	Acc:MGI:1890358]
ENSMUSG00000022425,1502.784249,-0.449048833,0.115658852,-3.882528877,0.000103376,0.005875449,ectonucleotide pyrophosphatase/phosphodiesterase 2 [Source:MGI Symbol	Acc:MGI:1321390]
ENSMUSG00000064061,721.4499799,0.505822877,0.130296698,3.882085151,0.000103565,0.005875449,"DAZ interacting protein 3, zinc finger [Source:MGI Symbol	Acc:MGI:1917433]"
ENSMUSG00000026039,416.3598743,0.536554016,0.138198759,3.882480719,0.000103396,0.005875449,shugoshin 2A [Source:MGI Symbol	Acc:MGI:1098767]
ENSMUSG00000029763,3931.707097,0.258117604,0.066562563,3.877819501,0.000105397,0.005905925,exocyst complex component 4 [Source:MGI Symbol	Acc:MGI:1096376]
ENSMUSG00000021253,3312.051296,-0.393588662,0.10149812,-3.877792641,0.000105408,0.005905925,"transforming growth factor, beta 3 [Source:MGI Symbol	Acc:MGI:98727]"
ENSMUSG00000030849,1043.795294,-0.316867642,0.081699118,-3.878470788,0.000105115,0.005905925,fibroblast growth factor receptor 2 [Source:MGI Symbol	Acc:MGI:95523]
ENSMUSG00000002059,1818.961923,-0.307872672,0.079450518,-3.875024075,0.000106614,0.005948895,"RAB34, member RAS oncogene family [Source:MGI Symbol	Acc:MGI:104606]"
ENSMUSG00000060743,5425.078333,-0.335029485,0.086522331,-3.872173603,0.000107869,0.005994249,"H3 histone, family 3A [Source:MGI Symbol	Acc:MGI:1097686]"
ENSMUSG00000054675,2200.490353,-0.398594266,0.103419415,-3.85415317,0.000116131,0.006427015,transmembrane protein 119 [Source:MGI Symbol	Acc:MGI:2385228]
ENSMUSG00000033863,1807.13914,-0.373351265,0.096899058,-3.852991681,0.000116683,0.00643134,Kruppel-like factor 9 [Source:MGI Symbol	Acc:MGI:1333856]
ENSMUSG00000030541,2895.327019,-0.301265918,0.078250349,-3.850026489,0.000118105,0.006457203,"isocitrate dehydrogenase 2 (NADP+), mitochondrial [Source:MGI Symbol	Acc:MGI:96414]"
ENSMUSG00000001036,934.0776032,-0.295917511,0.076844466,-3.850863003,0.000117702,0.006457203,epsin 2 [Source:MGI Symbol	Acc:MGI:1333766]
ENSMUSG00000110317,42.6725002,1.428015178,0.37106249,3.848449296,0.000118868,0.00647281,predicted gene 45250 [Source:MGI Symbol	Acc:MGI:5791086]
ENSMUSG00000105572,68.90156473,1.37633922,0.357802069,3.846649694,0.000119744,0.006494435,predicted gene 43300 [Source:MGI Symbol	Acc:MGI:5663437]
ENSMUSG00000027699,1118.111758,0.415355476,0.108058237,3.843811321,0.000121138,0.006543873,ect2 oncogene [Source:MGI Symbol	Acc:MGI:95281]
ENSMUSG00000015839,3083.682558,0.25529341,0.066560074,3.835533761,0.000125292,0.0067414,"nuclear factor, erythroid derived 2, like 2 [Source:MGI Symbol	Acc:MGI:108420]"
ENSMUSG00000005534,726.9683752,0.460949309,0.120571463,3.823038188,0.000131817,0.007036659,insulin receptor [Source:MGI Symbol	Acc:MGI:96575]
ENSMUSG00000016024,33.05695026,-1.82039499,0.476108432,-3.823488241,0.000131577,0.007036659,lipopolysaccharide binding protein [Source:MGI Symbol	Acc:MGI:1098776]
ENSMUSG00000022021,1965.668614,0.437550017,0.114530252,3.82038816,0.000133242,0.007084807,diaphanous related formin 3 [Source:MGI Symbol	Acc:MGI:1927222]
ENSMUSG00000029661,134002.7012,-0.318508163,0.083447672,-3.816860996,0.00013516,0.007158742,"collagen, type I, alpha 2 [Source:MGI Symbol	Acc:MGI:88468]"
ENSMUSG00000022479,1232.049099,0.455289751,0.119608779,3.806491077,0.000140952,0.007436472,"vitamin D (1,25-dihydroxyvitamin D3) receptor [Source:MGI Symbol	Acc:MGI:103076]"
ENSMUSG00000016493,58.96032592,1.460570289,0.383902106,3.804538356,0.000142069,0.007466326,"CD46 antigen, complement regulatory protein [Source:MGI Symbol	Acc:MGI:1203290]"
ENSMUSG00000063229,12214.98166,-0.245796905,0.06474852,-3.796177986,0.000146944,0.007692718,lactate dehydrogenase A [Source:MGI Symbol	Acc:MGI:96759]
ENSMUSG00000040549,3526.457317,0.360239335,0.095010474,3.791574959,0.000149695,0.007806592,cytoskeleton associated protein 5 [Source:MGI Symbol	Acc:MGI:1923036]
ENSMUSG00000079608,96.27295871,0.874217066,0.23168531,3.773295187,0.000161105,0.008341428,StAR-related lipid transfer (START) domain containing 6 [Source:MGI Symbol	Acc:MGI:2156774]
ENSMUSG00000051832,70.4183597,1.128453118,0.29907231,3.773178197,0.000161181,0.008341428,RIKEN cDNA E230016K23 gene [Source:MGI Symbol	Acc:MGI:3041204]
ENSMUSG00000032841,86.51028722,-1.07907664,0.286065697,-3.772128746,0.000161861,0.00834475,proline rich 5 like [Source:MGI Symbol	Acc:MGI:1919696]
ENSMUSG00000113841,15.48992578,2.81558166,0.747428642,3.767024036,0.000165205,0.008484909,"predicted gene, 48701 [Source:MGI Symbol	Acc:MGI:6098338]"
ENSMUSG00000042050,514.758246,0.414216799,0.110011752,3.765204998,0.000166412,0.008514668,WD repeat domain 60 [Source:MGI Symbol	Acc:MGI:2445085]
ENSMUSG00000079018,381.7389401,0.662703408,0.176152501,3.762100473,0.000168492,0.008588675,"lymphocyte antigen 6 complex, locus C1 [Source:MGI Symbol	Acc:MGI:96882]"
ENSMUSG00000066861,29.85088588,-2.069434219,0.552930062,-3.742669029,0.000182076,0.009246323,2'-5' oligoadenylate synthetase 1G [Source:MGI Symbol	Acc:MGI:97429]
ENSMUSG00000021684,510.4393296,0.503354739,0.134750249,3.735464255,0.000187369,0.009479623,phosphodiesterase 8B [Source:MGI Symbol	Acc:MGI:2443999]
ENSMUSG00000018565,651.8583564,-0.372698298,0.100065996,-3.72452493,0.000195683,0.009863461,elongator acetyltransferase complex subunit 5 [Source:MGI Symbol	Acc:MGI:1859017]
ENSMUSG00000026622,795.8316164,0.396097261,0.10644045,3.721303899,0.000198197,0.009953147,NIMA (never in mitosis gene a)-related expressed kinase 2 [Source:MGI Symbol	Acc:MGI:109359]
ENSMUSG00000026956,3790.337131,-0.418061723,0.112421749,-3.718690792,0.000200258,0.010019551,UDP-N-acteylglucosamine pyrophosphorylase 1-like 1 [Source:MGI Symbol	Acc:MGI:2443318]
ENSMUSG00000038843,218.2506706,-0.717486071,0.193125758,-3.715123641,0.000203104,0.010124603,"glucosaminyl (N-acetyl) transferase 1, core 2 [Source:MGI Symbol	Acc:MGI:95676]"
ENSMUSG00000024590,2475.022957,0.228504735,0.061564141,3.71165309,0.00020591,0.010226867,lamin B1 [Source:MGI Symbol	Acc:MGI:96795]
ENSMUSG00000029838,184.5210557,-0.816338366,0.220456312,-3.702948477,0.000213108,0.010545744,pleiotrophin [Source:MGI Symbol	Acc:MGI:97804]
ENSMUSG00000039934,157.4854046,0.700370917,0.189321917,3.699365229,0.000216139,0.01065685,gamma-secretase activating protein [Source:MGI Symbol	Acc:MGI:2442259]
ENSMUSG00000025130,17838.01808,-0.213852669,0.057911063,-3.692777492,0.000221818,0.010897216,"prolyl 4-hydroxylase, beta polypeptide [Source:MGI Symbol	Acc:MGI:97464]"
ENSMUSG00000027737,56.61048743,-4.770815533,1.292407662,-3.691416936,0.000223008,0.010916132,"solute carrier family 7 (cationic amino acid transporter, y+ system), member 11 [Source:MGI Symbol	Acc:MGI:1347355]"
ENSMUSG00000031503,13220.56103,-0.427455552,0.116008468,-3.684692681,0.000228979,0.011143813,"collagen, type IV, alpha 2 [Source:MGI Symbol	Acc:MGI:88455]"
ENSMUSG00000037348,529.1568749,-0.530584552,0.144011064,-3.684331864,0.000229303,0.011143813,progestin and adipoQ receptor family member VII [Source:MGI Symbol	Acc:MGI:1919154]
ENSMUSG00000075705,2214.479384,-0.465285201,0.126350224,-3.682503954,0.000230954,0.011183961,methionine sulfoxide reductase B1 [Source:MGI Symbol	Acc:MGI:1351642]
ENSMUSG00000056952,1043.058351,-0.324586394,0.088306573,-3.675676496,0.00023722,0.011446497,TatD DNase domain containing 2 [Source:MGI Symbol	Acc:MGI:3576210]
ENSMUSG00000038844,2133.60635,0.379620127,0.103395534,3.671533118,0.0002411,0.011464239,kinesin family member 16B [Source:MGI Symbol	Acc:MGI:1098240]
ENSMUSG00000028128,2084.514285,-0.234968202,0.063991165,-3.671885026,0.000240768,0.011464239,coagulation factor III [Source:MGI Symbol	Acc:MGI:88381]
ENSMUSG00000060657,1790.394373,0.339593399,0.092512701,3.670775982,0.000241815,0.011464239,meiosis regulator and mRNA stability 1 [Source:MGI Symbol	Acc:MGI:2444505]
ENSMUSG00000031827,499.1407376,-0.677053171,0.184420048,-3.671255795,0.000241362,0.011464239,coactosin-like 1 (Dictyostelium) [Source:MGI Symbol	Acc:MGI:1919292]
ENSMUSG00000072720,10.67590949,-1.833303205,0.498960528,-3.674244958,0.000238554,0.011464239,myosin XVIIIb [Source:MGI Symbol	Acc:MGI:1921626]
ENSMUSG00000036256,5187.137715,-0.540778537,0.147409923,-3.668535521,0.000243944,0.011510224,insulin-like growth factor binding protein 7 [Source:MGI Symbol	Acc:MGI:1352480]
ENSMUSG00000039410,95.3321006,0.875610282,0.23871789,3.667970943,0.000244483,0.011510224,PR domain containing 16 [Source:MGI Symbol	Acc:MGI:1917923]
ENSMUSG00000021238,840.4467425,0.388655513,0.106179227,3.660372395,0.000251849,0.011747541,"aldehyde dehydrogenase family 6, subfamily A1 [Source:MGI Symbol	Acc:MGI:1915077]"
ENSMUSG00000041498,612.348728,0.468702127,0.128057407,3.660093834,0.000252123,0.011747541,kinesin family member 14 [Source:MGI Symbol	Acc:MGI:1098226]
ENSMUSG00000031220,10.64688435,2.680330452,0.732160199,3.660852442,0.000251378,0.011747541,acyl-CoA wax alcohol acyltransferase 2 [Source:MGI Symbol	Acc:MGI:3045345]
ENSMUSG00000038991,7464.710922,-0.282735039,0.077290441,-3.658085476,0.000254106,0.011799409,thioredoxin domain containing 5 [Source:MGI Symbol	Acc:MGI:2145316]
ENSMUSG00000020077,49.18582068,-1.238669125,0.33871598,-3.656955089,0.000255229,0.011811096,serglycin [Source:MGI Symbol	Acc:MGI:97756]
ENSMUSG00000048368,461.7037538,-0.673483783,0.184275987,-3.65475608,0.000257427,0.01187227,osteomodulin [Source:MGI Symbol	Acc:MGI:1350918]
ENSMUSG00000045211,294.5303219,-0.515456993,0.141110759,-3.652853947,0.000259342,0.01192005,nudix (nucleoside diphosphate linked moiety X)-type motif 18 [Source:MGI Symbol	Acc:MGI:2385853]
ENSMUSG00000021458,845.4420958,-0.399003875,0.109351247,-3.648827862,0.00026344,0.012067489,RIKEN cDNA 2010111I01 gene [Source:MGI Symbol	Acc:MGI:1919311]
ENSMUSG00000051378,494.4574204,0.504779052,0.138418953,3.646748085,0.00026558,0.012124579,kinesin family member 18B [Source:MGI Symbol	Acc:MGI:2446979]
ENSMUSG00000021033,715.1780142,0.356246932,0.097734743,3.645038835,0.000267351,0.01216449,glutathione transferase zeta 1 (maleylacetoacetate isomerase) [Source:MGI Symbol	Acc:MGI:1341859]
ENSMUSG00000023015,3674.285339,0.226018416,0.062147136,3.636827541,0.000276017,0.01246701,Rac GTPase-activating protein 1 [Source:MGI Symbol	Acc:MGI:1349423]
ENSMUSG00000026475,36.1433628,-2.180226378,0.599418646,-3.637234832,0.000275581,0.01246701,regulator of G-protein signaling 16 [Source:MGI Symbol	Acc:MGI:108407]
ENSMUSG00000071691,14.24309498,1.805900037,0.496653647,3.636135663,0.000276759,0.01246701,predicted gene 960 [Source:MGI Symbol	Acc:MGI:2685806]
ENSMUSG00000022505,6920.191308,-0.193768104,0.053330055,-3.633375257,0.000279738,0.012518582,epithelial membrane protein 2 [Source:MGI Symbol	Acc:MGI:1098726]
ENSMUSG00000024989,1067.277432,0.458310933,0.126139561,3.633363931,0.00027975,0.012518582,centrosomal protein 55 [Source:MGI Symbol	Acc:MGI:1921357]
ENSMUSG00000025854,1112.193992,-0.553655711,0.15242065,-3.632419313,0.000280776,0.012523181,"family with sequence similarity 20, member C [Source:MGI Symbol	Acc:MGI:2136853]"
ENSMUSG00000024593,1039.214779,-0.489313213,0.134874187,-3.627923353,0.00028571,0.012701451,multiple EGF-like-domains 10 [Source:MGI Symbol	Acc:MGI:2685177]
ENSMUSG00000039886,1056.406324,-0.384297721,0.106051275,-3.623697314,0.000290421,0.012827217,transmembrane protein 120A [Source:MGI Symbol	Acc:MGI:2686991]
ENSMUSG00000038145,899.5711456,-0.385917402,0.106523213,-3.622847918,0.000291377,0.012827217,SNF related kinase [Source:MGI Symbol	Acc:MGI:108104]
ENSMUSG00000025213,762.7348512,-0.504508121,0.139244882,-3.623171748,0.000291012,0.012827217,Kazal-type serine peptidase inhibitor domain 1 [Source:MGI Symbol	Acc:MGI:2147606]
ENSMUSG00000039208,511.400009,-0.487138397,0.134523707,-3.621208532,0.00029323,0.01286701,"meteorin, glial cell differentiation regulator-like [Source:MGI Symbol	Acc:MGI:2384806]"
ENSMUSG00000037725,1830.958373,0.403792177,0.111607108,3.617979033,0.000296912,0.012986567,cytoskeleton associated protein 2 [Source:MGI Symbol	Acc:MGI:1931797]
ENSMUSG00000027778,1012.741867,0.28928677,0.080077267,3.612595421,0.000303147,0.013174285,intraflagellar transport 80 [Source:MGI Symbol	Acc:MGI:1915509]
ENSMUSG00000036030,105.0089792,0.869180141,0.240578741,3.612871768,0.000302824,0.013174285,protogenin [Source:MGI Symbol	Acc:MGI:2444710]
ENSMUSG00000031770,1027.675389,-0.423764957,0.117330721,-3.611713581,0.00030418,0.01317694,"homocysteine-inducible, endoplasmic reticulum stress-inducible, ubiquitin-like domain member 1 [Source:MGI Symbol	Acc:MGI:1927406]"
ENSMUSG00000035868,315.1115644,0.490342279,0.135862771,3.609099643,0.000307262,0.013261903,zinc finger protein 983 [Source:MGI Symbol	Acc:MGI:1920479]
ENSMUSG00000046808,259.8826346,-0.493163454,0.136671163,-3.608394374,0.000308098,0.013261903,"ATPase, class V, type 10D [Source:MGI Symbol	Acc:MGI:2450125]"
ENSMUSG00000073889,673.7952772,-0.397227821,0.11021681,-3.604058423,0.000313287,0.013442572,"interleukin 11 receptor, alpha chain 1 [Source:MGI Symbol	Acc:MGI:107426]"
ENSMUSG00000026457,2693.634788,-0.308788533,0.085750271,-3.601021075,0.00031697,0.013557712,adiponectin receptor 1 [Source:MGI Symbol	Acc:MGI:1919924]
ENSMUSG00000022676,4509.587249,0.26171827,0.07274659,3.597670645,0.00032108,0.013690319,snail family zinc finger 2 [Source:MGI Symbol	Acc:MGI:1096393]
ENSMUSG00000024660,2057.046392,0.332215958,0.092394329,3.595631486,0.000323606,0.013754761,inner centromere protein [Source:MGI Symbol	Acc:MGI:1313288]
ENSMUSG00000049866,1909.262826,-0.280562801,0.078073705,-3.593563295,0.000326186,0.013821128,ADP-ribosylation factor-like 4C [Source:MGI Symbol	Acc:MGI:2445172]
ENSMUSG00000037379,1437.149813,-0.313226302,0.087308627,-3.587575624,0.000333767,0.01406145,"spondin 2, extracellular matrix protein [Source:MGI Symbol	Acc:MGI:1923724]"
ENSMUSG00000038523,429.6665178,-0.773520813,0.215713383,-3.585873074,0.000335952,0.01406145,RIKEN cDNA 1700003F12 gene [Source:MGI Symbol	Acc:MGI:1922730]
ENSMUSG00000116953,176.2910303,0.79267049,0.220996223,3.586805591,0.000334754,0.01406145,RIKEN cDNA 9030025P20 gene [Source:MGI Symbol	Acc:MGI:3583895]
ENSMUSG00000095651,26.0662942,1.929750313,0.53815984,3.585831142,0.000336006,0.01406145,"predicted gene, 21817 [Source:MGI Symbol	Acc:MGI:5433981]"
ENSMUSG00000030315,1518.908589,-0.396165008,0.110549205,-3.58360793,0.000338881,0.0141381,vestigial like family member 4 [Source:MGI Symbol	Acc:MGI:2652840]
ENSMUSG00000074676,691.8445725,-0.556080953,0.155448221,-3.577274486,0.000347196,0.014440565,forkhead box S1 [Source:MGI Symbol	Acc:MGI:95546]
ENSMUSG00000082292,30.18187843,-1.909445637,0.534099059,-3.575077704,0.000350124,0.014517828,predicted gene 12250 [Source:MGI Symbol	Acc:MGI:3649299]
ENSMUSG00000020089,1370.654364,-0.251949822,0.070503415,-3.573583214,0.000352129,0.014556466,pyrophosphatase (inorganic) 1 [Source:MGI Symbol	Acc:MGI:97831]
ENSMUSG00000057457,1203.694884,-0.564137874,0.158006691,-3.570341679,0.000356516,0.014693006,"phosphate regulating endopeptidase homolog, X-linked [Source:MGI Symbol	Acc:MGI:107489]"
ENSMUSG00000022309,6312.244484,0.36386506,0.101957448,3.568793325,0.000358629,0.014735313,angiopoietin 1 [Source:MGI Symbol	Acc:MGI:108448]
ENSMUSG00000052459,4282.935778,-0.228117919,0.063977418,-3.565600585,0.000363024,0.014826027,"ATPase, H+ transporting, lysosomal V1 subunit A [Source:MGI Symbol	Acc:MGI:1201780]"
ENSMUSG00000078452,20.58658168,2.838966026,0.796113736,3.566030702,0.000362429,0.014826027,retinoic acid early transcript delta [Source:MGI Symbol	Acc:MGI:1861032]
ENSMUSG00000035521,671.5576818,-0.388762646,0.109128444,-3.562431849,0.000367435,0.014916334,"N-acetylglucosamine-1-phosphotransferase, gamma subunit [Source:MGI Symbol	Acc:MGI:2147006]"
ENSMUSG00000006403,614.3154953,-0.502182492,0.14096071,-3.562570669,0.000367241,0.014916334,"a disintegrin-like and metallopeptidase (reprolysin type) with thrombospondin type 1 motif, 4 [Source:MGI Symbol	Acc:MGI:1339949]"
ENSMUSG00000064363,28284.49534,0.428317304,0.120377944,3.558104515,0.000373541,0.015030213,mitochondrially encoded NADH dehydrogenase 4 [Source:MGI Symbol	Acc:MGI:102498]
ENSMUSG00000020232,2061.704864,-0.373340126,0.104950178,-3.557308166,0.000374675,0.015030213,high mobility group 20B [Source:MGI Symbol	Acc:MGI:1341190]
ENSMUSG00000041084,1586.153155,-0.389077232,0.109355642,-3.557907267,0.000373821,0.015030213,oligosaccharyltransferase complex subunit (non-catalytic) [Source:MGI Symbol	Acc:MGI:1913607]
ENSMUSG00000020680,1173.284548,0.417658727,0.117346488,3.559192395,0.000371997,0.015030213,TATA-box binding protein associated factor 15 [Source:MGI Symbol	Acc:MGI:1917689]
ENSMUSG00000029470,1317.843457,-0.386301749,0.108671436,-3.554768068,0.000378313,0.015119172,"purinergic receptor P2X, ligand-gated ion channel 4 [Source:MGI Symbol	Acc:MGI:1338859]"
ENSMUSG00000007591,20.38862965,1.822985554,0.51290938,3.554205921,0.000379122,0.015119172,testis-specific serine kinase 4 [Source:MGI Symbol	Acc:MGI:1918349]
ENSMUSG00000022119,1753.548346,0.456351462,0.128694906,3.545994773,0.000391134,0.01555245,RNA binding motif protein 26 [Source:MGI Symbol	Acc:MGI:1921463]
ENSMUSG00000038070,814.7360732,0.436385383,0.123122325,3.544323773,0.000393622,0.015605598,"centlein, centrosomal protein [Source:MGI Symbol	Acc:MGI:2443104]"
ENSMUSG00000027465,2273.57526,-0.201401681,0.056836392,-3.543533905,0.000394803,0.015606786,"TBC1 domain family, member 20 [Source:MGI Symbol	Acc:MGI:1914481]"
ENSMUSG00000036372,793.1604459,-0.76317325,0.215497286,-3.541451799,0.000397932,0.015639287,transmembrane protein 258 [Source:MGI Symbol	Acc:MGI:1916288]
ENSMUSG00000031879,470.2395472,-0.6481157,0.183001385,-3.54158905,0.000397725,0.015639287,"family with sequence similarity 96, member B [Source:MGI Symbol	Acc:MGI:1915773]"
ENSMUSG00000020580,5654.639971,0.386628553,0.109208419,3.540281561,0.0003997,0.015663402,Rho-associated coiled-coil containing protein kinase 2 [Source:MGI Symbol	Acc:MGI:107926]
ENSMUSG00000038122,582.0455315,0.426676623,0.120624719,3.537223775,0.000404357,0.015800217,"TBC1 domain family, member 32 [Source:MGI Symbol	Acc:MGI:2442827]"
ENSMUSG00000020088,8046.416269,-0.165430119,0.046800665,-3.5347814,0.000408113,0.015901147,secretion associated Ras related GTPase 1A [Source:MGI Symbol	Acc:MGI:98230]
ENSMUSG00000004880,1200.796531,0.344794636,0.09756513,3.533994549,0.00040933,0.015902862,lamin B receptor [Source:MGI Symbol	Acc:MGI:2138281]
ENSMUSG00000032057,63.98924998,1.285050403,0.363939573,3.53094442,0.000414079,0.016041411,RIKEN cDNA 4833427G06 gene [Source:MGI Symbol	Acc:MGI:1921013]
ENSMUSG00000000296,39.19362863,-1.418945195,0.402427644,-3.525963522,0.000421945,0.016299582,tumor protein D52-like 1 [Source:MGI Symbol	Acc:MGI:1298386]
ENSMUSG00000004996,304.3644864,-0.663710474,0.188460694,-3.521744834,0.000428717,0.016514114,methylthioribose-1-phosphate isomerase 1 [Source:MGI Symbol	Acc:MGI:1915123]
ENSMUSG00000028864,2386.351838,0.388028264,0.110211808,3.520750375,0.000430328,0.016520214,hepatocyte growth factor [Source:MGI Symbol	Acc:MGI:96079]
ENSMUSG00000066571,449.3059824,-0.496009863,0.140906108,-3.520144518,0.000431312,0.016520214,RIKEN cDNA 4931406P16 gene [Source:MGI Symbol	Acc:MGI:1924311]
ENSMUSG00000103308,75.46407824,1.062791131,0.302073552,3.518319049,0.00043429,0.016587427,"predicted gene, 37800 [Source:MGI Symbol	Acc:MGI:5611028]"
ENSMUSG00000036275,5806.319572,-0.181158425,0.051541167,-3.514829717,0.000440036,0.016724771,RIKEN cDNA 9530068E07 gene [Source:MGI Symbol	Acc:MGI:2654705]
ENSMUSG00000033350,3250.287429,-0.453839716,0.129128415,-3.514638625,0.000440353,0.016724771,carbohydrate sulfotransferase 2 [Source:MGI Symbol	Acc:MGI:1891160]
ENSMUSG00000026209,1534.877328,-0.376298142,0.107135036,-3.512372372,0.000444125,0.016816656,aspartyl aminopeptidase [Source:MGI Symbol	Acc:MGI:1278328]
ENSMUSG00000031950,851.3582033,-0.426491119,0.121448667,-3.511698645,0.000445253,0.016816656,gamma-aminobutyric acid (GABA) A receptor-associated protein-like 2 [Source:MGI Symbol	Acc:MGI:1890602]
ENSMUSG00000031447,21116.71867,-0.192509515,0.054846089,-3.509995284,0.000448115,0.016830987,lysosomal-associated membrane protein 1 [Source:MGI Symbol	Acc:MGI:96745]
ENSMUSG00000001761,4582.955503,-0.332016606,0.094573362,-3.510677832,0.000446966,0.016830987,"smoothened, frizzled class receptor [Source:MGI Symbol	Acc:MGI:108075]"
ENSMUSG00000026034,2009.075717,0.44527332,0.127038095,3.505037764,0.000456543,0.01701533,CDC-like kinase 1 [Source:MGI Symbol	Acc:MGI:107403]
ENSMUSG00000026275,1529.772343,0.241274856,0.068814476,3.506164265,0.000454615,0.01701533,"protein phosphatase 1, regulatory subunit 7 [Source:MGI Symbol	Acc:MGI:1913635]"
ENSMUSG00000090210,83.23441583,-0.716601756,0.20445741,-3.50489501,0.000456787,0.01701533,"integrin, alpha 10 [Source:MGI Symbol	Acc:MGI:2153482]"
ENSMUSG00000043154,723.5358339,0.452529768,0.129242276,3.501406668,0.000462809,0.017192405,"protein phosphatase 2, regulatory subunit B'', alpha [Source:MGI Symbol	Acc:MGI:2442104]"
ENSMUSG00000027676,135.9711546,0.744333923,0.212660985,3.500096285,0.00046509,0.017229938,coiled-coil domain containing 39 [Source:MGI Symbol	Acc:MGI:1289263]
ENSMUSG00000078440,278.649464,-0.592028413,0.169267902,-3.497582274,0.000469496,0.017345762,deoxyhypusine hydroxylase/monooxygenase [Source:MGI Symbol	Acc:MGI:1915964]
ENSMUSG00000063904,2253.881297,-0.286219486,0.081891905,-3.495088879,0.000473904,0.017461041,dipeptidylpeptidase 3 [Source:MGI Symbol	Acc:MGI:1922471]
ENSMUSG00000032575,1427.336621,-0.295130476,0.08457963,-3.489380093,0.000484142,0.017694027,mesencephalic astrocyte-derived neurotrophic factor [Source:MGI Symbol	Acc:MGI:1922090]
ENSMUSG00000026274,610.4195566,0.356014253,0.102014075,3.489854242,0.000483284,0.017694027,PAS domain containing serine/threonine kinase [Source:MGI Symbol	Acc:MGI:2155936]
ENSMUSG00000035967,437.3052803,0.512187639,0.146755171,3.490082389,0.000482872,0.017694027,integrator complex subunit 6 like [Source:MGI Symbol	Acc:MGI:2442593]
ENSMUSG00000032384,898.6261657,0.380699242,0.109216329,3.485735559,0.000490786,0.017888619,"casein kinase 1, gamma 1 [Source:MGI Symbol	Acc:MGI:2660884]"
ENSMUSG00000024959,1091.220728,-0.516011706,0.148279032,-3.480004556,0.000501405,0.018193378,BCL2-associated agonist of cell death [Source:MGI Symbol	Acc:MGI:1096330]
ENSMUSG00000027333,603.9496121,-0.535141367,0.153786097,-3.479777291,0.000501831,0.018193378,spermine oxidase [Source:MGI Symbol	Acc:MGI:2445356]
ENSMUSG00000020902,1099.880975,-0.443332505,0.127610117,-3.474117217,0.000512537,0.018531974,netrin 1 [Source:MGI Symbol	Acc:MGI:105088]
ENSMUSG00000006589,2081.187274,-0.468577883,0.134908928,-3.4732904,0.000514119,0.018539724,adenine phosphoribosyl transferase [Source:MGI Symbol	Acc:MGI:88061]
ENSMUSG00000022672,805.1651194,0.516937183,0.14895828,3.470348758,0.000519783,0.018694264,"protein kinase, DNA activated, catalytic polypeptide [Source:MGI Symbol	Acc:MGI:104779]"
ENSMUSG00000023092,3082.444831,-0.240529126,0.06934024,-3.468824541,0.000522741,0.018750904,four and a half LIM domains 1 [Source:MGI Symbol	Acc:MGI:1298387]
ENSMUSG00000020133,1433.946725,-0.465547702,0.134315072,-3.466086816,0.000528093,0.018892901,RIKEN cDNA 2310011J03 gene [Source:MGI Symbol	Acc:MGI:1913624]
ENSMUSG00000014599,11277.43867,0.162793061,0.046981639,3.465035784,0.000530161,0.018916979,colony stimulating factor 1 (macrophage) [Source:MGI Symbol	Acc:MGI:1339753]
ENSMUSG00000027427,579.7026239,0.407883431,0.117752924,3.463892156,0.00053242,0.018947721,polymerase (RNA) III (DNA directed) polypeptide F [Source:MGI Symbol	Acc:MGI:1924086]
ENSMUSG00000035242,14816.89192,-0.608552456,0.176000658,-3.457671483,0.000544865,0.019253355,ornithine decarboxylase antizyme 1 [Source:MGI Symbol	Acc:MGI:109433]
ENSMUSG00000027715,1786.203876,0.273418923,0.079080579,3.457472457,0.000545268,0.019253355,cyclin A2 [Source:MGI Symbol	Acc:MGI:108069]
ENSMUSG00000098090,224.0465079,0.676781973,0.195727071,3.457784193,0.000544637,0.019253355,RIKEN cDNA 2700099C18 gene [Source:MGI Symbol	Acc:MGI:1924272]
ENSMUSG00000020661,684.5073675,-0.341202843,0.098719826,-3.456274748,0.000547697,0.019288884,DNA methyltransferase 3A [Source:MGI Symbol	Acc:MGI:1261827]
ENSMUSG00000040354,2292.500427,-0.290287533,0.084137985,-3.450136497,0.000560303,0.019638271,methionine-tRNA synthetase [Source:MGI Symbol	Acc:MGI:1345633]
ENSMUSG00000030930,1121.104029,-0.326931399,0.094761766,-3.450034886,0.000560514,0.019638271,carbohydrate (N-acetylgalactosamine 4-sulfate 6-O) sulfotransferase 15 [Source:MGI Symbol	Acc:MGI:1924840]
ENSMUSG00000093904,3322.356616,-0.302488892,0.087702736,-3.449024571,0.000562616,0.019661092,translocase of outer mitochondrial membrane 20 [Source:MGI Symbol	Acc:MGI:1915202]
ENSMUSG00000022452,1416.182813,-0.477285484,0.138927111,-3.435510031,0.00059144,0.020605162,single-pass membrane protein with aspartate rich tail 1 [Source:MGI Symbol	Acc:MGI:1916279]
ENSMUSG00000024421,99.06719376,-0.831196889,0.24198246,-3.434946854,0.00059267,0.020605162,"laminin, alpha 3 [Source:MGI Symbol	Acc:MGI:99909]"
ENSMUSG00000016946,972.0862975,-0.272017182,0.079240024,-3.432825595,0.000597326,0.020713928,potassium channel tetramerisation domain containing 5 [Source:MGI Symbol	Acc:MGI:1916509]
ENSMUSG00000064370,70929.19557,0.341983599,0.099763575,3.427940516,0.000608179,0.020982939,mitochondrially encoded cytochrome b [Source:MGI Symbol	Acc:MGI:102501]
ENSMUSG00000033530,249.2585351,0.523973697,0.152846041,3.428114293,0.00060779,0.020982939,tetratricopeptide repeat domain 7B [Source:MGI Symbol	Acc:MGI:2144724]
ENSMUSG00000062908,3142.371876,0.204597546,0.059699132,3.427144397,0.000609965,0.020991143,"acyl-Coenzyme A dehydrogenase, medium chain [Source:MGI Symbol	Acc:MGI:87867]"
ENSMUSG00000063558,1642.44422,0.275914581,0.080563241,3.424819793,0.000615207,0.021117965,aldehyde oxidase 1 [Source:MGI Symbol	Acc:MGI:88035]
ENSMUSG00000041649,175.0192367,0.669535766,0.195703692,3.421170844,0.000623522,0.021349313,Kruppel-like factor 8 [Source:MGI Symbol	Acc:MGI:2442430]
ENSMUSG00000006273,2381.512568,-0.203558022,0.059603679,-3.415192257,0.00063737,0.021768516,"ATPase, H+ transporting, lysosomal V1 subunit B2 [Source:MGI Symbol	Acc:MGI:109618]"
ENSMUSG00000037852,14574.17986,-0.201310909,0.059024011,-3.410661266,0.000648055,0.022029614,carboxypeptidase E [Source:MGI Symbol	Acc:MGI:101932]
ENSMUSG00000097789,1585.970591,0.303678249,0.089104186,3.408125505,0.000654108,0.022029614,predicted gene 2115 [Source:MGI Symbol	Acc:MGI:3780284]
ENSMUSG00000001151,1102.09905,0.394382795,0.115655138,3.409989407,0.000649654,0.022029614,pericentrin (kendrin) [Source:MGI Symbol	Acc:MGI:102722]
ENSMUSG00000013622,939.2250723,-0.35126984,0.103058195,-3.408461021,0.000653304,0.022029614,all-trans retinoic acid induced differentiation factor [Source:MGI Symbol	Acc:MGI:1918918]
ENSMUSG00000056763,700.9553466,0.537751236,0.157797693,3.407852321,0.000654763,0.022029614,centrosome and spindle pole associated protein 1 [Source:MGI Symbol	Acc:MGI:2681832]
ENSMUSG00000074259,55.74318072,0.91342353,0.268007525,3.408201053,0.000653927,0.022029614,GRAM domain containing 2 [Source:MGI Symbol	Acc:MGI:3528937]
ENSMUSG00000055945,20.39453019,-1.830347429,0.537247558,-3.406897625,0.000657058,0.022052091,proline rich 18 [Source:MGI Symbol	Acc:MGI:2443403]
ENSMUSG00000100691,104.1403931,-0.941674395,0.276529197,-3.405334424,0.000660831,0.02212396,RIKEN cDNA 2010320M18 gene [Source:MGI Symbol	Acc:MGI:1919343]
ENSMUSG00000084834,34.60642475,1.440025893,0.42314188,3.403175056,0.000666076,0.022244638,RIKEN cDNA 4930565N06 gene [Source:MGI Symbol	Acc:MGI:1915556]
ENSMUSG00000015013,646.5296858,-0.500797514,0.147219588,-3.401704361,0.00066967,0.022309732,trafficking protein particle complex 2-like [Source:MGI Symbol	Acc:MGI:1916295]
ENSMUSG00000042284,1159.515071,0.378059567,0.1112478,3.398355456,0.000677923,0.022529301,integrin alpha 1 [Source:MGI Symbol	Acc:MGI:96599]
ENSMUSG00000038462,1708.709067,-0.317441069,0.093503109,-3.394978767,0.000686339,0.022701493,"ubiquinol-cytochrome c reductase, Rieske iron-sulfur polypeptide 1 [Source:MGI Symbol	Acc:MGI:1913944]"
ENSMUSG00000031570,561.8126375,-0.326916324,0.096295354,-3.394933507,0.000686453,0.022701493,phospholipid phosphatase 5 [Source:MGI Symbol	Acc:MGI:1919160]
ENSMUSG00000020914,4994.935989,0.348820373,0.102778919,3.393890267,0.000689073,0.022723583,topoisomerase (DNA) II alpha [Source:MGI Symbol	Acc:MGI:98790]
ENSMUSG00000073791,184.9107527,0.693278427,0.204305945,3.393334579,0.000690472,0.022723583,EF-hand calcium binding domain 7 [Source:MGI Symbol	Acc:MGI:2385199]
ENSMUSG00000016552,1201.780174,0.287308576,0.08471074,3.391642861,0.000694749,0.022807296,FAD-dependent oxidoreductase domain containing 2 [Source:MGI Symbol	Acc:MGI:106315]
ENSMUSG00000006315,737.8086269,-0.484804003,0.142967845,-3.391000283,0.00069638,0.022807296,transmembrane protein 147 [Source:MGI Symbol	Acc:MGI:1915011]
ENSMUSG00000061111,1420.050059,-0.438660015,0.129688653,-3.382408597,0.000718532,0.02314473,MAPK regulated corepressor interacting protein 1 [Source:MGI Symbol	Acc:MGI:2384752]
ENSMUSG00000061607,1360.358484,0.326854646,0.096624451,3.382732226,0.000717686,0.02314473,mediator of DNA damage checkpoint 1 [Source:MGI Symbol	Acc:MGI:3525201]
ENSMUSG00000001349,806.5695111,-0.4105746,0.121284632,-3.385215366,0.000711224,0.02314473,calponin 1 [Source:MGI Symbol	Acc:MGI:104979]
ENSMUSG00000019158,366.0828277,-0.746459699,0.220480315,-3.385607009,0.00071021,0.02314473,transmembrane protein 160 [Source:MGI Symbol	Acc:MGI:1916344]
ENSMUSG00000042851,209.2673244,0.584569083,0.172718664,3.384516016,0.000713039,0.02314473,zinc finger CCCH type containing 6 [Source:MGI Symbol	Acc:MGI:1926001]
ENSMUSG00000006958,157.2902376,-0.493511399,0.145906968,-3.382370314,0.000718632,0.02314473,chordin [Source:MGI Symbol	Acc:MGI:1313268]
ENSMUSG00000006241,96.4728635,0.682187918,0.201683881,3.382461278,0.000718394,0.02314473,coiled-coil domain containing 159 [Source:MGI Symbol	Acc:MGI:1914369]
ENSMUSG00000027379,943.9019956,0.412131159,0.121876267,3.381553848,0.000720771,0.023158613,"BUB1, mitotic checkpoint serine/threonine kinase [Source:MGI Symbol	Acc:MGI:1100510]"
ENSMUSG00000024790,475.4008872,-0.655610936,0.194214197,-3.375710661,0.000736253,0.023544469,SAC3 domain containing 1 [Source:MGI Symbol	Acc:MGI:1913656]
ENSMUSG00000110156,20.14875794,-1.90189452,0.56331109,-3.376277431,0.000734738,0.023544469,"predicted gene, 42067 [Source:MGI Symbol	Acc:MGI:5624952]"
ENSMUSG00000042406,5290.052413,-0.265870037,0.078791403,-3.374353383,0.000739893,0.023581757,activating transcription factor 4 [Source:MGI Symbol	Acc:MGI:88096]
ENSMUSG00000000884,117.2555694,-0.557473611,0.165227301,-3.373980016,0.000740897,0.023581757,"guanine nucleotide binding protein (G protein), beta polypeptide 1-like [Source:MGI Symbol	Acc:MGI:1338057]"
ENSMUSG00000029126,1979.852363,-0.280744579,0.083225425,-3.373303045,0.000742722,0.023584455,neuron specific gene family member 1 [Source:MGI Symbol	Acc:MGI:109149]
ENSMUSG00000043445,784.119763,-0.734839448,0.217977376,-3.371173017,0.000748488,0.023712041,phosphoglycolate phosphatase [Source:MGI Symbol	Acc:MGI:1914328]
ENSMUSG00000014867,5832.397782,-0.174358592,0.05176391,-3.36834276,0.000756215,0.023900983,surfeit gene 4 [Source:MGI Symbol	Acc:MGI:98445]
ENSMUSG00000022246,8880.143665,-0.203380302,0.060410576,-3.366634081,0.000760916,0.023937953,retinoic acid induced 14 [Source:MGI Symbol	Acc:MGI:1922896]
ENSMUSG00000063856,5614.571586,-0.344092196,0.102199035,-3.366883012,0.000760229,0.023937953,glutathione peroxidase 1 [Source:MGI Symbol	Acc:MGI:104887]
ENSMUSG00000032243,2146.015221,-0.429796177,0.127790893,-3.363277034,0.00077023,0.023953101,integrin alpha 11 [Source:MGI Symbol	Acc:MGI:2442114]
ENSMUSG00000019861,1509.289413,0.268633042,0.079841192,3.36459208,0.000766569,0.023953101,golgi associated PDZ and coiled-coil motif containing [Source:MGI Symbol	Acc:MGI:2149946]
ENSMUSG00000074170,837.1469955,-0.53185758,0.15804058,-3.365322875,0.000764541,0.023953101,"pleckstrin homology domain containing, family F (with FYVE domain) member 1 [Source:MGI Symbol	Acc:MGI:1919537]"
ENSMUSG00000031887,518.0735695,-0.50540666,0.150244388,-3.363897093,0.000768502,0.023953101,TNFRSF1A-associated via death domain [Source:MGI Symbol	Acc:MGI:109200]
ENSMUSG00000040848,340.0010411,-0.480090213,0.142699055,-3.364354538,0.000767229,0.023953101,SFT2 domain containing 2 [Source:MGI Symbol	Acc:MGI:1917362]
ENSMUSG00000090386,134.5539454,0.846006149,0.252043653,3.356585809,0.000789112,0.02448415,Mir99a and Mirlet7c-1 host gene (non-protein coding) [Source:MGI Symbol	Acc:MGI:1919929]
ENSMUSG00000015766,2984.333317,0.202859986,0.060458554,3.355356264,0.000792628,0.024537095,epidermal growth factor receptor pathway substrate 8 [Source:MGI Symbol	Acc:MGI:104684]
ENSMUSG00000039105,1998.851843,-0.42087581,0.125592351,-3.351126142,0.000804836,0.024858259,"ATPase, H+ transporting, lysosomal V1 subunit G1 [Source:MGI Symbol	Acc:MGI:1913540]"
ENSMUSG00000021597,422.5024058,0.544726426,0.162792779,3.346133829,0.000819468,0.025252662,SMC5-SMC6 complex localization factor 1 [Source:MGI Symbol	Acc:MGI:2145448]
ENSMUSG00000037868,366.870458,-0.557573732,0.1666761,-3.345253047,0.000822075,0.025275553,early growth response 2 [Source:MGI Symbol	Acc:MGI:95296]
ENSMUSG00000026970,4448.494069,0.210943562,0.063082603,3.343926065,0.000826017,0.025339301,"RNA binding motif, single stranded interacting protein 1 [Source:MGI Symbol	Acc:MGI:1861774]"
ENSMUSG00000039183,829.4036643,-0.29555156,0.088405692,-3.343128164,0.000828396,0.025354911,nucleotide binding protein 2 [Source:MGI Symbol	Acc:MGI:1347072]
ENSMUSG00000043259,907.0883564,0.294398388,0.088082457,3.342304463,0.000830859,0.025373003,"family with sequence similarity 13, member C [Source:MGI Symbol	Acc:MGI:1918971]"
ENSMUSG00000041629,872.0276516,-0.501557228,0.15015239,-3.340321302,0.000836815,0.025497475,"family with sequence similarity 104, member A [Source:MGI Symbol	Acc:MGI:106351]"
ENSMUSG00000030275,4102.702771,0.335202092,0.10049435,3.335531716,0.000851364,0.025659165,ethanolamine kinase 1 [Source:MGI Symbol	Acc:MGI:1922570]
ENSMUSG00000020440,3337.892164,-0.388312282,0.11643685,-3.3349604,0.000853115,0.025659165,ADP-ribosylation factor 5 [Source:MGI Symbol	Acc:MGI:99434]
ENSMUSG00000006736,2572.846159,-0.206348213,0.0618743,-3.334958343,0.000853122,0.025659165,tetraspanin 31 [Source:MGI Symbol	Acc:MGI:1914375]
ENSMUSG00000039109,1873.151864,-0.383173998,0.114900167,-3.334842845,0.000853476,0.025659165,"coagulation factor XIII, A1 subunit [Source:MGI Symbol	Acc:MGI:1921395]"
ENSMUSG00000018585,1007.548902,-0.656348895,0.196691768,-3.33694136,0.000847058,0.025659165,antioxidant 1 copper chaperone [Source:MGI Symbol	Acc:MGI:1333855]
ENSMUSG00000030717,705.6278017,-0.370197201,0.110907513,-3.337891108,0.000844168,0.025659165,nuclear protein transcription regulator 1 [Source:MGI Symbol	Acc:MGI:1891834]
ENSMUSG00000004207,57472.17618,-0.257404164,0.077207792,-3.333914314,0.00085633,0.025688015,prosaposin [Source:MGI Symbol	Acc:MGI:97783]
ENSMUSG00000029610,373.190312,-0.423309968,0.127020319,-3.332616157,0.000860335,0.025751189,aminoacyl tRNA synthetase complex-interacting multifunctional protein 2 [Source:MGI Symbol	Acc:MGI:2385237]
ENSMUSG00000028988,644.5124407,-0.391980773,0.11764685,-3.331842479,0.000862731,0.025766005,catenin beta interacting protein 1 [Source:MGI Symbol	Acc:MGI:1915756]
ENSMUSG00000028837,1486.149311,-0.301640791,0.090607248,-3.329102205,0.000871264,0.025914541,"proteasome (prosome, macropain) subunit, beta type 2 [Source:MGI Symbol	Acc:MGI:1347045]"
ENSMUSG00000046027,424.572081,0.357759042,0.107466829,3.329018316,0.000871527,0.025914541,StAR-related lipid transfer (START) domain containing 5 [Source:MGI Symbol	Acc:MGI:2156765]
ENSMUSG00000072235,10262.17729,-0.235827408,0.07088776,-3.326771897,0.000878583,0.026067181,"tubulin, alpha 1A [Source:MGI Symbol	Acc:MGI:98869]"
ENSMUSG00000044783,5013.808888,0.265535507,0.079845064,3.325634585,0.000882175,0.026068078,Holliday junction recognition protein [Source:MGI Symbol	Acc:MGI:2685821]
ENSMUSG00000057098,3024.149898,0.304305327,0.091505395,3.32554518,0.000882458,0.026068078,early B cell factor 1 [Source:MGI Symbol	Acc:MGI:95275]
ENSMUSG00000027605,389.7270986,0.482971449,0.145290087,3.324187208,0.000886766,0.026081706,acyl-CoA synthetase short-chain family member 2 [Source:MGI Symbol	Acc:MGI:1890410]
ENSMUSG00000063531,36.13489469,1.447345183,0.435321245,3.324774975,0.000884899,0.026081706,"sema domain, immunoglobulin domain (Ig), short basic domain, secreted, (semaphorin) 3E [Source:MGI Symbol	Acc:MGI:1340034]"
ENSMUSG00000026426,1845.653498,-0.228183902,0.068656364,-3.323565179,0.000888747,0.026083364,ADP-ribosylation factor-like 8A [Source:MGI Symbol	Acc:MGI:1915974]
ENSMUSG00000060572,75.21763533,-1.088204821,0.327503734,-3.322724928,0.000891428,0.026105547,microfibrillar-associated protein 2 [Source:MGI Symbol	Acc:MGI:99559]
ENSMUSG00000044894,1595.639434,-0.490782682,0.147743589,-3.321854331,0.000894214,0.026130696,"ubiquinol-cytochrome c reductase, complex III subunit VII [Source:MGI Symbol	Acc:MGI:107807]"
ENSMUSG00000032180,717.4126908,-0.430607439,0.129742404,-3.31894143,0.000903594,0.026348018,transmembrane p24 trafficking protein 1 [Source:MGI Symbol	Acc:MGI:106201]
ENSMUSG00000030605,5159.008155,-0.305779167,0.092170569,-3.317535847,0.000908153,0.02636754,milk fat globule-EGF factor 8 protein [Source:MGI Symbol	Acc:MGI:102768]
ENSMUSG00000028643,474.3920663,-0.532535671,0.160519003,-3.317586459,0.000907988,0.02636754,small vasohibin binding protein [Source:MGI Symbol	Acc:MGI:1916466]
ENSMUSG00000097816,43.86041703,1.310359238,0.395318121,3.314695605,0.00091743,0.026579976,"predicted gene, 26811 [Source:MGI Symbol	Acc:MGI:5477305]"
ENSMUSG00000002233,4272.511915,-0.341774412,0.103129573,-3.314029174,0.000919619,0.0265866,ras homolog family member C [Source:MGI Symbol	Acc:MGI:106028]
ENSMUSG00000029600,153.5815672,-0.690854699,0.208577111,-3.312226811,0.000925565,0.026701558,RBPJ interacting and tubulin associated 1 [Source:MGI Symbol	Acc:MGI:1922021]
ENSMUSG00000033768,202.5904467,1.019476366,0.307937934,3.310655343,0.000930778,0.026794937,neurexin II [Source:MGI Symbol	Acc:MGI:1096362]
ENSMUSG00000091021,27.37143365,-1.431580429,0.43269924,-3.308488428,0.000938011,0.026945945,"predicted gene, 17300 [Source:MGI Symbol	Acc:MGI:4936934]"
ENSMUSG00000032112,582.6942993,-0.390380765,0.118062603,-3.30655732,0.0009445,0.027075008,trafficking protein particle complex 4 [Source:MGI Symbol	Acc:MGI:1926211]
ENSMUSG00000022665,7417.026976,-0.202527728,0.061280136,-3.304949058,0.000949937,0.027173399,coiled-coil domain containing 80 [Source:MGI Symbol	Acc:MGI:1915146]
ENSMUSG00000069833,27923.13263,0.426759549,0.129308372,3.300324194,0.000965732,0.027363903,AHNAK nucleoprotein (desmoyokin) [Source:MGI Symbol	Acc:MGI:1316648]
ENSMUSG00000020044,3189.196546,-0.295682951,0.089545957,-3.30202457,0.000959897,0.027363903,tissue inhibitor of metalloproteinase 3 [Source:MGI Symbol	Acc:MGI:98754]
ENSMUSG00000022074,924.1811794,0.275037998,0.083299774,3.301785638,0.000960715,0.027363903,"tumor necrosis factor receptor superfamily, member 10b [Source:MGI Symbol	Acc:MGI:1341090]"
ENSMUSG00000030796,612.1106711,-0.415933238,0.126037577,-3.30007325,0.000966596,0.027363903,TEA domain family member 2 [Source:MGI Symbol	Acc:MGI:104904]
ENSMUSG00000026360,209.7474609,-0.620762369,0.188107141,-3.300046805,0.000966687,0.027363903,regulator of G-protein signaling 2 [Source:MGI Symbol	Acc:MGI:1098271]
ENSMUSG00000019866,1359.962564,0.358334052,0.108659394,3.297773326,0.000974548,0.027528943,crystallin beta-gamma domain containing 1 [Source:MGI Symbol	Acc:MGI:109544]
ENSMUSG00000031633,9753.422758,-0.346181524,0.104997284,-3.297052175,0.000977053,0.027542346,"solute carrier family 25 (mitochondrial carrier, adenine nucleotide translocator), member 4 [Source:MGI Symbol	Acc:MGI:1353495]"
ENSMUSG00000046432,1229.76696,-0.41734542,0.126606512,-3.296397723,0.000979333,0.027549318,brain expressed X-linked 3 [Source:MGI Symbol	Acc:MGI:1338016]
ENSMUSG00000031644,690.6228206,0.470652191,0.142805844,3.295748813,0.000981597,0.027555857,NIMA (never in mitosis gene a)-related expressed kinase 1 [Source:MGI Symbol	Acc:MGI:97303]
ENSMUSG00000029621,1972.146534,-0.27452979,0.083378579,-3.292569766,0.000992763,0.027811712,"actin related protein 2/3 complex, subunit 1A [Source:MGI Symbol	Acc:MGI:1928896]"
ENSMUSG00000003778,1817.817439,0.287277502,0.087315634,3.290103815,0.001001504,0.02788377,bromodomain containing 8 [Source:MGI Symbol	Acc:MGI:1925906]
ENSMUSG00000029782,1267.140573,0.286082804,0.08694197,3.290502879,0.001000085,0.02788377,transmembrane protein 209 [Source:MGI Symbol	Acc:MGI:1919899]
ENSMUSG00000025610,50.31674791,-1.258780065,0.382573589,-3.290295261,0.001000823,0.02788377,Map3k7 C-terminal like [Source:MGI Symbol	Acc:MGI:2446584]
ENSMUSG00000026319,1123.218827,0.365062304,0.110983444,3.289340205,0.001004226,0.027902244,"RAB11 binding and LisH domain, coiled-coil and HEAT repeat containing [Source:MGI Symbol	Acc:MGI:1922832]"
ENSMUSG00000020844,1385.271451,-0.332931852,0.101241522,-3.288491165,0.001007259,0.027929307,nucleoredoxin [Source:MGI Symbol	Acc:MGI:109331]
ENSMUSG00000051396,124.8603117,0.71052183,0.216127011,3.287519814,0.001010741,0.027968641,predicted gene 45902 [Source:MGI Symbol	Acc:MGI:5805017]
ENSMUSG00000027006,8383.786925,-0.239286784,0.072969006,-3.279293444,0.001040674,0.028738276,DnaJ heat shock protein family (Hsp40) member C10 [Source:MGI Symbol	Acc:MGI:1914111]
ENSMUSG00000013822,911.3027584,-0.459092716,0.140031994,-3.278484464,0.001043661,0.028746825,"ELF1 homolog, elongation factor 1 [Source:MGI Symbol	Acc:MGI:1913376]"
ENSMUSG00000044906,665.9756662,0.449602699,0.137155022,3.27806224,0.001045223,0.028746825,RIKEN cDNA 4930503L19 gene [Source:MGI Symbol	Acc:MGI:1922045]
ENSMUSG00000026766,1761.278188,-0.298001986,0.090940459,-3.276891168,0.001049568,0.028807884,"methylmalonic aciduria (cobalamin deficiency) cblD type, with homocystinuria [Source:MGI Symbol	Acc:MGI:1923786]"
ENSMUSG00000028847,1138.619706,-0.395696804,0.120939369,-3.271860997,0.001068421,0.029207095,trafficking protein particle complex 3 [Source:MGI Symbol	Acc:MGI:1351486]
ENSMUSG00000028466,821.5326518,-0.322027313,0.098417664,-3.272047937,0.001067715,0.029207095,cAMP responsive element binding protein 3 [Source:MGI Symbol	Acc:MGI:99946]
ENSMUSG00000036327,676.2050684,-0.347610516,0.106314293,-3.2696499,0.001076807,0.029318116,quiescin Q6 sulfhydryl oxidase 2 [Source:MGI Symbol	Acc:MGI:2387194]
ENSMUSG00000102692,143.6238592,0.596691693,0.182462656,3.270212698,0.001074666,0.029318116,dachsous cadherin related 2 [Source:MGI Symbol	Acc:MGI:2685263]
ENSMUSG00000001403,1428.580199,0.301551743,0.092249047,3.268887348,0.001079713,0.029338328,ubiquitin-conjugating enzyme E2C [Source:MGI Symbol	Acc:MGI:1915862]
ENSMUSG00000004285,1402.572589,-0.541689982,0.165846145,-3.266219916,0.001089936,0.029533367,"ATPase, H+ transporting, lysosomal V1 subunit F [Source:MGI Symbol	Acc:MGI:1913394]"
ENSMUSG00000028438,123.3569278,0.868229452,0.265848591,3.265879458,0.001091247,0.029533367,kinesin family member 24 [Source:MGI Symbol	Acc:MGI:1918345]
ENSMUSG00000026500,11.22371507,-2.938440018,0.900145784,-3.264404578,0.001096944,0.029628415,cytochrome c oxidase assembly protein 20 [Source:MGI Symbol	Acc:MGI:1913609]
ENSMUSG00000079557,822.840867,-0.365802233,0.112304285,-3.257242002,0.001125005,0.030270275,membrane-associated ring finger (C3HC4) 2 [Source:MGI Symbol	Acc:MGI:1925915]
ENSMUSG00000036916,533.4979206,0.535848345,0.164511977,3.257199599,0.001125173,0.030270275,zinc finger protein 280C [Source:MGI Symbol	Acc:MGI:2387585]
ENSMUSG00000072082,812.6878072,0.312153941,0.095899402,3.255014465,0.001133866,0.030443738,cyclin F [Source:MGI Symbol	Acc:MGI:102551]
ENSMUSG00000039016,470.9102877,-0.506548677,0.155658774,-3.254225014,0.001137022,0.030468139,translocase of inner mitochondrial membrane 8B [Source:MGI Symbol	Acc:MGI:1353424]
ENSMUSG00000063931,764.6734517,-0.399462107,0.122937571,-3.249308604,0.001156859,0.030938562,peptidase D [Source:MGI Symbol	Acc:MGI:97542]
ENSMUSG00000034807,3392.368307,-0.229198292,0.070563416,-3.248117886,0.001161711,0.030955143,collagen beta(1-O)galactosyltransferase 1 [Source:MGI Symbol	Acc:MGI:1924348]
ENSMUSG00000035873,672.9483636,-0.339468819,0.104533072,-3.247477675,0.001164328,0.030955143,"PRKC, apoptosis, WT1, regulator [Source:MGI Symbol	Acc:MGI:2149961]"
ENSMUSG00000022096,29.40657673,-1.023747416,0.315243663,-3.247479761,0.001164319,0.030955143,hairless [Source:MGI Symbol	Acc:MGI:96223]
ENSMUSG00000028458,302.7172579,-0.695122345,0.214207006,-3.24509622,0.001174109,0.031154109,testis specific protein kinase 1 [Source:MGI Symbol	Acc:MGI:1201675]
ENSMUSG00000002413,1113.478309,0.426151189,0.131398452,3.243197944,0.001181961,0.031273165,Braf transforming gene [Source:MGI Symbol	Acc:MGI:88190]
ENSMUSG00000020150,1022.047971,-0.367965923,0.113494124,-3.242158369,0.001186281,0.031273165,guanidinoacetate methyltransferase [Source:MGI Symbol	Acc:MGI:1098221]
ENSMUSG00000028741,636.1803659,-0.448938159,0.138473839,-3.242043135,0.001186761,0.031273165,"mRNA turnover 4, ribosome maturation factor [Source:MGI Symbol	Acc:MGI:1917152]"
ENSMUSG00000024018,126.5575418,0.59057336,0.182175176,3.241788327,0.001187822,0.031273165,coiled-coil domain containing 167 [Source:MGI Symbol	Acc:MGI:1915847]
ENSMUSG00000042688,1516.98211,-0.256850353,0.079324083,-3.237987042,0.001203763,0.031631433,mitogen-activated protein kinase 6 [Source:MGI Symbol	Acc:MGI:1354946]
ENSMUSG00000067818,9752.159417,-0.226231608,0.069911105,-3.235989607,0.001212218,0.031791999,"myosin, light polypeptide 9, regulatory [Source:MGI Symbol	Acc:MGI:2138915]"
ENSMUSG00000021771,4933.595296,-0.215858577,0.066807474,-3.231054295,0.001233345,0.032276745,voltage-dependent anion channel 2 [Source:MGI Symbol	Acc:MGI:106915]
ENSMUSG00000036459,291.4729839,-0.670815484,0.20764655,-3.230564075,0.001235462,0.032276745,WT1-interacting protein [Source:MGI Symbol	Acc:MGI:2141920]
ENSMUSG00000002550,741.8043441,-0.314445611,0.097481854,-3.225683549,0.001256722,0.032769033,uridine-cytidine kinase 1 [Source:MGI Symbol	Acc:MGI:98904]
ENSMUSG00000021843,2634.880095,0.358906181,0.111342668,3.223437941,0.001266617,0.032963657,kinectin 1 [Source:MGI Symbol	Acc:MGI:109153]
ENSMUSG00000022400,2312.268595,-0.347757795,0.107937932,-3.221831174,0.001273742,0.033068562,ring-box 1 [Source:MGI Symbol	Acc:MGI:1891829]
ENSMUSG00000026811,2308.204539,-0.232543007,0.072186267,-3.221430022,0.001275526,0.033068562,"ST6 (alpha-N-acetyl-neuraminyl-2,3-beta-galactosyl-1,3)-N-acetylgalactosaminide alpha-2,6-sialyltransferase 6 [Source:MGI Symbol	Acc:MGI:1355316]"
ENSMUSG00000064307,46.51259114,1.096611665,0.340554095,3.220080688,0.001281545,0.033161205,leucine rich repeat containing 51 [Source:MGI Symbol	Acc:MGI:1916608]
ENSMUSG00000030677,882.9649696,0.319677496,0.099307925,3.21905321,0.001286146,0.033216868,kinesin family member 22 [Source:MGI Symbol	Acc:MGI:109233]
ENSMUSG00000039137,257.3731176,-0.736776315,0.229094073,-3.216042677,0.001299715,0.033439917,whirlin [Source:MGI Symbol	Acc:MGI:2682003]
ENSMUSG00000020810,226.5705512,-0.50621596,0.157383501,-3.216448717,0.001297877,0.033439917,cytoglobin [Source:MGI Symbol	Acc:MGI:2149481]
ENSMUSG00000020153,1392.554938,-0.600959867,0.186910529,-3.215227465,0.001303412,0.03347152,NADH:ubiquinone oxidoreductase core subunit S7 [Source:MGI Symbol	Acc:MGI:1922656]
ENSMUSG00000078812,10140.15433,-0.277843528,0.086493159,-3.212317941,0.001316686,0.033558161,eukaryotic translation initiation factor 5A [Source:MGI Symbol	Acc:MGI:106248]
ENSMUSG00000021131,2555.413057,-0.32974126,0.102600526,-3.213835958,0.001309745,0.033558161,ERH mRNA splicing and mitosis factor [Source:MGI Symbol	Acc:MGI:108089]
ENSMUSG00000013701,1491.050456,-0.295765942,0.092041687,-3.213391165,0.001311775,0.033558161,translocase of inner mitochondrial membrane 23 [Source:MGI Symbol	Acc:MGI:1858317]
ENSMUSG00000025135,1451.541313,-0.473961715,0.147536554,-3.212503625,0.001315835,0.033558161,anaphase promoting complex subunit 11 [Source:MGI Symbol	Acc:MGI:1913406]
ENSMUSG00000026980,1866.340871,0.367372284,0.11452546,3.207778302,0.001337646,0.034028402,lymphocyte antigen 75 [Source:MGI Symbol	Acc:MGI:106662]
ENSMUSG00000026051,21.95725958,-1.321436311,0.412175038,-3.206007619,0.001345904,0.034174374,RIKEN cDNA 1500015O10 gene [Source:MGI Symbol	Acc:MGI:1926146]
ENSMUSG00000064367,54982.29196,0.425862476,0.1329759,3.202553817,0.001362148,0.034393615,mitochondrially encoded NADH dehydrogenase 5 [Source:MGI Symbol	Acc:MGI:102496]
ENSMUSG00000005124,1095.416374,-0.36332656,0.113430308,-3.203081837,0.001359653,0.034393615,WNT1 inducible signaling pathway protein 1 [Source:MGI Symbol	Acc:MGI:1197008]
ENSMUSG00000046275,58.16333592,0.933126179,0.29127218,3.20362274,0.001357102,0.034393615,tumor suppressor candidate 5 [Source:MGI Symbol	Acc:MGI:3029307]
ENSMUSG00000051185,548.3025846,-0.551922826,0.172548655,-3.198650399,0.001380725,0.034733301,"family with sequence similarity 174, member A [Source:MGI Symbol	Acc:MGI:1914948]"
ENSMUSG00000056267,207.2681404,0.537170867,0.167926079,3.198853155,0.001379754,0.034733301,centrosomal protein 70 [Source:MGI Symbol	Acc:MGI:1915371]
ENSMUSG00000043384,448.0871063,0.460041431,0.14389277,3.197112893,0.001388106,0.034817394,G protein-coupled receptor associated sorting protein 1 [Source:MGI Symbol	Acc:MGI:1917418]
ENSMUSG00000054013,13.47624404,-2.587206898,0.809289976,-3.196884895,0.001389204,0.034817394,transmembrane protein 179 [Source:MGI Symbol	Acc:MGI:2144891]
ENSMUSG00000005667,895.3386501,-0.299992742,0.093877955,-3.19556112,0.001395592,0.034912979,"methylenetetrahydrofolate dehydrogenase (NAD+ dependent), methenyltetrahydrofolate cyclohydrolase [Source:MGI Symbol	Acc:MGI:1338850]"
ENSMUSG00000024795,1259.677667,0.415047937,0.129994885,3.192802056,0.001408995,0.035118681,kinesin family member 20B [Source:MGI Symbol	Acc:MGI:2444576]
ENSMUSG00000020432,1268.380611,-0.366188588,0.114684479,-3.193009116,0.001407985,0.035118681,transcobalamin 2 [Source:MGI Symbol	Acc:MGI:98534]
ENSMUSG00000039195,854.5475784,-0.460794748,0.144415915,-3.190747686,0.001419051,0.035224048,RIKEN cDNA 1110008P14 gene [Source:MGI Symbol	Acc:MGI:1920987]
ENSMUSG00000027660,550.1905249,-0.458502073,0.143687139,-3.190975036,0.001417935,0.035224048,SKI-like [Source:MGI Symbol	Acc:MGI:106203]
ENSMUSG00000086370,135.7908334,0.708176758,0.221974771,3.190347966,0.001421016,0.035224048,"Ftx transcript, Xist regulator (non-protein coding) [Source:MGI Symbol	Acc:MGI:1926128]"
ENSMUSG00000073155,1398.924008,-0.258352779,0.081011116,-3.189102817,0.001427151,0.035311572,RIKEN cDNA 1810058I24 gene [Source:MGI Symbol	Acc:MGI:1914955]
ENSMUSG00000033416,1146.210496,-0.249013515,0.078096825,-3.1885229,0.001430017,0.035318029,guanylyl cyclase domain containing 1 [Source:MGI Symbol	Acc:MGI:1916028]
ENSMUSG00000025373,1396.433666,-0.298000054,0.093527392,-3.186232888,0.001441385,0.035534076,ring finger protein 41 [Source:MGI Symbol	Acc:MGI:1914838]
ENSMUSG00000026922,345.599265,-0.39891098,0.125337949,-3.182683157,0.001459172,0.035777418,"1-acylglycerol-3-phosphate O-acyltransferase 2 (lysophosphatidic acid acyltransferase, beta) [Source:MGI Symbol	Acc:MGI:1914762]"
ENSMUSG00000033327,150.6026424,1.074438215,0.337508371,3.183441678,0.001455354,0.035777418,tenascin XB [Source:MGI Symbol	Acc:MGI:1932137]
ENSMUSG00000053173,12.4600847,-1.90009331,0.596995698,-3.182758795,0.001458791,0.035777418,"ribosomal protein L18, pseudogene 2 [Source:MGI Symbol	Acc:MGI:3646997]"
ENSMUSG00000061410,2852.549289,-0.359177411,0.11292728,-3.180607997,0.001469663,0.035940231,"zinc finger, CCHC domain containing 14 [Source:MGI Symbol	Acc:MGI:2159407]"
ENSMUSG00000033904,656.4749351,0.347661308,0.109316377,3.180322261,0.001471114,0.035940231,centriolar coiled coil protein 110 [Source:MGI Symbol	Acc:MGI:2141942]
ENSMUSG00000051359,47.20464335,1.103421413,0.347043261,3.179492405,0.001475332,0.035978474,neurocalcin delta [Source:MGI Symbol	Acc:MGI:1196326]
ENSMUSG00000079442,2409.620826,-0.309669965,0.097470199,-3.177073281,0.001487694,0.036143573,"ST6 (alpha-N-acetyl-neuraminyl-2,3-beta-galactosyl-1,3)-N-acetylgalactosaminide alpha-2,6-sialyltransferase 4 [Source:MGI Symbol	Acc:MGI:1341894]"
ENSMUSG00000014592,158.8329669,-0.581616529,0.183091915,-3.176636868,0.001489935,0.036143573,calmodulin binding transcription activator 1 [Source:MGI Symbol	Acc:MGI:2140230]
ENSMUSG00000087006,55.47157287,-1.198623281,0.377328423,-3.176604806,0.001490099,0.036143573,predicted gene 13889 [Source:MGI Symbol	Acc:MGI:3652053]
ENSMUSG00000044976,98.93060581,-1.010922315,0.31838795,-3.17512743,0.001497707,0.036246659,WD repeat domain 72 [Source:MGI Symbol	Acc:MGI:3583957]
ENSMUSG00000097124,69.83882369,0.984744752,0.310180996,3.17474238,0.001499696,0.036246659,RIKEN cDNA A530020G20 gene [Source:MGI Symbol	Acc:MGI:2442825]
ENSMUSG00000022557,1419.217028,-0.451978269,0.142488009,-3.172044236,0.001513699,0.036455153,block of proliferation 1 [Source:MGI Symbol	Acc:MGI:1334460]
ENSMUSG00000067586,877.0813489,-0.349273453,0.110107631,-3.172109415,0.00151336,0.036455153,sphingosine-1-phosphate receptor 3 [Source:MGI Symbol	Acc:MGI:1339365]
ENSMUSG00000026254,1792.935294,-0.23425003,0.073866661,-3.171255156,0.001517818,0.036489519,eukaryotic translation initiation factor 4E member 2 [Source:MGI Symbol	Acc:MGI:1914440]
ENSMUSG00000018395,801.2078755,0.390527152,0.123212152,3.169550609,0.001526749,0.036617618,kinesin family member 3A [Source:MGI Symbol	Acc:MGI:107689]
ENSMUSG00000040329,244.9512517,0.604685461,0.190800154,3.169208457,0.001528547,0.036617618,interleukin 7 [Source:MGI Symbol	Acc:MGI:96561]
ENSMUSG00000022816,31910.31577,-0.182560623,0.057623702,-3.168151622,0.001534115,0.036621591,follistatin-like 1 [Source:MGI Symbol	Acc:MGI:102793]
ENSMUSG00000052707,2026.601306,0.260011459,0.082063108,3.168432981,0.001532631,0.036621591,trinucleotide repeat containing 6a [Source:MGI Symbol	Acc:MGI:2385292]
ENSMUSG00000044709,758.8534589,-0.496276904,0.156698766,-3.167076018,0.001539801,0.036692718,gem nuclear organelle associated protein 7 [Source:MGI Symbol	Acc:MGI:1916981]
ENSMUSG00000032344,267.5922366,0.440118842,0.139028614,3.165670938,0.001547257,0.03680572,Mab-21 domain containing 1 [Source:MGI Symbol	Acc:MGI:2442261]
ENSMUSG00000031502,23977.65979,-0.303273836,0.095828195,-3.164766221,0.001552076,0.036855689,"collagen, type IV, alpha 1 [Source:MGI Symbol	Acc:MGI:88454]"
ENSMUSG00000056612,2801.845478,-0.632151174,0.199985358,-3.160987292,0.001572354,0.037271927,"protein phosphatase 1, regulatory inhibitor subunit 14B [Source:MGI Symbol	Acc:MGI:107682]"
ENSMUSG00000064351,158393.2591,0.320633747,0.101541666,3.157656949,0.001590426,0.03763453,mitochondrially encoded cytochrome c oxidase I [Source:MGI Symbol	Acc:MGI:102504]
ENSMUSG00000036299,1301.584501,-0.288944948,0.091527065,-3.156934482,0.001594372,0.037662169,cDNA sequence BC031181 [Source:MGI Symbol	Acc:MGI:3039614]
ENSMUSG00000038264,678.47779,-0.445557527,0.141179736,-3.155959494,0.001599711,0.03772257,"sema domain, immunoglobulin domain (Ig), and GPI membrane anchor, (semaphorin) 7A [Source:MGI Symbol	Acc:MGI:1306826]"
ENSMUSG00000034152,1456.178714,0.212993688,0.067536622,3.153750988,0.001611866,0.037943204,exocyst complex component 3 [Source:MGI Symbol	Acc:MGI:2443972]
ENSMUSG00000012443,2064.105656,0.34777288,0.110346124,3.1516547,0.001623481,0.038084401,kinesin family member 11 [Source:MGI Symbol	Acc:MGI:1098231]
ENSMUSG00000035161,1255.277689,0.297575289,0.094408349,3.152001812,0.001621553,0.038084401,integrator complex subunit 6 [Source:MGI Symbol	Acc:MGI:1202397]
ENSMUSG00000050608,1429.807769,-0.426842894,0.135488432,-3.15040102,0.001630465,0.038116335,mitochondrial inner membrane organizing system 1 [Source:MGI Symbol	Acc:MGI:1913628]
ENSMUSG00000020230,1377.421778,-0.2878665,0.091369716,-3.150567953,0.001629533,0.038116335,protein arginine N-methyltransferase 2 [Source:MGI Symbol	Acc:MGI:1316652]
ENSMUSG00000040084,1632.731694,0.301126538,0.095617975,3.149267042,0.001636806,0.038133068,"BUB1B, mitotic checkpoint serine/threonine kinase [Source:MGI Symbol	Acc:MGI:1333889]"
ENSMUSG00000014606,1471.53704,-0.250044551,0.079391405,-3.149516661,0.001635408,0.038133068,"solute carrier family 25 (mitochondrial carrier oxoglutarate carrier), member 11 [Source:MGI Symbol	Acc:MGI:1915113]"
ENSMUSG00000073437,114.7977939,0.7249812,0.230348865,3.147318303,0.001647755,0.038322311,RIKEN cDNA D330041H03 gene [Source:MGI Symbol	Acc:MGI:3603827]
ENSMUSG00000029304,130673.2085,0.296522828,0.094262847,3.145702035,0.001656887,0.03846872,secreted phosphoprotein 1 [Source:MGI Symbol	Acc:MGI:98389]
ENSMUSG00000028617,1155.373498,-0.288470744,0.091756681,-3.143866384,0.001667316,0.038644668,leucine rich repeat containing 42 [Source:MGI Symbol	Acc:MGI:1925059]
ENSMUSG00000015750,1778.686105,-0.21387362,0.068177098,-3.137030242,0.001706685,0.039451375,"aph1 homolog A, gamma secretase subunit [Source:MGI Symbol	Acc:MGI:2385110]"
ENSMUSG00000057265,35.61141051,1.457308978,0.464582414,3.136814773,0.00170794,0.039451375,basal body orientation factor 1 [Source:MGI Symbol	Acc:MGI:1920123]
ENSMUSG00000063810,648.8608519,0.424280724,0.135353087,3.134621698,0.001720759,0.039622785,"ALMS1, centrosome and basal body associated [Source:MGI Symbol	Acc:MGI:1934606]"
ENSMUSG00000030264,629.7632119,0.355279068,0.113343086,3.134545579,0.001721205,0.039622785,THUMP domain containing 3 [Source:MGI Symbol	Acc:MGI:1277973]
ENSMUSG00000026017,253.0363212,0.48503945,0.154794063,3.133449953,0.001727644,0.039703597,calcium response factor [Source:MGI Symbol	Acc:MGI:2182269]
ENSMUSG00000003119,928.6601941,0.397387241,0.126844387,3.132872094,0.001731049,0.039714531,cyclin-dependent kinase 12 [Source:MGI Symbol	Acc:MGI:1098802]
ENSMUSG00000085213,10.74542642,-2.02659438,0.647486252,-3.129941948,0.001748409,0.040045052,predicted gene 13091 [Source:MGI Symbol	Acc:MGI:3649653]
ENSMUSG00000003200,3099.613972,-0.338988853,0.108324294,-3.12938899,0.001751702,0.040052839,SH3-domain GRB2-like 1 [Source:MGI Symbol	Acc:MGI:700010]
ENSMUSG00000061878,554.0246036,-0.421462731,0.134747318,-3.12780051,0.001761197,0.040139622,sphingosine kinase 1 [Source:MGI Symbol	Acc:MGI:1316649]
ENSMUSG00000031200,169.8632941,0.62510098,0.199855579,3.127763481,0.001761419,0.040139622,mature T cell proliferation 1 [Source:MGI Symbol	Acc:MGI:102699]
ENSMUSG00000037204,515.3368521,-0.44498537,0.142354468,-3.125896761,0.001772638,0.040327508,autophagy related 101 [Source:MGI Symbol	Acc:MGI:1915368]
ENSMUSG00000074486,120.4077243,-0.917786243,0.293717304,-3.124726499,0.001779704,0.040420457,bone gamma-carboxyglutamate protein 2 [Source:MGI Symbol	Acc:MGI:88157]
ENSMUSG00000022174,1543.624707,-0.437264489,0.13999062,-3.123527051,0.001786974,0.040516189,defender against cell death 1 [Source:MGI Symbol	Acc:MGI:101912]
ENSMUSG00000070284,311.9928051,-0.364111017,0.116588414,-3.12304631,0.001789896,0.040516189,GDP-mannose pyrophosphorylase B [Source:MGI Symbol	Acc:MGI:2660880]
ENSMUSG00000038241,2005.507771,0.278209293,0.089122762,3.121641275,0.001798459,0.040642184,centrosomal protein 250 [Source:MGI Symbol	Acc:MGI:108084]
ENSMUSG00000039156,1037.688088,-0.297964189,0.0954829,-3.120602622,0.001804814,0.040650287,stromal interaction molecule 2 [Source:MGI Symbol	Acc:MGI:2151156]
ENSMUSG00000022701,153.5882189,0.575708017,0.184460815,3.121031511,0.001802187,0.040650287,coiled-coil domain containing 191 [Source:MGI Symbol	Acc:MGI:1922661]
ENSMUSG00000074280,168.9924027,1.00443214,0.321989937,3.119451964,0.001811878,0.040741715,predicted gene 6166 [Source:MGI Symbol	Acc:MGI:3645893]
ENSMUSG00000021497,1147.536537,-0.303571265,0.097373722,-3.117589199,0.001823368,0.040922009,thioredoxin domain containing 15 [Source:MGI Symbol	Acc:MGI:1916922]
ENSMUSG00000072640,15.84762734,-2.529617254,0.811509574,-3.117174874,0.001825932,0.040922009,LYR motif containing 9 [Source:MGI Symbol	Acc:MGI:1913524]
ENSMUSG00000052560,1382.144909,0.274894756,0.088217243,3.116111393,0.00183253,0.040934562,copine VIII [Source:MGI Symbol	Acc:MGI:1914121]
ENSMUSG00000108842,11.37012683,2.479503678,0.795702674,3.116118319,0.001832487,0.040934562,predicted gene 45001 [Source:MGI Symbol	Acc:MGI:5753577]
ENSMUSG00000027439,1175.024265,0.277441097,0.089084195,3.114369468,0.001843385,0.041109305,GDNF-inducible zinc finger protein 1 [Source:MGI Symbol	Acc:MGI:1921783]
ENSMUSG00000015312,931.7090393,-0.376491074,0.120924443,-3.11344063,0.001849197,0.041171204,growth arrest and DNA-damage-inducible 45 beta [Source:MGI Symbol	Acc:MGI:107776]
ENSMUSG00000028385,403.2284203,-0.376997234,0.121214383,-3.110169153,0.001869802,0.041561721,sorting nexin family member 30 [Source:MGI Symbol	Acc:MGI:2443882]
ENSMUSG00000074415,4246.959712,0.603254592,0.194127769,3.10751313,0.001886686,0.041828707,RIKEN cDNA 3110039I08 gene [Source:MGI Symbol	Acc:MGI:1920394]
ENSMUSG00000057667,239.7952712,-0.446413192,0.143665487,-3.107309926,0.001887984,0.041828707,"biogenesis of lysosomal organelles complex-1, subunit 3 [Source:MGI Symbol	Acc:MGI:2678952]"
ENSMUSG00000024063,1289.914045,-0.261849938,0.084310081,-3.105796295,0.001897674,0.041906451,limb-bud and heart [Source:MGI Symbol	Acc:MGI:1925139]
ENSMUSG00000005686,79.15154819,1.11965771,0.360461911,3.106174817,0.001895246,0.041906451,adenosine monophosphate deaminase 3 [Source:MGI Symbol	Acc:MGI:1096344]
ENSMUSG00000028969,870.5707751,-0.364491537,0.117388357,-3.105005869,0.001902752,0.041910982,cyclin-dependent kinase 5 [Source:MGI Symbol	Acc:MGI:101765]
ENSMUSG00000085133,145.4429612,0.745499965,0.24011188,3.104802504,0.001904061,0.041910982,RIKEN cDNA B930095G15 gene [Source:MGI Symbol	Acc:MGI:2443701]
ENSMUSG00000021102,1219.91841,-0.474512776,0.152884192,-3.103739955,0.001910912,0.041993609,glutaredoxin 5 [Source:MGI Symbol	Acc:MGI:1920296]
ENSMUSG00000020493,630.12312,0.412291931,0.132866346,3.103057645,0.001915323,0.042022441,proline rich 11 [Source:MGI Symbol	Acc:MGI:2444496]
ENSMUSG00000056537,2326.593464,0.38655708,0.124682055,3.100342555,0.001932969,0.042341088,"ring finger protein, LIM domain interacting [Source:MGI Symbol	Acc:MGI:1342291]"
ENSMUSG00000026434,3944.032529,0.431975184,0.139365261,3.099590114,0.001937886,0.04238032,nuclear casein kinase and cyclin-dependent kinase substrate 1 [Source:MGI Symbol	Acc:MGI:1934811]
ENSMUSG00000013367,165.4797521,-0.635312289,0.205033665,-3.098575483,0.001944534,0.042457231,IgLON family member 5 [Source:MGI Symbol	Acc:MGI:2686277]
ENSMUSG00000030298,3036.522848,-0.295088349,0.095264731,-3.09756135,0.0019512,0.042494637,"SEC13 homolog, nuclear pore and COPII coat complex component [Source:MGI Symbol	Acc:MGI:99832]"
ENSMUSG00000060988,1903.135596,0.348549739,0.112531175,3.097361576,0.001952516,0.042494637,polypeptide N-acetylgalactosaminyltransferase 13 [Source:MGI Symbol	Acc:MGI:2139447]
ENSMUSG00000056919,501.8056041,0.433150034,0.140086239,3.092024147,0.001987967,0.042958058,centrosomal protein 162 [Source:MGI Symbol	Acc:MGI:1925343]
ENSMUSG00000051457,421.9691717,0.330375153,0.10684232,3.092175004,0.001986957,0.042958058,sialophorin [Source:MGI Symbol	Acc:MGI:98384]
ENSMUSG00000023990,387.2440754,-0.481153178,0.15562371,-3.091772949,0.00198965,0.042958058,transcription factor EB [Source:MGI Symbol	Acc:MGI:103270]
ENSMUSG00000073600,305.5257025,0.512341575,0.165668561,3.09256972,0.001984316,0.042958058,proline rich basic protein 1 [Source:MGI Symbol	Acc:MGI:2686460]
ENSMUSG00000060548,49.5494757,-1.54793325,0.500366527,-3.093598727,0.001977447,0.042958058,"tumor necrosis factor receptor superfamily, member 19 [Source:MGI Symbol	Acc:MGI:1352474]"
ENSMUSG00000033228,3870.624127,0.260034285,0.084136752,3.090614718,0.001997426,0.042989053,SR-related CTD-associated factor 11 [Source:MGI Symbol	Acc:MGI:1919443]
ENSMUSG00000002014,1962.168148,-0.438365763,0.141823368,-3.0909276,0.001995323,0.042989053,"signal sequence receptor, delta [Source:MGI Symbol	Acc:MGI:1099464]"
ENSMUSG00000021504,467.0391185,-0.407282073,0.131826895,-3.089521854,0.00200479,0.043079147,"xylosylprotein beta1,4-galactosyltransferase, polypeptide 7 (galactosyltransferase I) [Source:MGI Symbol	Acc:MGI:2384987]"
ENSMUSG00000037712,3603.772866,-0.169725438,0.054961762,-3.088063965,0.002014651,0.043087553,fermitin family member 2 [Source:MGI Symbol	Acc:MGI:2385001]
ENSMUSG00000055839,2487.088947,-0.390376316,0.126393642,-3.088575563,0.002011185,0.043087553,elongin B [Source:MGI Symbol	Acc:MGI:1914923]
ENSMUSG00000045409,468.2630818,0.458298077,0.148409963,3.08805466,0.002014714,0.043087553,tripartite motif-containing 39 [Source:MGI Symbol	Acc:MGI:1890659]
ENSMUSG00000021025,754.2044154,-0.361429358,0.117095266,-3.086626561,0.002024417,0.043167581,"nuclear factor of kappa light polypeptide gene enhancer in B cells inhibitor, alpha [Source:MGI Symbol	Acc:MGI:104741]"
ENSMUSG00000017737,56.3270806,-1.360168442,0.440673559,-3.086566944,0.002024823,0.043167581,matrix metallopeptidase 9 [Source:MGI Symbol	Acc:MGI:97011]
ENSMUSG00000029591,147.1101558,-0.660627632,0.214116133,-3.085370648,0.002032986,0.043273566,uracil DNA glycosylase [Source:MGI Symbol	Acc:MGI:109352]
ENSMUSG00000045031,114.2134508,0.75169498,0.243722901,3.084219738,0.002040868,0.043373242,centrin 4 [Source:MGI Symbol	Acc:MGI:2677454]
ENSMUSG00000100862,795.712092,0.569564596,0.184757483,3.082768759,0.002050844,0.04342999,predicted gene 10925 [Source:MGI Symbol	Acc:MGI:3809095]
ENSMUSG00000071014,555.4094605,-0.492046204,0.15964935,-3.082043269,0.00205585,0.04342999,NADH:ubiquinone oxidoreductase subunit B6 [Source:MGI Symbol	Acc:MGI:2684983]
ENSMUSG00000028019,556.3357427,-0.389800079,0.126433013,-3.083056161,0.002048865,0.04342999,"platelet-derived growth factor, C polypeptide [Source:MGI Symbol	Acc:MGI:1859631]"
ENSMUSG00000075324,188.7494631,0.525880446,0.170631224,3.081970767,0.00205635,0.04342999,fidgetin [Source:MGI Symbol	Acc:MGI:1890647]
ENSMUSG00000026365,799.4842346,-0.426836406,0.138540098,-3.08095932,0.002063348,0.043510016,complement component factor h [Source:MGI Symbol	Acc:MGI:88385]
ENSMUSG00000026185,194.2556365,-0.783919198,0.25471303,-3.077656449,0.002086353,0.0439268,insulin-like growth factor binding protein 5 [Source:MGI Symbol	Acc:MGI:96440]
ENSMUSG00000008140,2558.178799,-0.350850766,0.114017336,-3.077170359,0.002089758,0.043930284,ER membrane protein complex subunit 10 [Source:MGI Symbol	Acc:MGI:1916933]
ENSMUSG00000055681,2004.384959,-0.322304536,0.104782574,-3.075936422,0.002098426,0.044044204,"coatomer protein complex, subunit epsilon [Source:MGI Symbol	Acc:MGI:1891702]"
ENSMUSG00000027253,1583.550451,-0.33421924,0.108744245,-3.073443006,0.002116041,0.044276852,low density lipoprotein receptor-related protein 4 [Source:MGI Symbol	Acc:MGI:2442252]
ENSMUSG00000057726,12.26655691,5.014119199,1.631315126,3.073666835,0.002114454,0.044276852,"serine (or cysteine) peptidase inhibitor, clade B, member 9g [Source:MGI Symbol	Acc:MGI:1919260]"
ENSMUSG00000034349,3758.064363,0.399015603,0.129863457,3.072578011,0.002122184,0.04433696,structural maintenance of chromosomes 4 [Source:MGI Symbol	Acc:MGI:1917349]
ENSMUSG00000013160,2793.594716,-0.25901759,0.084387287,-3.069391146,0.002144956,0.044538212,"ATPase, H+ transporting, lysosomal V0 subunit D1 [Source:MGI Symbol	Acc:MGI:1201778]"
ENSMUSG00000005501,1316.256997,0.253629473,0.082626033,3.069607275,0.002143404,0.044538212,ubiquitin specific peptidase 40 [Source:MGI Symbol	Acc:MGI:2443184]
ENSMUSG00000111394,633.5911596,0.602056934,0.19608675,3.070360101,0.002138008,0.044538212,novel transcript
ENSMUSG00000032607,69.64425307,0.850863806,0.277157742,3.069962257,0.002140858,0.044538212,aminomethyltransferase [Source:MGI Symbol	Acc:MGI:3646700]
ENSMUSG00000020777,2045.682036,0.199316156,0.064976841,3.067495306,0.002158609,0.044616727,"acyl-Coenzyme A oxidase 1, palmitoyl [Source:MGI Symbol	Acc:MGI:1330812]"
ENSMUSG00000033624,769.9490566,0.314402067,0.102491643,3.067587337,0.002157944,0.044616727,pyruvate dehydrogenase phosphatase regulatory subunit [Source:MGI Symbol	Acc:MGI:2442188]
ENSMUSG00000025558,361.6263734,0.360370236,0.117456207,3.068124248,0.00215407,0.044616727,dedicator of cytokinesis 9 [Source:MGI Symbol	Acc:MGI:106321]
ENSMUSG00000021725,524.4647641,-0.306610937,0.100052341,-3.064505373,0.002180303,0.044996534,"poly (ADP-ribose) polymerase family, member 8 [Source:MGI Symbol	Acc:MGI:1098713]"
ENSMUSG00000031284,660.2338376,0.41284707,0.134755923,3.063665488,0.002186432,0.045054463,p21 (RAC1) activated kinase 3 [Source:MGI Symbol	Acc:MGI:1339656]
ENSMUSG00000047534,620.8399037,0.499992922,0.163241938,3.062895036,0.002192069,0.045102076,MIS18 binding protein 1 [Source:MGI Symbol	Acc:MGI:2145099]
ENSMUSG00000027961,41.44345112,1.386516692,0.45286301,3.06166912,0.002201066,0.045218569,leucine rich repeat containing 39 [Source:MGI Symbol	Acc:MGI:1924557]
ENSMUSG00000031722,1831.97563,0.374290932,0.122287923,3.060735049,0.002207944,0.045222825,haptoglobin [Source:MGI Symbol	Acc:MGI:96211]
ENSMUSG00000022332,357.8341945,-0.386372261,0.12622314,-3.061025583,0.002205802,0.045222825,"KH domain containing, RNA binding, signal transduction associated 3 [Source:MGI Symbol	Acc:MGI:1313312]"
ENSMUSG00000037349,255.1432629,-0.48453932,0.158340332,-3.060113077,0.002212534,0.045248497,nudix (nucleoside diphosphate linked moiety X)-type motif 22 [Source:MGI Symbol	Acc:MGI:1915573]
ENSMUSG00000002379,889.0008531,-0.439508995,0.143683475,-3.058869477,0.002221739,0.045368317,NADH:ubiquinone oxidoreductase subunit A11 [Source:MGI Symbol	Acc:MGI:1917125]
ENSMUSG00000015880,709.5214862,0.42101505,0.137756264,3.056231625,0.00224138,0.045700565,"non-SMC condensin I complex, subunit G [Source:MGI Symbol	Acc:MGI:1930197]"
ENSMUSG00000072620,42.81745186,-1.057357546,0.346026397,-3.055713542,0.002245257,0.045710861,schlafen 2 [Source:MGI Symbol	Acc:MGI:1313258]
ENSMUSG00000027698,303.4151011,-0.447554426,0.146576161,-3.053391641,0.002262704,0.045997011,neutral cholesterol ester hydrolase 1 [Source:MGI Symbol	Acc:MGI:2443191]
ENSMUSG00000057074,567.0646991,0.366271585,0.120028887,3.051528642,0.002276793,0.046214131,carboxylesterase 1G [Source:MGI Symbol	Acc:MGI:88378]
ENSMUSG00000003847,7033.884528,0.419531147,0.137524648,3.050588766,0.002283932,0.046220639,nuclear factor of activated T cells 5 [Source:MGI Symbol	Acc:MGI:1859333]
ENSMUSG00000026200,949.2340103,-0.212633695,0.069697256,-3.050818722,0.002282183,0.046220639,"galactosidase, beta 1-like [Source:MGI Symbol	Acc:MGI:1921827]"
ENSMUSG00000047721,508.3600006,-0.675696001,0.22169376,-3.047880101,0.002304619,0.046569782,bolA-like 2 (E. coli) [Source:MGI Symbol	Acc:MGI:1913412]
ENSMUSG00000006127,577.4168145,0.293869462,0.096473203,3.046125291,0.002318112,0.046772742,inositol polyphosphate 5-phosphatase K [Source:MGI Symbol	Acc:MGI:1194899]
ENSMUSG00000021575,26.33774703,1.706674178,0.56116775,3.041290553,0.002355664,0.047459802,aryl-hydrocarbon receptor repressor [Source:MGI Symbol	Acc:MGI:1333776]
ENSMUSG00000078348,2014.758938,-0.536984874,0.176635056,-3.040080976,0.002365145,0.047461366,"splicing factor 3b, subunit 5 [Source:MGI Symbol	Acc:MGI:1913375]"
ENSMUSG00000014547,1398.487156,0.288376389,0.094860593,3.040001967,0.002365766,0.047461366,WD repeat and FYVE domain containing 2 [Source:MGI Symbol	Acc:MGI:2442811]
ENSMUSG00000050212,505.8672248,-0.625808671,0.20586209,-3.039941302,0.002366243,0.047461366,eva-1 homolog B (C. elegans) [Source:MGI Symbol	Acc:MGI:1922063]
ENSMUSG00000046062,4133.890372,0.280766905,0.0924204,3.037932142,0.002382076,0.047514132,"protein phosphatase 1, regulatory subunit 15B [Source:MGI Symbol	Acc:MGI:2444211]"
ENSMUSG00000028080,2030.338245,0.25589442,0.084225766,3.038196395,0.002379988,0.047514132,LPS-responsive beige-like anchor [Source:MGI Symbol	Acc:MGI:1933162]
ENSMUSG00000024777,1106.752511,-0.286744697,0.094391319,-3.037829124,0.00238289,0.047514132,"protein phosphatase 2, regulatory subunit B', beta [Source:MGI Symbol	Acc:MGI:2388480]"
ENSMUSG00000021470,337.3707727,0.456490815,0.150234463,3.038522624,0.002377413,0.047514132,"excision repair cross-complementing rodent repair deficiency, complementation group 6 like 2 [Source:MGI Symbol	Acc:MGI:1923501]"
ENSMUSG00000024785,691.7165025,-0.28492965,0.093947208,-3.032869811,0.002422401,0.048231032,RNA terminal phosphate cyclase-like 1 [Source:MGI Symbol	Acc:MGI:1913275]
ENSMUSG00000054408,3110.87663,0.281043156,0.092718228,3.031153229,0.002436216,0.048434971,signal peptidase complex subunit 3 homolog (S. cerevisiae) [Source:MGI Symbol	Acc:MGI:1923937]
ENSMUSG00000015697,1204.36567,0.228939536,0.07555581,3.030071882,0.002444955,0.048537555,"SET domain, bifurcated 1 [Source:MGI Symbol	Acc:MGI:1934229]"
ENSMUSG00000024194,1022.47178,-0.42441752,0.140261155,-3.025909197,0.002478867,0.049138834,cutA divalent cation tolerance homolog [Source:MGI Symbol	Acc:MGI:1914925]
ENSMUSG00000049871,83.43193287,0.833000202,0.27541635,3.024512534,0.002490342,0.04929422,"NLR family, CARD domain containing 3 [Source:MGI Symbol	Acc:MGI:2444070]"
ENSMUSG00000026414,20.75268289,2.559866278,0.846556236,3.023858508,0.002495731,0.049328893,"troponin T2, cardiac [Source:MGI Symbol	Acc:MGI:104597]"
ENSMUSG00000040133,2323.833634,-0.224180323,0.074174535,-3.02233542,0.002508324,0.049505634,G protein-coupled receptor 176 [Source:MGI Symbol	Acc:MGI:2685858]
ENSMUSG00000039801,1558.715438,0.353191737,0.1169742,3.019398608,0.002532771,0.049725883,ciliogenesis and planar polarity effector 1 [Source:MGI Symbol	Acc:MGI:1920942]
ENSMUSG00000039568,782.7411457,-0.400065548,0.132505677,-3.019233263,0.002534153,0.049725883,UBA-like domain containing 1 [Source:MGI Symbol	Acc:MGI:1916255]
ENSMUSG00000097589,458.9479757,0.657604301,0.217761607,3.019835815,0.002529117,0.049725883,"deleted in lymphocytic leukemia, 2 [Source:MGI Symbol	Acc:MGI:1934030]"
ENSMUSG00000096960,68.88511524,0.822064546,0.272183294,3.020260845,0.002525571,0.049725883,RIKEN cDNA A230028O05 gene [Source:MGI Symbol	Acc:MGI:2442126]
ENSMUSG00000004665,21641.24589,-0.218614958,0.072423289,-3.018572639,0.002539685,0.049762414,calponin 2 [Source:MGI Symbol	Acc:MGI:105093]
ENSMUSG00000044496,1098.677145,-0.435738578,0.144440548,-3.016733082,0.002555147,0.049851381,RIKEN cDNA 2510039O18 gene [Source:MGI Symbol	Acc:MGI:1924284]
ENSMUSG00000051256,671.6026142,-0.375717392,0.124527727,-3.017138428,0.002551733,0.049851381,jagunal homolog 1 [Source:MGI Symbol	Acc:MGI:1915017]
ENSMUSG00000003812,526.9563422,-0.352564594,0.116887057,-3.016284292,0.002558932,0.049851381,deoxyribonuclease II alpha [Source:MGI Symbol	Acc:MGI:1329019]
ENSMUSG00000083567,104.7041954,-0.795708234,0.263793864,-3.016401598,0.002557942,0.049851381,predicted gene 11451 [Source:MGI Symbol	Acc:MGI:3705412]
ENSMUSG00000024608,12725.37505,-0.395140028,0.131072528,-3.014667033,0.002572615,0.049974338,ribosomal protein S14 [Source:MGI Symbol	Acc:MGI:98107]
ENSMUSG00000028541,1001.929253,-0.322909478,0.107107053,-3.014829282,0.002571239,0.049974338,"UDP-Gal:betaGlcNAc beta 1,4- galactosyltransferase, polypeptide 2 [Source:MGI Symbol	Acc:MGI:1858493]"
ENSMUSG00000049303,60.57200714,-0.880922202,0.292255874,-3.014215561,0.002576447,0.04997717,synaptotagmin XII [Source:MGI Symbol	Acc:MGI:2159601]
ENSMUSG00000031917,694.5901186,-0.355686141,0.118027439,-3.01358857,0.002581777,0.049978796,"NIP7, nucleolar pre-rRNA processing protein [Source:MGI Symbol	Acc:MGI:1913414]"
ENSMUSG00000078238,18.27307737,-1.399682267,0.464495484,-3.013338809,0.002583903,0.049978796,predicted gene 12854 [Source:MGI Symbol	Acc:MGI:3650410]
