# Supplementary material for: MAF1, a repressor of RNA polymerase III-dependent transcription, regulates bone mass
Source: eLife. 2022 May 25;11:e74740. doi: 10.7554/eLife.74740 (PMC9212997; doi:10.7554/eLife.74740)
Supplement: Figure 7—source data 1. [file elife-74740-fig7-data1.zip]

Archive with 3 entries (2 files):
- Figure 7 - source data/
- Figure 7 - source data/Figure 7 - source data 1 - differentiation codon usage.xlsx
- Figure 7 - source data/Figure 7 - source data 2 - GOterm001649.xlsx
