# Supplementary material for: MAF1, a repressor of RNA polymerase III-dependent transcription, regulates bone mass
Source: eLife. 2022 May 25;11:e74740. doi: 10.7554/eLife.74740 (PMC9212997; doi:10.7554/eLife.74740)
Supplement: Figure 7—source data 1. [file elife-74740-fig7-data1.zip › Figure 7 - source data/Figure 7 - source data 1 - differentiation codon usage.xlsx]

## Sheet: key
	subset	meaning
n	Total Gene Set	number of genes in the set
Mean		mean usage rate among isodecoders
StdDev		Standard Deviation of usage rate
StdErr		Standard Error of usage rate
Q1		First Quartile use rate value
Median		Median use rate value
Q3		Third Quartile usage rate value
nCntl	Control Gene Set	number of genes in the set
MeanCntl		mean usage rate among isodecoders
StdDevCntl		Standard Deviation of usage rate
StdErrCntl		Standard Error of usage rate
Q1Cntl		First Quartile use rate value
MedianCntl		Median use rate value
Q3Cntl		Third Quartile usage rate value
nMut	Tested Gene Set	number of genes in the set
MeanMut		mean usage rate among isodecoders
StdDevMut		Standard Deviation of usage rate
StdErrMut		Standard Error of usage rate
Q1Mut		First Quartile use rate value
MedianMut		Median use rate value
Q3Mut		Third Quartile usage rate value
delta		Change in percentage usage rate
val		Test statistic pvalue
Mutant		What Go Term is being tested
Codon		Codon being tested (DNA)
AA		Amino Acid of this Codon
Direction		Directionality of change of test
BHpval		Benjamai-Hochberg Corrected pvalue

## Sheet: SCRB 
n	Mean	StdDev	StdErr	Q1	Median	Q3	nCntl	MeanCntl	StdDevCntl	StdErrCntl	Q1Cntl	MedianCntl	Q3Cntl	nMut	MeanMut	StdDevMut	StdErrMut	Q1Mut	MedianMut	Q3Mut	val	delta	Mutant	Codon	AA	Direction	BHpval
22263	0.253599	0.185682	0.00124445	0.111111	0.227273	0.363636	19962	0.265237	0.187607	0.00132784	0.121951	0.244898	0.375	2301	0.15264	0.129933	0.0027087	0.060241	0.121951	0.217391	3.76716e-257	-0.112597	SCR_B_d4vsSCR_B_d0	AGA	Arg	Up	3.85757e-254
22263	0.0706751	0.0803671	0.000538625	0.0151515	0.0526316	0.105263	19962	0.0743794	0.0827045	0.000585365	0.0176801	0.0571429	0.111111	2301	0.0385388	0.0447383	0.000932656	0	0.025974	0.0555556	2.25988e-208	-0.0358406	SCR_B_d4vsSCR_B_d0	TTA	Leu	Up	1.15706e-205
22263	0.383575	0.150681	0.00100988	0.275862	0.38	0.482759	19962	0.374476	0.151154	0.00106983	0.266667	0.367584	0.470588	2301	0.462508	0.120525	0.00251258	0.388889	0.469697	0.535714	1.1699e-197	0.0880316	SCR_B_d4vsSCR_B_d0	CTG	Leu	Up	3.99326e-195
22263	0.41509	0.193111	0.00129424	0.279412	0.405405	0.541667	19962	0.425667	0.194978	0.00138002	0.285714	0.423077	0.555556	2301	0.323331	0.147057	0.00306569	0.222222	0.306122	0.411765	1.19325e-179	-0.102336	SCR_B_d4vsSCR_B_d0	GAA	Glu	Up	3.05472e-177
22263	0.59012	0.190735	0.00127832	0.461538	0.6	0.724138	19962	0.579994	0.192725	0.00136407	0.45	0.580446	0.714286	2301	0.677973	0.145476	0.00303272	0.588235	0.694444	0.777778	1.19499e-169	0.097979	SCR_B_d4vsSCR_B_d0	GAG	Glu	Up	2.44733e-167
22263	0.389832	0.190287	0.00127532	0.258065	0.384615	0.5	19962	0.40017	0.191165	0.00135303	0.272727	0.4	0.520833	2301	0.300141	0.156028	0.0032527	0.197368	0.285714	0.386364	3.96464e-158	-0.100029	SCR_B_d4vsSCR_B_d0	AAA	Lys	Up	6.76632e-156
22263	0.166742	0.128198	0.000859193	0.0758535	0.156863	0.243902	19962	0.159462	0.12776	0.000904256	0.0666667	0.147059	0.233333	2301	0.229902	0.113867	0.00237377	0.153846	0.228916	0.3	6.43953e-151	0.0704401	SCR_B_d4vsSCR_B_d0	CGG	Arg	Up	9.42011e-149
22263	0.615244	0.187257	0.00125501	0.5	0.619048	0.75	19962	0.60534	0.188184	0.00133193	0.483871	0.6	0.733333	2301	0.701163	0.154342	0.00321756	0.614035	0.714286	0.80303	1.54158e-149	0.0958226	SCR_B_d4vsSCR_B_d0	AAG	Lys	Up	1.97323e-147
22263	0.276305	0.180181	0.00120759	0.153846	0.25	0.375	19962	0.284875	0.182925	0.0012947	0.162162	0.259259	0.384615	2301	0.201962	0.132921	0.00277099	0.117647	0.181818	0.266667	1.13572e-146	-0.0829132	SCR_B_d4vsSCR_B_d0	CAA	Gln	Up	1.2922e-144
22263	0.273317	0.145333	0.000974032	0.172414	0.258621	0.363636	19962	0.280436	0.14707	0.00104093	0.178947	0.268167	0.375	2301	0.211557	0.11166	0.00232777	0.136364	0.2	0.27451	2.41663e-145	-0.0688783	SCR_B_d4vsSCR_B_d0	GGA	Gly	Up	2.4432e-143
22263	0.726569	0.176553	0.00118327	0.625	0.75	0.846154	19962	0.718231	0.179208	0.0012684	0.615385	0.742857	0.84	2301	0.798907	0.130954	0.00272998	0.733333	0.818182	0.882353	1.20557e-143	0.0806765	SCR_B_d4vsSCR_B_d0	CAG	Gln	Up	1.02876e-141
22263	0.174449	0.157516	0.00105568	0.0666667	0.153846	0.25	19962	0.181324	0.160968	0.0011393	0.0714286	0.16129	0.25	2301	0.114805	0.106353	0.00221712	0.0344828	0.0967742	0.166667	1.84984e-143	-0.0665188	SCR_B_d4vsSCR_B_d0	ATA	Ile	Up	1.45711e-141
22263	0.177315	0.1274	0.00085384	0.0909091	0.162162	0.25	19962	0.183211	0.129521	0.000916726	0.0932486	0.166667	0.254545	2301	0.126165	0.0926693	0.00193187	0.0652174	0.111111	0.170213	1.19015e-142	-0.057046	SCR_B_d4vsSCR_B_d0	GTT	Val	Up	8.70509e-141
22263	0.510535	0.219739	0.0014727	0.357143	0.5	0.666667	19962	0.499033	0.220311	0.00155932	0.342105	0.5	0.647059	2301	0.610312	0.187113	0.00390073	0.5	0.619048	0.733333	1.71135e-139	0.111279	SCR_B_d4vsSCR_B_d0	ATC	Ile	Up	1.16828e-137
22263	0.137579	0.0943163	0.000632113	0.0787402	0.125	0.181818	19962	0.141461	0.0966183	0.000683845	0.0813953	0.130435	0.1875	2301	0.103906	0.0618032	0.00128841	0.0645161	0.0980392	0.135135	9.88425e-135	-0.0375551	SCR_B_d4vsSCR_B_d0	CTT	Leu	Up	6.32592e-133
22263	0.451964	0.160669	0.00107681	0.346154	0.448276	0.552239	19962	0.444231	0.161795	0.00114515	0.333333	0.438279	0.545455	2301	0.519054	0.132859	0.0027697	0.439394	0.52	0.6	1.19436e-125	0.0748231	SCR_B_d4vsSCR_B_d0	GTG	Val	Up	7.19426e-124
22263	0.447231	0.191767	0.00128523	0.333333	0.444444	0.569532	19962	0.455549	0.194343	0.00137552	0.333333	0.454545	0.576923	2301	0.375065	0.149486	0.00311632	0.285714	0.372093	0.464516	4.39525e-114	-0.0804843	SCR_B_d4vsSCR_B_d0	GAT	Asp	Up	2.36881e-112
22263	0.318582	0.152664	0.00102316	0.217391	0.307692	0.407407	19962	0.311544	0.153309	0.00108509	0.210526	0.3	0.4	2301	0.379638	0.132079	0.00275343	0.294118	0.372093	0.458432	3.50088e-108	0.0680936	SCR_B_d4vsSCR_B_d0	GGC	Gly	Up	1.7071e-106
22263	0.243256	0.136729	0.000916365	0.157895	0.229358	0.3125	19962	0.248354	0.139932	0.000990411	0.160714	0.235294	0.32	2301	0.199023	0.0939612	0.0019588	0.136986	0.195652	0.25	8.64525e-105	-0.0493314	SCR_B_d4vsSCR_B_d0	GCA	Ala	Up	3.84902e-103
22263	0.440165	0.207867	0.00139314	0.307692	0.4375	0.571429	19962	0.448997	0.210097	0.00148702	0.315789	0.444444	0.582498	2301	0.363544	0.169089	0.00352498	0.25	0.357143	0.466667	8.97055e-103	-0.0854526	SCR_B_d4vsSCR_B_d0	TTT	Phe	Up	3.82744e-101
22263	0.437206	0.227239	0.00152297	0.292175	0.428571	0.571429	19962	0.446656	0.230094	0.00162855	0.3	0.444444	0.583333	2301	0.355223	0.18119	0.00377726	0.25	0.333333	0.454545	5.82857e-102	-0.0914334	SCR_B_d4vsSCR_B_d0	TAT	Tyr	Up	2.29556e-100
22263	0.560136	0.189586	0.00127061	0.4375	0.56	0.675	19962	0.552416	0.192348	0.0013614	0.428571	0.55	0.666667	2301	0.627108	0.147642	0.00307788	0.536585	0.628571	0.714286	8.93476e-102	0.0746922	SCR_B_d4vsSCR_B_d0	GAC	Asp	Up	3.38859e-100
22263	0.138321	0.0880952	0.000590419	0.0857143	0.129771	0.178571	19962	0.141391	0.0904131	0.000639925	0.0882353	0.133333	0.181818	2301	0.111688	0.0581535	0.00121232	0.0731707	0.107527	0.143498	3.71011e-98	-0.0297034	SCR_B_d4vsSCR_B_d0	TTG	Leu	Up	1.31005e-96
22263	0.234599	0.117535	0.000787727	0.15625	0.225806	0.30303	19962	0.229484	0.118204	0.000836622	0.150943	0.218439	0.297297	2301	0.278968	0.101272	0.00211121	0.216216	0.27551	0.333333	5.34544e-98	0.0494834	SCR_B_d4vsSCR_B_d0	AGC	Ser	Up	1.82458e-96
22263	0.426616	0.208889	0.00139999	0.294118	0.428571	0.555556	19962	0.435099	0.211037	0.00149367	0.3	0.4375	0.571429	2301	0.353029	0.172586	0.00359788	0.25	0.347826	0.454545	2.77107e-92	-0.0820693	SCR_B_d4vsSCR_B_d0	AAT	Asn	Up	8.10735e-91
22263	0.373405	0.151568	0.00101582	0.277778	0.372093	0.464286	19962	0.367405	0.153487	0.00108635	0.270453	0.363636	0.458333	2301	0.425462	0.121985	0.00254301	0.348837	0.42654	0.5	8.51079e-92	0.0580573	SCR_B_d4vsSCR_B_d0	GCC	Ala	Up	2.42085e-90
22263	0.12803	0.10999	0.00073716	0.0588235	0.111111	0.173913	19962	0.131692	0.112944	0.000799397	0.0625	0.116279	0.178571	2301	0.0962532	0.07253	0.00151203	0.0512821	0.0882353	0.131579	2.30085e-90	-0.0354392	SCR_B_d4vsSCR_B_d0	GTA	Val	Up	6.20019e-89
22263	0.579458	0.221961	0.0014876	0.441518	0.578947	0.714286	19962	0.571027	0.225263	0.00159437	0.428571	0.571429	0.714286	2301	0.6526	0.17465	0.00364091	0.55	0.666667	0.75	4.0727e-88	0.0815725	SCR_B_d4vsSCR_B_d0	TAC	Tyr	Up	1.06934e-86
22263	0.568504	0.205174	0.00137509	0.434783	0.571429	0.7	19962	0.560521	0.207555	0.00146903	0.428571	0.555556	0.692308	2301	0.637759	0.168028	0.00350286	0.533333	0.642857	0.75	1.6829e-86	0.0772383	SCR_B_d4vsSCR_B_d0	TTC	Phe	Up	4.20314e-85
22263	0.161967	0.14692	0.000984664	0.0588235	0.133333	0.230769	19962	0.155753	0.147161	0.00104157	0.0526316	0.125	0.222222	2301	0.215876	0.13318	0.00277639	0.125	0.2	0.291667	9.74885e-86	0.0601229	SCR_B_d4vsSCR_B_d0	CGC	Arg	Up	2.32159e-84
22263	0.582547	0.205441	0.00137688	0.45	0.578947	0.714286	19962	0.57467	0.207781	0.00147063	0.44	0.571429	0.7	2301	0.650882	0.169175	0.00352679	0.549296	0.655172	0.75	1.85234e-83	0.0762121	SCR_B_d4vsSCR_B_d0	AAC	Asn	Up	4.12348e-82
22263	0.198113	0.104011	0.000697088	0.133333	0.192308	0.253165	19962	0.201877	0.105779	0.000748684	0.135135	0.198299	0.259259	2301	0.165458	0.080086	0.00166955	0.115385	0.162791	0.211538	2.40789e-83	-0.0364186	SCR_B_d4vsSCR_B_d0	TCT	Ser	Up	5.24612e-82
22263	0.421007	0.23807	0.00159556	0.258065	0.404762	0.555556	19962	0.429727	0.240901	0.00170505	0.272727	0.423077	0.571429	2301	0.345358	0.19634	0.00409307	0.222222	0.333333	0.454545	1.64907e-76	-0.084369	SCR_B_d4vsSCR_B_d0	CAT	His	Up	3.2474e-75
22263	0.348617	0.162533	0.0010893	0.241379	0.333333	0.444444	19962	0.342738	0.164459	0.001164	0.232558	0.333333	0.4375	2301	0.399616	0.134391	0.00280164	0.315789	0.396226	0.478261	1.95013e-74	0.0568781	SCR_B_d4vsSCR_B_d0	ACC	Thr	Up	3.69803e-73
22263	0.256756	0.138584	0.0009288	0.166667	0.25	0.333333	19962	0.26155	0.140693	0.000995795	0.166667	0.25	0.333333	2301	0.215161	0.110332	0.00230008	0.142857	0.207317	0.275862	8.99676e-73	-0.0463895	SCR_B_d4vsSCR_B_d0	ACT	Thr	Up	1.61626e-71
22263	0.293844	0.145714	0.000976584	0.2	0.285714	0.375	19962	0.298721	0.147981	0.00104738	0.2	0.294118	0.384615	2301	0.251537	0.116046	0.0024192	0.181818	0.25	0.32	2.18303e-68	-0.0471847	SCR_B_d4vsSCR_B_d0	ACA	Thr	Up	3.54829e-67
22263	0.32975	0.177446	0.00118925	0.222222	0.333333	0.432432	19962	0.335974	0.179328	0.00126925	0.222222	0.333333	0.441176	2301	0.275752	0.149735	0.00312151	0.185185	0.272727	0.363636	4.41894e-68	-0.0602218	SCR_B_d4vsSCR_B_d0	ATT	Ile	Up	7.0703e-67
22263	0.294196	0.154676	0.00103665	0.2	0.285714	0.375	19962	0.299046	0.157796	0.00111685	0.2	0.288889	0.38	2301	0.252119	0.116183	0.00242205	0.181818	0.25	0.31746	2.32775e-66	-0.0469274	SCR_B_d4vsSCR_B_d0	CCA	Pro	Up	3.61154e-65
22263	0.298023	0.133679	0.000895923	0.215686	0.290323	0.37037	19962	0.302319	0.136079	0.000963141	0.219512	0.295346	0.375	2301	0.260757	0.103481	0.00215726	0.196429	0.259259	0.32	2.77111e-66	-0.0415619	SCR_B_d4vsSCR_B_d0	GCT	Ala	Up	4.1827e-65
22263	0.59988	0.23009	0.00154207	0.461538	0.6	0.75	19962	0.592365	0.233324	0.00165142	0.444444	0.6	0.75	2301	0.665072	0.187652	0.00391196	0.555556	0.666667	0.777778	6.11263e-63	0.0727073	SCR_B_d4vsSCR_B_d0	CAC	His	Up	8.45856e-62
22263	0.14237	0.090081	0.000603728	0.0833333	0.133333	0.190476	19962	0.145081	0.0918027	0.000649761	0.0857143	0.137931	0.195402	2301	0.11885	0.0691602	0.00144178	0.0769231	0.115385	0.153846	2.0082e-59	-0.0262318	SCR_B_d4vsSCR_B_d0	TCA	Ser	Up	2.5078e-58
22263	0.234399	0.140363	0.00094072	0.142857	0.222222	0.304348	19962	0.238491	0.142993	0.00101207	0.146341	0.222222	0.308173	2301	0.1989	0.1088	0.00226815	0.125	0.190476	0.263158	3.66896e-55	-0.0395908	SCR_B_d4vsSCR_B_d0	AGG	Arg	Up	3.99682e-54
22263	0.301485	0.159081	0.00106617	0.2	0.297619	0.388889	19962	0.296749	0.161531	0.00114328	0.2	0.290199	0.384615	2301	0.34257	0.128916	0.00268751	0.264706	0.333333	0.411765	1.69158e-53	0.0458216	SCR_B_d4vsSCR_B_d0	CCC	Pro	Up	1.71503e-52
22263	0.151871	0.0947013	0.000634694	0.0909091	0.142857	0.2	19962	0.154328	0.0969643	0.000686294	0.0930233	0.142857	0.201356	2301	0.130563	0.0685662	0.00142939	0.0869565	0.125	0.169492	3.00444e-49	-0.0237645	SCR_B_d4vsSCR_B_d0	AGT	Ser	Up	2.72261e-48
22263	0.533437	0.244926	0.00164151	0.375	0.5	0.666667	19962	0.526549	0.24776	0.0017536	0.368421	0.5	0.666667	2301	0.593189	0.209552	0.00436852	0.5	0.6	0.714286	3.94564e-44	0.0666402	SCR_B_d4vsSCR_B_d0	TGC	Cys	Up	3.23227e-43
22263	0.491043	0.247036	0.00165565	0.333333	0.5	0.642857	19962	0.498148	0.249172	0.00176359	0.333333	0.5	0.666667	2301	0.429409	0.218209	0.00454898	0.3	0.416667	0.533333	1.02791e-43	-0.0687383	SCR_B_d4vsSCR_B_d0	TGT	Cys	Up	8.35383e-43
22263	0.178599	0.111492	0.000747224	0.111111	0.166667	0.230769	19962	0.181173	0.114411	0.000809781	0.111111	0.166667	0.235294	2301	0.156271	0.0784564	0.00163557	0.108108	0.153846	0.2	2.38515e-41	-0.0249015	SCR_B_d4vsSCR_B_d0	GGT	Gly	Up	1.80918e-40
22263	0.107386	0.110242	0.000738851	0.0285714	0.0882353	0.153846	19962	0.104204	0.110407	0.000781441	0.0185185	0.0833333	0.151515	2301	0.13499	0.104845	0.0021857	0.0689655	0.119403	0.181818	4.98399e-39	0.0307862	SCR_B_d4vsSCR_B_d0	ACG	Thr	Up	3.51973e-38
22263	0.104298	0.116908	0.000783526	0	0.08	0.148936	19962	0.101018	0.116834	0.000826925	0	0.0769231	0.142857	2301	0.132757	0.113671	0.00236969	0.0625	0.107759	0.172414	1.02511e-35	0.0317387	SCR_B_d4vsSCR_B_d0	CCG	Pro	Up	6.32354e-35
22263	0.308241	0.151174	0.00101318	0.220855	0.3	0.384615	19962	0.311603	0.15439	0.00109274	0.222222	0.304348	0.38961	2301	0.279073	0.115698	0.00241194	0.210526	0.275862	0.341463	5.87613e-34	-0.0325299	SCR_B_d4vsSCR_B_d0	CCT	Pro	Up	3.39953e-33
22263	0.0537851	0.0649646	0.000435397	0	0.04	0.0769231	19962	0.0521052	0.0650017	0.000460069	0	0.0377358	0.0752486	2301	0.0683587	0.062797	0.00130912	0.0289855	0.0547945	0.0909091	5.38397e-31	0.0162535	SCR_B_d4vsSCR_B_d0	TCG	Ser	Up	2.77044e-30
22263	0.0818683	0.0718256	0.000481379	0.0434783	0.0745342	0.10989	19962	0.0831602	0.0741713	0.000524969	0.0439733	0.0761905	0.111111	2301	0.0706606	0.0452639	0.000943612	0.0408163	0.0666667	0.0943396	1.71466e-30	-0.0124996	SCR_B_d4vsSCR_B_d0	CTA	Leu	Up	8.64931e-30
22263	0.2954	0.455504	0.00305281	0	0	1	19962	0.305526	0.459887	0.00325499	0	0	1	2301	0.207552	0.405141	0.00844594	0	0	0	8.14656e-27	-0.097974	SCR_B_d4vsSCR_B_d0	TAA	Ter	Up	3.54982e-26
22263	0.0951529	0.109131	0.000731405	0	0.0714286	0.133333	19962	0.0928931	0.110603	0.000782824	0	0.0666667	0.131148	2301	0.114758	0.093167	0.00194224	0.0526316	0.0909091	0.153846	4.16218e-25	0.0218652	SCR_B_d4vsSCR_B_d0	GCG	Ala	Up	1.6714e-24
22263	0.233276	0.117798	0.000789487	0.162791	0.229885	0.297297	19962	0.231056	0.120057	0.000849736	0.157895	0.225806	0.295944	2301	0.252534	0.0938374	0.00195622	0.196721	0.25	0.304348	1.65082e-23	0.0214782	SCR_B_d4vsSCR_B_d0	GGG	Gly	Up	6.03728e-23
22263	0.220834	0.105344	0.000706019	0.153846	0.214286	0.277778	19962	0.218878	0.106714	0.000755299	0.15	0.210526	0.276596	2301	0.237803	0.0908792	0.00189455	0.181818	0.232	0.285714	3.13487e-20	0.0189248	SCR_B_d4vsSCR_B_d0	TCC	Ser	Up	9.90774e-20
22263	0.19921	0.10041	0.000672954	0.139535	0.193878	0.25	19962	0.197656	0.102809	0.000727663	0.136364	0.191304	0.25	2301	0.212699	0.0751794	0.00156726	0.166667	0.209677	0.254902	4.84381e-18	0.0150432	SCR_B_d4vsSCR_B_d0	CTC	Leu	Up	1.40512e-17
22263	0.112858	0.0984238	0.000659642	0.05	0.105263	0.16	19962	0.11178	0.100332	0.000710128	0.046921	0.102564	0.158145	2301	0.122214	0.0793893	0.00165502	0.0740741	0.115385	0.165049	7.55917e-09	0.0104337	SCR_B_d4vsSCR_B_d0	CGA	Arg	Up	1.38472e-08
22263	0.249968	0.124866	0.000836858	0.173913	0.242424	0.314942	19962	0.248681	0.127013	0.000898971	0.169262	0.24	0.315789	2301	0.261135	0.103757	0.00216302	0.2	0.255639	0.313253	1.12773e-07	0.0124548	SCR_B_d4vsSCR_B_d0	GTC	Val	Up	1.97739e-07
22263	0.507164	0.49895	0.00334399	0	1	1	19962	0.504278	0.499014	0.00353192	0	1	1	2301	0.532198	0.497803	0.0103776	0	1	1	0.0109192	0.0279201	SCR_B_d4vsSCR_B_d0	TGA	Ter	Up	0.0147705
22263	0.244599	0.429222	0.00287667	0	0	0	19962	0.242294	0.427885	0.00302848	0	0	0	2301	0.264595	0.44024	0.00917765	0	0	1	0.0210978	0.0223009	SCR_B_d4vsSCR_B_d0	TAG	Ter	Up	0.0276621
22263	0.0823366	0.0916203	0.000614045	0	0.0697674	0.117647	19962	0.0823015	0.0941348	0.000666267	0	0.0689655	0.117647	2301	0.0826412	0.0659106	0.00137403	0.0384615	0.0769231	0.117647	0.823992	0.000339662	SCR_B_d4vsSCR_B_d0	CGT	Arg	Up	0.867181
22263	1	0	0	1	1	1	19962	1	0	0	1	1	1	2301	1	0	0	1	1	1	1	0	SCR_B_d4vsSCR_B_d0	ATG	Met	Up	1
22263	1	0	0	1	1	1	19962	1	0	0	1	1	1	2301	1	0	0	1	1	1	1	0	SCR_B_d4vsSCR_B_d0	TGG	Trp	Up	1
22263	0.510535	0.219739	0.0014727	0.357143	0.5	0.666667	20335	0.520837	0.21868	0.00153351	0.37037	0.5	0.666667	1928	0.401873	0.200682	0.00457041	0.2591	0.37037	0.513707	6.36218e-120	-0.118964	SCR_B_d4vsSCR_B_d0	ATC	Ile	Down	3.61937e-118
22263	0.568504	0.205174	0.00137509	0.434783	0.571429	0.7	20335	0.57825	0.2032	0.00142496	0.444444	0.576923	0.708333	1928	0.46571	0.197606	0.00450035	0.333333	0.45	0.583333	1.35002e-112	-0.11254	SCR_B_d4vsSCR_B_d0	TTC	Phe	Down	6.91208e-111
22263	0.59012	0.190735	0.00127832	0.461538	0.6	0.724138	20335	0.598085	0.191107	0.00134016	0.473684	0.604396	0.733333	1928	0.506118	0.164833	0.00375396	0.388889	0.5	0.615385	9.85576e-107	-0.0919671	SCR_B_d4vsSCR_B_d0	GAG	Glu	Down	4.58741e-105
22263	0.440165	0.207867	0.00139314	0.307692	0.4375	0.571429	20335	0.430946	0.206507	0.00144814	0.3	0.428571	0.558088	1928	0.537402	0.19704	0.00448747	0.416667	0.552178	0.666667	2.69939e-102	0.106456	SCR_B_d4vsSCR_B_d0	TTT	Phe	Down	1.10567e-100
22263	0.560136	0.189586	0.00127061	0.4375	0.56	0.675	20335	0.567833	0.189913	0.00133178	0.444444	0.571429	0.685714	1928	0.478951	0.165623	0.00377196	0.363636	0.470588	0.583333	9.62751e-100	-0.0888816	SCR_B_d4vsSCR_B_d0	GAC	Asp	Down	3.52092e-98
22263	0.41509	0.193111	0.00129424	0.279412	0.405405	0.541667	20335	0.40762	0.193929	0.00135995	0.272727	0.4	0.53125	1928	0.493882	0.164833	0.00375396	0.384615	0.5	0.611111	6.14677e-95	0.0862626	SCR_B_d4vsSCR_B_d0	GAA	Glu	Down	1.90736e-93
22263	0.177315	0.1274	0.00085384	0.0909091	0.162162	0.25	20335	0.171806	0.126299	0.000885684	0.0851064	0.15625	0.244444	1928	0.23542	0.124446	0.00283419	0.142857	0.232946	0.315789	4.68432e-93	0.0636144	SCR_B_d4vsSCR_B_d0	GTT	Val	Down	1.41081e-91
22263	0.32975	0.177446	0.00118925	0.222222	0.333333	0.432432	20335	0.322504	0.17691	0.0012406	0.214286	0.32	0.424242	1928	0.406177	0.16465	0.00374981	0.308486	0.409091	0.5	2.32372e-91	0.0836738	SCR_B_d4vsSCR_B_d0	ATT	Ile	Down	6.43104e-90
22263	0.447231	0.191767	0.00128523	0.333333	0.444444	0.569532	20335	0.440183	0.192588	0.00135054	0.32	0.433333	0.555556	1928	0.521567	0.165556	0.00377044	0.416667	0.530012	0.636364	5.80783e-85	0.0813846	SCR_B_d4vsSCR_B_d0	GAT	Asp	Down	1.35164e-83
22263	0.373405	0.151568	0.00101582	0.277778	0.372093	0.464286	20335	0.379173	0.151669	0.00106359	0.285714	0.375	0.46994	1928	0.312574	0.136418	0.00310683	0.214286	0.3	0.4	1.53609e-84	-0.0665986	SCR_B_d4vsSCR_B_d0	GCC	Ala	Down	3.49545e-83
22263	0.0706751	0.0803671	0.000538625	0.0151515	0.0526316	0.105263	20335	0.0675337	0.0798292	0.000559809	0.0133333	0.05	0.1	1928	0.103808	0.0785433	0.00178877	0.0423316	0.09375	0.15168	1.77161e-77	0.0362739	SCR_B_d4vsSCR_B_d0	TTA	Leu	Down	3.55711e-76
22263	0.615244	0.187257	0.00125501	0.5	0.619048	0.75	20335	0.621312	0.189006	0.00132542	0.5	0.625	0.75	1928	0.551244	0.153793	0.00350254	0.448498	0.539625	0.647059	3.08739e-73	-0.0700676	SCR_B_d4vsSCR_B_d0	AAG	Lys	Down	5.74815e-72
22263	0.383575	0.150681	0.00100988	0.275862	0.38	0.482759	20335	0.388933	0.150606	0.00105614	0.283333	0.386243	0.488212	1928	0.327062	0.139492	0.00317684	0.222222	0.312094	0.416667	2.3475e-71	-0.0618706	SCR_B_d4vsSCR_B_d0	CTG	Leu	Down	4.07431e-70
22263	0.220834	0.105344	0.000706019	0.153846	0.214286	0.277778	20335	0.224638	0.104983	0.000736199	0.15942	0.217391	0.28125	1928	0.180707	0.100701	0.0022934	0.113529	0.166667	0.230769	1.32874e-69	-0.0439313	SCR_B_d4vsSCR_B_d0	TCC	Ser	Down	2.23054e-68
22263	0.19921	0.10041	0.000672954	0.139535	0.193878	0.25	20335	0.20247	0.100983	0.000708151	0.142857	0.198113	0.25	1928	0.164829	0.0870355	0.00198218	0.108004	0.155051	0.209727	2.56799e-67	-0.0376414	SCR_B_d4vsSCR_B_d0	CTC	Leu	Down	4.04558e-66
22263	0.348617	0.162533	0.0010893	0.241379	0.333333	0.444444	20335	0.354051	0.1626	0.00114025	0.25	0.34375	0.448276	1928	0.291302	0.150337	0.00342382	0.190476	0.272727	0.37931	7.71544e-64	-0.0627484	SCR_B_d4vsSCR_B_d0	ACC	Thr	Down	1.08227e-62
22263	0.59988	0.23009	0.00154207	0.461538	0.6	0.75	20335	0.607981	0.228694	0.00160373	0.475595	0.608696	0.75	1928	0.514432	0.227441	0.00517983	0.375	0.5	0.666667	7.79977e-63	-0.0935491	SCR_B_d4vsSCR_B_d0	CAC	His	Down	1.05092e-61
22263	0.389832	0.190287	0.00127532	0.258065	0.384615	0.5	20335	0.384245	0.19246	0.00134964	0.25	0.375	0.5	1928	0.448756	0.153793	0.00350254	0.352941	0.460375	0.551502	1.04001e-62	0.0645107	SCR_B_d4vsSCR_B_d0	AAA	Lys	Down	1.36535e-61
22263	0.582547	0.205441	0.00137688	0.45	0.578947	0.714286	20335	0.589514	0.204965	0.00143733	0.45973	0.588235	0.714286	1928	0.509066	0.195894	0.00446137	0.375	0.5	0.631579	2.71854e-62	-0.0804474	SCR_B_d4vsSCR_B_d0	AAC	Asn	Down	3.52377e-61
22263	0.249968	0.124866	0.000836858	0.173913	0.242424	0.314942	20335	0.253676	0.125865	0.000882636	0.178571	0.25	0.318182	1928	0.21086	0.106215	0.00241899	0.142857	0.2	0.27027	6.23697e-59	-0.0428158	SCR_B_d4vsSCR_B_d0	GTC	Val	Down	7.60316e-58
22263	0.451964	0.160669	0.00107681	0.346154	0.448276	0.552239	20335	0.456932	0.161362	0.00113156	0.351351	0.454545	0.555556	1928	0.399573	0.143055	0.003258	0.305465	0.390434	0.484848	6.87478e-59	-0.057359	SCR_B_d4vsSCR_B_d0	GTG	Val	Down	8.28209e-58
22263	0.301485	0.159081	0.00106617	0.2	0.297619	0.388889	20335	0.306638	0.158856	0.00111399	0.210526	0.302326	0.396825	1928	0.247134	0.151131	0.00344191	0.149813	0.222222	0.333333	1.27344e-57	-0.0595038	SCR_B_d4vsSCR_B_d0	CCC	Pro	Down	1.44889e-56
22263	0.421007	0.23807	0.00159556	0.258065	0.404762	0.555556	20335	0.41346	0.237638	0.00166645	0.25	0.4	0.545455	1928	0.50061	0.227898	0.00519023	0.357143	0.5	0.636364	1.10161e-54	0.0871498	SCR_B_d4vsSCR_B_d0	CAT	His	Down	1.17505e-53
22263	0.426616	0.208889	0.00139999	0.294118	0.428571	0.555556	20335	0.420174	0.208929	0.00146513	0.285714	0.416667	0.545455	1928	0.494565	0.196029	0.00446443	0.375	0.5	0.625	9.81794e-54	0.0743904	SCR_B_d4vsSCR_B_d0	AAT	Asn	Down	1.00536e-52
22263	0.161967	0.14692	0.000984664	0.0588235	0.133333	0.230769	20335	0.165669	0.148893	0.00104412	0.0625	0.137255	0.238095	1928	0.122928	0.117336	0.00267226	0.045202	0.1	0.168877	3.41059e-48	-0.0427405	SCR_B_d4vsSCR_B_d0	CGC	Arg	Down	3.03691e-47
22263	0.579458	0.221961	0.0014876	0.441518	0.578947	0.714286	20335	0.586108	0.221062	0.00155021	0.447368	0.588235	0.722222	1928	0.509328	0.219341	0.00499536	0.363636	0.5	0.666667	1.02837e-46	-0.0767793	SCR_B_d4vsSCR_B_d0	TAC	Tyr	Down	8.92418e-46
22263	0.273317	0.145333	0.000974032	0.172414	0.258621	0.363636	20335	0.269124	0.145197	0.00101821	0.166667	0.25	0.357143	1928	0.317535	0.13931	0.0031727	0.227273	0.318182	0.407706	7.41347e-46	0.0484106	SCR_B_d4vsSCR_B_d0	GGA	Gly	Down	6.22245e-45
22263	0.151871	0.0947013	0.000634694	0.0909091	0.142857	0.2	20335	0.149017	0.0936956	0.000657048	0.0909091	0.140351	0.197802	1928	0.181975	0.0998988	0.00227513	0.121129	0.176471	0.235294	2.62881e-42	0.0329577	SCR_B_d4vsSCR_B_d0	AGT	Ser	Down	2.03932e-41
22263	0.437206	0.227239	0.00152297	0.292175	0.428571	0.571429	20335	0.431252	0.227061	0.00159228	0.285714	0.424242	0.565217	1928	0.500008	0.21954	0.00499988	0.357143	0.5	0.642857	6.6314e-38	0.0687562	SCR_B_d4vsSCR_B_d0	TAT	Tyr	Down	4.49706e-37
22263	0.253599	0.185682	0.00124445	0.111111	0.227273	0.363636	20335	0.249356	0.18727	0.00131324	0.103896	0.219512	0.359299	1928	0.298353	0.161407	0.00367594	0.186921	0.294862	0.40591	4.55109e-35	0.0489967	SCR_B_d4vsSCR_B_d0	AGA	Arg	Down	2.74136e-34
22263	0.137579	0.0943163	0.000632113	0.0787402	0.125	0.181818	20335	0.13534	0.0946232	0.000663553	0.0769231	0.125	0.178571	1928	0.161199	0.0876196	0.00199548	0.102564	0.157895	0.214286	9.80316e-34	0.0258589	SCR_B_d4vsSCR_B_d0	CTT	Leu	Down	5.57691e-33
22263	0.491043	0.247036	0.00165565	0.333333	0.5	0.642857	20335	0.484715	0.245448	0.00172122	0.333333	0.5	0.631579	1928	0.55779	0.25383	0.00578081	0.4	0.555556	0.714286	8.69386e-33	0.0730749	SCR_B_d4vsSCR_B_d0	TGT	Cys	Down	4.83832e-32
22263	0.318582	0.152664	0.00102316	0.217391	0.307692	0.407407	20335	0.322073	0.153355	0.00107542	0.222222	0.3125	0.411765	1928	0.281766	0.140007	0.00318857	0.192308	0.266667	0.355018	3.78698e-32	-0.0403068	SCR_B_d4vsSCR_B_d0	GGC	Gly	Down	2.08488e-31
22263	0.12803	0.10999	0.00073716	0.0588235	0.111111	0.173913	20335	0.125553	0.110552	0.000775257	0.0588235	0.111111	0.166667	1928	0.154147	0.100241	0.00228293	0.0860837	0.142857	0.208333	1.43761e-31	0.0285938	SCR_B_d4vsSCR_B_d0	GTA	Val	Down	7.58819e-31
22263	0.234599	0.117535	0.000787727	0.15625	0.225806	0.30303	20335	0.237313	0.11778	0.000825943	0.158879	0.230769	0.307692	1928	0.205969	0.110975	0.00252739	0.133333	0.194444	0.263158	3.30542e-31	-0.0313446	SCR_B_d4vsSCR_B_d0	AGC	Ser	Down	1.71815e-30
22263	0.243256	0.136729	0.000916365	0.157895	0.229358	0.3125	20335	0.240321	0.1379	0.000967036	0.153846	0.225806	0.307692	1928	0.274207	0.119419	0.0027197	0.192103	0.272727	0.349405	5.34986e-31	0.0338865	SCR_B_d4vsSCR_B_d0	GCA	Ala	Down	2.7668e-30
22263	0.533437	0.244926	0.00164151	0.375	0.5	0.666667	20335	0.539332	0.242758	0.00170236	0.393939	0.521739	0.666667	1928	0.471256	0.258736	0.00589254	0.31014	0.476557	0.615385	6.57397e-28	-0.0680764	SCR_B_d4vsSCR_B_d0	TGC	Cys	Down	3.00524e-27
22263	0.256756	0.138584	0.0009288	0.166667	0.25	0.333333	20335	0.253776	0.138807	0.000973396	0.166667	0.25	0.333333	1928	0.28818	0.13222	0.00301122	0.2	0.285714	0.363636	6.8344e-27	0.0344033	SCR_B_d4vsSCR_B_d0	ACT	Thr	Down	3.00361e-26
22263	0.293844	0.145714	0.000976584	0.2	0.285714	0.375	20335	0.290857	0.146393	0.0010266	0.2	0.285714	0.375	1928	0.325353	0.134395	0.00306077	0.244444	0.333333	0.409091	4.59216e-26	0.0344961	SCR_B_d4vsSCR_B_d0	ACA	Thr	Down	1.94313e-25
22263	0.294196	0.154676	0.00103665	0.2	0.285714	0.375	20335	0.290986	0.154758	0.00108525	0.2	0.28125	0.368421	1928	0.328058	0.149709	0.00340953	0.241379	0.329309	0.410633	1.26478e-24	0.0370721	SCR_B_d4vsSCR_B_d0	CCA	Pro	Down	5.00052e-24
22263	0.198113	0.104011	0.000697088	0.133333	0.192308	0.253165	20335	0.195917	0.103819	0.000728038	0.130435	0.189189	0.25	1928	0.221276	0.103236	0.00235114	0.158521	0.220588	0.28	2.27002e-24	0.0253594	SCR_B_d4vsSCR_B_d0	TCT	Ser	Down	8.80494e-24
22263	0.138321	0.0880952	0.000590419	0.0857143	0.129771	0.178571	20335	0.136686	0.0889247	0.000623592	0.0833333	0.12766	0.176471	1928	0.155566	0.0767439	0.00174779	0.106899	0.153846	0.2	7.69702e-24	0.0188794	SCR_B_d4vsSCR_B_d0	TTG	Leu	Down	2.88709e-23
22263	0.233276	0.117798	0.000789487	0.162791	0.229885	0.297297	20335	0.235531	0.117926	0.000826964	0.166667	0.230769	0.3	1928	0.209485	0.113775	0.00259115	0.139373	0.2	0.27027	2.46797e-21	-0.0260462	SCR_B_d4vsSCR_B_d0	GGG	Gly	Down	8.23192e-21
22263	0.14237	0.090081	0.000603728	0.0833333	0.133333	0.190476	20335	0.14063	0.0900321	0.000631358	0.0833333	0.133065	0.187894	1928	0.160729	0.088558	0.00201685	0.105263	0.158114	0.214286	4.56508e-21	0.0200992	SCR_B_d4vsSCR_B_d0	TCA	Ser	Down	1.48874e-20
22263	0.308241	0.151174	0.00101318	0.220855	0.3	0.384615	20335	0.305481	0.151622	0.00106327	0.214286	0.298246	0.380952	1928	0.337347	0.143194	0.00326114	0.25	0.333333	0.411765	3.38895e-20	0.0318666	SCR_B_d4vsSCR_B_d0	CCT	Pro	Down	1.06778e-19
22263	0.298023	0.133679	0.000895923	0.215686	0.290323	0.37037	20335	0.295854	0.134861	0.000945723	0.214286	0.285714	0.368058	1928	0.320898	0.118137	0.0026905	0.25	0.322581	0.39489	2.98341e-18	0.0250437	SCR_B_d4vsSCR_B_d0	GCT	Ala	Down	8.7286e-18
22263	0.726569	0.176553	0.00118327	0.625	0.75	0.846154	20335	0.72944	0.177207	0.00124268	0.631579	0.75	0.851852	1928	0.696289	0.166557	0.00379324	0.6	0.704545	0.8125	1.65821e-16	-0.0331508	SCR_B_d4vsSCR_B_d0	CAG	Gln	Down	4.52801e-16
22263	0.276305	0.180181	0.00120759	0.153846	0.25	0.375	20335	0.27356	0.181025	0.00126945	0.15	0.25	0.371429	1928	0.305267	0.168375	0.00383463	0.189189	0.296296	0.4	6.26417e-15	0.0317071	SCR_B_d4vsSCR_B_d0	CAA	Gln	Down	1.56451e-14
22263	0.174449	0.157516	0.00105568	0.0666667	0.153846	0.25	20335	0.172199	0.158874	0.00111412	0.0625	0.148148	0.25	1928	0.198173	0.140253	0.00319418	0.101271	0.191489	0.272727	2.32607e-14	0.0259743	SCR_B_d4vsSCR_B_d0	ATA	Ile	Down	5.63097e-14
22263	0.234399	0.140363	0.00094072	0.142857	0.222222	0.304348	20335	0.236053	0.142523	0.000999457	0.142857	0.222222	0.307692	1928	0.216954	0.113708	0.00258963	0.142857	0.214286	0.28	7.47356e-12	-0.0190996	SCR_B_d4vsSCR_B_d0	AGG	Arg	Down	1.53059e-11
22263	0.112858	0.0984238	0.000659642	0.05	0.105263	0.16	20335	0.111537	0.0988395	0.00069312	0.047619	0.102564	0.157895	1928	0.126798	0.0928127	0.00211375	0.0714286	0.117647	0.173033	8.73521e-12	0.0152611	SCR_B_d4vsSCR_B_d0	CGA	Arg	Down	1.78184e-11
22263	0.178599	0.111492	0.000747224	0.111111	0.166667	0.230769	20335	0.177255	0.11214	0.00078639	0.111111	0.166667	0.227273	1928	0.19277	0.103381	0.00235444	0.125	0.188543	0.254545	4.8395e-10	0.0155151	SCR_B_d4vsSCR_B_d0	GGT	Gly	Down	9.31513e-10
22263	0.166742	0.128198	0.000859193	0.0758535	0.156863	0.243902	20335	0.168126	0.129909	0.000910995	0.0740741	0.16	0.25	1928	0.152145	0.107478	0.00244775	0.0809721	0.136364	0.210526	1.09272e-09	-0.0159806	SCR_B_d4vsSCR_B_d0	CGG	Arg	Down	2.0531e-09
22263	0.507164	0.49895	0.00334399	0	1	1	20335	0.512367	0.498828	0.00349807	0	1	1	1928	0.452282	0.497065	0.0113203	0	0	1	4.26866e-07	-0.0600853	SCR_B_d4vsSCR_B_d0	TGA	Ter	Down	7.32178e-07
22263	0.107386	0.110242	0.000738851	0.0285714	0.0882353	0.153846	20335	0.10825	0.111773	0.000783815	0.0263158	0.0895522	0.15625	1928	0.0982767	0.092109	0.00209773	0.0380651	0.0803226	0.140661	8.82356e-06	-0.00997286	SCR_B_d4vsSCR_B_d0	ACG	Thr	Down	1.43646e-05
22263	0.0823366	0.0916203	0.000614045	0	0.0697674	0.117647	20335	0.081553	0.0921113	0.000645938	0	0.0689655	0.115942	1928	0.0906018	0.0858599	0.00195541	0.0357143	0.0769231	0.127294	1.16155e-05	0.00904884	SCR_B_d4vsSCR_B_d0	CGT	Arg	Down	1.87016e-05
22263	0.0818683	0.0718256	0.000481379	0.0434783	0.0745342	0.10989	20335	0.0813309	0.0729765	0.000511754	0.0434783	0.0740741	0.108696	1928	0.0875366	0.0580326	0.00132166	0.0485045	0.0833333	0.117647	1.24283e-05	0.00620566	SCR_B_d4vsSCR_B_d0	CTA	Leu	Down	1.9979e-05
22263	0.2954	0.455504	0.00305281	0	0	1	20335	0.291394	0.453668	0.00318139	0	0	1	1928	0.337656	0.472484	0.0107605	0	0	1	3.87738e-05	0.0462616	SCR_B_d4vsSCR_B_d0	TAA	Ter	Down	6.10837e-05
22263	0.244599	0.429222	0.00287667	0	0	0	20335	0.247087	0.430662	0.00302005	0	0	0	1928	0.218361	0.412927	0.00940415	0	0	0	0.00366814	-0.0287259	SCR_B_d4vsSCR_B_d0	TAG	Ter	Down	0.0051035
22263	0.0951529	0.109131	0.000731405	0	0.0714286	0.133333	20335	0.0954215	0.111179	0.000779655	0	0.0697674	0.134328	1928	0.0923203	0.084533	0.00192519	0.0344828	0.0740741	0.126816	0.135535	-0.00310124	SCR_B_d4vsSCR_B_d0	GCG	Ala	Down	0.161758
22263	0.0537851	0.0649646	0.000435397	0	0.04	0.0769231	20335	0.0539602	0.0654982	0.000459311	0	0.04	0.0769231	1928	0.0519379	0.0590282	0.00134433	0	0.04	0.0740741	0.154717	-0.00202229	SCR_B_d4vsSCR_B_d0	TCG	Ser	Down	0.183156
22263	0.104298	0.116908	0.000783526	0	0.08	0.148936	20335	0.104567	0.117483	0.000823857	0	0.08	0.15	1928	0.101465	0.110658	0.00252017	0.0308525	0.0769231	0.142857	0.242105	-0.00310225	SCR_B_d4vsSCR_B_d0	CCG	Pro	Down	0.278244
22263	1	0	0	1	1	1	20335	1	0	0	1	1	1	1928	1	0	0	1	1	1	1	0	SCR_B_d4vsSCR_B_d0	ATG	Met	Down	1
22263	1	0	0	1	1	1	20335	1	0	0	1	1	1	1928	1	0	0	1	1	1	1	0	SCR_B_d4vsSCR_B_d0	TGG	Trp	Down	1

## Sheet: SCRM
n	Mean	StdDev	StdErr	Q1	Median	Q3	nCntl	MeanCntl	StdDevCntl	StdErrCntl	Q1Cntl	MedianCntl	Q3Cntl	nMut	MeanMut	StdDevMut	StdErrMut	Q1Mut	MedianMut	Q3Mut	val	delta	Mutant	Codon	AA	Direction	BHpval
22263	0.253599	0.185682	0.00124445	0.111111	0.227273	0.363636	19406	0.263818	0.189099	0.00135744	0.117647	0.24	0.375	2857	0.184188	0.142336	0.00266293	0.0735294	0.15493	0.272727	2.62454e-145	-0.0796303	SCR_M_d4vsSCR_M_d0	AGA	Arg	Up	2.4432e-143
22263	0.166742	0.128198	0.000859193	0.0758535	0.156863	0.243902	19406	0.160408	0.129105	0.000926777	0.0666667	0.148936	0.235294	2857	0.209762	0.112834	0.00211098	0.130435	0.205479	0.28	2.14768e-96	0.0493533	SCR_M_d4vsSCR_M_d0	CGG	Arg	Up	6.87258e-95
22263	0.383575	0.150681	0.00100988	0.275862	0.38	0.482759	19406	0.376495	0.151908	0.00109047	0.267356	0.37037	0.475385	2857	0.431667	0.132426	0.00247753	0.34188	0.4375	0.517241	5.48051e-88	0.0551721	SCR_M_d4vsSCR_M_d0	CTG	Leu	Up	1.40301e-86
22263	0.0706751	0.0803671	0.000538625	0.0151515	0.0526316	0.105263	19406	0.073618	0.0831609	0.000596968	0.0164273	0.0555556	0.111111	2857	0.0506852	0.0538374	0.00100723	0.00943396	0.0350877	0.0769231	1.96084e-82	-0.0229328	SCR_M_d4vsSCR_M_d0	TTA	Leu	Up	4.18312e-81
22263	0.276305	0.180181	0.00120759	0.153846	0.25	0.375	19406	0.28351	0.184138	0.00132183	0.157895	0.254237	0.384615	2857	0.227365	0.141186	0.00264142	0.133333	0.205128	0.305556	1.65371e-77	-0.0561451	SCR_M_d4vsSCR_M_d0	CAA	Gln	Up	3.38679e-76
22263	0.41509	0.193111	0.00129424	0.279412	0.405405	0.541667	19406	0.422992	0.196549	0.00141092	0.285714	0.416667	0.555556	2857	0.361414	0.157791	0.00295208	0.247788	0.347826	0.46875	5.61767e-76	-0.061578	SCR_M_d4vsSCR_M_d0	GAA	Glu	Up	1.08538e-74
22263	0.389832	0.190287	0.00127532	0.258065	0.384615	0.5	19406	0.397794	0.192345	0.00138074	0.266667	0.39604	0.519481	2857	0.335748	0.165878	0.00310337	0.222222	0.327586	0.444444	1.02901e-71	-0.0620465	SCR_M_d4vsSCR_M_d0	AAA	Lys	Up	1.81673e-70
22263	0.726569	0.176553	0.00118327	0.625	0.75	0.846154	19406	0.719736	0.180252	0.00129393	0.617647	0.75	0.84375	2857	0.772985	0.140508	0.00262873	0.694444	0.794872	0.866667	3.27656e-71	0.0532487	SCR_M_d4vsSCR_M_d0	CAG	Gln	Up	5.592e-70
22263	0.174449	0.157516	0.00105568	0.0666667	0.153846	0.25	19406	0.180087	0.161635	0.00116029	0.0697674	0.157895	0.25	2857	0.136149	0.119177	0.00222965	0.05	0.117647	0.2	2.77757e-66	-0.0439378	SCR_M_d4vsSCR_M_d0	ATA	Ile	Up	4.1827e-65
22263	0.59012	0.190735	0.00127832	0.461538	0.6	0.724138	19406	0.58283	0.194166	0.00139382	0.450704	0.585366	0.714286	2857	0.639636	0.156863	0.0029347	0.532609	0.653061	0.752941	3.66413e-66	0.0568051	SCR_M_d4vsSCR_M_d0	GAG	Glu	Up	5.43778e-65
22263	0.615244	0.187257	0.00125501	0.5	0.619048	0.75	19406	0.607771	0.189283	0.00135876	0.485714	0.608696	0.736842	2857	0.666003	0.164126	0.00307059	0.555556	0.673469	0.777778	4.72969e-65	0.0582313	SCR_M_d4vsSCR_M_d0	AAG	Lys	Up	6.82142e-64
22263	0.451964	0.160669	0.00107681	0.346154	0.448276	0.552239	19406	0.445671	0.162675	0.00116776	0.333333	0.44186	0.545455	2857	0.494713	0.138988	0.00260028	0.404959	0.5	0.583333	4.14013e-64	0.049042	SCR_M_d4vsSCR_M_d0	GTG	Val	Up	5.88818e-63
22263	0.273317	0.145333	0.000974032	0.172414	0.258621	0.363636	19406	0.278784	0.147748	0.00106061	0.176471	0.266667	0.372093	2857	0.236178	0.121395	0.00227116	0.152	0.22449	0.310345	1.01164e-62	-0.0426067	SCR_M_d4vsSCR_M_d0	GGA	Gly	Up	1.34535e-61
22263	0.137579	0.0943163	0.000632113	0.0787402	0.125	0.181818	19406	0.140644	0.0972112	0.000697828	0.08	0.129032	0.1875	2857	0.116762	0.0680746	0.00127359	0.0697674	0.111111	0.155172	3.76661e-59	-0.0238824	SCR_M_d4vsSCR_M_d0	CTT	Leu	Up	4.64699e-58
22263	0.234599	0.117535	0.000787727	0.15625	0.225806	0.30303	19406	0.230197	0.118775	0.00085262	0.150943	0.219512	0.3	2857	0.264499	0.103939	0.00194456	0.2	0.260504	0.320611	6.14501e-57	0.0343019	SCR_M_d4vsSCR_M_d0	AGC	Ser	Up	6.91482e-56
22263	0.437206	0.227239	0.00152297	0.292175	0.428571	0.571429	19406	0.445409	0.230774	0.0016566	0.3	0.44	0.583333	2857	0.38149	0.192592	0.00360315	0.263158	0.375	0.5	9.67893e-57	-0.0639182	SCR_M_d4vsSCR_M_d0	TAT	Tyr	Up	1.06572e-55
22263	0.318582	0.152664	0.00102316	0.217391	0.307692	0.407407	19406	0.313165	0.154432	0.00110858	0.210526	0.3	0.4	2857	0.355379	0.134434	0.00251509	0.268293	0.346154	0.428571	8.71351e-52	0.042214	SCR_M_d4vsSCR_M_d0	GGC	Gly	Up	8.57946e-51
22263	0.198113	0.104011	0.000697088	0.133333	0.192308	0.253165	19406	0.201514	0.106333	0.000763308	0.133333	0.196429	0.259259	2857	0.175013	0.0830141	0.00155309	0.125	0.171429	0.222222	1.33623e-51	-0.0265003	SCR_M_d4vsSCR_M_d0	TCT	Ser	Up	1.29085e-50
22263	0.177315	0.1274	0.00085384	0.0909091	0.162162	0.25	19406	0.181529	0.129979	0.000933051	0.0909091	0.166667	0.25	2857	0.148686	0.103851	0.00194292	0.0795455	0.133333	0.205882	4.21655e-51	-0.032843	SCR_M_d4vsSCR_M_d0	GTT	Val	Up	4.03528e-50
22263	0.510535	0.219739	0.0014727	0.357143	0.5	0.666667	19406	0.502813	0.221837	0.00159245	0.344828	0.5	0.652174	2857	0.562985	0.197102	0.00368754	0.428571	0.566038	0.7	2.10106e-49	0.0601725	SCR_M_d4vsSCR_M_d0	ATC	Ile	Up	1.92097e-48
22263	0.447231	0.191767	0.00128523	0.333333	0.444444	0.569532	19406	0.45321	0.196018	0.00140711	0.333333	0.45	0.574074	2857	0.406618	0.153925	0.00287974	0.3125	0.405702	0.5	8.7431e-47	-0.0465921	SCR_M_d4vsSCR_M_d0	GAT	Asp	Up	7.65208e-46
22263	0.579458	0.221961	0.0014876	0.441518	0.578947	0.714286	19406	0.572524	0.225781	0.00162076	0.428571	0.571429	0.714286	2857	0.62656	0.187398	0.00350598	0.5	0.625	0.744186	1.6948e-43	0.054036	SCR_M_d4vsSCR_M_d0	TAC	Tyr	Up	1.35584e-42
22263	0.426616	0.208889	0.00139999	0.294118	0.428571	0.555556	19406	0.433111	0.212257	0.00152368	0.3	0.433333	0.571429	2857	0.382503	0.178267	0.00333515	0.272727	0.377358	0.5	2.12096e-42	-0.0506078	SCR_M_d4vsSCR_M_d0	AAT	Asn	Up	1.67066e-41
22263	0.440165	0.207867	0.00139314	0.307692	0.4375	0.571429	19406	0.446528	0.210824	0.00151339	0.3125	0.444444	0.576923	2857	0.396944	0.180747	0.00338155	0.277778	0.392857	0.5	5.16004e-40	-0.049584	SCR_M_d4vsSCR_M_d0	TTT	Phe	Up	3.74743e-39
22263	0.138321	0.0880952	0.000590419	0.0857143	0.129771	0.178571	19406	0.140664	0.0907006	0.000651092	0.0869565	0.132353	0.181818	2857	0.122409	0.0656336	0.00122792	0.0833333	0.117647	0.156863	1.01853e-38	-0.0182552	SCR_M_d4vsSCR_M_d0	TTG	Leu	Up	7.14365e-38
22263	0.178599	0.111492	0.000747224	0.111111	0.166667	0.230769	19406	0.181444	0.115088	0.000826159	0.111111	0.166667	0.235294	2857	0.159272	0.0804312	0.00150477	0.111111	0.156627	0.205479	1.5424e-37	-0.0221725	SCR_M_d4vsSCR_M_d0	GGT	Gly	Up	1.0323e-36
22263	0.421007	0.23807	0.00159556	0.258065	0.404762	0.555556	19406	0.427924	0.241979	0.00173704	0.266667	0.416667	0.571429	2857	0.374021	0.203507	0.00380737	0.23913	0.363636	0.5	2.98131e-37	-0.0539035	SCR_M_d4vsSCR_M_d0	CAT	His	Up	1.96959e-36
22263	0.298023	0.133679	0.000895923	0.215686	0.290323	0.37037	19406	0.301712	0.136618	0.000980711	0.217391	0.294118	0.375	2857	0.272965	0.108429	0.00202858	0.206897	0.272727	0.333333	1.2729e-36	-0.0287477	SCR_M_d4vsSCR_M_d0	GCT	Ala	Up	8.24968e-36
22263	0.161967	0.14692	0.000984664	0.0588235	0.133333	0.230769	19406	0.15754	0.148309	0.00106463	0.0526316	0.125	0.224872	2857	0.192041	0.1333	0.00249387	0.097561	0.166667	0.263158	2.22248e-36	0.0345015	SCR_M_d4vsSCR_M_d0	CGC	Arg	Up	1.42239e-35
22263	0.560136	0.189586	0.00127061	0.4375	0.56	0.675	19406	0.554983	0.193879	0.00139176	0.428571	0.555556	0.666667	2857	0.595132	0.152849	0.00285961	0.5	0.594937	0.689189	6.61115e-36	0.0401488	SCR_M_d4vsSCR_M_d0	GAC	Asp	Up	4.12794e-35
22263	0.582547	0.205441	0.00137688	0.45	0.578947	0.714286	19406	0.576783	0.208882	0.00149945	0.442308	0.571429	0.705882	2857	0.621697	0.175425	0.00328199	0.5	0.625	0.733333	6.03613e-35	0.0449142	SCR_M_d4vsSCR_M_d0	AAC	Asn	Up	3.59361e-34
22263	0.12803	0.10999	0.00073716	0.0588235	0.111111	0.173913	19406	0.130868	0.11296	0.000810879	0.0606061	0.115385	0.177778	2857	0.108749	0.0847159	0.00158493	0.0555556	0.1	0.148148	7.13642e-35	-0.0221196	SCR_M_d4vsSCR_M_d0	GTA	Val	Up	4.2241e-34
22263	0.256756	0.138584	0.0009288	0.166667	0.25	0.333333	19406	0.260499	0.141337	0.00101458	0.166667	0.25	0.333333	2857	0.231329	0.115046	0.00215236	0.157895	0.225806	0.296296	5.63006e-34	-0.0291702	SCR_M_d4vsSCR_M_d0	ACT	Thr	Up	3.27567e-33
22263	0.243256	0.136729	0.000916365	0.157895	0.229358	0.3125	19406	0.246622	0.140753	0.00101039	0.157895	0.230769	0.318182	2857	0.220388	0.102543	0.00191846	0.153846	0.214286	0.282051	3.38023e-33	-0.0262344	SCR_M_d4vsSCR_M_d0	GCA	Ala	Up	1.89145e-32
22263	0.568504	0.205174	0.00137509	0.434783	0.571429	0.7	19406	0.562954	0.208189	0.00149448	0.428571	0.56	0.695652	2857	0.606206	0.178913	0.00334725	0.5	0.608696	0.72381	1.27837e-31	0.0432526	SCR_M_d4vsSCR_M_d0	TTC	Phe	Up	6.88976e-31
22263	0.348617	0.162533	0.0010893	0.241379	0.333333	0.444444	19406	0.344342	0.165534	0.00118828	0.233333	0.333333	0.44186	2857	0.377653	0.136995	0.00256301	0.285714	0.375	0.46	1.36264e-31	0.0333109	SCR_M_d4vsSCR_M_d0	ACC	Thr	Up	7.24694e-31
22263	0.293844	0.145714	0.000976584	0.2	0.285714	0.375	19406	0.297618	0.148588	0.00106663	0.2	0.294118	0.38138	2857	0.268215	0.121407	0.00227138	0.196078	0.266667	0.333333	3.14552e-31	-0.029403	SCR_M_d4vsSCR_M_d0	ACA	Thr	Up	1.64337e-30
22263	0.373405	0.151568	0.00101582	0.277778	0.372093	0.464286	19406	0.369663	0.154598	0.00110977	0.272727	0.367089	0.461538	2857	0.398821	0.126246	0.0023619	0.315789	0.4	0.478261	1.38227e-28	0.029158	SCR_M_d4vsSCR_M_d0	GCC	Ala	Up	6.58345e-28
22263	0.234399	0.140363	0.00094072	0.142857	0.222222	0.304348	19406	0.237707	0.143953	0.00103336	0.142857	0.222222	0.307692	2857	0.211934	0.11043	0.00206601	0.137931	0.205882	0.272727	1.58702e-28	-0.0257728	SCR_M_d4vsSCR_M_d0	AGG	Arg	Up	7.45465e-28
22263	0.294196	0.154676	0.00103665	0.2	0.285714	0.375	19406	0.297693	0.158786	0.00113984	0.2	0.285714	0.377778	2857	0.270443	0.120541	0.00225518	0.2	0.268657	0.333333	8.74704e-27	-0.0272497	SCR_M_d4vsSCR_M_d0	CCA	Pro	Up	3.79532e-26
22263	0.2954	0.455504	0.00305281	0	0	1	19406	0.306906	0.460452	0.00330534	0	0	1	2857	0.217245	0.412011	0.00770821	0	0	0	2.55567e-26	-0.0896615	SCR_M_d4vsSCR_M_d0	TAA	Ter	Up	1.09042e-25
22263	0.59988	0.23009	0.00154207	0.461538	0.6	0.75	19406	0.59444	0.234157	0.00168089	0.45	0.6	0.75	2857	0.63683	0.196374	0.0036739	0.5	0.642857	0.769231	1.94972e-25	0.0423898	SCR_M_d4vsSCR_M_d0	CAC	His	Up	8.01811e-25
22263	0.491043	0.247036	0.00165565	0.333333	0.5	0.642857	19406	0.496729	0.250563	0.00179866	0.333333	0.5	0.666667	2857	0.452421	0.217741	0.00407366	0.333333	0.444444	0.571429	4.62693e-23	-0.044308	SCR_M_d4vsSCR_M_d0	TGT	Cys	Up	1.66245e-22
22263	0.14237	0.090081	0.000603728	0.0833333	0.133333	0.190476	19406	0.144282	0.0922825	0.000662447	0.0833333	0.136364	0.194444	2857	0.129386	0.0720845	0.00134861	0.0833333	0.125	0.167832	6.35092e-23	-0.0148951	SCR_M_d4vsSCR_M_d0	TCA	Ser	Up	2.27389e-22
22263	0.107386	0.110242	0.000738851	0.0285714	0.0882353	0.153846	19406	0.104962	0.111838	0.000802827	0.0154447	0.0833333	0.153846	2857	0.123853	0.0971536	0.00181762	0.0606061	0.107143	0.166667	3.23913e-21	0.0188919	SCR_M_d4vsSCR_M_d0	ACG	Thr	Up	1.07342e-20
22263	0.32975	0.177446	0.00118925	0.222222	0.333333	0.432432	19406	0.33359	0.180103	0.00129286	0.222222	0.333333	0.439848	2857	0.303666	0.155765	0.00291417	0.2	0.3	0.4	1.00535e-20	-0.0299243	SCR_M_d4vsSCR_M_d0	ATT	Ile	Up	3.23737e-20
22263	0.233276	0.117798	0.000789487	0.162791	0.229885	0.297297	19406	0.230935	0.120416	0.000864405	0.157895	0.225806	0.295775	2857	0.249172	0.0967096	0.00180932	0.192308	0.245283	0.30303	1.42167e-19	0.0182366	SCR_M_d4vsSCR_M_d0	GGG	Gly	Up	4.34565e-19
22263	0.301485	0.159081	0.00106617	0.2	0.297619	0.388889	19406	0.29842	0.162842	0.00116896	0.2	0.291667	0.388889	2857	0.322298	0.128812	0.00240992	0.244019	0.318182	0.393939	7.07669e-19	0.0238779	SCR_M_d4vsSCR_M_d0	CCC	Pro	Up	2.11269e-18
22263	0.104298	0.116908	0.000783526	0	0.08	0.148936	19406	0.101895	0.118242	0.000848794	0	0.0769231	0.145455	2857	0.120623	0.106002	0.00198316	0.0555556	0.1	0.162162	5.58707e-18	0.0187284	SCR_M_d4vsSCR_M_d0	CCG	Pro	Up	1.61615e-17
22263	0.533437	0.244926	0.00164151	0.375	0.5	0.666667	19406	0.528675	0.248938	0.00178699	0.37037	0.5	0.666667	2857	0.56578	0.212949	0.00398401	0.444444	0.56	0.6875	2.67277e-17	0.0371044	SCR_M_d4vsSCR_M_d0	TGC	Cys	Up	7.53971e-17
22263	0.0818683	0.0718256	0.000481379	0.0434783	0.0745342	0.10989	19406	0.0829931	0.074687	0.000536138	0.0434783	0.0754717	0.111111	2857	0.074228	0.047384	0.000886495	0.0434783	0.0704225	0.1	3.41954e-17	-0.0087651	SCR_M_d4vsSCR_M_d0	CTA	Leu	Up	9.59346e-17
22263	0.0951529	0.109131	0.000731405	0	0.0714286	0.133333	19406	0.0931326	0.111255	0.000798638	0	0.0666667	0.133333	2857	0.108876	0.0922954	0.00172673	0.0493827	0.0857143	0.142857	1.70454e-16	0.0157436	SCR_M_d4vsSCR_M_d0	GCG	Ala	Up	4.62985e-16
22263	0.0537851	0.0649646	0.000435397	0	0.04	0.0769231	19406	0.0524876	0.0652213	0.000468189	0	0.0384615	0.0769231	2857	0.0625983	0.0624958	0.00116922	0.025	0.05	0.0833333	1.30905e-15	0.0101107	SCR_M_d4vsSCR_M_d0	TCG	Ser	Up	3.41955e-15
22263	0.308241	0.151174	0.00101318	0.220855	0.3	0.384615	19406	0.310648	0.155308	0.00111488	0.21875	0.302262	0.388889	2857	0.291885	0.11809	0.00220931	0.222222	0.288	0.355556	4.10973e-14	-0.0187635	SCR_M_d4vsSCR_M_d0	CCT	Pro	Up	9.69668e-14
22263	0.151871	0.0947013	0.000634694	0.0909091	0.142857	0.2	19406	0.153314	0.0975419	0.000700201	0.0909091	0.142857	0.2	2857	0.14207	0.0717702	0.00134273	0.0967742	0.138462	0.182692	1.33357e-13	-0.0112446	SCR_M_d4vsSCR_M_d0	AGT	Ser	Up	3.04815e-13
22263	0.112858	0.0984238	0.000659642	0.05	0.105263	0.16	19406	0.111585	0.100827	0.000723783	0.0454545	0.102041	0.15873	2857	0.121508	0.0796958	0.00149101	0.0714286	0.115385	0.162162	2.31283e-09	0.0099226	SCR_M_d4vsSCR_M_d0	CGA	Arg	Up	4.31391e-09
22263	0.507164	0.49895	0.00334399	0	1	1	19406	0.501309	0.499007	0.00358211	0	0.6	1	2857	0.546937	0.49683	0.00929508	0	1	1	4.79006e-06	0.0456279	SCR_M_d4vsSCR_M_d0	TGA	Ter	Up	7.83549e-06
22263	0.19921	0.10041	0.000672954	0.139535	0.193878	0.25	19406	0.198469	0.103352	0.000741907	0.136986	0.192308	0.25	2857	0.204249	0.0773567	0.00144725	0.15625	0.2	0.246914	0.000382603	0.00578077	SCR_M_d4vsSCR_M_d0	CTC	Leu	Up	0.000573625
22263	0.220834	0.105344	0.000706019	0.153846	0.214286	0.277778	19406	0.22001	0.10727	0.000770035	0.151515	0.212121	0.277778	2857	0.226433	0.0910065	0.00170262	0.168539	0.22	0.272727	0.000592466	0.00642389	SCR_M_d4vsSCR_M_d0	TCC	Ser	Up	0.000872928
22263	0.0823366	0.0916203	0.000614045	0	0.0697674	0.117647	19406	0.0820818	0.0945413	0.000678662	0	0.0681818	0.117647	2857	0.0840675	0.0685497	0.00128248	0.04	0.0769231	0.117647	0.171229	0.00198563	SCR_M_d4vsSCR_M_d0	CGT	Arg	Up	0.201539
22263	0.249968	0.124866	0.000836858	0.173913	0.242424	0.314942	19406	0.249661	0.127671	0.000916486	0.171429	0.241758	0.315789	2857	0.252052	0.103816	0.00194227	0.190476	0.247788	0.307692	0.265584	0.00239126	SCR_M_d4vsSCR_M_d0	GTC	Val	Up	0.302849
22263	0.244599	0.429222	0.00287667	0	0	0	19406	0.245377	0.429709	0.00308466	0	0	0	2857	0.239319	0.425937	0.00796874	0	0	0	0.478399	-0.00605794	SCR_M_d4vsSCR_M_d0	TAG	Ter	Up	0.52732
22263	1	0	0	1	1	1	19406	1	0	0	1	1	1	2857	1	0	0	1	1	1	1	0	SCR_M_d4vsSCR_M_d0	ATG	Met	Up	1
22263	1	0	0	1	1	1	19406	1	0	0	1	1	1	2857	1	0	0	1	1	1	1	0	SCR_M_d4vsSCR_M_d0	TGG	Trp	Up	1
22263	0.568504	0.205174	0.00137509	0.434783	0.571429	0.7	19292	0.577577	0.204938	0.00147548	0.444444	0.575758	0.709396	2971	0.509592	0.196803	0.00361061	0.375	0.5	0.636364	1.18627e-65	-0.0679849	SCR_M_d4vsSCR_M_d0	TTC	Phe	Down	1.73535e-64
22263	0.440165	0.207867	0.00139314	0.307692	0.4375	0.571429	19292	0.431909	0.208282	0.00149956	0.3	0.428571	0.5625	2971	0.493774	0.196938	0.00361309	0.363636	0.5	0.625	1.02769e-54	0.061865	SCR_M_d4vsSCR_M_d0	TTT	Phe	Down	1.10774e-53
22263	0.32975	0.177446	0.00118925	0.222222	0.333333	0.432432	19292	0.322946	0.178408	0.00128447	0.214286	0.32	0.425532	2971	0.373933	0.164382	0.0030158	0.268418	0.375	0.482035	4.62058e-53	0.0509878	SCR_M_d4vsSCR_M_d0	ATT	Ile	Down	4.59366e-52
22263	0.510535	0.219739	0.0014727	0.357143	0.5	0.666667	19292	0.518775	0.220578	0.00158809	0.365308	0.5	0.666667	2971	0.457028	0.206385	0.00378641	0.303201	0.44	0.6	8.64507e-50	-0.0617468	SCR_M_d4vsSCR_M_d0	ATC	Ile	Down	7.97528e-49
22263	0.177315	0.1274	0.00085384	0.0909091	0.162162	0.25	19292	0.172592	0.127693	0.000919346	0.0851064	0.156863	0.25	2971	0.20798	0.121096	0.00222167	0.117647	0.2	0.287746	8.27446e-48	0.0353877	SCR_M_d4vsSCR_M_d0	GTT	Val	Down	7.30435e-47
22263	0.59012	0.190735	0.00127832	0.461538	0.6	0.724138	19292	0.596088	0.19309	0.00139018	0.46875	0.6	0.733333	2971	0.551369	0.169671	0.00311284	0.428571	0.54902	0.666667	1.45797e-38	-0.0447192	SCR_M_d4vsSCR_M_d0	GAG	Glu	Down	1.00876e-37
22263	0.560136	0.189586	0.00127061	0.4375	0.56	0.675	19292	0.565972	0.192276	0.00138432	0.444444	0.570802	0.685185	2971	0.52224	0.166206	0.00304926	0.409091	0.518519	0.631579	3.0022e-38	-0.0437314	SCR_M_d4vsSCR_M_d0	GAC	Asp	Down	2.04951e-37
22263	0.19921	0.10041	0.000672954	0.139535	0.193878	0.25	19292	0.202275	0.101795	0.000732888	0.142857	0.197674	0.25	2971	0.17931	0.0883708	0.00162128	0.12	0.170732	0.230769	2.02734e-37	-0.022965	SCR_M_d4vsSCR_M_d0	CTC	Leu	Down	1.34805e-36
22263	0.249968	0.124866	0.000836858	0.173913	0.242424	0.314942	19292	0.2536	0.127175	0.000915618	0.176471	0.25	0.318721	2971	0.226383	0.105705	0.0019393	0.157895	0.218182	0.285714	2.82809e-36	-0.0272176	SCR_M_d4vsSCR_M_d0	GTC	Val	Down	1.79874e-35
22263	0.234399	0.140363	0.00094072	0.142857	0.222222	0.304348	19292	0.238134	0.14406	0.00103718	0.142857	0.222222	0.310345	2971	0.210152	0.11045	0.00202635	0.139535	0.203125	0.272727	3.33781e-34	-0.0279819	SCR_M_d4vsSCR_M_d0	AGG	Arg	Down	1.96432e-33
22263	0.0706751	0.0803671	0.000538625	0.0151515	0.0526316	0.105263	19292	0.0683503	0.0810597	0.000583602	0.0133333	0.05	0.1	2971	0.0857707	0.0739716	0.00135711	0.0279734	0.0714286	0.131579	1.35994e-31	0.0174204	SCR_M_d4vsSCR_M_d0	TTA	Leu	Down	7.24694e-31
22263	0.41509	0.193111	0.00129424	0.279412	0.405405	0.541667	19292	0.409821	0.19592	0.00141055	0.272727	0.4	0.535714	2971	0.449304	0.169873	0.00311655	0.333333	0.451613	0.571429	2.27569e-30	0.0394832	SCR_M_d4vsSCR_M_d0	GAA	Glu	Down	1.14231e-29
22263	0.373405	0.151568	0.00101582	0.277778	0.372093	0.464286	19292	0.377713	0.152783	0.00109998	0.285714	0.375	0.46875	2971	0.345429	0.140272	0.00257346	0.25	0.333333	0.435133	2.53664e-30	-0.032284	SCR_M_d4vsSCR_M_d0	GCC	Ala	Down	1.26708e-29
22263	0.112858	0.0984238	0.000659642	0.05	0.105263	0.16	19292	0.110289	0.0997627	0.000718256	0.0454545	0.1	0.155628	2971	0.129544	0.0874395	0.00160419	0.0769231	0.123077	0.176471	1.46191e-27	0.0192552	SCR_M_d4vsSCR_M_d0	CGA	Arg	Down	6.59468e-27
22263	0.447231	0.191767	0.00128523	0.333333	0.444444	0.569532	19292	0.442374	0.19494	0.0014035	0.320755	0.4375	0.5625	2971	0.478769	0.166338	0.00305168	0.368421	0.481481	0.592215	5.17935e-27	0.0363957	SCR_M_d4vsSCR_M_d0	GAT	Asp	Down	2.316e-26
22263	0.301485	0.159081	0.00106617	0.2	0.297619	0.388889	19292	0.305786	0.160087	0.00115257	0.208333	0.3	0.395413	2971	0.273553	0.149436	0.00274159	0.172414	0.26087	0.357143	5.25548e-27	-0.0322332	SCR_M_d4vsSCR_M_d0	CCC	Pro	Down	2.33983e-26
22263	0.582547	0.205441	0.00137688	0.45	0.578947	0.714286	19292	0.587878	0.206652	0.00148782	0.454545	0.584906	0.714286	2971	0.547927	0.193894	0.00355725	0.416667	0.545455	0.666667	7.54357e-25	-0.0399515	SCR_M_d4vsSCR_M_d0	AAC	Asn	Down	2.99404e-24
22263	0.579458	0.221961	0.0014876	0.441518	0.578947	0.714286	19292	0.585232	0.222957	0.00160521	0.444444	0.585961	0.722222	2971	0.541971	0.21162	0.00388245	0.409091	0.538462	0.666667	1.452e-24	-0.0432608	SCR_M_d4vsSCR_M_d0	TAC	Tyr	Down	5.69674e-24
22263	0.348617	0.162533	0.0010893	0.241379	0.333333	0.444444	19292	0.352752	0.163717	0.00117871	0.25	0.340103	0.446948	2971	0.321766	0.151933	0.00278741	0.214286	0.311111	0.415881	2.60284e-24	-0.0309859	SCR_M_d4vsSCR_M_d0	ACC	Thr	Down	1.00578e-23
22263	0.220834	0.105344	0.000706019	0.153846	0.214286	0.277778	19292	0.223619	0.10521	0.000757478	0.157895	0.216667	0.28	2971	0.20275	0.10443	0.00191591	0.133333	0.192771	0.257143	7.95032e-24	-0.0208692	SCR_M_d4vsSCR_M_d0	TCC	Ser	Down	2.97121e-23
22263	0.383575	0.150681	0.00100988	0.275862	0.38	0.482759	19292	0.387202	0.152267	0.00109627	0.28	0.384615	0.487179	2971	0.360021	0.137665	0.00252564	0.257143	0.354839	0.454545	9.71371e-23	-0.0271817	SCR_M_d4vsSCR_M_d0	CTG	Leu	Down	3.45376e-22
22263	0.615244	0.187257	0.00125501	0.5	0.619048	0.75	19292	0.619443	0.190798	0.00137368	0.5	0.625	0.75	2971	0.587981	0.15976	0.002931	0.475	0.578947	0.7	4.14613e-22	-0.0314621	SCR_M_d4vsSCR_M_d0	AAG	Lys	Down	1.45888e-21
22263	0.59988	0.23009	0.00154207	0.461538	0.6	0.75	19292	0.605541	0.230149	0.001657	0.469388	0.6	0.75	2971	0.563118	0.226319	0.00415212	0.416667	0.555556	0.705882	3.87825e-21	-0.0424233	SCR_M_d4vsSCR_M_d0	CAC	His	Down	1.27286e-20
22263	0.151871	0.0947013	0.000634694	0.0909091	0.142857	0.2	19292	0.149651	0.0949284	0.000683451	0.0909091	0.140767	0.2	2971	0.166292	0.0919326	0.00168662	0.108565	0.16	0.220339	9.32609e-20	0.016641	SCR_M_d4vsSCR_M_d0	AGT	Ser	Down	2.88517e-19
22263	0.138321	0.0880952	0.000590419	0.0857143	0.129771	0.178571	19292	0.136538	0.0900186	0.000648102	0.0833333	0.127273	0.176471	2971	0.149899	0.073372	0.00134611	0.101695	0.146341	0.192982	5.4248e-19	0.0133614	SCR_M_d4vsSCR_M_d0	TTG	Leu	Down	1.62903e-18
22263	0.426616	0.208889	0.00139999	0.294118	0.428571	0.555556	19292	0.422281	0.210683	0.00151685	0.285714	0.418762	0.55	2971	0.454766	0.194541	0.0035691	0.333333	0.454545	0.587221	7.38785e-17	0.0324845	SCR_M_d4vsSCR_M_d0	AAT	Asn	Down	2.04464e-16
22263	0.451964	0.160669	0.00107681	0.346154	0.448276	0.552239	19292	0.455137	0.162876	0.00117265	0.347826	0.453608	0.555556	2971	0.431363	0.143854	0.00263919	0.333333	0.428571	0.521739	2.42833e-16	-0.0237736	SCR_M_d4vsSCR_M_d0	GTG	Val	Down	6.54372e-16
22263	0.389832	0.190287	0.00127532	0.258065	0.384615	0.5	19292	0.386415	0.194342	0.0013992	0.25	0.375	0.5	2971	0.412019	0.15976	0.002931	0.3	0.421053	0.525	3.97175e-15	0.0256048	SCR_M_d4vsSCR_M_d0	AAA	Lys	Down	1.0067e-14
22263	0.166742	0.128198	0.000859193	0.0758535	0.156863	0.243902	19292	0.164391	0.130235	0.000937646	0.0714286	0.153846	0.242424	2971	0.18201	0.112927	0.0020718	0.104257	0.166667	0.25	1.15718e-14	0.0176199	SCR_M_d4vsSCR_M_d0	CGG	Arg	Down	2.84161e-14
22263	0.437206	0.227239	0.00152297	0.292175	0.428571	0.571429	19292	0.432859	0.229056	0.00164912	0.285714	0.428571	0.571429	2971	0.465434	0.212956	0.00390695	0.333333	0.46875	0.6	1.95346e-14	0.0325754	SCR_M_d4vsSCR_M_d0	TAT	Tyr	Down	4.74015e-14
22263	0.421007	0.23807	0.00159556	0.258065	0.404762	0.555556	19292	0.416385	0.23899	0.00172065	0.25	0.4	0.55	2971	0.451019	0.229795	0.00421588	0.307692	0.454545	0.6	3.49862e-14	0.0346338	SCR_M_d4vsSCR_M_d0	CAT	His	Down	8.3316e-14
22263	0.161967	0.14692	0.000984664	0.0588235	0.133333	0.230769	19292	0.164351	0.150243	0.00108169	0.0588235	0.134328	0.235294	2971	0.14649	0.122075	0.00223963	0.0625	0.125	0.203704	8.05653e-13	-0.0178607	SCR_M_d4vsSCR_M_d0	CGC	Arg	Down	1.76657e-12
22263	0.104298	0.116908	0.000783526	0	0.08	0.148936	19292	0.10222	0.117421	0.000845394	0	0.0769231	0.142857	2971	0.117796	0.112609	0.00206596	0.0454545	0.09375	0.166667	3.49491e-12	0.0155756	SCR_M_d4vsSCR_M_d0	CCG	Pro	Down	7.31859e-12
22263	0.233276	0.117798	0.000789487	0.162791	0.229885	0.297297	19292	0.23505	0.119036	0.000857017	0.166667	0.230769	0.3	2971	0.221752	0.108733	0.00199484	0.153846	0.214286	0.28	9.9057e-10	-0.0132984	SCR_M_d4vsSCR_M_d0	GGG	Gly	Down	1.86804e-09
22263	0.491043	0.247036	0.00165565	0.333333	0.5	0.642857	19292	0.487053	0.246059	0.00177154	0.333333	0.5	0.636364	2971	0.516952	0.251792	0.00461946	0.352527	0.5	0.666667	1.65311e-09	0.0298985	SCR_M_d4vsSCR_M_d0	TGT	Cys	Down	3.10034e-09
22263	0.0951529	0.109131	0.000731405	0	0.0714286	0.133333	19292	0.0937566	0.111715	0.000804308	0	0.0677966	0.133333	2971	0.10422	0.0900713	0.00165247	0.0425532	0.0869565	0.142857	1.32548e-08	0.0104632	SCR_M_d4vsSCR_M_d0	GCG	Ala	Down	2.39381e-08
22263	0.107386	0.110242	0.000738851	0.0285714	0.0882353	0.153846	19292	0.106003	0.112179	0.000807652	0.0208333	0.0851064	0.153846	2971	0.116366	0.0962618	0.00176605	0.0526316	0.1	0.16129	9.9754e-08	0.0103628	SCR_M_d4vsSCR_M_d0	ACG	Thr	Down	1.75211e-07
22263	0.533437	0.244926	0.00164151	0.375	0.5	0.666667	19292	0.536843	0.24363	0.00175405	0.384615	0.514496	0.666667	2971	0.511322	0.252108	0.00462526	0.333333	0.5	0.666667	2.60383e-07	-0.0255211	SCR_M_d4vsSCR_M_d0	TGC	Cys	Down	4.49633e-07
22263	0.276305	0.180181	0.00120759	0.153846	0.25	0.375	19292	0.278472	0.183347	0.00132003	0.153846	0.25	0.375	2971	0.262239	0.157398	0.00288768	0.16	0.25	0.352941	3.31813e-07	-0.0162324	SCR_M_d4vsSCR_M_d0	CAA	Gln	Down	5.72015e-07
22263	0.137579	0.0943163	0.000632113	0.0787402	0.125	0.181818	19292	0.136475	0.0961751	0.000692427	0.0769231	0.125	0.18	2971	0.144751	0.0808657	0.00148359	0.0888889	0.139037	0.194161	4.48439e-07	0.00827582	SCR_M_d4vsSCR_M_d0	CTT	Leu	Down	7.67896e-07
22263	0.293844	0.145714	0.000976584	0.2	0.285714	0.375	19292	0.292045	0.147202	0.0010598	0.2	0.285714	0.375	2971	0.305531	0.1351	0.00247858	0.222222	0.301435	0.387097	5.88634e-07	0.0134857	SCR_M_d4vsSCR_M_d0	ACA	Thr	Down	1.00126e-06
22263	0.273317	0.145333	0.000974032	0.172414	0.258621	0.363636	19292	0.271597	0.14705	0.00105871	0.166667	0.25	0.362976	2971	0.284481	0.133137	0.00244256	0.196898	0.28	0.369565	1.34898e-06	0.0128833	SCR_M_d4vsSCR_M_d0	GGA	Gly	Down	2.25344e-06
22263	0.234599	0.117535	0.000787727	0.15625	0.225806	0.30303	19292	0.235988	0.11867	0.000854386	0.156863	0.227273	0.305085	2971	0.225578	0.109468	0.00200834	0.151845	0.214286	0.290089	1.90681e-06	-0.0104104	SCR_M_d4vsSCR_M_d0	AGC	Ser	Down	3.17491e-06
22263	0.726569	0.176553	0.00118327	0.625	0.75	0.846154	19292	0.724638	0.179522	0.0012925	0.625	0.75	0.85	2971	0.739107	0.155345	0.00285	0.647059	0.75	0.842105	3.88446e-06	0.0144687	SCR_M_d4vsSCR_M_d0	CAG	Gln	Down	6.37451e-06
22263	0.12803	0.10999	0.00073716	0.0588235	0.111111	0.173913	19292	0.127068	0.112404	0.000809271	0.0588235	0.111111	0.171147	2971	0.134274	0.0925722	0.00169836	0.0714286	0.125	0.184413	0.000129685	0.00720624	SCR_M_d4vsSCR_M_d0	GTA	Val	Down	0.000199396
22263	0.0537851	0.0649646	0.000435397	0	0.04	0.0769231	19292	0.053199	0.065834	0.000473982	0	0.0384615	0.0769231	2971	0.057591	0.0588774	0.00108018	0.0152681	0.0461538	0.0833333	0.000199171	0.00439206	SCR_M_d4vsSCR_M_d0	TCG	Ser	Down	0.000302598
22263	0.198113	0.104011	0.000697088	0.133333	0.192308	0.253165	19292	0.197142	0.104618	0.000753213	0.131579	0.190476	0.25	2971	0.204418	0.0997672	0.00183036	0.140175	0.2	0.265139	0.000239683	0.00727649	SCR_M_d4vsSCR_M_d0	TCT	Ser	Down	0.000363071
22263	0.308241	0.151174	0.00101318	0.220855	0.3	0.384615	19292	0.307021	0.152825	0.00110029	0.217391	0.3	0.382353	2971	0.316157	0.139743	0.00256377	0.23355	0.3125	0.394153	0.00106666	0.00913592	SCR_M_d4vsSCR_M_d0	CCT	Pro	Down	0.0015471
22263	0.507164	0.49895	0.00334399	0	1	1	19292	0.511403	0.498796	0.00359115	0	1	1	2971	0.479636	0.499164	0.00915781	0	0	1	0.00125069	-0.0317668	SCR_M_d4vsSCR_M_d0	TGA	Ter	Down	0.00180891
22263	0.318582	0.152664	0.00102316	0.217391	0.307692	0.407407	19292	0.319742	0.15425	0.00111055	0.217391	0.310345	0.409091	2971	0.311051	0.141726	0.00260014	0.217391	0.298507	0.391304	0.00212825	-0.00869042	SCR_M_d4vsSCR_M_d0	GGC	Gly	Down	0.00301845
22263	0.243256	0.136729	0.000916365	0.157895	0.229358	0.3125	19292	0.242297	0.139267	0.00100267	0.155556	0.227273	0.311475	2971	0.249483	0.118772	0.00217904	0.166667	0.243243	0.325291	0.00275063	0.00718646	SCR_M_d4vsSCR_M_d0	GCA	Ala	Down	0.00387435
22263	0.294196	0.154676	0.00103665	0.2	0.285714	0.375	19292	0.293059	0.156375	0.00112584	0.2	0.285714	0.372093	2971	0.301582	0.142957	0.00262274	0.214286	0.3	0.382666	0.0028406	0.0085233	SCR_M_d4vsSCR_M_d0	CCA	Pro	Down	0.00399008
22263	0.0823366	0.0916203	0.000614045	0	0.0697674	0.117647	19292	0.0817029	0.0931569	0.000670697	0	0.0689655	0.116279	2971	0.0864517	0.0808296	0.00148292	0.0344828	0.0740741	0.125	0.00354398	0.00474877	SCR_M_d4vsSCR_M_d0	CGT	Arg	Down	0.00493746
22263	0.178599	0.111492	0.000747224	0.111111	0.166667	0.230769	19292	0.177965	0.113473	0.000816969	0.111111	0.166667	0.229655	2971	0.182716	0.097567	0.00178999	0.120606	0.176471	0.23913	0.0157855	0.00475139	SCR_M_d4vsSCR_M_d0	GGT	Gly	Down	0.0209655
22263	0.14237	0.090081	0.000603728	0.0833333	0.133333	0.190476	19292	0.141957	0.0907931	0.000653679	0.0833333	0.133333	0.190476	2971	0.145055	0.0852782	0.00156454	0.0909091	0.140845	0.194444	0.0677658	0.00309795	SCR_M_d4vsSCR_M_d0	TCA	Ser	Down	0.0841117
22263	0.0818683	0.0718256	0.000481379	0.0434783	0.0745342	0.10989	19292	0.0821178	0.0740858	0.000533392	0.0434783	0.0743522	0.10979	2971	0.0802482	0.0549133	0.00100746	0.045045	0.075	0.11	0.101062	-0.00186956	SCR_M_d4vsSCR_M_d0	CTA	Leu	Down	0.123052
22263	0.244599	0.429222	0.00287667	0	0	0	19292	0.246372	0.430221	0.00309744	0	0	0	2971	0.233087	0.422569	0.00775259	0	0	0	0.111602	-0.0132856	SCR_M_d4vsSCR_M_d0	TAG	Ter	Down	0.135564
22263	0.298023	0.133679	0.000895923	0.215686	0.290323	0.37037	19292	0.297585	0.1359	0.000978429	0.214286	0.287879	0.369565	2971	0.300868	0.118229	0.00216907	0.225806	0.3	0.375	0.167825	0.00328247	SCR_M_d4vsSCR_M_d0	GCT	Ala	Down	0.197987
22263	0.253599	0.185682	0.00124445	0.111111	0.227273	0.363636	19292	0.254092	0.189857	0.0013669	0.105263	0.222222	0.368421	2971	0.250401	0.155862	0.0028595	0.133333	0.238095	0.350676	0.244237	-0.00369115	SCR_M_d4vsSCR_M_d0	AGA	Arg	Down	0.27994
22263	0.174449	0.157516	0.00105568	0.0666667	0.153846	0.25	19292	0.174763	0.161091	0.0011598	0.0625	0.15	0.25	2971	0.172405	0.131966	0.00242109	0.08	0.166667	0.25	0.379662	-0.00235866	SCR_M_d4vsSCR_M_d0	ATA	Ile	Down	0.423963
22263	0.256756	0.138584	0.0009288	0.166667	0.25	0.333333	19292	0.256509	0.140302	0.00101013	0.166667	0.25	0.333333	2971	0.258357	0.126875	0.00232768	0.175	0.25	0.333333	0.466423	0.0018482	SCR_M_d4vsSCR_M_d0	ACT	Thr	Down	0.514673
22263	0.2954	0.455504	0.00305281	0	0	1	19292	0.295615	0.455532	0.00327967	0	0	1	2971	0.294009	0.455395	0.00835482	0	0	1	0.858017	-0.00160581	SCR_M_d4vsSCR_M_d0	TAA	Ter	Down	0.89654
22263	1	0	0	1	1	1	19292	1	0	0	1	1	1	2971	1	0	0	1	1	1	1	0	SCR_M_d4vsSCR_M_d0	ATG	Met	Down	1
22263	1	0	0	1	1	1	19292	1	0	0	1	1	1	2971	1	0	0	1	1	1	1	0	SCR_M_d4vsSCR_M_d0	TGG	Trp	Down	1

## Sheet: DMSO
n	Mean	StdDev	StdErr	Q1	Median	Q3	nCntl	MeanCntl	StdDevCntl	StdErrCntl	Q1Cntl	MedianCntl	Q3Cntl	nMut	MeanMut	StdDevMut	StdErrMut	Q1Mut	MedianMut	Q3Mut	val	delta	Mutant	Codon	AA	Direction	BHpval
22263	0.253599	0.185682	0.00124445	0.111111	0.227273	0.363636	20044	0.260847	0.187211	0.00132233	0.115385	0.235294	0.375	2219	0.188131	0.156773	0.00332807	0.0690981	0.157895	0.275181	6.21005e-86	-0.0727157	DMSO_d4vsDMSO_d0	AGA	Arg	Up	1.51407e-84
22263	0.166742	0.128198	0.000859193	0.0758535	0.156863	0.243902	20044	0.161798	0.126814	0.000895727	0.0714286	0.152087	0.238095	2219	0.2114	0.131969	0.00280152	0.120784	0.2	0.285714	9.6916e-61	0.0496022	DMSO_d4vsDMSO_d0	CGG	Arg	Up	1.22521e-59
22263	0.0706751	0.0803671	0.000538625	0.0151515	0.0526316	0.105263	20044	0.0729574	0.0819841	0.000579079	0.0172414	0.0555556	0.10886	2219	0.0500596	0.060144	0.00127677	0	0.0322581	0.0757576	1.14997e-57	-0.0228977	DMSO_d4vsDMSO_d0	TTA	Leu	Up	1.32311e-56
22263	0.383575	0.150681	0.00100988	0.275862	0.38	0.482759	20044	0.378433	0.150867	0.00106562	0.270833	0.37356	0.477273	2219	0.430023	0.140753	0.00298799	0.339454	0.4375	0.519231	6.6403e-57	0.0515896	DMSO_d4vsDMSO_d0	CTG	Leu	Up	7.39095e-56
22263	0.389832	0.190287	0.00127532	0.258065	0.384615	0.5	20044	0.395877	0.190816	0.00134779	0.264706	0.392281	0.514706	2219	0.335227	0.176332	0.00374329	0.215385	0.333333	0.446744	1.73786e-50	-0.0606498	DMSO_d4vsDMSO_d0	AAA	Lys	Up	1.64775e-49
22263	0.615244	0.187257	0.00125501	0.5	0.619048	0.75	20044	0.609561	0.187746	0.00132611	0.490474	0.611111	0.73913	2219	0.666576	0.17463	0.00370714	0.555556	0.674419	0.785714	6.82837e-46	0.0570144	DMSO_d4vsDMSO_d0	AAG	Lys	Up	5.77872e-45
22263	0.243256	0.136729	0.000916365	0.157895	0.229358	0.3125	20044	0.246912	0.138646	0.000979302	0.16	0.232143	0.316768	2219	0.210223	0.112779	0.00239413	0.137255	0.2	0.274097	2.96332e-44	-0.0366894	DMSO_d4vsDMSO_d0	GCA	Ala	Up	2.44713e-43
22263	0.451964	0.160669	0.00107681	0.346154	0.448276	0.552239	20044	0.447147	0.16054	0.00113394	0.334998	0.444444	0.545455	2219	0.49548	0.155227	0.00329524	0.4	0.5	0.592593	2.44444e-42	0.0483333	DMSO_d4vsDMSO_d0	GTG	Val	Up	1.91077e-41
22263	0.318582	0.152664	0.00102316	0.217391	0.307692	0.407407	20044	0.313958	0.151898	0.0010729	0.214286	0.30303	0.4	2219	0.360346	0.153251	0.00325331	0.262308	0.347826	0.454545	1.77398e-40	0.0463871	DMSO_d4vsDMSO_d0	GGC	Gly	Up	1.3357e-39
22263	0.174449	0.157516	0.00105568	0.0666667	0.153846	0.25	20044	0.17859	0.159225	0.00112466	0.0714286	0.157895	0.25	2219	0.137036	0.13555	0.00287753	0.032877	0.117647	0.2	4.59406e-40	-0.041554	DMSO_d4vsDMSO_d0	ATA	Ile	Up	3.36023e-39
22263	0.137579	0.0943163	0.000632113	0.0787402	0.125	0.181818	20044	0.139938	0.0957598	0.00067638	0.08	0.128292	0.185185	2219	0.11627	0.0769132	0.00163276	0.0659136	0.107692	0.155904	8.86451e-40	-0.023668	DMSO_d4vsDMSO_d0	CTT	Leu	Up	6.39243e-39
22263	0.41509	0.193111	0.00129424	0.279412	0.405405	0.541667	20044	0.420253	0.194073	0.00137079	0.285714	0.414634	0.548154	2219	0.368457	0.177563	0.00376942	0.243243	0.35	0.483871	4.09725e-37	-0.051796	DMSO_d4vsDMSO_d0	GAA	Glu	Up	2.67235e-36
22263	0.510535	0.219739	0.0014727	0.357143	0.5	0.666667	20044	0.504684	0.219809	0.00155258	0.347826	0.5	0.65625	2219	0.563385	0.211955	0.0044995	0.424304	0.567568	0.703704	4.63733e-34	0.0587016	DMSO_d4vsDMSO_d0	ATC	Ile	Up	2.7135e-33
22263	0.273317	0.145333	0.000974032	0.172414	0.258621	0.363636	20044	0.277091	0.14561	0.00102849	0.176471	0.263158	0.368421	2219	0.239223	0.138247	0.0029348	0.142857	0.222222	0.315789	2.83508e-33	-0.0378678	DMSO_d4vsDMSO_d0	GGA	Gly	Up	1.60393e-32
22263	0.234599	0.117535	0.000787727	0.15625	0.225806	0.30303	20044	0.231363	0.11688	0.00082556	0.153846	0.222222	0.3	2219	0.263828	0.11941	0.00253492	0.1875	0.259259	0.333333	2.98186e-33	0.0324645	DMSO_d4vsDMSO_d0	AGC	Ser	Up	1.67771e-32
22263	0.59012	0.190735	0.00127832	0.461538	0.6	0.724138	20044	0.585385	0.191659	0.00135375	0.454545	0.589744	0.71875	2219	0.632895	0.176553	0.00374798	0.517241	0.65	0.757576	5.2179e-32	0.0475104	DMSO_d4vsDMSO_d0	GAG	Glu	Up	2.84209e-31
22263	0.726569	0.176553	0.00118327	0.625	0.75	0.846154	20044	0.722236	0.176919	0.00124963	0.625	0.75	0.846154	2219	0.765713	0.168268	0.0035721	0.68	0.791667	0.875	6.99589e-30	0.0434773	DMSO_d4vsDMSO_d0	CAG	Gln	Up	3.47757e-29
22263	0.276305	0.180181	0.00120759	0.153846	0.25	0.375	20044	0.280708	0.180554	0.00127531	0.15625	0.25	0.378378	2219	0.23654	0.171776	0.00364657	0.125	0.209302	0.323529	1.29169e-29	-0.0441675	DMSO_d4vsDMSO_d0	CAA	Gln	Up	6.3898e-29
22263	0.582547	0.205441	0.00137688	0.45	0.578947	0.714286	20044	0.57748	0.205432	0.00145103	0.444444	0.571429	0.705882	2219	0.628315	0.199828	0.00424207	0.5	0.636364	0.75	3.68869e-29	0.0508349	DMSO_d4vsDMSO_d0	AAC	Asn	Up	1.80728e-28
22263	0.298023	0.133679	0.000895923	0.215686	0.290323	0.37037	20044	0.301112	0.134657	0.000951124	0.21875	0.294118	0.375	2219	0.270121	0.120998	0.00256862	0.196575	0.264151	0.333333	4.57252e-29	-0.0309907	DMSO_d4vsDMSO_d0	GCT	Ala	Up	2.22965e-28
22263	0.104298	0.116908	0.000783526	0	0.08	0.148936	20044	0.100961	0.11429	0.000807268	0	0.0769231	0.142857	2219	0.134446	0.134659	0.00285863	0.0512821	0.105263	0.181818	8.30294e-29	0.0334854	DMSO_d4vsDMSO_d0	CCG	Pro	Up	3.99165e-28
22263	0.12803	0.10999	0.00073716	0.0588235	0.111111	0.173913	20044	0.130569	0.110737	0.000782172	0.0625	0.114754	0.176471	2219	0.105095	0.10014	0.00212582	0.0434783	0.0909091	0.142857	9.6633e-29	-0.0254739	DMSO_d4vsDMSO_d0	GTA	Val	Up	4.62393e-28
22263	0.0951529	0.109131	0.000731405	0	0.0714286	0.133333	20044	0.0925721	0.109472	0.000773232	0	0.0672673	0.12963	2219	0.118466	0.103145	0.00218962	0.0454545	0.0909091	0.166667	2.77143e-28	0.0258936	DMSO_d4vsDMSO_d0	GCG	Ala	Up	1.27835e-27
22263	0.426616	0.208889	0.00139999	0.294118	0.428571	0.555556	20044	0.43165	0.208647	0.00147374	0.3	0.428571	0.5625	2219	0.381149	0.2056	0.0043646	0.25	0.37037	0.5	2.11819e-27	-0.0505011	DMSO_d4vsDMSO_d0	AAT	Asn	Up	9.5133e-27
22263	0.59988	0.23009	0.00154207	0.461538	0.6	0.75	20044	0.594413	0.229714	0.00162254	0.454545	0.6	0.75	2219	0.649255	0.227631	0.0048323	0.5	0.666667	0.8	1.80535e-26	0.0548418	DMSO_d4vsDMSO_d0	CAC	His	Up	7.76757e-26
22263	0.447231	0.191767	0.00128523	0.333333	0.444444	0.569532	20044	0.45154	0.192532	0.00135991	0.333333	0.446809	0.571429	2219	0.408302	0.180133	0.00382397	0.3	0.4	0.5	5.22455e-26	-0.0432385	DMSO_d4vsDMSO_d0	GAT	Asp	Up	2.20162e-25
22263	0.294196	0.154676	0.00103665	0.2	0.285714	0.375	20044	0.297611	0.155407	0.00109769	0.2	0.285714	0.375	2219	0.26335	0.144321	0.00306373	0.174053	0.257143	0.333333	1.89886e-25	-0.0342615	DMSO_d4vsDMSO_d0	CCA	Pro	Up	7.84047e-25
22263	0.14237	0.090081	0.000603728	0.0833333	0.133333	0.190476	20044	0.144369	0.0901224	0.000636562	0.0869565	0.136364	0.193182	2219	0.124317	0.0876852	0.00186143	0.0714286	0.117647	0.166667	5.64726e-24	-0.0200517	DMSO_d4vsDMSO_d0	TCA	Ser	Up	2.13957e-23
22263	0.107386	0.110242	0.000738851	0.0285714	0.0882353	0.153846	20044	0.104778	0.109272	0.00077182	0.025	0.0833333	0.151515	2219	0.130941	0.116051	0.0024636	0.0555556	0.111111	0.181818	1.03978e-23	0.026163	DMSO_d4vsDMSO_d0	ACG	Thr	Up	3.84379e-23
22263	0.198113	0.104011	0.000697088	0.133333	0.192308	0.253165	20044	0.20035	0.104241	0.000736286	0.133333	0.194444	0.257143	2219	0.177903	0.0996814	0.0021161	0.117647	0.172414	0.230769	3.10957e-23	-0.0224471	DMSO_d4vsDMSO_d0	TCT	Ser	Up	1.12516e-22
22263	0.373405	0.151568	0.00101582	0.277778	0.372093	0.464286	20044	0.370329	0.152558	0.00107757	0.272727	0.368421	0.461538	2219	0.40119	0.1393	0.00295715	0.314286	0.4	0.489796	2.4089e-22	0.0308605	DMSO_d4vsDMSO_d0	GCC	Ala	Up	8.50591e-22
22263	0.560136	0.189586	0.00127061	0.4375	0.56	0.675	20044	0.556242	0.190404	0.00134488	0.428571	0.555556	0.666667	2219	0.595303	0.178251	0.00378402	0.5	0.6	0.703704	5.14875e-22	0.0390609	DMSO_d4vsDMSO_d0	GAC	Asp	Up	1.77898e-21
22263	0.293844	0.145714	0.000976584	0.2	0.285714	0.375	20044	0.296956	0.145609	0.00102848	0.2	0.292308	0.37931	2219	0.265738	0.143674	0.00304999	0.176471	0.26087	0.334206	6.81079e-22	-0.0312181	DMSO_d4vsDMSO_d0	ACA	Thr	Up	2.33253e-21
22263	0.161967	0.14692	0.000984664	0.0588235	0.133333	0.230769	20044	0.158811	0.146678	0.00103603	0.0555556	0.12844	0.227273	2219	0.190478	0.146057	0.00310059	0.0909091	0.166667	0.266667	7.66589e-22	0.0316668	DMSO_d4vsDMSO_d0	CGC	Arg	Up	2.61663e-21
22263	0.0537851	0.0649646	0.000435397	0	0.04	0.0769231	20044	0.0521739	0.0634356	0.000448065	0	0.0384615	0.075	2219	0.0683389	0.0759014	0.00161128	0.0129038	0.0526316	0.09375	9.83207e-22	0.016165	DMSO_d4vsDMSO_d0	TCG	Ser	Up	3.33379e-21
22263	0.579458	0.221961	0.0014876	0.441518	0.578947	0.714286	20044	0.574779	0.221846	0.00156697	0.43285	0.571429	0.714286	2219	0.621728	0.218549	0.0046395	0.5	0.631579	0.75	1.94871e-21	0.0469488	DMSO_d4vsDMSO_d0	TAC	Tyr	Up	6.52117e-21
22263	0.256756	0.138584	0.0009288	0.166667	0.25	0.333333	20044	0.259689	0.13819	0.000976075	0.166667	0.25	0.333333	2219	0.230259	0.13936	0.00295843	0.147603	0.219745	0.299254	7.24219e-21	-0.0294303	DMSO_d4vsDMSO_d0	ACT	Thr	Up	2.34683e-20
22263	0.440165	0.207867	0.00139314	0.307692	0.4375	0.571429	20044	0.44436	0.208193	0.00147053	0.309775	0.444444	0.571429	2219	0.402268	0.201021	0.00426739	0.272727	0.4	0.512821	2.18613e-20	-0.0420925	DMSO_d4vsDMSO_d0	TTT	Phe	Up	6.95217e-20
22263	0.177315	0.1274	0.00085384	0.0909091	0.162162	0.25	20044	0.179883	0.127415	0.00089997	0.0909091	0.166667	0.25	2219	0.154115	0.124919	0.00265186	0.0724638	0.133333	0.211403	6.77456e-20	-0.0257683	DMSO_d4vsDMSO_d0	GTT	Val	Up	2.12145e-19
22263	0.348617	0.162533	0.0010893	0.241379	0.333333	0.444444	20044	0.345312	0.162371	0.00114687	0.238095	0.333333	0.44	2219	0.37847	0.160977	0.00341731	0.275	0.375	0.473684	6.96948e-20	0.0331581	DMSO_d4vsDMSO_d0	ACC	Thr	Up	2.17584e-19
22263	0.533437	0.244926	0.00164151	0.375	0.5	0.666667	20044	0.528397	0.243428	0.00171941	0.375	0.5	0.666667	2219	0.57896	0.253619	0.00538398	0.444444	0.571429	0.75	6.68856e-19	0.0505631	DMSO_d4vsDMSO_d0	TGC	Cys	Up	2.00266e-18
22263	0.437206	0.227239	0.00152297	0.292175	0.428571	0.571429	20044	0.441735	0.226744	0.00160156	0.3	0.434783	0.571429	2219	0.396298	0.22766	0.00483291	0.25	0.375	0.5	8.05484e-19	-0.0454363	DMSO_d4vsDMSO_d0	TAT	Tyr	Up	2.39077e-18
22263	0.234399	0.140363	0.00094072	0.142857	0.222222	0.304348	20044	0.23691	0.141251	0.0009977	0.145833	0.222222	0.307692	2219	0.211724	0.129918	0.00275798	0.125	0.2	0.285714	1.44693e-17	-0.0251854	DMSO_d4vsDMSO_d0	AGG	Arg	Up	4.11572e-17
22263	0.421007	0.23807	0.00159556	0.258065	0.404762	0.555556	20044	0.425642	0.236968	0.00167377	0.266667	0.416667	0.560976	2219	0.379136	0.243903	0.00517771	0.222222	0.352941	0.5	2.08627e-17	-0.0465065	DMSO_d4vsDMSO_d0	CAT	His	Up	5.91783e-17
22263	0.568504	0.205174	0.00137509	0.434783	0.571429	0.7	20044	0.56477	0.205535	0.00145176	0.428571	0.5625	0.695652	2219	0.602239	0.198766	0.00421952	0.5	0.606061	0.727273	7.21803e-17	0.0374692	DMSO_d4vsDMSO_d0	TTC	Phe	Up	2.00305e-16
22263	0.151871	0.0947013	0.000634694	0.0909091	0.142857	0.2	20044	0.153473	0.0953373	0.000673396	0.09375	0.142857	0.2	2219	0.137401	0.0874504	0.00185645	0.0825593	0.133333	0.181818	5.91114e-16	-0.0160726	DMSO_d4vsDMSO_d0	AGT	Ser	Up	1.57221e-15
22263	0.138321	0.0880952	0.000590419	0.0857143	0.129771	0.178571	20044	0.139711	0.0890883	0.000629257	0.0869565	0.131579	0.180328	2219	0.125764	0.0774536	0.00164423	0.0789474	0.117647	0.162791	3.28527e-15	-0.0139478	DMSO_d4vsDMSO_d0	TTG	Leu	Up	8.43137e-15
22263	0.301485	0.159081	0.00106617	0.2	0.297619	0.388889	20044	0.298777	0.159394	0.00112585	0.2	0.294118	0.388889	2219	0.325942	0.154121	0.00327177	0.242044	0.320755	0.4	5.85251e-15	0.0271647	DMSO_d4vsDMSO_d0	CCC	Pro	Up	1.46887e-14
22263	0.178599	0.111492	0.000747224	0.111111	0.166667	0.230769	20044	0.180373	0.112537	0.00079488	0.111111	0.166667	0.23301	2219	0.162571	0.100177	0.00212663	0.103195	0.153846	0.210025	6.23044e-15	-0.0178023	DMSO_d4vsDMSO_d0	GGT	Gly	Up	1.5599e-14
22263	0.0818683	0.0718256	0.000481379	0.0434783	0.0745342	0.10989	20044	0.0828751	0.0731161	0.000516441	0.0447761	0.0756303	0.111111	2219	0.072774	0.0581294	0.00123401	0.034905	0.0666667	0.1	5.66892e-14	-0.0101011	DMSO_d4vsDMSO_d0	CTA	Leu	Up	1.32232e-13
22263	0.112858	0.0984238	0.000659642	0.05	0.105263	0.16	20044	0.111348	0.0976266	0.000689566	0.0486821	0.103448	0.157895	2219	0.126499	0.10439	0.00221605	0.065648	0.111842	0.170472	7.94174e-11	0.0151509	DMSO_d4vsDMSO_d0	CGA	Arg	Up	1.57299e-10
22263	0.308241	0.151174	0.00101318	0.220855	0.3	0.384615	20044	0.310284	0.151852	0.00107257	0.222222	0.302326	0.385585	2219	0.289782	0.143631	0.00304908	0.203257	0.283333	0.36	2.61804e-10	-0.0205022	DMSO_d4vsDMSO_d0	CCT	Pro	Up	5.07742e-10
22263	0.32975	0.177446	0.00118925	0.222222	0.333333	0.432432	20044	0.332192	0.177305	0.00125236	0.222222	0.333333	0.435897	2219	0.30769	0.177233	0.00376241	0.2	0.3	0.409091	7.41493e-10	-0.0245018	DMSO_d4vsDMSO_d0	ATT	Ile	Up	1.41132e-09
22263	0.491043	0.247036	0.00165565	0.333333	0.5	0.642857	20044	0.494353	0.245014	0.00173061	0.333333	0.5	0.65	2219	0.461148	0.262774	0.00557832	0.3	0.454545	0.6	1.44886e-08	-0.0332049	DMSO_d4vsDMSO_d0	TGT	Cys	Up	2.60743e-08
22263	0.2954	0.455504	0.00305281	0	0	1	20044	0.300826	0.457936	0.00323454	0	0	1	2219	0.246392	0.429921	0.00912662	0	0	0	2.07781e-08	-0.0544333	DMSO_d4vsDMSO_d0	TAA	Ter	Up	3.72622e-08
22263	0.220834	0.105344	0.000706019	0.153846	0.214286	0.277778	20044	0.220017	0.104862	0.000740669	0.153846	0.2125	0.277778	2219	0.228213	0.10935	0.00232136	0.162645	0.222222	0.277987	0.000780463	0.00819562	DMSO_d4vsDMSO_d0	TCC	Ser	Up	0.00114334
22263	0.19921	0.10041	0.000672954	0.139535	0.193878	0.25	20044	0.198557	0.101381	0.000716085	0.137931	0.192982	0.25	2219	0.20511	0.0909808	0.00193139	0.150943	0.2	0.250874	0.00148317	0.00655253	DMSO_d4vsDMSO_d0	CTC	Leu	Up	0.0021331
22263	0.233276	0.117798	0.000789487	0.162791	0.229885	0.297297	20044	0.232618	0.118543	0.000837307	0.16129	0.228571	0.296296	2219	0.239212	0.110684	0.00234967	0.166667	0.238095	0.3	0.00825165	0.00659387	DMSO_d4vsDMSO_d0	GGG	Gly	Up	0.0112363
22263	0.249968	0.124866	0.000836858	0.173913	0.242424	0.314942	20044	0.249436	0.124906	0.000882249	0.172414	0.241379	0.314286	2219	0.254774	0.124427	0.00264141	0.185185	0.25	0.315789	0.055368	0.00533799	DMSO_d4vsDMSO_d0	GTC	Val	Up	0.0694814
22263	0.507164	0.49895	0.00334399	0	1	1	20044	0.505971	0.499038	0.00352485	0	1	1	2219	0.517941	0.498144	0.0105749	0	1	1	0.282991	0.0119699	DMSO_d4vsDMSO_d0	TGA	Ter	Up	0.321624
22263	0.0823366	0.0916203	0.000614045	0	0.0697674	0.117647	20044	0.082509	0.0925433	0.000653661	0	0.0695048	0.117647	2219	0.08078	0.0828211	0.00175818	0	0.0714286	0.119567	0.356736	-0.00172898	DMSO_d4vsDMSO_d0	CGT	Arg	Up	0.40098
22263	0.244599	0.429222	0.00287667	0	0	0	20044	0.245189	0.429594	0.00303436	0	0	0	2219	0.239272	0.425905	0.00904136	0	0	0	0.535029	-0.00591698	DMSO_d4vsDMSO_d0	TAG	Ter	Up	0.584082
22263	1	0	0	1	1	1	20044	1	0	0	1	1	1	2219	1	0	0	1	1	1	1	0	DMSO_d4vsDMSO_d0	ATG	Met	Up	1
22263	1	0	0	1	1	1	20044	1	0	0	1	1	1	2219	1	0	0	1	1	1	1	0	DMSO_d4vsDMSO_d0	TGG	Trp	Up	1
22263	0.568504	0.205174	0.00137509	0.434783	0.571429	0.7	20297	0.573534	0.206038	0.00144621	0.44	0.571429	0.703704	1966	0.516579	0.188386	0.00424871	0.384615	0.5	0.648524	8.80681e-36	-0.0569543	DMSO_d4vsDMSO_d0	TTC	Phe	Down	5.46556e-35
22263	0.440165	0.207867	0.00139314	0.307692	0.4375	0.571429	20297	0.435778	0.209127	0.0014679	0.3	0.428571	0.565217	1966	0.485455	0.188554	0.0042525	0.352941	0.5	0.615385	1.05556e-27	0.0496771	DMSO_d4vsDMSO_d0	TTT	Phe	Down	4.78272e-27
22263	0.234399	0.140363	0.00094072	0.142857	0.222222	0.304348	20297	0.236675	0.143587	0.00100786	0.142857	0.222222	0.307692	1966	0.210906	0.0982369	0.00221556	0.147059	0.208333	0.269231	1.02388e-25	-0.0257684	DMSO_d4vsDMSO_d0	AGG	Arg	Down	4.29695e-25
22263	0.19921	0.10041	0.000672954	0.139535	0.193878	0.25	20297	0.200999	0.10206	0.000716374	0.142857	0.195876	0.25	1966	0.180751	0.0791369	0.00178479	0.126582	0.176471	0.225	2.02544e-25	-0.0202477	DMSO_d4vsDMSO_d0	CTC	Leu	Down	8.2962e-25
22263	0.220834	0.105344	0.000706019	0.153846	0.214286	0.277778	20297	0.222791	0.106713	0.000749037	0.155844	0.215385	0.28	1966	0.200632	0.0874907	0.00197319	0.142857	0.191809	0.25	2.81723e-25	-0.022159	DMSO_d4vsDMSO_d0	TCC	Ser	Down	1.14934e-24
22263	0.32975	0.177446	0.00118925	0.222222	0.333333	0.432432	20297	0.3263	0.178979	0.00125628	0.216216	0.325581	0.428571	1966	0.365371	0.156423	0.00352784	0.266667	0.368826	0.466667	5.66151e-25	0.0390715	DMSO_d4vsDMSO_d0	ATT	Ile	Down	2.25579e-24
22263	0.249968	0.124866	0.000836858	0.173913	0.242424	0.314942	20297	0.252141	0.126948	0.00089107	0.176471	0.246753	0.318182	1966	0.227529	0.0981322	0.0022132	0.164365	0.220588	0.285714	1.72561e-24	-0.0246122	DMSO_d4vsDMSO_d0	GTC	Val	Down	6.74436e-24
22263	0.510535	0.219739	0.0014727	0.357143	0.5	0.666667	20297	0.514578	0.220526	0.0015479	0.361702	0.5	0.666667	1966	0.468785	0.206921	0.00466673	0.315789	0.454545	0.611111	2.68534e-20	-0.0457932	DMSO_d4vsDMSO_d0	ATC	Ile	Down	8.51328e-20
22263	0.560136	0.189586	0.00127061	0.4375	0.56	0.675	20297	0.563022	0.192044	0.00134798	0.44	0.564516	0.681818	1966	0.530339	0.159054	0.00358718	0.416667	0.530012	0.63923	2.49492e-17	-0.0326828	DMSO_d4vsDMSO_d0	GAC	Asp	Down	7.05746e-17
22263	0.177315	0.1274	0.00085384	0.0909091	0.162162	0.25	20297	0.175259	0.128342	0.00090085	0.0869565	0.16	0.25	1966	0.198533	0.115136	0.00259668	0.111111	0.188543	0.278747	4.23206e-17	0.0232738	DMSO_d4vsDMSO_d0	GTT	Val	Down	1.18405e-16
22263	0.373405	0.151568	0.00101582	0.277778	0.372093	0.464286	20297	0.37572	0.15329	0.00107597	0.28125	0.375	0.466667	1966	0.349511	0.130137	0.002935	0.25	0.346893	0.4375	8.38301e-17	-0.0262085	DMSO_d4vsDMSO_d0	GCC	Ala	Down	2.3138e-16
22263	0.0706751	0.0803671	0.000538625	0.0151515	0.0526316	0.105263	20297	0.0694258	0.0811398	0.000569532	0.0136986	0.0512821	0.102564	1966	0.0835729	0.0706443	0.00159326	0.0277778	0.0700318	0.125	1.01781e-16	0.0141471	DMSO_d4vsDMSO_d0	TTA	Leu	Down	2.7942e-16
22263	0.112858	0.0984238	0.000659642	0.05	0.105263	0.16	20297	0.111673	0.100599	0.000706115	0.0465116	0.102041	0.157895	1966	0.125095	0.0711159	0.00160389	0.08	0.12	0.166667	2.56919e-14	0.0134217	DMSO_d4vsDMSO_d0	CGA	Arg	Down	6.20484e-14
22263	0.301485	0.159081	0.00106617	0.2	0.297619	0.388889	20297	0.303622	0.161304	0.00113222	0.2	0.3	0.393443	1966	0.279418	0.132019	0.00297746	0.186145	0.27027	0.357143	4.17335e-14	-0.0242044	DMSO_d4vsDMSO_d0	CCC	Pro	Down	9.82416e-14
22263	0.579458	0.221961	0.0014876	0.441518	0.578947	0.714286	20297	0.582609	0.224038	0.00157255	0.444444	0.583333	0.71875	1966	0.546936	0.196378	0.00442895	0.428571	0.538462	0.666667	4.49069e-14	-0.0356722	DMSO_d4vsDMSO_d0	TAC	Tyr	Down	1.05228e-13
22263	0.59988	0.23009	0.00154207	0.461538	0.6	0.75	20297	0.602873	0.232549	0.00163229	0.461538	0.6	0.75	1966	0.568974	0.200424	0.0045202	0.436108	0.568323	0.692308	2.24623e-12	-0.0338989	DMSO_d4vsDMSO_d0	CAC	His	Down	4.78199e-12
22263	0.166742	0.128198	0.000859193	0.0758535	0.156863	0.243902	20297	0.165303	0.130552	0.000916365	0.0714286	0.153846	0.243243	1966	0.181598	0.0995479	0.00224512	0.111111	0.170213	0.24636	2.21353e-11	0.0162956	DMSO_d4vsDMSO_d0	CGG	Arg	Down	4.47072e-11
22263	0.59012	0.190735	0.00127832	0.461538	0.6	0.724138	20297	0.592442	0.192839	0.00135357	0.463415	0.6	0.727273	1966	0.566148	0.165627	0.00373542	0.444444	0.56	0.686399	4.43716e-11	-0.0262937	DMSO_d4vsDMSO_d0	GAG	Glu	Down	8.90912e-11
22263	0.447231	0.191767	0.00128523	0.333333	0.444444	0.569532	20297	0.445058	0.194509	0.00136529	0.328125	0.44	0.565891	1966	0.469661	0.159054	0.00358718	0.36077	0.469988	0.583333	1.72603e-10	0.0246027	DMSO_d4vsDMSO_d0	GAT	Asp	Down	3.36658e-10
22263	0.151871	0.0947013	0.000634694	0.0909091	0.142857	0.2	20297	0.150845	0.0960564	0.000674234	0.0909091	0.142857	0.2	1966	0.162466	0.0786114	0.00177294	0.111899	0.157895	0.212086	1.03532e-09	0.0116211	DMSO_d4vsDMSO_d0	AGT	Ser	Down	1.94884e-09
22263	0.582547	0.205441	0.00137688	0.45	0.578947	0.714286	20297	0.584744	0.207535	0.00145672	0.454545	0.583333	0.714286	1966	0.559867	0.180913	0.00408017	0.432658	0.553894	0.666667	1.04906e-08	-0.0248768	DMSO_d4vsDMSO_d0	AAC	Asn	Down	1.91146e-08
22263	0.348617	0.162533	0.0010893	0.241379	0.333333	0.444444	20297	0.350296	0.164556	0.00115504	0.243243	0.333333	0.444444	1966	0.331284	0.138803	0.00313044	0.231113	0.322116	0.416947	1.35387e-08	-0.0190121	DMSO_d4vsDMSO_d0	ACC	Thr	Down	2.44078e-08
22263	0.276305	0.180181	0.00120759	0.153846	0.25	0.375	20297	0.277952	0.183417	0.00128743	0.153846	0.25	0.375	1966	0.259311	0.141463	0.00319045	0.162162	0.25	0.347826	6.56334e-08	-0.0186407	DMSO_d4vsDMSO_d0	CAA	Gln	Down	1.16077e-07
22263	0.41509	0.193111	0.00129424	0.279412	0.405405	0.541667	20297	0.413273	0.195476	0.00137208	0.27551	0.4	0.539326	1966	0.433852	0.165627	0.00373542	0.313601	0.44	0.555556	2.50793e-07	0.0205786	DMSO_d4vsDMSO_d0	GAA	Glu	Down	4.33804e-07
22263	0.437206	0.227239	0.00152297	0.292175	0.428571	0.571429	20297	0.435079	0.229788	0.00161292	0.285714	0.428571	0.571429	1966	0.459167	0.197738	0.00445962	0.333333	0.466667	0.571429	4.06277e-07	0.0240886	DMSO_d4vsDMSO_d0	TAT	Tyr	Down	6.98032e-07
22263	0.383575	0.150681	0.00100988	0.275862	0.38	0.482759	20297	0.384997	0.151646	0.00106443	0.277778	0.381443	0.484848	1966	0.368891	0.139526	0.00314675	0.266667	0.363636	0.462779	1.32237e-06	-0.0161062	DMSO_d4vsDMSO_d0	CTG	Leu	Down	2.21259e-06
22263	0.615244	0.187257	0.00125501	0.5	0.619048	0.75	20297	0.61681	0.189803	0.00133225	0.5	0.622222	0.75	1966	0.599078	0.157733	0.00355739	0.478947	0.586812	0.714286	3.20115e-06	-0.0177317	DMSO_d4vsDMSO_d0	AAG	Lys	Down	5.28707e-06
22263	0.726569	0.176553	0.00118327	0.625	0.75	0.846154	20297	0.725202	0.179532	0.00126016	0.625	0.75	0.85	1966	0.740689	0.141463	0.00319045	0.652174	0.75	0.837838	6.6141e-06	0.0154876	DMSO_d4vsDMSO_d0	CAG	Gln	Down	1.07848e-05
22263	0.426616	0.208889	0.00139999	0.294118	0.428571	0.555556	20297	0.424913	0.211221	0.00148259	0.289474	0.423077	0.555556	1966	0.444202	0.18221	0.00410941	0.333333	0.448276	0.571429	1.05112e-05	0.0192893	DMSO_d4vsDMSO_d0	AAT	Asn	Down	1.69503e-05
22263	0.104298	0.116908	0.000783526	0	0.08	0.148936	20297	0.103476	0.118152	0.000829328	0	0.0777778	0.148936	1966	0.112789	0.102836	0.00231928	0.05	0.0909091	0.149102	0.000159829	0.00931309	DMSO_d4vsDMSO_d0	CCG	Pro	Down	0.000244275
22263	0.421007	0.23807	0.00159556	0.258065	0.404762	0.555556	20297	0.419396	0.241174	0.00169284	0.25	0.4	0.555556	1966	0.437638	0.20258	0.00456883	0.310345	0.4375	0.571429	0.00018516	0.018242	DMSO_d4vsDMSO_d0	CAT	His	Down	0.00028173
22263	0.138321	0.0880952	0.000590419	0.0857143	0.129771	0.178571	20297	0.137781	0.0896535	0.00062929	0.0842105	0.128492	0.177778	1966	0.143893	0.0697842	0.00157386	0.1	0.142857	0.183333	0.000317281	0.0061114	DMSO_d4vsDMSO_d0	TTG	Leu	Down	0.000477787
22263	0.389832	0.190287	0.00127532	0.258065	0.384615	0.5	20297	0.388708	0.19309	0.00135533	0.25	0.380952	0.5	1966	0.40143	0.158052	0.00356458	0.285714	0.413563	0.521586	0.000861798	0.0127223	DMSO_d4vsDMSO_d0	AAA	Lys	Down	0.00125709
22263	0.161967	0.14692	0.000984664	0.0588235	0.133333	0.230769	20297	0.162825	0.149136	0.00104681	0.0588235	0.133333	0.235294	1966	0.153116	0.121381	0.00273752	0.0714286	0.125	0.206958	0.000937344	-0.00970849	DMSO_d4vsDMSO_d0	CGC	Arg	Down	0.00136535
22263	0.253599	0.185682	0.00124445	0.111111	0.227273	0.363636	20297	0.254641	0.188844	0.00132553	0.109375	0.225	0.368421	1966	0.242852	0.148775	0.00335536	0.121212	0.235294	0.346538	0.0010982	-0.0117889	DMSO_d4vsDMSO_d0	AGA	Arg	Down	0.0015906
22263	0.233276	0.117798	0.000789487	0.162791	0.229885	0.297297	20297	0.233915	0.119747	0.000840518	0.162162	0.230769	0.3	1966	0.226677	0.095151	0.00214596	0.166667	0.223272	0.285714	0.001707	-0.00723729	DMSO_d4vsDMSO_d0	GGG	Gly	Down	0.00244472
22263	0.451964	0.160669	0.00107681	0.346154	0.448276	0.552239	20297	0.452861	0.162657	0.00114172	0.345455	0.45	0.555556	1966	0.442706	0.138175	0.00311629	0.346249	0.435897	0.53113	0.00223684	-0.0101556	DMSO_d4vsDMSO_d0	GTG	Val	Down	0.00316808
22263	0.308241	0.151174	0.00101318	0.220855	0.3	0.384615	20297	0.30749	0.154013	0.00108104	0.215686	0.3	0.384615	1966	0.315994	0.117685	0.00265418	0.25	0.318182	0.38961	0.00303084	0.008504	DMSO_d4vsDMSO_d0	CCT	Pro	Down	0.00423987
22263	0.243256	0.136729	0.000916365	0.157895	0.229358	0.3125	20297	0.242588	0.13938	0.000978328	0.153846	0.227273	0.3125	1966	0.250145	0.105317	0.00237523	0.178571	0.244671	0.32	0.00329023	0.00755716	DMSO_d4vsDMSO_d0	GCA	Ala	Down	0.00459645
22263	0.533437	0.244926	0.00164151	0.375	0.5	0.666667	20297	0.534823	0.24673	0.00173183	0.380952	0.5	0.666667	1966	0.519123	0.225018	0.00507487	0.375	0.5	0.666667	0.00344451	-0.0156999	DMSO_d4vsDMSO_d0	TGC	Cys	Down	0.00480542
22263	0.0823366	0.0916203	0.000614045	0	0.0697674	0.117647	20297	0.0819399	0.0937915	0.000658336	0	0.0689655	0.117647	1966	0.0864323	0.0649778	0.00146546	0.0442478	0.0769231	0.12	0.00520365	0.00449241	DMSO_d4vsDMSO_d0	CGT	Arg	Down	0.00717166
22263	0.12803	0.10999	0.00073716	0.0588235	0.111111	0.173913	20297	0.127572	0.111944	0.000785751	0.0588235	0.111111	0.172414	1966	0.132758	0.0871796	0.00196618	0.0754717	0.125	0.183588	0.0143745	0.00518627	DMSO_d4vsDMSO_d0	GTA	Val	Down	0.019166
22263	0.137579	0.0943163	0.000632113	0.0787402	0.125	0.181818	20297	0.137206	0.0960847	0.000674432	0.0769231	0.125	0.181818	1966	0.141436	0.0735259	0.00165825	0.089322	0.138788	0.189474	0.0181981	0.00423016	DMSO_d4vsDMSO_d0	CTT	Leu	Down	0.024045
22263	0.2954	0.455504	0.00305281	0	0	1	20297	0.297507	0.456401	0.00320355	0	0	1	1966	0.273652	0.445661	0.0100511	0	0	1	0.0238322	-0.0238547	DMSO_d4vsDMSO_d0	TAA	Ter	Down	0.0310881
22263	0.0537851	0.0649646	0.000435397	0	0.04	0.0769231	20297	0.0535378	0.066087	0.000463874	0	0.038835	0.0769231	1966	0.0563377	0.0519241	0.00117106	0.0232558	0.0454545	0.0750741	0.0263098	0.00279988	DMSO_d4vsDMSO_d0	TCG	Ser	Down	0.0341894
22263	0.273317	0.145333	0.000974032	0.172414	0.258621	0.363636	20297	0.272739	0.147322	0.00103408	0.166667	0.254902	0.363636	1966	0.279281	0.122804	0.00276962	0.196166	0.277778	0.363636	0.0269903	0.00654225	DMSO_d4vsDMSO_d0	GGA	Gly	Down	0.0349849
22263	0.198113	0.104011	0.000697088	0.133333	0.192308	0.253165	20297	0.197715	0.105345	0.000739431	0.131579	0.191919	0.251163	1966	0.202224	0.0889994	0.00200722	0.145636	0.2	0.25641	0.0351263	0.00450927	DMSO_d4vsDMSO_d0	TCT	Ser	Down	0.0450179
22263	0.318582	0.152664	0.00102316	0.217391	0.307692	0.407407	20297	0.319126	0.154441	0.00108404	0.217391	0.307692	0.409091	1966	0.312966	0.132841	0.00299598	0.222222	0.3	0.388889	0.0532873	-0.00616027	DMSO_d4vsDMSO_d0	GGC	Gly	Down	0.0672826
22263	0.294196	0.154676	0.00103665	0.2	0.285714	0.375	20297	0.293689	0.157379	0.00110466	0.2	0.285714	0.375	1966	0.299429	0.123268	0.00278008	0.224617	0.298507	0.375	0.0551262	0.00573991	DMSO_d4vsDMSO_d0	CCA	Pro	Down	0.0692628
22263	0.298023	0.133679	0.000895923	0.215686	0.290323	0.37037	20297	0.29759	0.135923	0.000954061	0.214286	0.288136	0.37037	1966	0.302498	0.107742	0.00242994	0.233333	0.303301	0.369966	0.0601771	0.00490859	DMSO_d4vsDMSO_d0	GCT	Ala	Down	0.075148
22263	0.14237	0.090081	0.000603728	0.0833333	0.133333	0.190476	20297	0.142093	0.0915166	0.000642368	0.0833333	0.133333	0.190476	1966	0.145233	0.0736003	0.00165992	0.0962118	0.142857	0.189968	0.0778463	0.00313975	DMSO_d4vsDMSO_d0	TCA	Ser	Down	0.0960417
22263	0.174449	0.157516	0.00105568	0.0666667	0.153846	0.25	20297	0.174888	0.160581	0.00112714	0.0625	0.150943	0.25	1966	0.169913	0.121362	0.0027371	0.08	0.163908	0.249544	0.0929372	-0.00497504	DMSO_d4vsDMSO_d0	ATA	Ile	Down	0.113837
22263	0.256756	0.138584	0.0009288	0.166667	0.25	0.333333	20297	0.256369	0.14072	0.000987736	0.166667	0.25	0.333333	1966	0.260752	0.114174	0.00257499	0.181818	0.258065	0.333333	0.112072	0.00438371	DMSO_d4vsDMSO_d0	ACT	Thr	Down	0.135974
22263	0.107386	0.110242	0.000738851	0.0285714	0.0882353	0.153846	20297	0.107104	0.112424	0.000789122	0.0212766	0.0869565	0.153846	1966	0.110295	0.084454	0.00190471	0.0526316	0.0967742	0.15	0.121784	0.00319114	DMSO_d4vsDMSO_d0	ACG	Thr	Down	0.147234
22263	0.293844	0.145714	0.000976584	0.2	0.285714	0.375	20297	0.293474	0.148185	0.00104013	0.2	0.285714	0.375	1966	0.297669	0.117159	0.00264231	0.222222	0.3	0.37371	0.139737	0.00419481	DMSO_d4vsDMSO_d0	ACA	Thr	Down	0.166578
22263	0.0951529	0.109131	0.000731405	0	0.0714286	0.133333	20297	0.0948922	0.111346	0.000781554	0	0.0689655	0.133333	1966	0.0978452	0.0828517	0.00186857	0.0430124	0.0810811	0.130435	0.144968	0.002953	DMSO_d4vsDMSO_d0	GCG	Ala	Down	0.172213
22263	0.507164	0.49895	0.00334399	0	1	1	20297	0.508572	0.498869	0.00350163	0	1	1	1966	0.492625	0.499691	0.0112696	0	0	1	0.176705	-0.0159477	DMSO_d4vsDMSO_d0	TGA	Ter	Down	0.207032
22263	0.178599	0.111492	0.000747224	0.111111	0.166667	0.230769	20297	0.178359	0.113599	0.00079737	0.111111	0.166667	0.230769	1966	0.181076	0.0867759	0.00195708	0.125	0.176471	0.230769	0.198706	0.00271676	DMSO_d4vsDMSO_d0	GGT	Gly	Down	0.231484
22263	0.491043	0.247036	0.00165565	0.333333	0.5	0.642857	20297	0.490501	0.248995	0.00174773	0.333333	0.5	0.642857	1966	0.496645	0.225804	0.00509261	0.354839	0.5	0.639091	0.253929	0.00614401	DMSO_d4vsDMSO_d0	TGT	Cys	Down	0.290204
22263	0.234599	0.117535	0.000787727	0.15625	0.225806	0.30303	20297	0.234743	0.119007	0.000835328	0.153846	0.225806	0.304348	1966	0.233108	0.101108	0.00228031	0.16389	0.223684	0.294118	0.500725	-0.00163546	DMSO_d4vsDMSO_d0	AGC	Ser	Down	0.549409
22263	0.244599	0.429222	0.00287667	0	0	0	20297	0.245061	0.429451	0.00301437	0	0	0	1966	0.239827	0.426937	0.00962881	0	0	0	0.603959	-0.00523434	DMSO_d4vsDMSO_d0	TAG	Ter	Down	0.653757
22263	0.0818683	0.0718256	0.000481379	0.0434783	0.0745342	0.10989	20297	0.0819082	0.0737433	0.000517615	0.0428571	0.0740741	0.110294	1966	0.0814564	0.0477277	0.00107641	0.05	0.0778672	0.108654	0.705277	-0.000451774	DMSO_d4vsDMSO_d0	CTA	Leu	Down	0.750731
22263	1	0	0	1	1	1	20297	1	0	0	1	1	1	1966	1	0	0	1	1	1	1	0	DMSO_d4vsDMSO_d0	ATG	Met	Down	1
22263	1	0	0	1	1	1	20297	1	0	0	1	1	1	1966	1	0	0	1	1	1	1	0	DMSO_d4vsDMSO_d0	TGG	Trp	Down	1

## Sheet: pInd20
n	Mean	StdDev	StdErr	Q1	Median	Q3	nCntl	MeanCntl	StdDevCntl	StdErrCntl	Q1Cntl	MedianCntl	Q3Cntl	nMut	MeanMut	StdDevMut	StdErrMut	Q1Mut	MedianMut	Q3Mut	val	delta	Mutant	Codon	AA	Direction	BHpval
22263	0.253599	0.185682	0.00124445	0.111111	0.227273	0.363636	20139	0.259169	0.187492	0.00132118	0.1125	0.232558	0.375	2124	0.200791	0.158122	0.00343094	0.0769231	0.176073	0.291667	2.00142e-54	-0.0583779	pInd_d4vspInd_d0	AGA	Arg	Up	2.09128e-53
22263	0.166742	0.128198	0.000859193	0.0758535	0.156863	0.243902	20139	0.162831	0.12764	0.000899432	0.0714286	0.153846	0.23913	2124	0.203819	0.127581	0.00276827	0.115227	0.2	0.27907	1.88643e-43	0.0409879	pInd_d4vspInd_d0	CGG	Arg	Up	1.49744e-42
22263	0.383575	0.150681	0.00100988	0.275862	0.38	0.482759	20139	0.379649	0.151274	0.00106597	0.272727	0.375	0.478261	2124	0.420802	0.139592	0.0030289	0.333333	0.428571	0.511628	1.54107e-36	0.0411531	pInd_d4vspInd_d0	CTG	Leu	Up	9.92485e-36
22263	0.318582	0.152664	0.00102316	0.217391	0.307692	0.407407	20139	0.314963	0.152811	0.00107681	0.214286	0.304348	0.4	2124	0.352892	0.146929	0.00318809	0.257879	0.341993	0.444444	8.20823e-29	0.0379289	pInd_d4vspInd_d0	GGC	Gly	Up	3.96473e-28
22263	0.137579	0.0943163	0.000632113	0.0787402	0.125	0.181818	20139	0.139446	0.0960049	0.00067651	0.08	0.127907	0.184783	2124	0.119876	0.0741936	0.00160986	0.0709653	0.111111	0.1618	1.42377e-28	-0.0195701	pInd_d4vspInd_d0	CTT	Leu	Up	6.74972e-28
22263	0.389832	0.190287	0.00127532	0.258065	0.384615	0.5	20139	0.394161	0.191215	0.00134742	0.263158	0.388889	0.511814	2124	0.34878	0.176081	0.00382064	0.226906	0.333333	0.465217	1.69905e-28	-0.0453815	pInd_d4vspInd_d0	AAA	Lys	Up	7.90829e-28
22263	0.174449	0.157516	0.00105568	0.0666667	0.153846	0.25	20139	0.177527	0.159761	0.00112578	0.0666667	0.153846	0.25	2124	0.145263	0.130855	0.00283931	0.047619	0.125	0.214286	1.31084e-25	-0.0322638	pInd_d4vspInd_d0	ATA	Ile	Up	5.47877e-25
22263	0.298023	0.133679	0.000895923	0.215686	0.290323	0.37037	20139	0.300697	0.135212	0.00095279	0.21875	0.293333	0.375	2124	0.272669	0.115135	0.00249822	0.2	0.27027	0.344404	3.03865e-25	-0.0280288	pInd_d4vspInd_d0	GCT	Ala	Up	1.23475e-24
22263	0.243256	0.136729	0.000916365	0.157895	0.229358	0.3125	20139	0.24587	0.138834	0.000978308	0.157895	0.230769	0.315789	2124	0.218468	0.111904	0.00242811	0.14742	0.211538	0.282051	3.45174e-25	-0.0274018	pInd_d4vspInd_d0	GCA	Ala	Up	1.39157e-24
22263	0.234599	0.117535	0.000787727	0.15625	0.225806	0.30303	20139	0.231953	0.117214	0.000825965	0.153846	0.222222	0.3	2124	0.259688	0.117641	0.00255259	0.184211	0.256112	0.322581	1.4213e-24	0.0277349	pInd_d4vspInd_d0	AGC	Ser	Up	5.59774e-24
22263	0.104298	0.116908	0.000783526	0	0.08	0.148936	20139	0.101354	0.114651	0.000807903	0	0.0769231	0.142857	2124	0.132218	0.133303	0.00289244	0.0512821	0.103448	0.179228	2.73855e-24	0.0308639	pInd_d4vspInd_d0	CCG	Pro	Up	1.05424e-23
22263	0.0706751	0.0803671	0.000538625	0.0151515	0.0526316	0.105263	20139	0.0721579	0.0817119	0.000575793	0.016129	0.0545455	0.107768	2124	0.0566159	0.0646207	0.00140215	0	0.0374416	0.084507	2.95408e-24	-0.015542	pInd_d4vspInd_d0	TTA	Leu	Up	1.13295e-23
22263	0.451964	0.160669	0.00107681	0.346154	0.448276	0.552239	20139	0.448569	0.161139	0.00113549	0.339134	0.444444	0.5489	2124	0.484159	0.15246	0.00330811	0.391304	0.484123	0.576049	6.94735e-24	0.0355906	pInd_d4vspInd_d0	GTG	Val	Up	2.61547e-23
22263	0.615244	0.187257	0.00125501	0.5	0.619048	0.75	20139	0.61135	0.188059	0.00132518	0.5	0.613636	0.740741	2124	0.652162	0.175268	0.00380299	0.535507	0.666667	0.774194	1.04541e-23	0.0408115	pInd_d4vspInd_d0	AAG	Lys	Up	3.85071e-23
22263	0.256756	0.138584	0.0009288	0.166667	0.25	0.333333	20139	0.259454	0.1396	0.000983708	0.166667	0.25	0.333333	2124	0.231171	0.125741	0.00272834	0.151515	0.225806	0.3	4.16009e-22	-0.0282836	pInd_d4vspInd_d0	ACT	Thr	Up	1.45888e-21
22263	0.0951529	0.109131	0.000731405	0	0.0714286	0.133333	20139	0.0930547	0.110045	0.000775447	0	0.0673077	0.130435	2124	0.115048	0.0978657	0.0021235	0.047619	0.0909091	0.159632	5.1771e-22	0.021993	pInd_d4vspInd_d0	GCG	Ala	Up	1.77898e-21
22263	0.276305	0.180181	0.00120759	0.153846	0.25	0.375	20139	0.279786	0.18115	0.00127649	0.153846	0.25	0.375	2124	0.243304	0.167205	0.00362804	0.133333	0.222222	0.333333	5.13768e-21	-0.0364817	pInd_d4vspInd_d0	CAA	Gln	Up	1.67015e-20
22263	0.726569	0.176553	0.00118327	0.625	0.75	0.846154	20139	0.723193	0.177466	0.00125053	0.625	0.75	0.846154	2124	0.758579	0.164276	0.00356449	0.666667	0.78125	0.866667	1.52693e-20	0.0353856	pInd_d4vspInd_d0	CAG	Gln	Up	4.88618e-20
22263	0.59988	0.23009	0.00154207	0.461538	0.6	0.75	20139	0.595518	0.230911	0.00162714	0.454545	0.6	0.75	2124	0.641237	0.217907	0.00472818	0.5	0.65	0.777778	1.17273e-19	0.0457196	pInd_d4vspInd_d0	CAC	His	Up	3.60622e-19
22263	0.273317	0.145333	0.000974032	0.172414	0.258621	0.363636	20139	0.276059	0.14592	0.00102824	0.175439	0.263158	0.366667	2124	0.24731	0.136979	0.00297218	0.15213	0.233333	0.328237	1.19174e-19	-0.0287498	pInd_d4vspInd_d0	GGA	Gly	Up	3.65372e-19
22263	0.107386	0.110242	0.000738851	0.0285714	0.0882353	0.153846	20139	0.10523	0.110067	0.0007756	0.0238095	0.0851064	0.153846	2124	0.127824	0.109836	0.00238324	0.0555556	0.111111	0.1788	3.72795e-19	0.0225941	pInd_d4vspInd_d0	ACG	Thr	Up	1.12277e-18
22263	0.12803	0.10999	0.00073716	0.0588235	0.111111	0.173913	20139	0.12993	0.110969	0.000781954	0.0625	0.114286	0.176471	2124	0.110007	0.098455	0.00213629	0.05	0.0961538	0.150782	3.42366e-18	-0.0199236	pInd_d4vspInd_d0	GTA	Val	Up	9.98811e-18
22263	0.0537851	0.0649646	0.000435397	0	0.04	0.0769231	20139	0.052501	0.0644511	0.000454163	0	0.0384615	0.0754717	2124	0.06596	0.0684751	0.00148578	0.02	0.0526316	0.0909091	8.04688e-18	0.013459	pInd_d4vspInd_d0	TCG	Ser	Up	2.30812e-17
22263	0.178599	0.111492	0.000747224	0.111111	0.166667	0.230769	20139	0.180384	0.113001	0.000796276	0.111111	0.166667	0.232877	2124	0.161679	0.0943701	0.00204766	0.104167	0.153846	0.210712	2.7053e-17	-0.0187046	pInd_d4vspInd_d0	GGT	Gly	Up	7.61052e-17
22263	0.510535	0.219739	0.0014727	0.357143	0.5	0.666667	20139	0.506783	0.220423	0.00155324	0.351351	0.5	0.666667	2124	0.546101	0.209886	0.00455413	0.4	0.546921	0.692308	4.68369e-16	0.0393172	pInd_d4vspInd_d0	ATC	Ile	Up	1.25882e-15
22263	0.14237	0.090081	0.000603728	0.0833333	0.133333	0.190476	20139	0.143929	0.0901641	0.000635352	0.0857143	0.136364	0.192308	2124	0.127594	0.0879485	0.00190832	0.0740741	0.12	0.172504	7.02766e-16	-0.0163344	pInd_d4vspInd_d0	TCA	Ser	Up	1.85952e-15
22263	0.41509	0.193111	0.00129424	0.279412	0.405405	0.541667	20139	0.418223	0.194522	0.00137072	0.282051	0.410714	0.545455	2124	0.385388	0.176488	0.00382947	0.26087	0.375	0.5	1.02537e-15	-0.0328347	pInd_d4vspInd_d0	GAA	Glu	Up	2.69226e-15
22263	0.151871	0.0947013	0.000634694	0.0909091	0.142857	0.2	20139	0.153358	0.0956749	0.000674185	0.0930233	0.142857	0.2	2124	0.137772	0.0836335	0.00181469	0.0833333	0.131579	0.186706	1.20722e-15	-0.0155865	pInd_d4vspInd_d0	AGT	Ser	Up	3.16163e-15
22263	0.447231	0.191767	0.00128523	0.333333	0.444444	0.569532	20139	0.450366	0.192816	0.0013587	0.333333	0.444444	0.571429	2124	0.4175	0.178844	0.00388058	0.307692	0.407407	0.520435	1.93249e-15	-0.032866	pInd_d4vspInd_d0	GAT	Asp	Up	5.00979e-15
22263	0.294196	0.154676	0.00103665	0.2	0.285714	0.375	20139	0.296759	0.155262	0.00109408	0.2	0.285714	0.375	2124	0.269898	0.146826	0.00318586	0.181818	0.262216	0.341624	2.26216e-15	-0.0268604	pInd_d4vspInd_d0	CCA	Pro	Up	5.84962e-15
22263	0.234399	0.140363	0.00094072	0.142857	0.222222	0.304348	20139	0.236554	0.141888	0.000999832	0.142857	0.222222	0.307692	2124	0.213973	0.123151	0.00267215	0.130435	0.207107	0.285714	3.56874e-15	-0.0225803	pInd_d4vspInd_d0	AGG	Arg	Up	9.11318e-15
22263	0.437206	0.227239	0.00152297	0.292175	0.428571	0.571429	20139	0.440976	0.227877	0.00160577	0.3	0.428571	0.571429	2124	0.401464	0.217926	0.0047286	0.266667	0.391304	0.5	3.6931e-15	-0.0395112	pInd_d4vspInd_d0	TAT	Tyr	Up	9.40731e-15
22263	0.582547	0.205441	0.00137688	0.45	0.578947	0.714286	20139	0.579166	0.205896	0.00145087	0.444444	0.571429	0.708333	2124	0.614599	0.198274	0.00430218	0.5	0.625	0.733333	8.57779e-15	0.0354325	pInd_d4vspInd_d0	AAC	Asn	Up	2.12679e-14
22263	0.426616	0.208889	0.00139999	0.294118	0.428571	0.555556	20139	0.43007	0.209214	0.00147425	0.3	0.428571	0.5625	2124	0.393876	0.202938	0.00440339	0.272727	0.384615	0.5	9.26475e-15	-0.0361937	pInd_d4vspInd_d0	AAT	Asn	Up	2.29157e-14
22263	0.138321	0.0880952	0.000590419	0.0857143	0.129771	0.178571	20139	0.139557	0.0894759	0.000630503	0.0864198	0.130952	0.18	2124	0.126601	0.072711	0.00157769	0.0816827	0.119484	0.165235	3.28245e-14	-0.0129564	pInd_d4vspInd_d0	TTG	Leu	Up	7.85335e-14
22263	0.161967	0.14692	0.000984664	0.0588235	0.133333	0.230769	20139	0.159645	0.147376	0.00103851	0.0567572	0.12963	0.228571	2124	0.183988	0.140657	0.00305199	0.0851064	0.157895	0.256593	5.909e-14	0.0243436	pInd_d4vspInd_d0	CGC	Arg	Up	1.37207e-13
22263	0.421007	0.23807	0.00159556	0.258065	0.404762	0.555556	20139	0.424791	0.238301	0.00167922	0.266667	0.414634	0.56	2124	0.385128	0.232893	0.00505334	0.240556	0.363636	0.5	1.27601e-13	-0.0396631	pInd_d4vspInd_d0	CAT	His	Up	2.92311e-13
22263	0.533437	0.244926	0.00164151	0.375	0.5	0.666667	20139	0.529533	0.244274	0.00172131	0.375	0.5	0.666667	2124	0.570456	0.248045	0.00538212	0.428571	0.555556	0.727273	5.80413e-13	0.0409231	pInd_d4vspInd_d0	TGC	Cys	Up	1.28646e-12
22263	0.59012	0.190735	0.00127832	0.461538	0.6	0.724138	20139	0.587339	0.192089	0.00135358	0.456522	0.592593	0.722222	2124	0.616495	0.17525	0.00380261	0.5	0.627451	0.73913	6.56488e-13	0.0291566	pInd_d4vspInd_d0	GAG	Glu	Up	1.45193e-12
22263	0.293844	0.145714	0.000976584	0.2	0.285714	0.375	20139	0.296017	0.146376	0.00103146	0.2	0.291667	0.377778	2124	0.273245	0.137618	0.00298605	0.190476	0.266667	0.352941	7.35544e-13	-0.022772	pInd_d4vspInd_d0	ACA	Thr	Up	1.61978e-12
22263	0.440165	0.207867	0.00139314	0.307692	0.4375	0.571429	20139	0.443195	0.209101	0.00147345	0.307692	0.44	0.571429	2124	0.411433	0.193491	0.00419839	0.285714	0.407407	0.529412	1.21099e-12	-0.0317621	pInd_d4vspInd_d0	TTT	Phe	Up	2.61615e-12
22263	0.373405	0.151568	0.00101582	0.277778	0.372093	0.464286	20139	0.371253	0.152793	0.00107668	0.275862	0.368421	0.462963	2124	0.393816	0.13779	0.00298978	0.305556	0.391304	0.478261	1.58344e-12	0.0225632	pInd_d4vspInd_d0	GCC	Ala	Up	3.39924e-12
22263	0.198113	0.104011	0.000697088	0.133333	0.192308	0.253165	20139	0.199621	0.104341	0.000735249	0.133333	0.193548	0.25641	2124	0.183811	0.0997289	0.00216393	0.125	0.178571	0.238095	5.74355e-12	-0.0158097	pInd_d4vspInd_d0	TCT	Ser	Up	1.19298e-11
22263	0.579458	0.221961	0.0014876	0.441518	0.578947	0.714286	20139	0.576255	0.222704	0.00156931	0.434783	0.571429	0.714286	2124	0.609835	0.212453	0.00460984	0.5	0.619048	0.75	6.67425e-12	0.0335804	pInd_d4vspInd_d0	TAC	Tyr	Up	1.37791e-11
22263	0.177315	0.1274	0.00085384	0.0909091	0.162162	0.25	20139	0.179157	0.127797	0.000900541	0.0909091	0.166667	0.25	2124	0.159846	0.122221	0.00265196	0.0769231	0.142857	0.222222	6.70484e-12	-0.0193114	pInd_d4vspInd_d0	GTT	Val	Up	1.38144e-11
22263	0.560136	0.189586	0.00127061	0.4375	0.56	0.675	20139	0.557479	0.190625	0.00134326	0.431595	0.555556	0.666667	2124	0.585324	0.177513	0.0038517	0.481364	0.595087	0.692308	1.07573e-11	0.0278453	pInd_d4vspInd_d0	GAC	Asp	Up	2.18562e-11
22263	0.348617	0.162533	0.0010893	0.241379	0.333333	0.444444	20139	0.346449	0.163324	0.00115088	0.238095	0.333333	0.443389	2124	0.369172	0.153347	0.00332735	0.272727	0.367884	0.461538	1.28875e-10	0.0227236	pInd_d4vspInd_d0	ACC	Thr	Up	2.53786e-10
22263	0.568504	0.205174	0.00137509	0.434783	0.571429	0.7	20139	0.566041	0.20637	0.00145421	0.428571	0.565217	0.7	2124	0.591863	0.191947	0.0041649	0.475564	0.595745	0.714286	5.40667e-09	0.0258219	pInd_d4vspInd_d0	TTC	Phe	Up	9.93973e-09
22263	0.112858	0.0984238	0.000659642	0.05	0.105263	0.16	20139	0.111719	0.0980906	0.000691207	0.05	0.103448	0.157895	2124	0.123661	0.100916	0.00218968	0.0645161	0.111111	0.166667	2.13993e-07	0.0119422	pInd_d4vspInd_d0	CGA	Arg	Up	3.72035e-07
22263	0.491043	0.247036	0.00165565	0.333333	0.5	0.642857	20139	0.493805	0.245975	0.00173329	0.333333	0.5	0.647059	2124	0.464855	0.255455	0.00554289	0.3	0.461538	0.6	6.61443e-07	-0.0289502	pInd_d4vspInd_d0	TGT	Cys	Up	1.12325e-06
22263	0.301485	0.159081	0.00106617	0.2	0.297619	0.388889	20139	0.299828	0.159652	0.001125	0.2	0.294118	0.388889	2124	0.317194	0.152716	0.00331365	0.226452	0.314711	0.393004	7.39847e-07	0.0173662	pInd_d4vspInd_d0	CCC	Pro	Up	1.25224e-06
22263	0.0818683	0.0718256	0.000481379	0.0434783	0.0745342	0.10989	20139	0.0824846	0.0729899	0.000514332	0.0444444	0.0751445	0.111111	2124	0.0760248	0.0593645	0.0012881	0.0392157	0.0688339	0.102608	3.34873e-06	-0.0064598	pInd_d4vspInd_d0	CTA	Leu	Up	5.52191e-06
22263	0.32975	0.177446	0.00118925	0.222222	0.333333	0.432432	20139	0.331381	0.178331	0.00125663	0.222222	0.333333	0.434783	2124	0.314286	0.168078	0.00364699	0.20749	0.3125	0.416667	9.73191e-06	-0.0170946	pInd_d4vspInd_d0	ATT	Ile	Up	1.57682e-05
22263	0.2954	0.455504	0.00305281	0	0	1	20139	0.299295	0.457261	0.00322215	0	0	1	2124	0.258475	0.43687	0.00947927	0	0	1	4.69437e-05	-0.04082	pInd_d4vspInd_d0	TAA	Ter	Up	7.36146e-05
22263	0.308241	0.151174	0.00101318	0.220855	0.3	0.384615	20139	0.309508	0.151998	0.00107107	0.222222	0.3	0.384615	2124	0.296226	0.142605	0.00309426	0.214286	0.285714	0.363636	5.13391e-05	-0.0132812	pInd_d4vspInd_d0	CCT	Pro	Up	8.03841e-05
22263	0.233276	0.117798	0.000789487	0.162791	0.229885	0.297297	20139	0.232765	0.118658	0.000836136	0.162162	0.229111	0.297297	2124	0.238119	0.109215	0.00236976	0.166667	0.235061	0.298246	0.0331994	0.00535449	pInd_d4vspInd_d0	GGG	Gly	Up	0.0426552
22263	0.220834	0.105344	0.000706019	0.153846	0.214286	0.277778	20139	0.220376	0.105243	0.000741607	0.153846	0.213115	0.277778	2124	0.225175	0.10622	0.00230478	0.160536	0.21767	0.276596	0.0475824	0.00479879	pInd_d4vspInd_d0	TCC	Ser	Up	0.0603772
22263	0.249968	0.124866	0.000836858	0.173913	0.242424	0.314942	20139	0.249494	0.12537	0.000883434	0.172594	0.241379	0.314815	2124	0.254463	0.119918	0.00260199	0.18265	0.25	0.31536	0.0706914	0.00496867	pInd_d4vspInd_d0	GTC	Val	Up	0.0875308
22263	0.244599	0.429222	0.00287667	0	0	0	20139	0.245417	0.429738	0.0030282	0	0	0	2124	0.236843	0.42432	0.00920696	0	0	0	0.376456	-0.00857365	pInd_d4vspInd_d0	TAG	Ter	Up	0.421302
22263	0.0823366	0.0916203	0.000614045	0	0.0697674	0.117647	20139	0.0824957	0.0924156	0.000651218	0	0.0697674	0.117647	2124	0.0808286	0.0837106	0.00181637	0.0211658	0.0714286	0.117647	0.387696	-0.00166704	pInd_d4vspInd_d0	CGT	Arg	Up	0.432463
22263	0.19921	0.10041	0.000672954	0.139535	0.193878	0.25	20139	0.199119	0.101622	0.000716093	0.138889	0.193548	0.25	2124	0.20008	0.0881082	0.00191179	0.146341	0.2	0.25	0.637712	0.00096145	pInd_d4vspInd_d0	CTC	Leu	Up	0.684504
22263	0.507164	0.49895	0.00334399	0	1	1	20139	0.507029	0.499025	0.00351644	0	1	1	2124	0.508448	0.498357	0.0108134	0	1	1	0.900649	0.00141969	pInd_d4vspInd_d0	TGA	Ter	Up	0.936309
22263	1	0	0	1	1	1	20139	1	0	0	1	1	1	2124	1	0	0	1	1	1	1	0	pInd_d4vspInd_d0	ATG	Met	Up	1
22263	1	0	0	1	1	1	20139	1	0	0	1	1	1	2124	1	0	0	1	1	1	1	0	pInd_d4vspInd_d0	TGG	Trp	Up	1
22263	0.253599	0.185682	0.00124445	0.111111	0.227273	0.363636	20621	0.256803	0.188193	0.00131054	0.111111	0.230769	0.371429	1642	0.213363	0.144747	0.00357209	0.09375	0.2	0.31014	2.45119e-29	-0.0434407	pInd_d4vspInd_d0	AGA	Arg	Down	1.20674e-28
22263	0.234399	0.140363	0.00094072	0.142857	0.222222	0.304348	20621	0.236563	0.142792	0.000994375	0.142857	0.222222	0.307692	1642	0.207227	0.101352	0.00250118	0.138993	0.2	0.267371	5.6405e-27	-0.0293357	pInd_d4vspInd_d0	AGG	Arg	Down	2.50038e-26
22263	0.276305	0.180181	0.00120759	0.153846	0.25	0.375	20621	0.279158	0.182534	0.00127113	0.153846	0.25	0.375	1642	0.240478	0.142744	0.00352266	0.142857	0.225352	0.326026	1.99791e-24	-0.0386802	pInd_d4vspInd_d0	CAA	Gln	Down	7.77893e-24
22263	0.166742	0.128198	0.000859193	0.0758535	0.156863	0.243902	20621	0.164685	0.129694	0.000903158	0.0714286	0.153846	0.242424	1642	0.192576	0.1043	0.00257394	0.118266	0.185185	0.259259	5.66233e-24	0.0278907	pInd_d4vspInd_d0	CGG	Arg	Down	2.13957e-23
22263	0.726569	0.176553	0.00118327	0.625	0.75	0.846154	20621	0.723945	0.178713	0.00124452	0.625	0.75	0.846154	1642	0.759522	0.142744	0.00352266	0.673974	0.774648	0.857143	4.52302e-21	0.0355766	pInd_d4vspInd_d0	CAG	Gln	Down	1.47974e-20
22263	0.174449	0.157516	0.00105568	0.0666667	0.153846	0.25	20621	0.176393	0.159576	0.00111125	0.0666667	0.153846	0.25	1642	0.150033	0.126392	0.00311913	0.059643	0.134234	0.219322	2.78312e-15	-0.0263596	pInd_d4vspInd_d0	ATA	Ile	Down	7.16059e-15
22263	0.112858	0.0984238	0.000659642	0.05	0.105263	0.16	20621	0.111654	0.0997415	0.000694578	0.047619	0.102564	0.157895	1642	0.127981	0.078517	0.00193766	0.0796591	0.124356	0.167904	3.48787e-15	0.0163268	pInd_d4vspInd_d0	CGA	Arg	Down	8.92895e-15
22263	0.318582	0.152664	0.00102316	0.217391	0.307692	0.407407	20621	0.317119	0.154084	0.001073	0.214286	0.307692	0.407407	1642	0.336958	0.132228	0.00326314	0.25	0.329268	0.411765	8.86968e-09	0.0198389	pInd_d4vspInd_d0	GGC	Gly	Down	1.62188e-08
22263	0.234599	0.117535	0.000787727	0.15625	0.225806	0.30303	20621	0.233465	0.118479	0.000825065	0.153846	0.223881	0.300469	1642	0.248843	0.10394	0.00256504	0.178571	0.238095	0.316447	1.32022e-08	0.0153779	pInd_d4vspInd_d0	AGC	Ser	Down	2.38852e-08
22263	0.273317	0.145333	0.000974032	0.172414	0.258621	0.363636	20621	0.274548	0.146889	0.0010229	0.172414	0.259259	0.363636	1642	0.257857	0.123143	0.00303895	0.171875	0.25	0.34	2.13252e-07	-0.0166906	pInd_d4vspInd_d0	GGA	Gly	Down	3.71377e-07
22263	0.138321	0.0880952	0.000590419	0.0857143	0.129771	0.178571	20621	0.13899	0.089578	0.000623802	0.0857143	0.130194	0.179487	1642	0.129919	0.0661726	0.00163302	0.0857143	0.128205	0.169731	2.3137e-07	-0.00907079	pInd_d4vspInd_d0	TTG	Leu	Down	4.00885e-07
22263	0.0951529	0.109131	0.000731405	0	0.0714286	0.133333	20621	0.0943603	0.110285	0.000768002	0	0.0689655	0.133333	1642	0.105107	0.0928916	0.0022924	0.0434783	0.0833333	0.138889	9.24935e-06	0.0107472	pInd_d4vspInd_d0	GCG	Ala	Down	1.50339e-05
22263	0.389832	0.190287	0.00127532	0.258065	0.384615	0.5	20621	0.391206	0.192363	0.00133958	0.258065	0.384615	0.5	1642	0.372571	0.16102	0.00397368	0.25	0.367452	0.490823	9.31355e-06	-0.0186346	pInd_d4vspInd_d0	AAA	Lys	Down	1.51142e-05
22263	0.161967	0.14692	0.000984664	0.0588235	0.133333	0.230769	20621	0.160831	0.147798	0.00102924	0.0571429	0.131148	0.230769	1642	0.176241	0.134626	0.00332233	0.0824772	0.15	0.236722	9.91377e-06	0.01541	pInd_d4vspInd_d0	CGC	Arg	Down	1.60374e-05
22263	0.383575	0.150681	0.00100988	0.275862	0.38	0.482759	20621	0.382403	0.151505	0.00105505	0.274336	0.377778	0.481481	1642	0.398291	0.139131	0.00343351	0.3	0.396825	0.5	1.02569e-05	0.0158879	pInd_d4vspInd_d0	CTG	Leu	Down	1.65663e-05
22263	0.243256	0.136729	0.000916365	0.157895	0.229358	0.3125	20621	0.244149	0.138863	0.000967012	0.157895	0.230769	0.313725	1642	0.232036	0.105734	0.00260932	0.16	0.222222	0.29985	1.40631e-05	-0.0121135	pInd_d4vspInd_d0	GCA	Ala	Down	2.25361e-05
22263	0.0537851	0.0649646	0.000435397	0	0.04	0.0769231	20621	0.05331	0.0655224	0.000456283	0	0.0384615	0.0769231	1642	0.0597513	0.0571846	0.00141121	0.0241699	0.0482577	0.08	1.476e-05	0.00644124	pInd_d4vspInd_d0	TCG	Ser	Down	2.3616e-05
22263	0.256756	0.138584	0.0009288	0.166667	0.25	0.333333	20621	0.257714	0.140164	0.000976071	0.166667	0.25	0.333333	1642	0.244716	0.116311	0.00287035	0.166667	0.238095	0.316667	1.89122e-05	-0.0129987	pInd_d4vspInd_d0	ACT	Thr	Down	3.01653e-05
22263	0.491043	0.247036	0.00165565	0.333333	0.5	0.642857	20621	0.49282	0.248951	0.00173364	0.333333	0.5	0.647059	1642	0.468728	0.220437	0.00543998	0.333333	0.466667	0.6	2.55619e-05	-0.0240926	pInd_d4vspInd_d0	TGT	Cys	Down	4.06451e-05
22263	0.107386	0.110242	0.000738851	0.0285714	0.0882353	0.153846	20621	0.106656	0.111557	0.00077686	0.0229885	0.0869565	0.153846	1642	0.116548	0.0916842	0.0022626	0.0555556	0.101358	0.157895	3.69448e-05	0.0098917	pInd_d4vspInd_d0	ACG	Thr	Down	5.8292e-05
22263	0.220834	0.105344	0.000706019	0.153846	0.214286	0.277778	20621	0.22154	0.10645	0.000741297	0.153846	0.214286	0.27907	1642	0.211964	0.0898538	0.00221743	0.152465	0.206897	0.263694	4.37328e-05	-0.00957613	pInd_d4vspInd_d0	TCC	Ser	Down	6.87902e-05
22263	0.0818683	0.0718256	0.000481379	0.0434783	0.0745342	0.10989	20621	0.0822371	0.0734646	0.000511592	0.0434783	0.0744986	0.111111	1642	0.0772374	0.0463305	0.00114335	0.046875	0.0746269	0.103896	6.76676e-05	-0.0049997	pInd_d4vspInd_d0	CTA	Leu	Down	0.000105306
22263	0.451964	0.160669	0.00107681	0.346154	0.448276	0.552239	20621	0.450929	0.162176	0.00112936	0.342857	0.445783	0.551724	1642	0.464969	0.139759	0.00344901	0.368623	0.464286	0.558824	0.000112865	0.0140406	pInd_d4vspInd_d0	GTG	Val	Down	0.000174057
22263	0.12803	0.10999	0.00073716	0.0588235	0.111111	0.173913	20621	0.12865	0.111816	0.000778663	0.0588235	0.111111	0.173913	1642	0.120239	0.0833675	0.00205736	0.0625	0.111111	0.166667	0.000135395	-0.0084106	pInd_d4vspInd_d0	GTA	Val	Down	0.000207863
22263	0.41509	0.193111	0.00129424	0.279412	0.405405	0.541667	20621	0.416236	0.195158	0.00135903	0.27907	0.40625	0.545455	1642	0.400706	0.164646	0.00406316	0.28	0.397211	0.521739	0.000296527	-0.0155294	pInd_d4vspInd_d0	GAA	Glu	Down	0.000447852
22263	0.104298	0.116908	0.000783526	0	0.08	0.148936	20621	0.103673	0.118646	0.000826225	0	0.078125	0.148148	1642	0.112157	0.0920085	0.0022706	0.0512821	0.0909091	0.153579	0.000455151	0.00848444	pInd_d4vspInd_d0	CCG	Pro	Down	0.000677604
22263	0.249968	0.124866	0.000836858	0.173913	0.242424	0.314942	20621	0.250641	0.126637	0.00088187	0.173913	0.243902	0.315789	1642	0.241518	0.0996359	0.00245884	0.174494	0.233333	0.298587	0.000488477	-0.00912309	pInd_d4vspInd_d0	GTC	Val	Down	0.00072388
22263	0.14237	0.090081	0.000603728	0.0833333	0.133333	0.190476	20621	0.14287	0.0911938	0.000635054	0.0833333	0.133858	0.191919	1642	0.136094	0.0744463	0.0018372	0.0869565	0.133333	0.181818	0.000500825	-0.00677606	pInd_d4vspInd_d0	TCA	Ser	Down	0.000741105
22263	0.615244	0.187257	0.00125501	0.5	0.619048	0.75	20621	0.614177	0.189218	0.00131767	0.5	0.615385	0.75	1642	0.628647	0.160048	0.00394969	0.509804	0.633333	0.75	0.000521153	0.0144698	pInd_d4vspInd_d0	AAG	Lys	Down	0.000770072
22263	0.426616	0.208889	0.00139999	0.294118	0.428571	0.555556	20621	0.427798	0.21083	0.00146818	0.295455	0.428571	0.555556	1642	0.411779	0.182173	0.00449569	0.294118	0.410428	0.534496	0.000719862	-0.016019	pInd_d4vspInd_d0	AAT	Asn	Down	0.00105676
22263	0.294196	0.154676	0.00103665	0.2	0.285714	0.375	20621	0.294992	0.157009	0.00109338	0.2	0.285714	0.375	1642	0.284205	0.121215	0.00299136	0.205882	0.285165	0.355838	0.000720328	-0.0107864	pInd_d4vspInd_d0	CCA	Pro	Down	0.00105676
22263	0.19921	0.10041	0.000672954	0.139535	0.193878	0.25	20621	0.199719	0.101859	0.000709326	0.139535	0.194444	0.25	1642	0.192822	0.0797547	0.0019682	0.138889	0.189531	0.235294	0.000994717	-0.00689704	pInd_d4vspInd_d0	CTC	Leu	Down	0.00144686
22263	0.293844	0.145714	0.000976584	0.2	0.285714	0.375	20621	0.294567	0.147686	0.00102845	0.2	0.287671	0.377358	1642	0.28477	0.11784	0.00290809	0.210779	0.285714	0.359161	0.00151369	-0.00979751	pInd_d4vspInd_d0	ACA	Thr	Down	0.00217394
22263	0.198113	0.104011	0.000697088	0.133333	0.192308	0.253165	20621	0.198616	0.10493	0.000730709	0.133333	0.192308	0.255319	1642	0.191792	0.0914839	0.00225766	0.134615	0.186047	0.243243	0.00407089	-0.00682449	pInd_d4vspInd_d0	TCT	Ser	Down	0.00564086
22263	0.437206	0.227239	0.00152297	0.292175	0.428571	0.571429	20621	0.438235	0.229677	0.00159942	0.291667	0.428571	0.571429	1642	0.424279	0.193617	0.00477813	0.3	0.428571	0.541667	0.00566163	-0.0139558	pInd_d4vspInd_d0	TAT	Tyr	Down	0.00779236
22263	0.178599	0.111492	0.000747224	0.111111	0.166667	0.230769	20621	0.179037	0.113473	0.000790204	0.111111	0.166667	0.230769	1642	0.173094	0.0824837	0.00203555	0.117647	0.166667	0.22201	0.0065466	-0.00594296	pInd_d4vspInd_d0	GGT	Gly	Down	0.00899827
22263	0.298023	0.133679	0.000895923	0.215686	0.290323	0.37037	20621	0.298545	0.135523	0.000943753	0.214286	0.290323	0.372549	1642	0.291477	0.107685	0.00265748	0.222222	0.293798	0.357143	0.0122869	-0.00706708	pInd_d4vspInd_d0	GCT	Ala	Down	0.0164899
22263	0.32975	0.177446	0.00118925	0.222222	0.333333	0.432432	20621	0.329007	0.178879	0.00124567	0.222222	0.333333	0.429907	1642	0.339083	0.158104	0.00390172	0.237155	0.333333	0.441463	0.0139748	0.0100759	pInd_d4vspInd_d0	ATT	Ile	Down	0.0186817
22263	0.2954	0.455504	0.00305281	0	0	1	20621	0.297439	0.456383	0.00317815	0	0	1	1642	0.269793	0.443644	0.0109483	0	0	1	0.0153972	-0.0276464	pInd_d4vspInd_d0	TAA	Ter	Down	0.0204763
22263	0.137579	0.0943163	0.000632113	0.0787402	0.125	0.181818	20621	0.137927	0.0956394	0.000666012	0.0782123	0.125	0.181818	1642	0.133217	0.0756461	0.00186681	0.0814547	0.125	0.180246	0.017596	-0.00470918	pInd_d4vspInd_d0	CTT	Leu	Down	0.0232795
22263	0.421007	0.23807	0.00159556	0.258065	0.404762	0.555556	20621	0.421908	0.240644	0.00167579	0.25	0.405797	0.555556	1642	0.409688	0.202712	0.00500256	0.272727	0.4	0.533333	0.0206464	-0.0122198	pInd_d4vspInd_d0	CAT	His	Down	0.0271747
22263	0.59012	0.190735	0.00127832	0.461538	0.6	0.724138	20621	0.58939	0.192646	0.00134154	0.459459	0.6	0.724638	1642	0.599294	0.164646	0.00406316	0.478261	0.602789	0.72	0.0207338	0.00990402	pInd_d4vspInd_d0	GAG	Glu	Down	0.0272546
22263	0.568504	0.205174	0.00137509	0.434783	0.571429	0.7	20621	0.569285	0.206175	0.00143576	0.434783	0.571429	0.7	1642	0.558693	0.191938	0.00473668	0.421345	0.55814	0.69535	0.0324793	-0.0105919	pInd_d4vspInd_d0	TTC	Phe	Down	0.041835
22263	0.348617	0.162533	0.0010893	0.241379	0.333333	0.444444	20621	0.348045	0.164224	0.00114362	0.24	0.333333	0.444444	1642	0.355794	0.139407	0.00344031	0.26	0.35	0.447065	0.0326979	0.00774838	pInd_d4vspInd_d0	ACC	Thr	Down	0.0420637
22263	0.0823366	0.0916203	0.000614045	0	0.0697674	0.117647	20621	0.0820722	0.0932586	0.000649432	0	0.0689655	0.117647	1642	0.0856576	0.0676879	0.00167042	0.0421423	0.0769231	0.119369	0.0455673	0.00358539	pInd_d4vspInd_d0	CGT	Arg	Down	0.0579639
22263	0.582547	0.205441	0.00137688	0.45	0.578947	0.714286	20621	0.581901	0.207255	0.00144328	0.446602	0.578947	0.714286	1642	0.590657	0.180972	0.00446606	0.466667	0.590909	0.705882	0.0622421	0.00875621	pInd_d4vspInd_d0	AAC	Asn	Down	0.0775376
22263	0.533437	0.244926	0.00164151	0.375	0.5	0.666667	20621	0.532688	0.2469	0.00171935	0.375	0.5	0.666667	1642	0.542844	0.218482	0.00539173	0.405617	0.538462	0.666667	0.072875	0.0101559	pInd_d4vspInd_d0	TGC	Cys	Down	0.0901256
22263	0.447231	0.191767	0.00128523	0.333333	0.444444	0.569532	20621	0.447742	0.193965	0.00135073	0.333333	0.444444	0.571429	1642	0.440809	0.161542	0.00398656	0.333333	0.4375	0.547712	0.0996696	-0.00693338	pInd_d4vspInd_d0	GAT	Asp	Down	0.121502
22263	0.177315	0.1274	0.00085384	0.0909091	0.162162	0.25	20621	0.177637	0.128695	0.000896206	0.0909091	0.162791	0.25	1642	0.173274	0.10979	0.00270941	0.0909091	0.157895	0.246753	0.126463	-0.00436296	pInd_d4vspInd_d0	GTT	Val	Down	0.152172
22263	0.0706751	0.0803671	0.000538625	0.0151515	0.0526316	0.105263	20621	0.0708473	0.0814613	0.000567279	0.0148515	0.0526316	0.105263	1642	0.0685125	0.06506	0.00160556	0.0174294	0.0523274	0.103448	0.170484	-0.0023348	pInd_d4vspInd_d0	TTA	Leu	Down	0.200893
22263	0.510535	0.219739	0.0014727	0.357143	0.5	0.666667	20621	0.510022	0.220742	0.0015372	0.354839	0.5	0.666667	1642	0.516974	0.206677	0.00510041	0.363636	0.506038	0.666667	0.191984	0.00695274	pInd_d4vspInd_d0	ATC	Ile	Down	0.223909
22263	0.308241	0.151174	0.00101318	0.220855	0.3	0.384615	20621	0.308523	0.153533	0.00106917	0.218182	0.3	0.384615	1642	0.304695	0.117564	0.00290128	0.235294	0.305217	0.377049	0.215804	-0.00382833	pInd_d4vspInd_d0	CCT	Pro	Down	0.250264
22263	0.440165	0.207867	0.00139314	0.307692	0.4375	0.571429	20621	0.439832	0.209018	0.00145556	0.307692	0.435897	0.571429	1642	0.444352	0.192843	0.00475903	0.307692	0.444444	0.580972	0.36386	0.00452001	pInd_d4vspInd_d0	TTT	Phe	Down	0.407651
22263	0.301485	0.159081	0.00106617	0.2	0.297619	0.388889	20621	0.301687	0.161317	0.00112337	0.2	0.29771	0.391304	1642	0.298943	0.127736	0.00315229	0.212766	0.297086	0.375	0.412308	-0.00274413	pInd_d4vspInd_d0	CCC	Pro	Down	0.457921
22263	0.507164	0.49895	0.00334399	0	1	1	20621	0.507807	0.498898	0.00347421	0	1	1	1642	0.499086	0.499694	0.0123316	0	0.25	1	0.49615	-0.00872074	pInd_d4vspInd_d0	TGA	Ter	Down	0.545126
22263	0.244599	0.429222	0.00287667	0	0	0	20621	0.24509	0.429478	0.00299079	0	0	0	1642	0.238429	0.426074	0.0105147	0	0	0	0.542337	-0.00666175	pInd_d4vspInd_d0	TAG	Ter	Down	0.590173
22263	0.233276	0.117798	0.000789487	0.162791	0.229885	0.297297	20621	0.23337	0.119368	0.000831252	0.16129	0.229508	0.3	1642	0.232091	0.0959364	0.00236754	0.173913	0.230769	0.285714	0.610342	-0.00127886	pInd_d4vspInd_d0	GGG	Gly	Down	0.659968
22263	0.59988	0.23009	0.00154207	0.461538	0.6	0.75	20621	0.600011	0.232391	0.00161832	0.459459	0.6	0.75	1642	0.598229	0.198994	0.0049108	0.470588	0.6	0.731988	0.730335	-0.00178244	pInd_d4vspInd_d0	CAC	His	Down	0.773385
22263	0.579458	0.221961	0.0014876	0.441518	0.578947	0.714286	20621	0.579368	0.224203	0.0015613	0.4375	0.578947	0.714286	1642	0.580593	0.191639	0.00472932	0.461538	0.577621	0.703704	0.80581	0.00122451	pInd_d4vspInd_d0	TAC	Tyr	Down	0.849793
22263	0.560136	0.189586	0.00127061	0.4375	0.56	0.675	20621	0.560211	0.191646	0.00133458	0.434783	0.56	0.677419	1642	0.559191	0.161542	0.00398656	0.452288	0.5625	0.666667	0.808379	-0.00101968	pInd_d4vspInd_d0	GAC	Asp	Down	0.851626
22263	0.151871	0.0947013	0.000634694	0.0909091	0.142857	0.2	20621	0.151896	0.095825	0.000667304	0.0909091	0.142857	0.2	1642	0.151557	0.0792695	0.00195623	0.102564	0.146341	0.195122	0.869441	-0.000339777	pInd_d4vspInd_d0	AGT	Ser	Down	0.907551
22263	0.373405	0.151568	0.00101582	0.277778	0.372093	0.464286	20621	0.373421	0.153211	0.00106693	0.277778	0.371429	0.465116	1642	0.373207	0.129209	0.00318865	0.28	0.375	0.461538	0.949181	-0.000214331	pInd_d4vspInd_d0	GCC	Ala	Down	0.982772
22263	1	0	0	1	1	1	20621	1	0	0	1	1	1	1642	1	0	0	1	1	1	1	0	pInd_d4vspInd_d0	ATG	Met	Down	1
22263	1	0	0	1	1	1	20621	1	0	0	1	1	1	1642	1	0	0	1	1	1	1	0	pInd_d4vspInd_d0	TGG	Trp	Down	1
