# Supplementary material for: MAF1, a repressor of RNA polymerase III-dependent transcription, regulates bone mass
Source: eLife. 2022 May 25;11:e74740. doi: 10.7554/eLife.74740 (PMC9212997; doi:10.7554/eLife.74740)
Supplement: Figure 7—source data 1. [file elife-74740-fig7-data1.zip › Figure 7 - source data/Figure 7 - source data 2 - GOterm001649.xlsx]

## Sheet: GOterm001649CombinedStatTesting
row#	n	Mean	StdDev	StdErr	Q1	Median	Q3	nCntl	MeanCntl	StdDevCntl	StdErrCntl	Q1Cntl	MedianCntl	Q3Cntl	nMut	MeanMut	StdDevMut	StdErrMut	Q1Mut	MedianMut	Q3Mut	delta	val	Mutant	Codon	AA	Direction	BHpval
9	22263	0.253599	0.185682	0.00124445	0.111111	0.227273	0.363636	22064	0.254346	0.185861	0.00125126	0.111111	0.227273	0.365854	199	0.170798	0.142321	0.0100889	0.0625	0.142857	0.25463	-0.0835484	2.36e-14	GOterm001649	AGA	Arg	Any	1.51e-12
8	22263	0.256756	0.138584	0.0009288	0.166667	0.25	0.333333	22064	0.257248	0.138685	0.000933658	0.166667	0.25	0.333333	199	0.202171	0.114743	0.00813394	0.125	0.2	0.27186	-0.0550774	1.72e-10	GOterm001649	ACT	Thr	Any	2.75e-09
26	22263	0.161967	0.14692	0.000984664	0.0588235	0.133333	0.230769	22064	0.161311	0.146717	0.000987732	0.0588235	0.133333	0.230769	199	0.234709	0.151495	0.0107392	0.118846	0.225	0.333333	0.0733977	1.13e-10	GOterm001649	CGC	Arg	Any	2.75e-09
31	22263	0.383575	0.150681	0.00100988	0.275862	0.38	0.482759	22064	0.383024	0.150759	0.00101494	0.275329	0.37931	0.482498	199	0.444711	0.128183	0.00908668	0.3515	0.449275	0.522896	0.0616876	1.55e-10	GOterm001649	CTG	Leu	Any	2.75e-09
13	22263	0.174449	0.157516	0.00105568	0.0666667	0.153846	0.25	22064	0.174909	0.157817	0.00106246	0.0666667	0.153846	0.25	199	0.12339	0.10823	0.00767223	0.0194282	0.117647	0.1875	-0.0515192	2.57e-10	GOterm001649	ATA	Ile	Any	3.29e-09
14	22263	0.510535	0.219739	0.0014727	0.357143	0.5	0.666667	22064	0.509669	0.219677	0.00147891	0.354839	0.5	0.666667	199	0.606479	0.205425	0.0145622	0.458333	0.625	0.75	0.0968103	3.27e-10	GOterm001649	ATC	Ile	Any	3.49e-09
61	22263	0.0706751	0.0803671	0.000538625	0.0151515	0.0526316	0.105263	22064	0.0709011	0.0805261	0.000542119	0.0153846	0.0526316	0.106214	199	0.0456182	0.0548143	0.00388568	0	0.030303	0.0718985	-0.0252829	8.09e-10	GOterm001649	TTA	Leu	Any	7.4e-09
17	22263	0.276305	0.180181	0.00120759	0.153846	0.25	0.375	22064	0.276875	0.180405	0.00121452	0.153846	0.25	0.375	199	0.213099	0.140031	0.00992653	0.117647	0.2	0.281746	-0.0637763	1.18e-09	GOterm001649	CAA	Gln	Any	8.69e-09
53	22263	0.14237	0.090081	0.000603728	0.0833333	0.133333	0.190476	22064	0.14268	0.0901373	0.000606824	0.083993	0.134478	0.191176	199	0.107984	0.0763227	0.00541038	0.0588235	0.0980392	0.150758	-0.034696	1.22e-09	GOterm001649	TCA	Ser	Any	8.69e-09
21	22263	0.294196	0.154676	0.00103665	0.2	0.285714	0.375	22064	0.294713	0.154803	0.00104217	0.2	0.285714	0.375	199	0.236881	0.127697	0.00905224	0.153846	0.238095	0.321017	-0.0578317	1.41e-09	GOterm001649	CCA	Pro	Any	9e-09
32	22263	0.137579	0.0943163	0.000632113	0.0787402	0.125	0.181818	22064	0.137856	0.0944619	0.000635937	0.0789474	0.125	0.181818	199	0.106879	0.0701632	0.00497373	0.0568733	0.102041	0.148701	-0.0309771	3.45e-09	GOterm001649	CTT	Leu	Any	1.84e-08
52	22263	0.437206	0.227239	0.00152297	0.292175	0.428571	0.571429	22064	0.437958	0.227407	0.00153095	0.294118	0.428571	0.571429	199	0.353778	0.190555	0.0135081	0.20943	0.333333	0.5	-0.0841802	3.23e-09	GOterm001649	TAT	Tyr	Any	1.84e-08
1	22263	0.389832	0.190287	0.00127532	0.258065	0.384615	0.5	22064	0.390429	0.190492	0.00128243	0.258065	0.384615	0.5	199	0.323605	0.152576	0.0108158	0.229021	0.32	0.414216	-0.0668236	4.36e-09	GOterm001649	AAA	Lys	Any	2.15e-08
19	22263	0.726569	0.176553	0.00118327	0.625	0.75	0.846154	22064	0.726025	0.176757	0.00118996	0.625	0.75	0.846154	199	0.786901	0.140031	0.00992653	0.718254	0.8	0.882353	0.0608757	5.57e-09	GOterm001649	CAG	Gln	Any	2.54e-08
10	22263	0.234599	0.117535	0.000787727	0.15625	0.225806	0.30303	22064	0.23413	0.117395	0.000790327	0.155556	0.225	0.302326	199	0.286529	0.121757	0.00863109	0.201449	0.27451	0.354025	0.0523984	7.11e-09	GOterm001649	AGC	Ser	Any	3.04e-08
23	22263	0.104298	0.116908	0.000783526	0	0.08	0.148936	22064	0.103797	0.116657	0.000785357	0	0.08	0.148148	199	0.159866	0.130976	0.00928461	0.0714286	0.125	0.222332	0.0560686	8.28e-09	GOterm001649	CCG	Pro	Any	3.31e-08
42	22263	0.318582	0.152664	0.00102316	0.217391	0.307692	0.407407	22064	0.31798	0.152479	0.00102652	0.217391	0.307692	0.40625	199	0.385366	0.158694	0.0112495	0.272727	0.371429	0.482759	0.0673859	1.08e-08	GOterm001649	GGC	Gly	Any	4.07e-08
3	22263	0.615244	0.187257	0.00125501	0.5	0.619048	0.75	22064	0.614693	0.187453	0.00126197	0.5	0.617647	0.75	199	0.676395	0.152576	0.0108158	0.585784	0.68	0.770979	0.0617022	4.94e-08	GOterm001649	AAG	Lys	Any	1.69e-07
4	22263	0.426616	0.208889	0.00139999	0.294118	0.428571	0.555556	22064	0.427313	0.208901	0.00140637	0.296296	0.428571	0.555556	199	0.34943	0.193017	0.0136826	0.226496	0.352941	0.47619	-0.0778827	5.08e-08	GOterm001649	AAT	Asn	Any	1.69e-07
33	22263	0.41509	0.193111	0.00129424	0.279412	0.405405	0.541667	22064	0.415725	0.193145	0.00130029	0.28	0.40625	0.542857	199	0.34473	0.176153	0.0124872	0.218899	0.333333	0.460213	-0.0709945	5.27e-08	GOterm001649	GAA	Glu	Any	1.69e-07
27	22263	0.166742	0.128198	0.000859193	0.0758535	0.156863	0.243902	22064	0.166345	0.128268	0.000863525	0.075	0.15625	0.243243	199	0.210751	0.112131	0.00794875	0.137147	0.214286	0.286474	0.0444055	8.71e-08	GOterm001649	CGG	Arg	Any	2.65e-07
41	22263	0.273317	0.145333	0.000974032	0.172414	0.258621	0.363636	22064	0.273754	0.14544	0.000979131	0.172414	0.259259	0.363636	199	0.224839	0.124089	0.00879644	0.126603	0.210526	0.3	-0.0489151	9.95e-08	GOterm001649	GGA	Gly	Any	2.89e-07
37	22263	0.243256	0.136729	0.000916365	0.157895	0.229358	0.3125	22064	0.243678	0.136794	0.000920924	0.157895	0.230769	0.3125	199	0.196441	0.120805	0.00856362	0.117647	0.188679	0.257359	-0.0472363	1.23e-07	GOterm001649	GCA	Ala	Any	3.42e-07
48	22263	0.177315	0.1274	0.00085384	0.0909091	0.162162	0.25	22064	0.177685	0.127514	0.00085845	0.0909091	0.163265	0.25	199	0.136281	0.106611	0.00755748	0.060303	0.125	0.181818	-0.0414039	1.5e-07	GOterm001649	GTT	Val	Any	3.86e-07
50	22263	0.579458	0.221961	0.0014876	0.441518	0.578947	0.714286	22064	0.578811	0.222153	0.00149558	0.44	0.578947	0.714286	199	0.651247	0.186571	0.0132257	0.5	0.666667	0.795833	0.0724359	1.51e-07	GOterm001649	TAC	Tyr	Any	3.86e-07
11	22263	0.234399	0.140363	0.00094072	0.142857	0.222222	0.304348	22064	0.234773	0.140565	0.000946316	0.142857	0.222222	0.305556	199	0.19292	0.108254	0.00767393	0.111111	0.176471	0.251667	-0.0418532	1.73e-07	GOterm001649	AGG	Arg	Any	4.26e-07
16	22263	0.32975	0.177446	0.00118925	0.222222	0.333333	0.432432	22064	0.330288	0.177524	0.00119513	0.222222	0.333333	0.433333	199	0.270131	0.157981	0.011199	0.166667	0.259259	0.370257	-0.060157	2.47e-07	GOterm001649	ATT	Ile	Any	5.85e-07
35	22263	0.59012	0.190735	0.00127832	0.461538	0.6	0.724138	22064	0.589533	0.190764	0.00128427	0.461538	0.6	0.723404	199	0.65527	0.176153	0.0124872	0.539787	0.666667	0.781101	0.0657371	4.08e-07	GOterm001649	GAG	Glu	Any	9.34e-07
6	22263	0.348617	0.162533	0.0010893	0.241379	0.333333	0.444444	22064	0.348118	0.162558	0.00109438	0.240652	0.333333	0.444444	199	0.403961	0.150074	0.0106385	0.303117	0.392857	0.5	0.0558432	4.39e-07	GOterm001649	ACC	Thr	Any	9.66e-07
12	22263	0.151871	0.0947013	0.000634694	0.0909091	0.142857	0.2	22064	0.152141	0.0947741	0.000638039	0.0909091	0.142857	0.2	199	0.12199	0.0810702	0.00574691	0.0740741	0.12	0.164948	-0.0301512	4.53e-07	GOterm001649	AGT	Ser	Any	9.66e-07
36	22263	0.447231	0.191767	0.00128523	0.333333	0.444444	0.569532	22064	0.447836	0.191745	0.00129087	0.333333	0.444444	0.571429	199	0.380118	0.182556	0.0129411	0.266194	0.380952	0.5	-0.0677179	4.71e-07	GOterm001649	GAT	Asp	Any	9.73e-07
40	22263	0.298023	0.133679	0.000895923	0.215686	0.290323	0.37037	22064	0.298401	0.133785	0.000900671	0.216216	0.290909	0.370968	199	0.256132	0.114038	0.00808395	0.177276	0.257143	0.314611	-0.0422689	4.93e-07	GOterm001649	GCT	Ala	Any	9.86e-07
5	22263	0.293844	0.145714	0.000976584	0.2	0.285714	0.375	22064	0.29427	0.145765	0.00098132	0.2	0.288136	0.375	199	0.246672	0.132031	0.00935945	0.164414	0.25	0.333333	-0.0475977	9.48e-07	GOterm001649	ACA	Thr	Any	1.84e-06
2	22263	0.582547	0.205441	0.00137688	0.45	0.578947	0.714286	22064	0.581933	0.205451	0.00138314	0.448518	0.578947	0.714286	199	0.65057	0.193017	0.0136826	0.52381	0.647059	0.773504	0.0686369	1.29e-06	GOterm001649	AAC	Asn	Any	2.44e-06
47	22263	0.451964	0.160669	0.00107681	0.346154	0.448276	0.552239	22064	0.45149	0.160672	0.00108168	0.344828	0.44769	0.551724	199	0.5046	0.151729	0.0107558	0.4	0.5	0.6	0.0531102	1.85e-06	GOterm001649	GTG	Val	Any	3.38e-06
39	22263	0.0951529	0.109131	0.000731405	0	0.0714286	0.133333	22064	0.0947914	0.108996	0.000733782	0	0.0701754	0.133333	199	0.135237	0.116798	0.00827958	0.0592625	0.105263	0.168079	0.0404457	2.3e-06	GOterm001649	GCG	Ala	Any	4.08e-06
63	22263	0.138321	0.0880952	0.000590419	0.0857143	0.129771	0.178571	22064	0.138524	0.0882483	0.000594106	0.0859375	0.130435	0.178571	199	0.115834	0.0654144	0.0046371	0.0740741	0.108696	0.142857	-0.0226897	2.4e-06	GOterm001649	TTG	Leu	Any	4.16e-06
56	22263	0.198113	0.104011	0.000697088	0.133333	0.192308	0.253165	22064	0.198408	0.104038	0.000700409	0.133333	0.192308	0.25375	199	0.165423	0.0956752	0.00678224	0.103448	0.158537	0.21539	-0.0329849	2.6e-06	GOterm001649	TCT	Ser	Any	4.38e-06
34	22263	0.560136	0.189586	0.00127061	0.4375	0.56	0.675	22064	0.559597	0.189566	0.0012762	0.4375	0.559423	0.673913	199	0.619882	0.182556	0.0129411	0.5	0.619048	0.733806	0.060285	6.37e-06	GOterm001649	GAC	Asp	Any	1.05e-05
55	22263	0.0537851	0.0649646	0.000435397	0	0.04	0.0769231	22064	0.0535726	0.0648491	0.000436578	0	0.04	0.0769231	199	0.077344	0.0731464	0.00518521	0.0267878	0.0588235	0.110101	0.0237714	8.57e-06	GOterm001649	TCG	Ser	Any	1.37e-05
7	22263	0.107386	0.110242	0.000738851	0.0285714	0.0882353	0.153846	22064	0.107027	0.110002	0.000740557	0.0285714	0.0874052	0.153846	199	0.147196	0.128492	0.00910854	0.0693665	0.125	0.196774	0.0401694	1.79e-05	GOterm001649	ACG	Thr	Any	2.79e-05
45	22263	0.12803	0.10999	0.00073716	0.0588235	0.111111	0.173913	22064	0.128274	0.110143	0.000741509	0.06	0.111111	0.173913	199	0.100983	0.0874872	0.0062018	0.0454545	0.0909091	0.143892	-0.0272905	1.98e-05	GOterm001649	GTA	Val	Any	3.02e-05
24	22263	0.308241	0.151174	0.00101318	0.220855	0.3	0.384615	22064	0.30862	0.151235	0.00101815	0.222222	0.3	0.384615	199	0.266182	0.138257	0.00980079	0.172144	0.263158	0.335341	-0.0424382	2.58e-05	GOterm001649	CCT	Pro	Any	3.84e-05
18	22263	0.59988	0.23009	0.00154207	0.461538	0.6	0.75	22064	0.59929	0.230084	0.00154898	0.461538	0.6	0.75	199	0.665215	0.22169	0.0157152	0.533333	0.666667	0.8	0.0659245	4.43e-05	GOterm001649	CAC	His	Any	6.45e-05
22	22263	0.301485	0.159081	0.00106617	0.2	0.297619	0.388889	22064	0.301164	0.159318	0.00107256	0.2	0.296875	0.388889	199	0.337071	0.125476	0.00889474	0.267391	0.333333	0.404545	0.0359072	8.59e-05	GOterm001649	CCC	Pro	Any	0.00012217
20	22263	0.421007	0.23807	0.00159556	0.258065	0.404762	0.555556	22064	0.421603	0.238016	0.00160237	0.259815	0.407407	0.555556	199	0.354886	0.235405	0.0166874	0.208711	0.333333	0.5	-0.0667178	9.62e-05	GOterm001649	CAT	His	Any	0.000133838
60	22263	0.491043	0.247036	0.00165565	0.333333	0.5	0.642857	22064	0.491658	0.246964	0.00166261	0.333333	0.5	0.642857	199	0.422925	0.246159	0.0174498	0.25	0.416667	0.547727	-0.0687325	0.000120771	GOterm001649	TGT	Cys	Any	0.000164454
38	22263	0.373405	0.151568	0.00101582	0.277778	0.372093	0.464286	22064	0.373055	0.15162	0.00102074	0.277778	0.371429	0.464286	199	0.412189	0.140778	0.00997949	0.32129	0.428571	0.5	0.0391339	0.000130343	GOterm001649	GCC	Ala	Any	0.000173791
29	22263	0.0818683	0.0718256	0.000481379	0.0434783	0.0745342	0.10989	22064	0.0819909	0.0719844	0.000484615	0.0434783	0.0747981	0.110092	199	0.0682724	0.0495111	0.00350975	0.037594	0.0631579	0.096464	-0.0137186	0.000145013	GOterm001649	CTA	Leu	Any	0.000189404
64	22263	0.440165	0.207867	0.00139314	0.307692	0.4375	0.571429	22064	0.440684	0.20767	0.00139808	0.307692	0.4375	0.571429	199	0.382671	0.221811	0.0157238	0.239048	0.352941	0.5	-0.0580122	0.000305073	GOterm001649	TTT	Phe	Any	0.000390493
62	22263	0.568504	0.205174	0.00137509	0.434783	0.571429	0.7	22064	0.568018	0.204985	0.00138	0.434783	0.571429	0.7	199	0.622354	0.219065	0.0155291	0.5	0.652174	0.762771	0.0543354	0.000603604	GOterm001649	TTC	Phe	Any	0.000757464
30	22263	0.19921	0.10041	0.000672954	0.139535	0.193878	0.25	22064	0.199035	0.100551	0.000676928	0.138889	0.193548	0.25	199	0.218685	0.0812442	0.00575925	0.159787	0.216216	0.263158	0.01965	0.00084355	GOterm001649	CTC	Leu	Any	0.00103822
58	22263	0.533437	0.244926	0.00164151	0.375	0.5	0.666667	22064	0.532953	0.244897	0.0016487	0.375	0.5	0.666667	199	0.587125	0.242767	0.0172093	0.456439	0.583333	0.75	0.0541725	0.00198463	GOterm001649	TGC	Cys	Any	0.00239653
54	22263	0.220834	0.105344	0.000706019	0.153846	0.214286	0.277778	22064	0.220654	0.105352	0.000709251	0.153846	0.214286	0.277778	199	0.24073	0.102759	0.00728441	0.166667	0.225806	0.295875	0.0200761	0.00663489	GOterm001649	TCC	Ser	Any	0.00786357
49	22263	0.2954	0.455504	0.00305281	0	0	1	22064	0.296116	0.455818	0.00306866	0	0	1	199	0.21608	0.412608	0.029249	0	0	0	-0.0800353	0.00706697	GOterm001649	TAA	Ter	Any	0.00822339
44	22263	0.178599	0.111492	0.000747224	0.111111	0.166667	0.230769	22064	0.17875	0.111625	0.000751481	0.111111	0.166667	0.230769	199	0.161803	0.0943641	0.0066893	0.1	0.156863	0.204677	-0.0169473	0.0125864	GOterm001649	GGT	Gly	Any	0.0143844
25	22263	0.112858	0.0984238	0.000659642	0.05	0.105263	0.16	22064	0.112928	0.0986318	0.00066401	0.05	0.105263	0.16	199	0.105148	0.071485	0.00506744	0.0579832	0.105263	0.144345	-0.0077803	0.129467	GOterm001649	CGA	Arg	Any	0.145366
46	22263	0.249968	0.124866	0.000836858	0.173913	0.242424	0.314942	22064	0.249894	0.124892	0.000840796	0.173913	0.242424	0.314418	199	0.258136	0.122012	0.00864917	0.1849	0.25	0.333333	0.0082418	0.344045	GOterm001649	GTC	Val	Any	0.379636
57	22263	0.507164	0.49895	0.003344	0	1	1	22064	0.506934	0.498945	0.003359	0	1	1	199	0.532663	0.50019	0.0354576	0	1	1	0.0257293	0.470885	GOterm001649	TGA	Ter	Any	0.51079
43	22263	0.233276	0.117798	0.000789487	0.162791	0.229885	0.297297	22064	0.233323	0.117849	0.000793386	0.163265	0.230769	0.297297	199	0.227992	0.112085	0.00794547	0.159593	0.222222	0.3	-0.00533067	0.505159	GOterm001649	GGG	Gly	Any	0.538836
28	22263	0.0823366	0.0916203	0.000614045	0	0.0697674	0.117647	22064	0.0823065	0.091776	0.000617856	0	0.0697674	0.117647	199	0.0856747	0.0724105	0.00513304	0.0384615	0.0714286	0.12132	0.00336812	0.515483	GOterm001649	CGT	Arg	Any	0.540834
51	22263	0.244599	0.429222	0.00287667	0	0	0	22064	0.244539	0.429181	0.00288934	0	0	0	199	0.251256	0.43483	0.0308242	0	0	0.5	0.00671716	0.828454	GOterm001649	TAG	Ter	Any	0.855178
15	22263	1	0	0	1	1	1	22064	1	0	0	1	1	1	199	1	0	0	1	1	1	0	1	GOterm001649	ATG	Met	Any	1
59	22263	1	0	0	1	1	1	22064	1	0	0	1	1	1	199	1	0	0	1	1	1	0	1	GOterm001649	TGG	Trp	Any	1

## Sheet: key
	subset	meaning
row#		(row from original unsorted table)
n	Total Gene Set	number of genes in the set
Mean		mean usage rate among isodecoders
StdDev		Standard Deviation of usage rate
StdErr		Standard Error of usage rate
Q1		First Quartile use rate value
Median		Median use rate value
Q3		Third Quartile usage rate value
nCntl	Control Gene Set	number of genes in the set
MeanCntl		mean usage rate among isodecoders
StdDevCntl		Standard Deviation of usage rate
StdErrCntl		Standard Error of usage rate
Q1Cntl		First Quartile use rate value
MedianCntl		Median use rate value
Q3Cntl		Third Quartile usage rate value
nMut	GOTerm Gene Set	number of genes in the set
MeanMut		mean usage rate among isodecoders
StdDevMut		Standard Deviation of usage rate
StdErrMut		Standard Error of usage rate
Q1Mut		First Quartile use rate value
MedianMut		Median use rate value
Q3Mut		Third Quartile usage rate value
delta		Change in percentage usage rate
val		Test statistic pvalue
Mutant		What Go Term is being tested
Codon		Codon being tested (DNA)
AA		Amino Acid of this Codon
Direction		Directionality of change of test
BHpval		Benjamai-Hochberg Corrected pvalue
